# Supplementary material for: Exploitation of Key Regulatory Modules and Genes for High-Salt Adaptation in Schizothoracine by Weighted Gene Co-Expression Network Analysis
Source: Animals (Basel). 2024 Dec 29;15(1):56. doi: 10.3390/ani15010056 (PMC11718949; doi:10.3390/ani15010056)
Supplement: Supplementary file 1 [file animals-15-00056-s001.zip]

Archive with 34 entries (31 files):
- Suppl. Figures and Tables/
- Suppl. Figures and Tables/Tables/
- Suppl. Figures and Tables/Tables/Table S1.Base information summary of GP.xls
- Suppl. Figures and Tables/Tables/Table S10.GN-Unigene.nr.xls
- Suppl. Figures and Tables/Tables/Table S11.GP-GILL-GO.xls
- Suppl. Figures and Tables/Tables/Table S12.GP-kidney-GO.xls
- Suppl. Figures and Tables/Tables/Table S13.GP-LIVER-GO.xls
- Suppl. Figures and Tables/Tables/Table S14.GS-GILL-GO.xls
- Suppl. Figures and Tables/Tables/Table S15.GS-kidney-GO.xls
- Suppl. Figures and Tables/Tables/Table S16.GS-Liver-GO.xls
- Suppl. Figures and Tables/Tables/Table S17.GN-GILL-GO.xls
- Suppl. Figures and Tables/Tables/Table S18.GN-Kidney-GO.xls
- Suppl. Figures and Tables/Tables/Table S19.GN-Liver-GO.xls
- Suppl. Figures and Tables/Tables/Table S2.Data filtering summary of GP.xls
- Suppl. Figures and Tables/Tables/Table S20.GP-GILL-KEGG.xls
- Suppl. Figures and Tables/Tables/Table S21.GP-Kidney-KEGG.xls
- Suppl. Figures and Tables/Tables/Table S22.GP-Liver-KEGG.xls
- Suppl. Figures and Tables/Tables/Table S23.GS-GILL-KEGG.xls
- Suppl. Figures and Tables/Tables/Table S24.GS-Kidney-KEGG.xls
- Suppl. Figures and Tables/Tables/Table S25.GS-Liver-KEGG.xls
- Suppl. Figures and Tables/Tables/Table S26.GN-GILL-KEGG.xls
- Suppl. Figures and Tables/Tables/Table S27.GN-Kidney-KEGG.xls
- Suppl. Figures and Tables/Tables/Table S28.GN-Liver-KEGG.xls
- Suppl. Figures and Tables/Tables/Table S3.Base information summary of GS.xls
- Suppl. Figures and Tables/Tables/Table S4.Data filtering summary of GS.xls
- Suppl. Figures and Tables/Tables/Table S5.Base information summary of G.N.xls
- Suppl. Figures and Tables/Tables/Table S6.Data filtering summary table of G.N.xls
- Suppl. Figures and Tables/Tables/Table S7.all_database_stat of the three species.xls
- Suppl. Figures and Tables/Tables/Table S8.GP-Unigene.nr.xls
- Suppl. Figures and Tables/Tables/Table S9.GS-Unigene.nr.xls
- Suppl. Figures and Tables/Figures/
- Suppl. Figures and Tables/Figures/Fig S1.tif
- Suppl. Figures and Tables/Figures/Fig S2.tif
- Suppl. Figures and Tables/Figures/Fig S3.tif
