# Supplementary material for: Exploitation of Key Regulatory Modules and Genes for High-Salt Adaptation in Schizothoracine by Weighted Gene Co-Expression Network Analysis
Source: Animals (Basel). 2024 Dec 29;15(1):56. doi: 10.3390/ani15010056 (PMC11718949; doi:10.3390/ani15010056)
Supplement: Supplementary file 1 [file animals-15-00056-s001.zip › Suppl. Figures and Tables/Tables/Table S1.Base information summary of GP.xls]

Sample	RawData(bp)	BF_Q20(%)	BF_Q30(%)	BF_N(%)	BF_GC(%)	CleanData(bp)	AF_Q20(%)	AF_Q30(%)	AF_N(%)	AF_GC(%)
Gp-Airb	8717256000	8377973378 (96.11%)	7919620212 (90.85%)	609711 (0.01%)	4088729403 (46.90%)	8436587590	8184315226 (97.01%)	7780881595 (92.23%)	468529 (0.01%)	3947396120 (46.79%)
Gp-Blood	7317942000	7072939005 (96.65%)	6714624619 (91.76%)	562069 (0.01%)	3399557029 (46.46%)	7160738914	6961332629 (97.22%)	6633061551 (92.63%)	506850 (0.01%)	3322920102 (46.40%)
Gp-Br	8810851500	8489697421 (96.36%)	8044395582 (91.30%)	560124 (0.01%)	3965287475 (45.00%)	8568584384	8320775321 (97.11%)	7922625838 (92.46%)	486350 (0.01%)	3848539574 (44.91%)
Gp-Eye	10217938200	9870466721 (96.60%)	9379419194 (91.79%)	726801 (0.01%)	4737266563 (46.36%)	9959253978	9689187600 (97.29%)	9247580995 (92.85%)	560847 (0.01%)	4610239055 (46.29%)
Gp-Gill	8065305600	7789984527 (96.59%)	7400977475 (91.76%)	518357 (0.01%)	3682242263 (45.66%)	7853544088	7639796681 (97.28%)	7290727355 (92.83%)	451536 (0.01%)	3578981900 (45.57%)
Gp-Gn	7009878600	6731224206 (96.02%)	6362806320 (90.77%)	540734 (0.01%)	3370175528 (48.08%)	6757676658	6558619902 (97.05%)	6238477973 (92.32%)	479817 (0.01%)	3234218551 (47.86%)
Gp-Hear	7921549200	7535696272 (95.13%)	7044643281 (88.93%)	597734 (0.01%)	3635409376 (45.89%)	7572132908	7291360658 (96.29%)	6869141185 (90.72%)	521900 (0.01%)	3467126095 (45.79%)
Gp-In	7470672000	7214171272 (96.57%)	6845842467 (91.64%)	477091 (0.01%)	3449938673 (46.18%)	7276183038	7076836907 (97.26%)	6746001206 (92.71%)	415805 (0.01%)	3354755156 (46.11%)
Gp-K	8785459500	8474050286 (96.46%)	8032193494 (91.43%)	674665 (0.01%)	4029749265 (45.87%)	8564359632	8319987168 (97.15%)	7921686384 (92.50%)	603645 (0.01%)	3921581163 (45.79%)
Gp-Liver	8009830200	7736774270 (96.59%)	7343843878 (91.69%)	616870 (0.01%)	3695007880 (46.13%)	7810017200	7596622277 (97.27%)	7242995252 (92.74%)	551757 (0.01%)	3597841091 (46.07%)
Gp-Mus	8437476000	8146790208 (96.55%)	7729211143 (91.61%)	649081 (0.01%)	3884047092 (46.03%)	8230853604	8001459897 (97.21%)	7624276027 (92.63%)	581470 (0.01%)	3782709661 (45.96%)
Gp-Sk	7215705300	6954347655 (96.38%)	6592722878 (91.37%)	511334 (0.01%)	3365121518 (46.64%)	7008049894	6808820682 (97.16%)	6487047247 (92.57%)	393586 (0.01%)	3262375846 (46.55%)
Gp-Sp	6779075100	6550440760 (96.63%)	6221377011 (91.77%)	522996 (0.01%)	3138767675 (46.30%)	6615507592	6434597463 (97.27%)	6136846725 (92.76%)	470561 (0.01%)	3058442746 (46.23%)
