# Supplementary material for: Exploitation of Key Regulatory Modules and Genes for High-Salt Adaptation in Schizothoracine by Weighted Gene Co-Expression Network Analysis
Source: Animals (Basel). 2024 Dec 29;15(1):56. doi: 10.3390/ani15010056 (PMC11718949; doi:10.3390/ani15010056)
Supplement: Supplementary file 1 [file animals-15-00056-s001.zip › Suppl. Figures and Tables/Tables/Table S11.GP-GILL-GO.xls]

GO ID	Description	greenyellow (543)	All (17531)	pvalue	p.adjust	Genes
GO:0005839	proteasome core complex	9	29	1.41E-07	5.39E-05	Unigene0006062(psmb9);Unigene0031759(PSMA6);Unigene0034000(PSMB7);Unigene0053142(psmb4);Unigene0062156(PSMA5);Unigene0066770(Psmb7);Unigene0071179(Psmb8);Unigene0077882(psma7);Unigene0079187(PSMB8)
GO:1990111	spermatoproteasome complex	5	6	1.64E-07	5.39E-05	Unigene0006062(psmb9);Unigene0034000(PSMB7);Unigene0071179(Psmb8);Unigene0077882(psma7);Unigene0079187(PSMB8)
GO:0042611	MHC protein complex	7	20	1.44E-06	0.000315496	Unigene0011325(b2m);Unigene0038426(Mr1);Unigene0038427(--);Unigene0048101(H2-Eb1);Unigene0054946(H2-Ea);Unigene0063132(B2M);Unigene0064253(H2-Ea)
GO:0042101	T cell receptor complex	6	14	2.09E-06	0.000343852	Unigene0001677(Bcl10);Unigene0011676(CD6);Unigene0046375(--);Unigene0065041(ZAP70);Unigene0071068(CD3E);Unigene0074761(--)
GO:0042613	MHC class II protein complex	6	19	1.65E-05	0.002177212	Unigene0011325(b2m);Unigene0038426(Mr1);Unigene0038427(--);Unigene0048101(H2-Eb1);Unigene0054946(H2-Ea);Unigene0064253(H2-Ea)
GO:0042825	TAP complex	3	3	2.96E-05	0.003246271	Unigene0001991(TAP1);Unigene0028164(PDIA3);Unigene0072780(TAP2)
GO:0019774	proteasome core complex, beta-subunit complex	5	14	4.44E-05	0.004182616	Unigene0006062(psmb9);Unigene0034000(PSMB7);Unigene0053142(psmb4);Unigene0071179(Psmb8);Unigene0079187(PSMB8)
GO:0098797	plasma membrane protein complex	40	666	5.18E-05	0.004268553	Unigene0001677(Bcl10);Unigene0001991(TAP1);Unigene0004280(atp1b1);Unigene0004581(Itgb7);Unigene0008046(TMED10);Unigene0008874(prkci);Unigene0011325(b2m);Unigene0011676(CD6);Unigene0012081(NCF2);Unigene0012817(NLRC5);Unigene0013276(Casp8);Unigene0020591(Itga2);Unigene0021448(itgb1-a);Unigene0026684(--);Unigene0033348(IRGC);Unigene0035408(Tap2);Unigene0036119(Gimap4);Unigene0038426(Mr1);Unigene0038…
GO:0001772	immunological synapse	6	24	7.18E-05	0.005258383	Unigene0001677(Bcl10);Unigene0011676(CD6);Unigene0037088(Arhgdia);Unigene0037553(Stx12);Unigene0065041(ZAP70);Unigene0071068(CD3E)
GO:0005737	cytoplasm	348	9851	8.73E-05	0.005754856	Unigene0000025(Ormdl2);Unigene0000119(SPTLC3);Unigene0000453(KLC2);Unigene0000475(ergic1);Unigene0000548(arg2-a);Unigene0000667(--);Unigene0000884(MGAT2);Unigene0000938(LRRK2);Unigene0001290(engase);Unigene0001293(id3);Unigene0001502(Plat);Unigene0001506(COL15A1);Unigene0001599(ECE2);Unigene0001677(Bcl10);Unigene0001991(TAP1);Unigene0002059(KLHL24);Unigene0002075(ARHGAP17);Unigene0002278(IKBKE);U…
GO:0042824	MHC class I peptide loading complex	3	4	0.000115494	0.00691912	Unigene0001991(TAP1);Unigene0028164(PDIA3);Unigene0072780(TAP2)
GO:0012505	endomembrane system	147	3610	0.000142952	0.00785046	Unigene0000025(Ormdl2);Unigene0000119(SPTLC3);Unigene0000475(ergic1);Unigene0000884(MGAT2);Unigene0000938(LRRK2);Unigene0001502(Plat);Unigene0001506(COL15A1);Unigene0001599(ECE2);Unigene0001991(TAP1);Unigene0002278(IKBKE);Unigene0002309(EVI5);Unigene0002626(Rab5c);Unigene0003074(Rabac1);Unigene0003888(Galnt12);Unigene0004163(Lrba);Unigene0004531(GPC5);Unigene0004795(BFAR);Unigene0004933(SLC38A10)…
GO:0000323	lytic vacuole	31	494	0.000167385	0.008363327	Unigene0000938(LRRK2);Unigene0001290(engase);Unigene0001677(Bcl10);Unigene0002626(Rab5c);Unigene0004163(Lrba);Unigene0004531(GPC5);Unigene0007218(Pgap6);Unigene0008046(TMED10);Unigene0008782(Nr4a3);Unigene0012090(tpcn2);Unigene0013410(SLC26A11);Unigene0014038(PLEKHF1);Unigene0019152(SLC66A1);Unigene0019684(Tmem50a);Unigene0020166(NAGA);Unigene0022759(ATP8A1);Unigene0025820(Sdc4);Unigene0029764(CT…
GO:0098588	bounding membrane of organelle	80	1733	0.000177673	0.008363327	Unigene0000475(ergic1);Unigene0000938(LRRK2);Unigene0001599(ECE2);Unigene0001991(TAP1);Unigene0002278(IKBKE);Unigene0002626(Rab5c);Unigene0003074(Rabac1);Unigene0003888(Galnt12);Unigene0005351(chmp1a);Unigene0007218(Pgap6);Unigene0008013(myd88);Unigene0008046(TMED10);Unigene0008874(prkci);Unigene0008889(Slc25a17);Unigene0009032(B3GNT2);Unigene0010986(Slc35a3);Unigene0012090(tpcn2);Unigene0012178(…
GO:0005764	lysosome	29	462	0.00026849	0.011644334	Unigene0000938(LRRK2);Unigene0001290(engase);Unigene0001677(Bcl10);Unigene0002626(Rab5c);Unigene0004163(Lrba);Unigene0004531(GPC5);Unigene0007218(Pgap6);Unigene0008782(Nr4a3);Unigene0012090(tpcn2);Unigene0013410(SLC26A11);Unigene0014038(PLEKHF1);Unigene0019152(SLC66A1);Unigene0020166(NAGA);Unigene0022759(ATP8A1);Unigene0025820(Sdc4);Unigene0029764(CTSK);Unigene0031077(CTSH);Unigene0037553(Stx12);…
GO:0005794	Golgi apparatus	61	1252	0.000282715	0.011644334	Unigene0000475(ergic1);Unigene0000884(MGAT2);Unigene0000938(LRRK2);Unigene0001599(ECE2);Unigene0002309(EVI5);Unigene0003074(Rabac1);Unigene0003888(Galnt12);Unigene0004163(Lrba);Unigene0004531(GPC5);Unigene0004933(SLC38A10);Unigene0006307(ATP8B1);Unigene0008046(TMED10);Unigene0008874(prkci);Unigene0009032(B3GNT2);Unigene0009974(letm1);Unigene0010986(Slc35a3);Unigene0013045(Csgalnact1);Unigene00134…
GO:0000502	proteasome complex	12	122	0.000406335	0.015751464	Unigene0006062(psmb9);Unigene0031759(PSMA6);Unigene0034000(PSMB7);Unigene0036063(PSME2);Unigene0049641(Vps4b);Unigene0053142(psmb4);Unigene0062156(PSMA5);Unigene0066732(Psme1);Unigene0066770(Psmb7);Unigene0071179(Psmb8);Unigene0077882(psma7);Unigene0079187(PSMB8)
GO:0031224	intrinsic component of membrane	202	5372	0.000538177	0.019703263	Unigene0000025(Ormdl2);Unigene0000119(SPTLC3);Unigene0000475(ergic1);Unigene0000651(TSPAN11);Unigene0000884(MGAT2);Unigene0000938(LRRK2);Unigene0001066(C2cd2);Unigene0001083(Sel1l3);Unigene0001506(COL15A1);Unigene0001599(ECE2);Unigene0001677(Bcl10);Unigene0001991(TAP1);Unigene0002212(AIFM3);Unigene0002626(Rab5c);Unigene0003074(Rabac1);Unigene0003655(smdt1);Unigene0003656(Adgrg2);Unigene0003888(Ga…
GO:0005773	vacuole	35	628	0.000608837	0.020464982	Unigene0000938(LRRK2);Unigene0001290(engase);Unigene0001677(Bcl10);Unigene0002626(Rab5c);Unigene0004163(Lrba);Unigene0004531(GPC5);Unigene0007218(Pgap6);Unigene0008046(TMED10);Unigene0008782(Nr4a3);Unigene0012090(tpcn2);Unigene0013393(RPN2);Unigene0013410(SLC26A11);Unigene0014038(PLEKHF1);Unigene0019152(SLC66A1);Unigene0019684(Tmem50a);Unigene0020166(NAGA);Unigene0022759(ATP8A1);Unigene0025820(Sd…
GO:0016021	integral component of membrane	198	5263	0.000621092	0.020464982	Unigene0000025(Ormdl2);Unigene0000119(SPTLC3);Unigene0000475(ergic1);Unigene0000651(TSPAN11);Unigene0000884(MGAT2);Unigene0000938(LRRK2);Unigene0001066(C2cd2);Unigene0001083(Sel1l3);Unigene0001506(COL15A1);Unigene0001599(ECE2);Unigene0001677(Bcl10);Unigene0001991(TAP1);Unigene0002212(AIFM3);Unigene0003074(Rabac1);Unigene0003655(smdt1);Unigene0003656(Adgrg2);Unigene0003888(Galnt12);Unigene0004163(…
GO:0009986	cell surface	31	540	0.000763129	0.023685949	Unigene0001502(Plat);Unigene0004581(Itgb7);Unigene0005331(--);Unigene0009519(Flt3);Unigene0012178(TYROBP);Unigene0012252(LY75);Unigene0016621(cxadr);Unigene0019385(--);Unigene0020591(Itga2);Unigene0021448(itgb1-a);Unigene0025624(gmppb);Unigene0025625(gmppb);Unigene0025820(Sdc4);Unigene0028164(PDIA3);Unigene0039288(Entpd6);Unigene0040124(VWF);Unigene0040718(OCLN);Unigene0043564(fzd1);Unigene004482…
GO:0000139	Golgi membrane	32	565	0.00079073	0.023685949	Unigene0000475(ergic1);Unigene0001599(ECE2);Unigene0003074(Rabac1);Unigene0003888(Galnt12);Unigene0008046(TMED10);Unigene0008874(prkci);Unigene0009032(B3GNT2);Unigene0010986(Slc35a3);Unigene0013045(Csgalnact1);Unigene0019172(hs6st2);Unigene0022759(ATP8A1);Unigene0023916(Gnpnat1);Unigene0027106(GALNT7);Unigene0028493(Dnm2);Unigene0028899(Slc35a2);Unigene0029240(golph3l-a);Unigene0033294(b3gnt5a);U…
GO:1990391	DNA repair complex	20	293	0.000847316	0.024277439	Unigene0001350(pcgf5a);Unigene0001991(TAP1);Unigene0004795(BFAR);Unigene0004827(TRIM27);Unigene0006832(TRIM35);Unigene0008635(Trim39);Unigene0017757(Trim25);Unigene0017799(TRIM62);Unigene0029261(TRIM47);Unigene0030751(Trim39);Unigene0035408(Tap2);Unigene0039046(DHX58);Unigene0042067(Trim25);Unigene0042199(TRIM62);Unigene0045689(TRIM39);Unigene0059006(Abca1);Unigene0072780(TAP2);Unigene0073097(TRI…
GO:0016327	apicolateral plasma membrane	5	25	0.000889244	0.024417167	Unigene0008874(prkci);Unigene0016621(cxadr);Unigene0040663(rhbg);Unigene0040718(OCLN);Unigene0072242(CLDN3)
GO:0032160	septin filament array	2	2	0.000957658	0.025243869	Unigene0046060(SEPTIN7);Unigene0069387(septin7)
GO:0031984	organelle subcompartment	66	1451	0.001008278	0.02555596	Unigene0000025(Ormdl2);Unigene0000119(SPTLC3);Unigene0000475(ergic1);Unigene0000884(MGAT2);Unigene0000938(LRRK2);Unigene0001599(ECE2);Unigene0001991(TAP1);Unigene0003074(Rabac1);Unigene0003888(Galnt12);Unigene0004163(Lrba);Unigene0004795(BFAR);Unigene0005882(Gpat4);Unigene0008046(TMED10);Unigene0008874(prkci);Unigene0009032(B3GNT2);Unigene0012945(ext1a);Unigene0013045(Csgalnact1);Unigene0013393(R…
GO:0098552	side of membrane	28	483	0.001168922	0.026655041	Unigene0000938(LRRK2);Unigene0001991(TAP1);Unigene0009519(Flt3);Unigene0011079(LCK);Unigene0011524(RASA2);Unigene0012252(LY75);Unigene0020591(Itga2);Unigene0021448(itgb1-a);Unigene0033348(IRGC);Unigene0035408(Tap2);Unigene0040124(VWF);Unigene0042459(CANX);Unigene0044824(ECE1);Unigene0044835(Myzap);Unigene0045867(GNAL);Unigene0046375(--);Unigene0055705(ada);Unigene0059006(Abca1);Unigene0060347(TNF…
GO:0005829	cytosol	160	4170	0.001175189	0.026655041	Unigene0000938(LRRK2);Unigene0001290(engase);Unigene0001677(Bcl10);Unigene0002278(IKBKE);Unigene0002309(EVI5);Unigene0003110(Arap2);Unigene0003238(NAMPT);Unigene0003656(Adgrg2);Unigene0004592(UBA1);Unigene0005386(akt1);Unigene0005797(MANF);Unigene0005976(CPI17);Unigene0006062(psmb9);Unigene0006603(SGK2);Unigene0006802(EPHB3);Unigene0007931(SIK2);Unigene0008013(myd88);Unigene0008486(dvl3);Unigene0…
GO:1905369	endopeptidase complex	12	138	0.001221098	0.026655041	Unigene0006062(psmb9);Unigene0031759(PSMA6);Unigene0034000(PSMB7);Unigene0036063(PSME2);Unigene0049641(Vps4b);Unigene0053142(psmb4);Unigene0062156(PSMA5);Unigene0066732(Psme1);Unigene0066770(Psmb7);Unigene0071179(Psmb8);Unigene0077882(psma7);Unigene0079187(PSMB8)
GO:0098791	Golgi apparatus subcompartment	36	679	0.001245381	0.026655041	Unigene0000475(ergic1);Unigene0000884(MGAT2);Unigene0000938(LRRK2);Unigene0001599(ECE2);Unigene0003074(Rabac1);Unigene0003888(Galnt12);Unigene0004163(Lrba);Unigene0008046(TMED10);Unigene0008874(prkci);Unigene0009032(B3GNT2);Unigene0013045(Csgalnact1);Unigene0019172(hs6st2);Unigene0022759(ATP8A1);Unigene0023916(Gnpnat1);Unigene0027106(GALNT7);Unigene0028493(Dnm2);Unigene0028899(Slc35a2);Unigene002…
GO:0000109	nucleotide-excision repair complex	15	197	0.001253879	0.026655041	Unigene0001350(pcgf5a);Unigene0004795(BFAR);Unigene0004827(TRIM27);Unigene0006832(TRIM35);Unigene0008635(Trim39);Unigene0017757(Trim25);Unigene0017799(TRIM62);Unigene0029261(TRIM47);Unigene0030751(Trim39);Unigene0042067(Trim25);Unigene0042199(TRIM62);Unigene0045689(TRIM39);Unigene0073097(TRIM25);Unigene0075738(SPIC);Unigene0079035(Rnf114)
GO:0010008	endosome membrane	24	394	0.001333521	0.027462206	Unigene0002278(IKBKE);Unigene0002626(Rab5c);Unigene0005351(chmp1a);Unigene0008013(myd88);Unigene0012090(tpcn2);Unigene0013399(chmp2a);Unigene0014038(PLEKHF1);Unigene0019684(Tmem50a);Unigene0023916(Gnpnat1);Unigene0028164(PDIA3);Unigene0033362(STAM2);Unigene0036876(Itm2b);Unigene0037553(Stx12);Unigene0043566(fzd7-a);Unigene0044824(ECE1);Unigene0048625(--);Unigene0059006(Abca1);Unigene0063132(B2M);…
GO:0098796	membrane protein complex	67	1527	0.002279004	0.045511021	Unigene0000025(Ormdl2);Unigene0000119(SPTLC3);Unigene0001677(Bcl10);Unigene0001991(TAP1);Unigene0002212(AIFM3);Unigene0003655(smdt1);Unigene0004280(atp1b1);Unigene0004581(Itgb7);Unigene0005351(chmp1a);Unigene0006307(ATP8B1);Unigene0008046(TMED10);Unigene0008874(prkci);Unigene0011325(b2m);Unigene0011676(CD6);Unigene0012081(NCF2);Unigene0012817(NLRC5);Unigene0013276(Casp8);Unigene0013393(RPN2);Unig…
GO:0005788	endoplasmic reticulum lumen	15	213	0.002692236	0.05011716	Unigene0001506(COL15A1);Unigene0005797(MANF);Unigene0009519(Flt3);Unigene0010519(UGGT1);Unigene0018089(Aplp2);Unigene0028164(PDIA3);Unigene0042459(CANX);Unigene0043348(rnaset2);Unigene0045561(Dnajb9);Unigene0046375(--);Unigene0063132(B2M);Unigene0064138(PDIA2);Unigene0071757(FUCA2);Unigene0078033(Gas6);Unigene0079058(EDEM3)
GO:0008537	proteasome activator complex	2	3	0.002813862	0.05011716	Unigene0036063(PSME2);Unigene0066732(Psme1)
GO:0032449	CBM complex	2	3	0.002813862	0.05011716	Unigene0001677(Bcl10);Unigene0026871(Card10)
GO:0046696	lipopolysaccharide receptor complex	2	3	0.002813862	0.05011716	Unigene0001677(Bcl10);Unigene0077792(Tril)
GO:0098802	plasma membrane signaling receptor complex	10	118	0.003666881	0.063591434	Unigene0001677(Bcl10);Unigene0004581(Itgb7);Unigene0011676(CD6);Unigene0020591(Itga2);Unigene0021448(itgb1-a);Unigene0046375(--);Unigene0063132(B2M);Unigene0065041(ZAP70);Unigene0071068(CD3E);Unigene0074761(--)
GO:0019773	proteasome core complex, alpha-subunit complex	3	11	0.004049113	0.068419626	Unigene0031759(PSMA6);Unigene0062156(PSMA5);Unigene0077882(psma7)
GO:0005783	endoplasmic reticulum	67	1569	0.004329608	0.071330295	Unigene0000025(Ormdl2);Unigene0000119(SPTLC3);Unigene0000475(ergic1);Unigene0000938(LRRK2);Unigene0001506(COL15A1);Unigene0001991(TAP1);Unigene0003074(Rabac1);Unigene0004163(Lrba);Unigene0004795(BFAR);Unigene0005797(MANF);Unigene0005882(Gpat4);Unigene0006307(ATP8B1);Unigene0008046(TMED10);Unigene0009519(Flt3);Unigene0010519(UGGT1);Unigene0012945(ext1a);Unigene0013393(RPN2);Unigene0013410(SLC26A11…
GO:0098533	ATPase dependent transmembrane transport complex	14	204	0.004622064	0.07429123	Unigene0001991(TAP1);Unigene0004280(atp1b1);Unigene0006307(ATP8B1);Unigene0012817(NLRC5);Unigene0022759(ATP8A1);Unigene0025589(ATP2A2);Unigene0026684(--);Unigene0033348(IRGC);Unigene0035408(Tap2);Unigene0036119(Gimap4);Unigene0059006(Abca1);Unigene0072780(TAP2);Unigene0074574(--);Unigene0078524(abc2)
GO:0034666	integrin alpha2-beta1 complex	2	4	0.00551223	0.084478128	Unigene0020591(Itga2);Unigene0021448(itgb1-a)
GO:0097342	ripoptosome	2	4	0.00551223	0.084478128	Unigene0013276(Casp8);Unigene0075497(RIPK1)
GO:1905368	peptidase complex	12	170	0.006766306	0.101340805	Unigene0006062(psmb9);Unigene0031759(PSMA6);Unigene0034000(PSMB7);Unigene0036063(PSME2);Unigene0049641(Vps4b);Unigene0053142(psmb4);Unigene0062156(PSMA5);Unigene0066732(Psme1);Unigene0066770(Psmb7);Unigene0071179(Psmb8);Unigene0077882(psma7);Unigene0079187(PSMB8)
GO:0005768	endosome	37	782	0.007089709	0.103688733	Unigene0000938(LRRK2);Unigene0002278(IKBKE);Unigene0002626(Rab5c);Unigene0005351(chmp1a);Unigene0008013(myd88);Unigene0008874(prkci);Unigene0012090(tpcn2);Unigene0013005(SGK3);Unigene0013399(chmp2a);Unigene0014038(PLEKHF1);Unigene0017886(Arpc5);Unigene0017888(arpc5-a);Unigene0019684(Tmem50a);Unigene0021448(itgb1-a);Unigene0023916(Gnpnat1);Unigene0024873(SMO);Unigene0028164(PDIA3);Unigene0028493(D…
GO:0005886	plasma membrane	151	4081	0.007237757	0.103688733	Unigene0000651(TSPAN11);Unigene0000938(LRRK2);Unigene0001677(Bcl10);Unigene0001991(TAP1);Unigene0002626(Rab5c);Unigene0003074(Rabac1);Unigene0003656(Adgrg2);Unigene0004163(Lrba);Unigene0004280(atp1b1);Unigene0004531(GPC5);Unigene0004581(Itgb7);Unigene0004795(BFAR);Unigene0005386(akt1);Unigene0006307(ATP8B1);Unigene0006361(Slc26a5);Unigene0006802(EPHB3);Unigene0006858(Lpar3);Unigene0007052(--);Uni…
GO:0030659	cytoplasmic vesicle membrane	41	895	0.008050546	0.111028494	Unigene0000938(LRRK2);Unigene0001599(ECE2);Unigene0001991(TAP1);Unigene0002278(IKBKE);Unigene0002626(Rab5c);Unigene0005351(chmp1a);Unigene0008013(myd88);Unigene0008046(TMED10);Unigene0012090(tpcn2);Unigene0012178(TYROBP);Unigene0013399(chmp2a);Unigene0014038(PLEKHF1);Unigene0018089(Aplp2);Unigene0019684(Tmem50a);Unigene0022759(ATP8A1);Unigene0023916(Gnpnat1);Unigene0024873(SMO);Unigene0028164(PDI…
GO:0009897	external side of plasma membrane	12	174	0.008087053	0.111028494	Unigene0009519(Flt3);Unigene0012252(LY75);Unigene0020591(Itga2);Unigene0021448(itgb1-a);Unigene0040124(VWF);Unigene0044824(ECE1);Unigene0046375(--);Unigene0055705(ada);Unigene0060347(TNFRSF11A);Unigene0063132(B2M);Unigene0068641(TRPV1);Unigene0071068(CD3E)
GO:1990909	Wnt signalosome	3	14	0.00833593	0.111893242	Unigene0000938(LRRK2);Unigene0008486(dvl3);Unigene0043564(fzd1)
GO:0120111	neuron projection cytoplasm	7	75	0.008493637	0.111893242	Unigene0000938(LRRK2);Unigene0042459(CANX);Unigene0053937(Hip1r);Unigene0055705(ada);Unigene0062526(DYNLL2);Unigene0068077(KIF1C);Unigene0068944(TMEM108)
GO:0017059	serine C-palmitoyltransferase complex	2	5	0.008999001	0.111893242	Unigene0000025(Ormdl2);Unigene0000119(SPTLC3)
GO:0030445	yeast-form cell wall	2	5	0.008999001	0.111893242	Unigene0025624(gmppb);Unigene0025625(gmppb)
GO:0033093	Weibel-Palade body	2	5	0.008999001	0.111893242	Unigene0040124(VWF);Unigene0044824(ECE1)
GO:0071944	cell periphery	164	4521	0.010502806	0.128173128	Unigene0000651(TSPAN11);Unigene0000938(LRRK2);Unigene0001506(COL15A1);Unigene0001677(Bcl10);Unigene0001991(TAP1);Unigene0002626(Rab5c);Unigene0003074(Rabac1);Unigene0003656(Adgrg2);Unigene0004163(Lrba);Unigene0004280(atp1b1);Unigene0004531(GPC5);Unigene0004581(Itgb7);Unigene0004795(BFAR);Unigene0005386(akt1);Unigene0006307(ATP8B1);Unigene0006361(Slc26a5);Unigene0006802(EPHB3);Unigene0006858(Lpar3…
GO:0031300	intrinsic component of organelle membrane	19	343	0.010830636	0.129770709	Unigene0001991(TAP1);Unigene0002626(Rab5c);Unigene0004795(BFAR);Unigene0005882(Gpat4);Unigene0008889(Slc25a17);Unigene0012945(ext1a);Unigene0013045(Csgalnact1);Unigene0019152(SLC66A1);Unigene0028164(PDIA3);Unigene0036876(Itm2b);Unigene0042459(CANX);Unigene0044824(ECE1);Unigene0055482(--);Unigene0062512(Enc1);Unigene0072780(TAP2);Unigene0075636(Elovl7);Unigene0077969(XBP1);Unigene0078510(ERN1);Uni…
GO:0012506	vesicle membrane	41	913	0.011039719	0.129913835	Unigene0000938(LRRK2);Unigene0001599(ECE2);Unigene0001991(TAP1);Unigene0002278(IKBKE);Unigene0002626(Rab5c);Unigene0005351(chmp1a);Unigene0008013(myd88);Unigene0008046(TMED10);Unigene0012090(tpcn2);Unigene0012178(TYROBP);Unigene0013399(chmp2a);Unigene0014038(PLEKHF1);Unigene0018089(Aplp2);Unigene0019684(Tmem50a);Unigene0022759(ATP8A1);Unigene0023916(Gnpnat1);Unigene0024873(SMO);Unigene0028164(PDI…
GO:0031597	cytosolic proteasome complex	6	61	0.011295585	0.130592812	Unigene0006062(psmb9);Unigene0049641(Vps4b);Unigene0053142(psmb4);Unigene0062156(PSMA5);Unigene0066770(Psmb7);Unigene0077882(psma7)
GO:0031211	endoplasmic reticulum palmitoyltransferase complex	2	6	0.013222927	0.14523181	Unigene0000025(Ormdl2);Unigene0000119(SPTLC3)
GO:0097227	sperm annulus	2	6	0.013222927	0.14523181	Unigene0046060(SEPTIN7);Unigene0069387(septin7)
GO:1905961	protein-cysteine S-palmitoyltransferase complex	2	6	0.013222927	0.14523181	Unigene0000025(Ormdl2);Unigene0000119(SPTLC3)
GO:0016020	membrane	316	9371	0.013506777	0.14591748	Unigene0000025(Ormdl2);Unigene0000119(SPTLC3);Unigene0000475(ergic1);Unigene0000651(TSPAN11);Unigene0000884(MGAT2);Unigene0000938(LRRK2);Unigene0001066(C2cd2);Unigene0001083(Sel1l3);Unigene0001506(COL15A1);Unigene0001599(ECE2);Unigene0001677(Bcl10);Unigene0001678(--);Unigene0001706(ACVR2A);Unigene0001991(TAP1);Unigene0002212(AIFM3);Unigene0002278(IKBKE);Unigene0002626(Rab5c);Unigene0003074(Rabac1…
GO:0055051	ATP-binding cassette (ABC) transporter complex, integrated substrate binding	7	83	0.014407519	0.153137982	Unigene0001991(TAP1);Unigene0012817(NLRC5);Unigene0033348(IRGC);Unigene0035408(Tap2);Unigene0036119(Gimap4);Unigene0059006(Abca1);Unigene0072780(TAP2)
GO:0019897	extrinsic component of plasma membrane	9	126	0.016532708	0.165114976	Unigene0011079(LCK);Unigene0019277(Prss8);Unigene0044835(Myzap);Unigene0045867(GNAL);Unigene0058465(CTNNA1);Unigene0061817(jak1);Unigene0062775(GNG10);Unigene0065041(ZAP70);Unigene0078911(GNA13)
GO:0005834	heterotrimeric G-protein complex	3	18	0.017050796	0.165114976	Unigene0045867(GNAL);Unigene0062775(GNG10);Unigene0078911(GNA13)
GO:0031904	endosome lumen	3	18	0.017050796	0.165114976	Unigene0029764(CTSK);Unigene0031077(CTSH);Unigene0063132(B2M)
GO:1905360	GTPase complex	3	18	0.017050796	0.165114976	Unigene0045867(GNAL);Unigene0062775(GNG10);Unigene0078911(GNA13)
GO:0110165	cellular anatomical entity	540	17237	0.017701426	0.165114976	Unigene0000025(Ormdl2);Unigene0000119(SPTLC3);Unigene0000453(KLC2);Unigene0000475(ergic1);Unigene0000548(arg2-a);Unigene0000651(TSPAN11);Unigene0000667(--);Unigene0000884(MGAT2);Unigene0000938(LRRK2);Unigene0001066(C2cd2);Unigene0001083(Sel1l3);Unigene0001290(engase);Unigene0001293(id3);Unigene0001350(pcgf5a);Unigene0001502(Plat);Unigene0001506(COL15A1);Unigene0001599(ECE2);Unigene0001677(Bcl10);…
GO:0002178	palmitoyltransferase complex	2	7	0.018135165	0.165114976	Unigene0000025(Ormdl2);Unigene0000119(SPTLC3)
GO:0031105	septin complex	2	7	0.018135165	0.165114976	Unigene0046060(SEPTIN7);Unigene0069387(septin7)
GO:0033256	I-kappaB/NF-kappaB complex	2	7	0.018135165	0.165114976	Unigene0008512(REL);Unigene0054579(BCL3)
GO:0005793	endoplasmic reticulum-Golgi intermediate compartment	7	87	0.018266398	0.165114976	Unigene0000475(ergic1);Unigene0001991(TAP1);Unigene0008046(TMED10);Unigene0010519(UGGT1);Unigene0023916(Gnpnat1);Unigene0043716(CHP1);Unigene0043964(Tmed9)
GO:0031234	extrinsic component of cytoplasmic side of plasma membrane	7	87	0.018266398	0.165114976	Unigene0011079(LCK);Unigene0044835(Myzap);Unigene0045867(GNAL);Unigene0061817(jak1);Unigene0062775(GNG10);Unigene0065041(ZAP70);Unigene0078911(GNA13)
GO:0032839	dendrite cytoplasm	4	33	0.01829043	0.165114976	Unigene0000938(LRRK2);Unigene0042459(CANX);Unigene0053937(Hip1r);Unigene0055705(ada)
GO:0031090	organelle membrane	113	3044	0.019689908	0.171610052	Unigene0000025(Ormdl2);Unigene0000119(SPTLC3);Unigene0000475(ergic1);Unigene0000938(LRRK2);Unigene0001599(ECE2);Unigene0001991(TAP1);Unigene0002278(IKBKE);Unigene0002626(Rab5c);Unigene0003074(Rabac1);Unigene0003655(smdt1);Unigene0003888(Galnt12);Unigene0004795(BFAR);Unigene0005351(chmp1a);Unigene0005882(Gpat4);Unigene0007218(Pgap6);Unigene0008013(myd88);Unigene0008046(TMED10);Unigene0008874(prkci…
GO:0034515	proteasome storage granule	3	19	0.019791144	0.171610052	Unigene0053142(psmb4);Unigene0062156(PSMA5);Unigene0077882(psma7)
GO:0044322	endoplasmic reticulum quality control compartment	3	19	0.019791144	0.171610052	Unigene0010519(UGGT1);Unigene0042459(CANX);Unigene0079058(EDEM3)
GO:0031410	cytoplasmic vesicle	71	1807	0.0211443	0.176114702	Unigene0000938(LRRK2);Unigene0001502(Plat);Unigene0001599(ECE2);Unigene0001991(TAP1);Unigene0002278(IKBKE);Unigene0002626(Rab5c);Unigene0003074(Rabac1);Unigene0004163(Lrba);Unigene0005351(chmp1a);Unigene0008013(myd88);Unigene0008046(TMED10);Unigene0008874(prkci);Unigene0012090(tpcn2);Unigene0012178(TYROBP);Unigene0013005(SGK3);Unigene0013399(chmp2a);Unigene0014038(PLEKHF1);Unigene0016621(cxadr);U…
GO:0070161	anchoring junction	26	548	0.021151434	0.176114702	Unigene0002059(KLHL24);Unigene0005386(akt1);Unigene0008874(prkci);Unigene0012195(themis);Unigene0014232(Znf185);Unigene0016621(cxadr);Unigene0020591(Itga2);Unigene0021448(itgb1-a);Unigene0025820(Sdc4);Unigene0034540(--);Unigene0040718(OCLN);Unigene0041707(FERMT1);Unigene0049307(GJB3);Unigene0050547(Ddx58);Unigene0056328(EPS8L1);Unigene0058465(CTNNA1);Unigene0064395(FBLIM1);Unigene0064965(wtip);Un…
GO:0005765	lysosomal membrane	13	222	0.021234234	0.176114702	Unigene0002626(Rab5c);Unigene0007218(Pgap6);Unigene0012090(tpcn2);Unigene0013410(SLC26A11);Unigene0014038(PLEKHF1);Unigene0019152(SLC66A1);Unigene0022759(ATP8A1);Unigene0037553(Stx12);Unigene0048625(--);Unigene0066399(Tmem59);Unigene0077799(glmp);Unigene0077800(glmp);Unigene0077963(MMD)
GO:0097708	intracellular vesicle	71	1808	0.02137963	0.176114702	Unigene0000938(LRRK2);Unigene0001502(Plat);Unigene0001599(ECE2);Unigene0001991(TAP1);Unigene0002278(IKBKE);Unigene0002626(Rab5c);Unigene0003074(Rabac1);Unigene0004163(Lrba);Unigene0005351(chmp1a);Unigene0008013(myd88);Unigene0008046(TMED10);Unigene0008874(prkci);Unigene0012090(tpcn2);Unigene0012178(TYROBP);Unigene0013005(SGK3);Unigene0013399(chmp2a);Unigene0014038(PLEKHF1);Unigene0016621(cxadr);U…
GO:0005923	bicellular tight junction	7	91	0.022799048	0.183418506	Unigene0008874(prkci);Unigene0016621(cxadr);Unigene0040718(OCLN);Unigene0050547(Ddx58);Unigene0072242(CLDN3);Unigene0075525(PARD6A);Unigene0078699(MAGI3)
GO:0098852	lytic vacuole membrane	14	248	0.02282294	0.183418506	Unigene0002626(Rab5c);Unigene0007218(Pgap6);Unigene0012090(tpcn2);Unigene0013410(SLC26A11);Unigene0014038(PLEKHF1);Unigene0019152(SLC66A1);Unigene0019684(Tmem50a);Unigene0022759(ATP8A1);Unigene0037553(Stx12);Unigene0048625(--);Unigene0066399(Tmem59);Unigene0077799(glmp);Unigene0077800(glmp);Unigene0077963(MMD)
GO:0031264	death-inducing signaling complex	2	8	0.023689184	0.188086413	Unigene0013276(Casp8);Unigene0075497(RIPK1)
GO:0043190	ATP-binding cassette (ABC) transporter complex	10	157	0.024476242	0.192021949	Unigene0001991(TAP1);Unigene0012817(NLRC5);Unigene0026684(--);Unigene0033348(IRGC);Unigene0035408(Tap2);Unigene0036119(Gimap4);Unigene0059006(Abca1);Unigene0072780(TAP2);Unigene0074574(--);Unigene0078524(abc2)
GO:0031301	integral component of organelle membrane	17	325	0.025255697	0.195805934	Unigene0001991(TAP1);Unigene0004795(BFAR);Unigene0005882(Gpat4);Unigene0008889(Slc25a17);Unigene0012945(ext1a);Unigene0013045(Csgalnact1);Unigene0019152(SLC66A1);Unigene0028164(PDIA3);Unigene0036876(Itm2b);Unigene0042459(CANX);Unigene0055482(--);Unigene0062512(Enc1);Unigene0072780(TAP2);Unigene0075636(Elovl7);Unigene0077969(XBP1);Unigene0078510(ERN1);Unigene0079012(tafazzin)
GO:0030055	cell-substrate junction	11	182	0.026548431	0.198171561	Unigene0014232(Znf185);Unigene0020591(Itga2);Unigene0021448(itgb1-a);Unigene0025820(Sdc4);Unigene0034540(--);Unigene0041707(FERMT1);Unigene0056328(EPS8L1);Unigene0064395(FBLIM1);Unigene0064965(wtip);Unigene0075852(Hcls1);Unigene0078354(ERBIN)
GO:0043296	apical junction complex	8	116	0.027800817	0.198171561	Unigene0008874(prkci);Unigene0016621(cxadr);Unigene0040718(OCLN);Unigene0050547(Ddx58);Unigene0058465(CTNNA1);Unigene0072242(CLDN3);Unigene0075525(PARD6A);Unigene0078699(MAGI3)
GO:0031982	vesicle	72	1868	0.029696909	0.198171561	Unigene0000938(LRRK2);Unigene0001502(Plat);Unigene0001599(ECE2);Unigene0001991(TAP1);Unigene0002278(IKBKE);Unigene0002626(Rab5c);Unigene0003074(Rabac1);Unigene0004163(Lrba);Unigene0005351(chmp1a);Unigene0005386(akt1);Unigene0008013(myd88);Unigene0008046(TMED10);Unigene0008874(prkci);Unigene0012090(tpcn2);Unigene0012178(TYROBP);Unigene0013005(SGK3);Unigene0013399(chmp2a);Unigene0014038(PLEKHF1);Un…
GO:0005582	collagen type XV trimer	1	1	0.030973704	0.198171561	Unigene0001506(COL15A1)
GO:0019812	type I site-specific deoxyribonuclease complex	1	1	0.030973704	0.198171561	Unigene0039046(DHX58)
GO:0031302	intrinsic component of endosome membrane	1	1	0.030973704	0.198171561	Unigene0044824(ECE1)
GO:0032473	cytoplasmic side of mitochondrial outer membrane	1	1	0.030973704	0.198171561	Unigene0000938(LRRK2)
GO:0032996	Bcl3-Bcl10 complex	1	1	0.030973704	0.198171561	Unigene0054579(BCL3)
GO:0034424	Vps55/Vps68 complex	1	1	0.030973704	0.198171561	Unigene0019684(Tmem50a)
GO:0042612	MHC class I protein complex	1	1	0.030973704	0.198171561	Unigene0063132(B2M)
GO:0071627	integral component of fungal-type vacuolar membrane	1	1	0.030973704	0.198171561	Unigene0019152(SLC66A1)
GO:0071628	intrinsic component of fungal-type vacuolar membrane	1	1	0.030973704	0.198171561	Unigene0019152(SLC66A1)
GO:0098651	basement membrane collagen trimer	1	1	0.030973704	0.198171561	Unigene0001506(COL15A1)
GO:0098871	postsynaptic actin cytoskeleton	1	1	0.030973704	0.198171561	Unigene0075852(Hcls1)
GO:0099400	caveola neck	1	1	0.030973704	0.198171561	Unigene0000938(LRRK2)
GO:0099571	postsynaptic cytoskeleton	1	1	0.030973704	0.198171561	Unigene0075852(Hcls1)
GO:1990332	Ire1 complex	1	1	0.030973704	0.198171561	Unigene0078510(ERN1)
GO:1990528	Rvs161p-Rvs167p complex	1	1	0.030973704	0.198171561	Unigene0035048(Bin3)
GO:0031226	intrinsic component of plasma membrane	57	1442	0.033481407	0.211844876	Unigene0000651(TSPAN11);Unigene0000938(LRRK2);Unigene0001991(TAP1);Unigene0003656(Adgrg2);Unigene0004280(atp1b1);Unigene0004531(GPC5);Unigene0004581(Itgb7);Unigene0004795(BFAR);Unigene0006307(ATP8B1);Unigene0006361(Slc26a5);Unigene0006802(EPHB3);Unigene0006858(Lpar3);Unigene0007218(Pgap6);Unigene0008874(prkci);Unigene0009519(Flt3);Unigene0011524(RASA2);Unigene0011676(CD6);Unigene0012081(NCF2);Uni…
GO:0032587	ruffle membrane	6	78	0.033828903	0.211844876	Unigene0021448(itgb1-a);Unigene0028493(Dnm2);Unigene0041707(FERMT1);Unigene0050547(Ddx58);Unigene0053937(Hip1r);Unigene0059006(Abca1)
GO:0070160	tight junction	7	99	0.0340752	0.211844876	Unigene0008874(prkci);Unigene0016621(cxadr);Unigene0040718(OCLN);Unigene0050547(Ddx58);Unigene0072242(CLDN3);Unigene0075525(PARD6A);Unigene0078699(MAGI3)
GO:0005774	vacuolar membrane	17	338	0.03483896	0.21456892	Unigene0002626(Rab5c);Unigene0007218(Pgap6);Unigene0012090(tpcn2);Unigene0013393(RPN2);Unigene0013410(SLC26A11);Unigene0014038(PLEKHF1);Unigene0019152(SLC66A1);Unigene0019684(Tmem50a);Unigene0022759(ATP8A1);Unigene0037553(Stx12);Unigene0048625(--);Unigene0066399(Tmem59);Unigene0068297(CALCOCO2);Unigene0076201(SLC36A4);Unigene0077799(glmp);Unigene0077800(glmp);Unigene0077963(MMD)
GO:0000815	ESCRT III complex	2	10	0.036547411	0.221117567	Unigene0005351(chmp1a);Unigene0013399(chmp2a)
GO:0030176	integral component of endoplasmic reticulum membrane	10	168	0.036573315	0.221117567	Unigene0001991(TAP1);Unigene0004795(BFAR);Unigene0005882(Gpat4);Unigene0012945(ext1a);Unigene0028164(PDIA3);Unigene0042459(CANX);Unigene0072780(TAP2);Unigene0075636(Elovl7);Unigene0077969(XBP1);Unigene0078510(ERN1)
GO:0032154	cleavage furrow	5	61	0.040280076	0.241314274	Unigene0021448(itgb1-a);Unigene0023270(LRCH3);Unigene0024928(MYH9);Unigene0046060(SEPTIN7);Unigene0069387(septin7)
GO:0009338	exodeoxyribonuclease V complex	3	25	0.041000722	0.243418703	Unigene0012817(NLRC5);Unigene0023495(mov10b.1);Unigene0074574(--)
GO:0005622	intracellular anatomical structure	404	12449	0.04145068	0.243892842	Unigene0000025(Ormdl2);Unigene0000119(SPTLC3);Unigene0000453(KLC2);Unigene0000475(ergic1);Unigene0000548(arg2-a);Unigene0000667(--);Unigene0000884(MGAT2);Unigene0000938(LRRK2);Unigene0001066(C2cd2);Unigene0001083(Sel1l3);Unigene0001290(engase);Unigene0001293(id3);Unigene0001350(pcgf5a);Unigene0001502(Plat);Unigene0001506(COL15A1);Unigene0001599(ECE2);Unigene0001677(Bcl10);Unigene0001807(CXCL8);Un…
GO:0031227	intrinsic component of endoplasmic reticulum membrane	10	172	0.041851886	0.244074273	Unigene0001991(TAP1);Unigene0004795(BFAR);Unigene0005882(Gpat4);Unigene0012945(ext1a);Unigene0028164(PDIA3);Unigene0042459(CANX);Unigene0072780(TAP2);Unigene0075636(Elovl7);Unigene0077969(XBP1);Unigene0078510(ERN1)
GO:0005887	integral component of plasma membrane	54	1379	0.043787485	0.253122389	Unigene0000651(TSPAN11);Unigene0000938(LRRK2);Unigene0001991(TAP1);Unigene0003656(Adgrg2);Unigene0004280(atp1b1);Unigene0004531(GPC5);Unigene0004581(Itgb7);Unigene0004795(BFAR);Unigene0006307(ATP8B1);Unigene0006361(Slc26a5);Unigene0006802(EPHB3);Unigene0006858(Lpar3);Unigene0007218(Pgap6);Unigene0009519(Flt3);Unigene0011676(CD6);Unigene0012081(NCF2);Unigene0012178(TYROBP);Unigene0012252(LY75);Uni…
GO:0005911	cell-cell junction	24	535	0.045242126	0.257441257	Unigene0002059(KLHL24);Unigene0005386(akt1);Unigene0008874(prkci);Unigene0012195(themis);Unigene0014232(Znf185);Unigene0016621(cxadr);Unigene0020591(Itga2);Unigene0021448(itgb1-a);Unigene0025820(Sdc4);Unigene0034540(--);Unigene0040718(OCLN);Unigene0041707(FERMT1);Unigene0049307(GJB3);Unigene0050547(Ddx58);Unigene0058465(CTNNA1);Unigene0064395(FBLIM1);Unigene0064965(wtip);Unigene0065041(ZAP70);Uni…
GO:0008305	integrin complex	3	26	0.045315912	0.257441257	Unigene0004581(Itgb7);Unigene0020591(Itga2);Unigene0021448(itgb1-a)
GO:0019898	extrinsic component of membrane	13	249	0.046939547	0.264385995	Unigene0011079(LCK);Unigene0018492(Pik3c2g);Unigene0019277(Prss8);Unigene0024673(Zc3h12a);Unigene0026637(PIK3R6);Unigene0037158(SEC23A);Unigene0044835(Myzap);Unigene0045867(GNAL);Unigene0058465(CTNNA1);Unigene0061817(jak1);Unigene0062775(GNG10);Unigene0065041(ZAP70);Unigene0078911(GNA13)
GO:0098636	protein complex involved in cell adhesion	3	27	0.049846491	0.275751205	Unigene0004581(Itgb7);Unigene0020591(Itga2);Unigene0021448(itgb1-a)
GO:0009898	cytoplasmic side of plasma membrane	14	277	0.050371389	0.275751205	Unigene0001991(TAP1);Unigene0011079(LCK);Unigene0011524(RASA2);Unigene0033348(IRGC);Unigene0035408(Tap2);Unigene0044835(Myzap);Unigene0045867(GNAL);Unigene0059006(Abca1);Unigene0061240(fgfr3);Unigene0061817(jak1);Unigene0062775(GNG10);Unigene0065041(ZAP70);Unigene0072780(TAP2);Unigene0078911(GNA13)
GO:0032153	cell division site	6	86	0.050566961	0.275751205	Unigene0021448(itgb1-a);Unigene0023270(LRCH3);Unigene0024928(MYH9);Unigene0035048(Bin3);Unigene0046060(SEPTIN7);Unigene0069387(septin7)
GO:0001669	acrosomal vesicle	5	65	0.050670927	0.275751205	Unigene0016621(cxadr);Unigene0028164(PDIA3);Unigene0031077(CTSH);Unigene0058465(CTNNA1);Unigene0071757(FUCA2)
GO:0030056	hemidesmosome	2	12	0.051467979	0.275751205	Unigene0056328(EPS8L1);Unigene0078354(ERBIN)
GO:0030057	desmosome	2	12	0.051467979	0.275751205	Unigene0002059(KLHL24);Unigene0068793(EVPL)
GO:0005576	extracellular region	75	2015	0.051915726	0.275906966	Unigene0001290(engase);Unigene0001502(Plat);Unigene0001506(COL15A1);Unigene0001807(CXCL8);Unigene0003238(NAMPT);Unigene0004531(GPC5);Unigene0005424(--);Unigene0005797(MANF);Unigene0006802(EPHB3);Unigene0007052(--);Unigene0008125(SPOCK3);Unigene0008874(prkci);Unigene0011676(CD6);Unigene0013493(--);Unigene0014293(INHBB);Unigene0015860(SPINT2);Unigene0016621(cxadr);Unigene0017202(--);Unigene0017886(…
GO:0042175	nuclear outer membrane-endoplasmic reticulum membrane network	39	964	0.053375344	0.281394815	Unigene0000025(Ormdl2);Unigene0000119(SPTLC3);Unigene0000475(ergic1);Unigene0001991(TAP1);Unigene0004795(BFAR);Unigene0005882(Gpat4);Unigene0008046(TMED10);Unigene0012945(ext1a);Unigene0013393(RPN2);Unigene0014858(SLC35G1);Unigene0015945(PTGES);Unigene0016480(PARP16);Unigene0016651(dad1);Unigene0017967(Ltc4s);Unigene0023916(Gnpnat1);Unigene0024673(Zc3h12a);Unigene0025589(ATP2A2);Unigene0028164(PD…
GO:0043235	receptor complex	12	230	0.0550005	0.287661347	Unigene0001677(Bcl10);Unigene0004581(Itgb7);Unigene0011676(CD6);Unigene0020591(Itga2);Unigene0021448(itgb1-a);Unigene0046375(--);Unigene0063132(B2M);Unigene0065041(ZAP70);Unigene0071068(CD3E);Unigene0074761(--);Unigene0075497(RIPK1);Unigene0077792(Tril)
GO:0030136	clathrin-coated vesicle	8	134	0.056924363	0.29337405	Unigene0008046(TMED10);Unigene0028493(Dnm2);Unigene0040124(VWF);Unigene0043964(Tmed9);Unigene0044824(ECE1);Unigene0046375(--);Unigene0053937(Hip1r);Unigene0079063(CLINT1)
GO:0090533	cation-transporting ATPase complex	4	47	0.05704058	0.29337405	Unigene0004280(atp1b1);Unigene0006307(ATP8B1);Unigene0022759(ATP8A1);Unigene0025589(ATP2A2)
GO:0098562	cytoplasmic side of membrane	15	309	0.058341514	0.29337405	Unigene0000938(LRRK2);Unigene0001991(TAP1);Unigene0011079(LCK);Unigene0011524(RASA2);Unigene0033348(IRGC);Unigene0035408(Tap2);Unigene0044835(Myzap);Unigene0045867(GNAL);Unigene0059006(Abca1);Unigene0061240(fgfr3);Unigene0061817(jak1);Unigene0062775(GNG10);Unigene0065041(ZAP70);Unigene0072780(TAP2);Unigene0078911(GNA13)
GO:0005798	Golgi-associated vesicle	8	135	0.058955646	0.29337405	Unigene0000938(LRRK2);Unigene0003074(Rabac1);Unigene0008046(TMED10);Unigene0036876(Itm2b);Unigene0037158(SEC23A);Unigene0043964(Tmed9);Unigene0063132(B2M);Unigene0079063(CLINT1)
GO:0031097	medial cortex	1	2	0.060989749	0.29337405	Unigene0035048(Bin3)
GO:0033257	Bcl3/NF-kappaB2 complex	1	2	0.060989749	0.29337405	Unigene0054579(BCL3)
GO:0034667	integrin alpha3-beta1 complex	1	2	0.060989749	0.29337405	Unigene0021448(itgb1-a)
GO:0034669	integrin alpha4-beta7 complex	1	2	0.060989749	0.29337405	Unigene0004581(Itgb7)
GO:0042406	extrinsic component of endoplasmic reticulum membrane	1	2	0.060989749	0.29337405	Unigene0024673(Zc3h12a)
GO:0097486	multivesicular body lumen	1	2	0.060989749	0.29337405	Unigene0031077(CTSH)
GO:0097513	myosin II filament	1	2	0.060989749	0.29337405	Unigene0024928(MYH9)
GO:0005795	Golgi stack	8	138	0.065321263	0.3119327	Unigene0000884(MGAT2);Unigene0013045(Csgalnact1);Unigene0027106(GALNT7);Unigene0028899(Slc35a2);Unigene0029240(golph3l-a);Unigene0066399(Tmem59);Unigene0074157(Akap9);Unigene0076785(Golga4)
GO:0005789	endoplasmic reticulum membrane	37	925	0.066903776	0.317191283	Unigene0000025(Ormdl2);Unigene0000119(SPTLC3);Unigene0000475(ergic1);Unigene0001991(TAP1);Unigene0004795(BFAR);Unigene0005882(Gpat4);Unigene0008046(TMED10);Unigene0012945(ext1a);Unigene0013393(RPN2);Unigene0014858(SLC35G1);Unigene0015945(PTGES);Unigene0016480(PARP16);Unigene0016651(dad1);Unigene0017967(Ltc4s);Unigene0023916(Gnpnat1);Unigene0024673(Zc3h12a);Unigene0025589(ATP2A2);Unigene0028164(PD…
GO:0009277	fungal-type cell wall	2	14	0.06815245	0.320803316	Unigene0025624(gmppb);Unigene0025625(gmppb)
GO:0005912	adherens junction	13	265	0.069654508	0.325548373	Unigene0002059(KLHL24);Unigene0008874(prkci);Unigene0014232(Znf185);Unigene0016621(cxadr);Unigene0020591(Itga2);Unigene0021448(itgb1-a);Unigene0025820(Sdc4);Unigene0034540(--);Unigene0041707(FERMT1);Unigene0058465(CTNNA1);Unigene0064395(FBLIM1);Unigene0064965(wtip);Unigene0075852(Hcls1)
GO:0098827	endoplasmic reticulum subcompartment	37	930	0.071085989	0.329899061	Unigene0000025(Ormdl2);Unigene0000119(SPTLC3);Unigene0000475(ergic1);Unigene0001991(TAP1);Unigene0004795(BFAR);Unigene0005882(Gpat4);Unigene0008046(TMED10);Unigene0012945(ext1a);Unigene0013393(RPN2);Unigene0014858(SLC35G1);Unigene0015945(PTGES);Unigene0016480(PARP16);Unigene0016651(dad1);Unigene0017967(Ltc4s);Unigene0023916(Gnpnat1);Unigene0024673(Zc3h12a);Unigene0025589(ATP2A2);Unigene0028164(PD…
GO:0043202	lysosomal lumen	5	72	0.072291939	0.333149567	Unigene0004531(GPC5);Unigene0025820(Sdc4);Unigene0029764(CTSK);Unigene0039367(ifi30);Unigene0043348(rnaset2)
GO:0036452	ESCRT complex	3	32	0.07558137	0.340870082	Unigene0005351(chmp1a);Unigene0013399(chmp2a);Unigene0033362(STAM2)
GO:0005925	focal adhesion	9	167	0.075773452	0.340870082	Unigene0014232(Znf185);Unigene0020591(Itga2);Unigene0021448(itgb1-a);Unigene0025820(Sdc4);Unigene0034540(--);Unigene0041707(FERMT1);Unigene0064395(FBLIM1);Unigene0064965(wtip);Unigene0075852(Hcls1)
GO:0001726	ruffle	8	143	0.076842944	0.340870082	Unigene0021448(itgb1-a);Unigene0028493(Dnm2);Unigene0041707(FERMT1);Unigene0050547(Ddx58);Unigene0053937(Hip1r);Unigene0059006(Abca1);Unigene0075525(PARD6A);Unigene0075852(Hcls1)
GO:0140534	endoplasmic reticulum protein-containing complex	8	143	0.076842944	0.340870082	Unigene0000025(Ormdl2);Unigene0000119(SPTLC3);Unigene0001991(TAP1);Unigene0013393(RPN2);Unigene0016651(dad1);Unigene0028164(PDIA3);Unigene0072780(TAP2);Unigene0078510(ERN1)
GO:0033116	endoplasmic reticulum-Golgi intermediate compartment membrane	4	52	0.076933642	0.340870082	Unigene0000475(ergic1);Unigene0001991(TAP1);Unigene0008046(TMED10);Unigene0043964(Tmed9)
GO:0005915	zonula adherens	2	15	0.077070777	0.340870082	Unigene0008874(prkci);Unigene0058465(CTNNA1)
GO:0005771	multivesicular body	3	33	0.081310464	0.34115632	Unigene0000938(LRRK2);Unigene0013399(chmp2a);Unigene0031077(CTSH)
GO:0031004	potassium ion-transporting ATPase complex	3	33	0.081310464	0.34115632	Unigene0006307(ATP8B1);Unigene0022759(ATP8A1);Unigene0025589(ATP2A2)
GO:0009380	excinuclease repair complex	5	76	0.086586493	0.34115632	Unigene0001991(TAP1);Unigene0035408(Tap2);Unigene0039046(DHX58);Unigene0059006(Abca1);Unigene0072780(TAP2)
GO:0060205	cytoplasmic vesicle lumen	10	197	0.086629954	0.34115632	Unigene0017886(Arpc5);Unigene0017888(arpc5-a);Unigene0031077(CTSH);Unigene0040124(VWF);Unigene0055705(ada);Unigene0062156(PSMA5);Unigene0063132(B2M);Unigene0071450(mvp);Unigene0071757(FUCA2);Unigene0078033(Gas6)
GO:0005615	extracellular space	31	774	0.086642709	0.34115632	Unigene0001290(engase);Unigene0001502(Plat);Unigene0001807(CXCL8);Unigene0003238(NAMPT);Unigene0004531(GPC5);Unigene0005797(MANF);Unigene0008125(SPOCK3);Unigene0014293(INHBB);Unigene0016621(cxadr);Unigene0028164(PDIA3);Unigene0029764(CTSK);Unigene0031077(CTSH);Unigene0033261(CCL3);Unigene0036876(Itm2b);Unigene0037088(Arhgdia);Unigene0039288(Entpd6);Unigene0040124(VWF);Unigene0043348(rnaset2);Unig…
GO:0042470	melanosome	6	99	0.086966671	0.34115632	Unigene0002626(Rab5c);Unigene0008046(TMED10);Unigene0021448(itgb1-a);Unigene0028164(PDIA3);Unigene0042459(CANX);Unigene0078911(GNA13)
GO:0048770	pigment granule	6	99	0.086966671	0.34115632	Unigene0002626(Rab5c);Unigene0008046(TMED10);Unigene0021448(itgb1-a);Unigene0028164(PDIA3);Unigene0042459(CANX);Unigene0078911(GNA13)
GO:0005618	cell wall	3	34	0.087220966	0.34115632	Unigene0025624(gmppb);Unigene0025625(gmppb);Unigene0040533(TMEM131)
GO:0002081	outer acrosomal membrane	1	3	0.090077693	0.34115632	Unigene0071757(FUCA2)
GO:0031166	integral component of vacuolar membrane	1	3	0.090077693	0.34115632	Unigene0019152(SLC66A1)
GO:0031310	intrinsic component of vacuolar membrane	1	3	0.090077693	0.34115632	Unigene0019152(SLC66A1)
GO:0031905	early endosome lumen	1	3	0.090077693	0.34115632	Unigene0063132(B2M)
GO:0031906	late endosome lumen	1	3	0.090077693	0.34115632	Unigene0031077(CTSH)
GO:0034665	integrin alpha1-beta1 complex	1	3	0.090077693	0.34115632	Unigene0021448(itgb1-a)
GO:0034677	integrin alpha7-beta1 complex	1	3	0.090077693	0.34115632	Unigene0021448(itgb1-a)
GO:0034680	integrin alpha10-beta1 complex	1	3	0.090077693	0.34115632	Unigene0021448(itgb1-a)
GO:0034681	integrin alpha11-beta1 complex	1	3	0.090077693	0.34115632	Unigene0021448(itgb1-a)
GO:0035339	SPOTS complex	1	3	0.090077693	0.34115632	Unigene0000025(Ormdl2)
GO:0036021	endolysosome lumen	1	3	0.090077693	0.34115632	Unigene0029764(CTSK)
GO:0042105	alpha-beta T cell receptor complex	1	3	0.090077693	0.34115632	Unigene0071068(CD3E)
GO:0043511	inhibin complex	1	3	0.090077693	0.34115632	Unigene0014293(INHBB)
GO:0043513	inhibin B complex	1	3	0.090077693	0.34115632	Unigene0014293(INHBB)
GO:0044753	amphisome	1	3	0.090077693	0.34115632	Unigene0000938(LRRK2)
GO:1990597	AIP1-IRE1 complex	1	3	0.090077693	0.34115632	Unigene0078510(ERN1)
GO:1990630	IRE1-RACK1-PP2A complex	1	3	0.090077693	0.34115632	Unigene0078510(ERN1)
GO:0031983	vesicle lumen	10	199	0.09112786	0.343161484	Unigene0017886(Arpc5);Unigene0017888(arpc5-a);Unigene0031077(CTSH);Unigene0040124(VWF);Unigene0055705(ada);Unigene0062156(PSMA5);Unigene0063132(B2M);Unigene0071450(mvp);Unigene0071757(FUCA2);Unigene0078033(Gas6)
GO:0030054	cell junction	55	1483	0.092150377	0.345040334	Unigene0000938(LRRK2);Unigene0001502(Plat);Unigene0002059(KLHL24);Unigene0002626(Rab5c);Unigene0003074(Rabac1);Unigene0003238(NAMPT);Unigene0005386(akt1);Unigene0008013(myd88);Unigene0008874(prkci);Unigene0012195(themis);Unigene0014086(MAST2);Unigene0014232(Znf185);Unigene0016621(cxadr);Unigene0020591(Itga2);Unigene0021448(itgb1-a);Unigene0024873(SMO);Unigene0024928(MYH9);Unigene0025820(Sdc4);Uni…
GO:0051286	cell tip	3	35	0.093307062	0.34739748	Unigene0025624(gmppb);Unigene0025625(gmppb);Unigene0035048(Bin3)
GO:0005797	Golgi medial cisterna	2	17	0.095903477	0.351113284	Unigene0028899(Slc35a2);Unigene0066399(Tmem59)
GO:0005885	Arp2/3 protein complex	2	17	0.095903477	0.351113284	Unigene0017886(Arpc5);Unigene0017888(arpc5-a)
GO:0008250	oligosaccharyltransferase complex	2	17	0.095903477	0.351113284	Unigene0013393(RPN2);Unigene0016651(dad1)
GO:0030141	secretory granule	22	527	0.096908072	0.352831047	Unigene0001502(Plat);Unigene0002626(Rab5c);Unigene0008046(TMED10);Unigene0012178(TYROBP);Unigene0016621(cxadr);Unigene0017886(Arpc5);Unigene0017888(arpc5-a);Unigene0018089(Aplp2);Unigene0022759(ATP8A1);Unigene0028164(PDIA3);Unigene0031077(CTSH);Unigene0037553(Stx12);Unigene0040124(VWF);Unigene0044824(ECE1);Unigene0048625(--);Unigene0058465(CTNNA1);Unigene0062156(PSMA5);Unigene0062526(DYNLL2);Unig…
GO:0000324	fungal-type vacuole	4	57	0.099830735	0.361475023	Unigene0008046(TMED10);Unigene0019152(SLC66A1);Unigene0019684(Tmem50a);Unigene0043348(rnaset2)
GO:1905347	endodeoxyribonuclease complex	5	80	0.102243749	0.366529445	Unigene0001991(TAP1);Unigene0035408(Tap2);Unigene0039046(DHX58);Unigene0059006(Abca1);Unigene0072780(TAP2)
GO:0043197	dendritic spine	9	178	0.102339025	0.366529445	Unigene0021448(itgb1-a);Unigene0024928(MYH9);Unigene0037485(arhgap32);Unigene0042459(CANX);Unigene0053937(Hip1r);Unigene0068641(TRPV1);Unigene0071068(CD3E);Unigene0075852(Hcls1);Unigene0078648(Pde4b)
GO:0044309	neuron spine	9	179	0.104988266	0.369535279	Unigene0021448(itgb1-a);Unigene0024928(MYH9);Unigene0037485(arhgap32);Unigene0042459(CANX);Unigene0053937(Hip1r);Unigene0068641(TRPV1);Unigene0071068(CD3E);Unigene0075852(Hcls1);Unigene0078648(Pde4b)
GO:0045179	apical cortex	2	18	0.105760062	0.369535279	Unigene0008874(prkci);Unigene0064965(wtip)
GO:0005782	peroxisomal matrix	3	37	0.105982045	0.369535279	Unigene0054942(Acoxl);Unigene0078452(HMGCL);Unigene0079144(ACOT8)
GO:0031907	microbody lumen	3	37	0.105982045	0.369535279	Unigene0054942(Acoxl);Unigene0078452(HMGCL);Unigene0079144(ACOT8)
GO:0035577	azurophil granule membrane	3	37	0.105982045	0.369535279	Unigene0002626(Rab5c);Unigene0022759(ATP8A1);Unigene0048625(--)
GO:0000322	storage vacuole	4	59	0.109778267	0.380757253	Unigene0008046(TMED10);Unigene0019152(SLC66A1);Unigene0019684(Tmem50a);Unigene0043348(rnaset2)
GO:0046658	anchored component of plasma membrane	3	38	0.112558649	0.382046143	Unigene0004531(GPC5);Unigene0019277(Prss8);Unigene0040663(rhbg)
GO:0030135	coated vesicle	12	262	0.115340891	0.382046143	Unigene0003074(Rabac1);Unigene0008046(TMED10);Unigene0028493(Dnm2);Unigene0037158(SEC23A);Unigene0040124(VWF);Unigene0043964(Tmed9);Unigene0044824(ECE1);Unigene0046375(--);Unigene0053937(Hip1r);Unigene0063132(B2M);Unigene0068765(cpras1);Unigene0079063(CLINT1)
GO:0000138	Golgi trans cisterna	2	19	0.115874052	0.382046143	Unigene0066399(Tmem59);Unigene0076785(Golga4)
GO:0005751	mitochondrial respiratory chain complex IV	2	19	0.115874052	0.382046143	Unigene0039940(--);Unigene0070996(COX6A1)
GO:0017102	methionyl glutamyl tRNA synthetase complex	1	4	0.118266181	0.382046143	Unigene0011540(MARS1)
GO:0033565	ESCRT-0 complex	1	4	0.118266181	0.382046143	Unigene0033362(STAM2)
GO:0034457	Mpp10 complex	1	4	0.118266181	0.382046143	Unigene0064138(PDIA2)
GO:0034678	integrin alpha8-beta1 complex	1	4	0.118266181	0.382046143	Unigene0021448(itgb1-a)
GO:0035003	subapical complex	1	4	0.118266181	0.382046143	Unigene0008874(prkci)
GO:0071797	LUBAC complex	1	4	0.118266181	0.382046143	Unigene0043504(Rbck1)
GO:0071817	MMXD complex	1	4	0.118266181	0.382046143	Unigene0038968(slc25a43)
GO:0097487	multivesicular body, internal vesicle	1	4	0.118266181	0.382046143	Unigene0000938(LRRK2)
GO:1990246	uniplex complex	1	4	0.118266181	0.382046143	Unigene0003655(smdt1)
GO:1990604	IRE1-TRAF2-ASK1 complex	1	4	0.118266181	0.382046143	Unigene0078510(ERN1)
GO:0060187	cell pole	3	39	0.119286325	0.383461893	Unigene0025624(gmppb);Unigene0025625(gmppb);Unigene0035048(Bin3)
GO:0043209	myelin sheath	8	159	0.121345694	0.387404347	Unigene0008874(prkci);Unigene0021448(itgb1-a);Unigene0028164(PDIA3);Unigene0042459(CANX);Unigene0046060(SEPTIN7);Unigene0056983(serinc5);Unigene0069387(septin7);Unigene0070996(COX6A1)
GO:0034774	secretory granule lumen	9	185	0.121688467	0.387404347	Unigene0017886(Arpc5);Unigene0017888(arpc5-a);Unigene0031077(CTSH);Unigene0040124(VWF);Unigene0062156(PSMA5);Unigene0063132(B2M);Unigene0071450(mvp);Unigene0071757(FUCA2);Unigene0078033(Gas6)
GO:1904813	ficolin-1-rich granule lumen	5	86	0.128149685	0.404160807	Unigene0017886(Arpc5);Unigene0017888(arpc5-a);Unigene0031077(CTSH);Unigene0062156(PSMA5);Unigene0071450(mvp)
GO:0099503	secretory vesicle	26	662	0.128178465	0.404160807	Unigene0000938(LRRK2);Unigene0001502(Plat);Unigene0002626(Rab5c);Unigene0003074(Rabac1);Unigene0008046(TMED10);Unigene0012178(TYROBP);Unigene0016621(cxadr);Unigene0017886(Arpc5);Unigene0017888(arpc5-a);Unigene0018089(Aplp2);Unigene0022759(ATP8A1);Unigene0028164(PDIA3);Unigene0031077(CTSH);Unigene0032078(Syngr2);Unigene0037553(Stx12);Unigene0040124(VWF);Unigene0044824(ECE1);Unigene0048625(--);Unig…
GO:0009376	HslUV protease complex	3	41	0.133169523	0.415918083	Unigene0006062(psmb9);Unigene0049641(Vps4b);Unigene0066770(Psmb7)
GO:0030670	phagocytic vesicle membrane	3	41	0.133169523	0.415918083	Unigene0001991(TAP1);Unigene0028493(Dnm2);Unigene0063132(B2M)
GO:0048471	perinuclear region of cytoplasm	27	695	0.134386882	0.417740353	Unigene0001677(Bcl10);Unigene0005797(MANF);Unigene0007809(PPP1R16B);Unigene0011524(RASA2);Unigene0014038(PLEKHF1);Unigene0014293(INHBB);Unigene0015945(PTGES);Unigene0020591(Itga2);Unigene0021448(itgb1-a);Unigene0028493(Dnm2);Unigene0037158(SEC23A);Unigene0037553(Stx12);Unigene0040932(TSTD1);Unigene0042248(Ncor1);Unigene0044824(ECE1);Unigene0046778(NOS1AP);Unigene0052670(Pparg);Unigene0053937(Hip1…
GO:0005905	clathrin-coated pit	4	65	0.142082015	0.437889776	Unigene0028493(Dnm2);Unigene0032495(Lrp10);Unigene0053937(Hip1r);Unigene0075852(Hcls1)
GO:0001533	cornified envelope	1	5	0.145582976	0.437889776	Unigene0068793(EVPL)
GO:0005944	phosphatidylinositol 3-kinase complex, class IB	1	5	0.145582976	0.437889776	Unigene0026637(PIK3R6)
GO:0009539	photosystem II reaction center	1	5	0.145582976	0.437889776	Unigene0028176(mx)
GO:0042584	chromaffin granule membrane	1	5	0.145582976	0.437889776	Unigene0022759(ATP8A1)
GO:0070765	gamma-secretase complex	1	5	0.145582976	0.437889776	Unigene0008046(TMED10)
GO:0097651	phosphatidylinositol 3-kinase complex, class I	1	5	0.145582976	0.437889776	Unigene0026637(PIK3R6)
GO:0000421	autophagosome membrane	2	22	0.147513703	0.437889776	Unigene0013393(RPN2);Unigene0068297(CALCOCO2)
GO:0005779	integral component of peroxisomal membrane	2	22	0.147513703	0.437889776	Unigene0008889(Slc25a17);Unigene0062512(Enc1)
GO:0031231	intrinsic component of peroxisomal membrane	2	22	0.147513703	0.437889776	Unigene0008889(Slc25a17);Unigene0062512(Enc1)
GO:0005766	primary lysosome	5	91	0.151786216	0.446549626	Unigene0002626(Rab5c);Unigene0022759(ATP8A1);Unigene0037553(Stx12);Unigene0048625(--);Unigene0071757(FUCA2)
GO:0042582	azurophil granule	5	91	0.151786216	0.446549626	Unigene0002626(Rab5c);Unigene0022759(ATP8A1);Unigene0037553(Stx12);Unigene0048625(--);Unigene0071757(FUCA2)
GO:0016529	sarcoplasmic reticulum	3	44	0.154968086	0.451875969	Unigene0005797(MANF);Unigene0025589(ATP2A2);Unigene0046778(NOS1AP)
GO:1904115	axon cytoplasm	3	44	0.154968086	0.451875969	Unigene0062526(DYNLL2);Unigene0068077(KIF1C);Unigene0068944(TMEM108)
GO:0005942	phosphatidylinositol 3-kinase complex	2	23	0.158416921	0.455881009	Unigene0018492(Pik3c2g);Unigene0026637(PIK3R6)
GO:0009342	glutamate synthase complex (NADPH)	2	23	0.158416921	0.455881009	Unigene0002212(AIFM3);Unigene0007427(PAOX)
GO:0031026	glutamate synthase complex	2	23	0.158416921	0.455881009	Unigene0002212(AIFM3);Unigene0007427(PAOX)
GO:0055038	recycling endosome membrane	4	68	0.159487766	0.456047063	Unigene0028164(PDIA3);Unigene0043566(fzd7-a);Unigene0063132(B2M);Unigene0071522(optn)
GO:0005775	vacuolar lumen	6	118	0.159858682	0.456047063	Unigene0004531(GPC5);Unigene0025820(Sdc4);Unigene0029764(CTSK);Unigene0039367(ifi30);Unigene0043348(rnaset2);Unigene0071757(FUCA2)
GO:0045121	membrane raft	12	280	0.161425539	0.456564078	Unigene0000938(LRRK2);Unigene0001677(Bcl10);Unigene0016621(cxadr);Unigene0021448(itgb1-a);Unigene0024873(SMO);Unigene0025820(Sdc4);Unigene0035048(Bin3);Unigene0046375(--);Unigene0046778(NOS1AP);Unigene0058465(CTNNA1);Unigene0065041(ZAP70);Unigene0075497(RIPK1)
GO:0098857	membrane microdomain	12	280	0.161425539	0.456564078	Unigene0000938(LRRK2);Unigene0001677(Bcl10);Unigene0016621(cxadr);Unigene0021448(itgb1-a);Unigene0024873(SMO);Unigene0025820(Sdc4);Unigene0035048(Bin3);Unigene0046375(--);Unigene0046778(NOS1AP);Unigene0058465(CTNNA1);Unigene0065041(ZAP70);Unigene0075497(RIPK1)
GO:0101002	ficolin-1-rich granule	6	119	0.164274171	0.462635379	Unigene0017886(Arpc5);Unigene0017888(arpc5-a);Unigene0031077(CTSH);Unigene0062156(PSMA5);Unigene0062526(DYNLL2);Unigene0071450(mvp)
GO:0005940	septin ring	2	24	0.169463515	0.464689489	Unigene0046060(SEPTIN7);Unigene0069387(septin7)
GO:0045277	respiratory chain complex IV	2	24	0.169463515	0.464689489	Unigene0039940(--);Unigene0070996(COX6A1)
GO:0031985	Golgi cisterna	5	95	0.171904919	0.464689489	Unigene0013045(Csgalnact1);Unigene0028899(Slc35a2);Unigene0029240(golph3l-a);Unigene0066399(Tmem59);Unigene0076785(Golga4)
GO:0031256	leading edge membrane	7	147	0.172004704	0.464689489	Unigene0021448(itgb1-a);Unigene0028493(Dnm2);Unigene0041707(FERMT1);Unigene0050547(Ddx58);Unigene0053937(Hip1r);Unigene0059006(Abca1);Unigene0068641(TRPV1)
GO:0001520	outer dense fiber	1	6	0.172054985	0.464689489	Unigene0031077(CTSH)
GO:0014731	spectrin-associated cytoskeleton	1	6	0.172054985	0.464689489	Unigene0040663(rhbg)
GO:0031265	CD95 death-inducing signaling complex	1	6	0.172054985	0.464689489	Unigene0013276(Casp8)
GO:0042589	zymogen granule membrane	1	6	0.172054985	0.464689489	Unigene0008046(TMED10)
GO:0044307	dendritic branch	1	6	0.172054985	0.464689489	Unigene0074157(Akap9)
GO:1990712	HFE-transferrin receptor complex	1	6	0.172054985	0.464689489	Unigene0063132(B2M)
GO:0031252	cell leading edge	15	370	0.175959094	0.473294053	Unigene0008874(prkci);Unigene0017886(Arpc5);Unigene0017888(arpc5-a);Unigene0021448(itgb1-a);Unigene0024928(MYH9);Unigene0028493(Dnm2);Unigene0041707(FERMT1);Unigene0050547(Ddx58);Unigene0053937(Hip1r);Unigene0058465(CTNNA1);Unigene0059006(Abca1);Unigene0068641(TRPV1);Unigene0070535(Plxnb3);Unigene0075525(PARD6A);Unigene0075852(Hcls1)
GO:0070069	cytochrome complex	3	47	0.177782014	0.476253444	Unigene0002212(AIFM3);Unigene0039940(--);Unigene0070996(COX6A1)
GO:0033017	sarcoplasmic reticulum membrane	2	25	0.180634193	0.481934951	Unigene0025589(ATP2A2);Unigene0046778(NOS1AP)
GO:0005901	caveola	4	72	0.183824178	0.48846828	Unigene0000938(LRRK2);Unigene0024873(SMO);Unigene0046778(NOS1AP);Unigene0058465(CTNNA1)
GO:0016328	lateral plasma membrane	3	48	0.185582833	0.489107684	Unigene0006361(Slc26a5);Unigene0040718(OCLN);Unigene0072242(CLDN3)
GO:0045171	intercellular bridge	3	48	0.185582833	0.489107684	Unigene0008874(prkci);Unigene0050339(RFXANK);Unigene0069387(septin7)
GO:0005938	cell cortex	15	374	0.186291394	0.489107684	Unigene0008874(prkci);Unigene0013045(Csgalnact1);Unigene0023270(LRCH3);Unigene0024928(MYH9);Unigene0035048(Bin3);Unigene0037485(arhgap32);Unigene0044835(Myzap);Unigene0046060(SEPTIN7);Unigene0053937(Hip1r);Unigene0064395(FBLIM1);Unigene0064965(wtip);Unigene0069387(septin7);Unigene0075525(PARD6A);Unigene0075852(Hcls1);Unigene0078490(--)
GO:0001725	stress fiber	4	73	0.190090206	0.49513615	Unigene0024928(MYH9);Unigene0046060(SEPTIN7);Unigene0064395(FBLIM1);Unigene0069387(septin7)
GO:0097517	contractile actin filament bundle	4	73	0.190090206	0.49513615	Unigene0024928(MYH9);Unigene0046060(SEPTIN7);Unigene0064395(FBLIM1);Unigene0069387(septin7)
GO:1904724	tertiary granule lumen	2	26	0.191910716	0.497910086	Unigene0031077(CTSH);Unigene0063132(B2M)
GO:0005971	ribonucleoside-diphosphate reductase complex	1	7	0.197708289	0.501114471	Unigene0067400(rrm2)
GO:0031094	platelet dense tubular network	1	7	0.197708289	0.501114471	Unigene0025589(ATP2A2)
GO:0031095	platelet dense tubular network membrane	1	7	0.197708289	0.501114471	Unigene0025589(ATP2A2)
GO:0043020	NADPH oxidase complex	1	7	0.197708289	0.501114471	Unigene0012081(NCF2)
GO:0097208	alveolar lamellar body	1	7	0.197708289	0.501114471	Unigene0031077(CTSH)
GO:0097524	sperm plasma membrane	1	7	0.197708289	0.501114471	Unigene0071757(FUCA2)
GO:1902495	transmembrane transporter complex	21	557	0.205933759	0.519963017	Unigene0001991(TAP1);Unigene0002212(AIFM3);Unigene0003655(smdt1);Unigene0004280(atp1b1);Unigene0006307(ATP8B1);Unigene0012817(NLRC5);Unigene0017799(TRIM62);Unigene0022759(ATP8A1);Unigene0025589(ATP2A2);Unigene0026684(--);Unigene0033348(IRGC);Unigene0035408(Tap2);Unigene0036119(Gimap4);Unigene0059006(Abca1);Unigene0061710(Clic4);Unigene0072780(TAP2);Unigene0074157(Akap9);Unigene0074574(--);Unigene…
GO:0005802	trans-Golgi network	9	212	0.212544411	0.534457855	Unigene0000938(LRRK2);Unigene0001599(ECE2);Unigene0004163(Lrba);Unigene0022759(ATP8A1);Unigene0028493(Dnm2);Unigene0029240(golph3l-a);Unigene0071522(optn);Unigene0076785(Golga4);Unigene0079063(CLINT1)
GO:0001891	phagocytic cup	2	28	0.214713338	0.534457855	Unigene0028493(Dnm2);Unigene0059006(Abca1)
GO:0030134	COPII-coated ER to Golgi transport vesicle	5	103	0.214918561	0.534457855	Unigene0003074(Rabac1);Unigene0008046(TMED10);Unigene0037158(SEC23A);Unigene0063132(B2M);Unigene0068765(cpras1)
GO:0055052	ATP-binding cassette (ABC) transporter complex, substrate-binding subunit-containing	5	103	0.214918561	0.534457855	Unigene0001991(TAP1);Unigene0026684(--);Unigene0035408(Tap2);Unigene0059006(Abca1);Unigene0072780(TAP2)
GO:0030139	endocytic vesicle	9	213	0.21634362	0.535300796	Unigene0001991(TAP1);Unigene0002626(Rab5c);Unigene0024873(SMO);Unigene0028164(PDIA3);Unigene0028493(Dnm2);Unigene0033362(STAM2);Unigene0037553(Stx12);Unigene0040718(OCLN);Unigene0063132(B2M)
GO:0005853	eukaryotic translation elongation factor 1 complex	1	8	0.222568161	0.535300796	Unigene0016486(eef1g)
GO:0031932	TORC2 complex	1	8	0.222568161	0.535300796	Unigene0046766(PRR5L)
GO:0033018	sarcoplasmic reticulum lumen	1	8	0.222568161	0.535300796	Unigene0005797(MANF)
GO:0042583	chromaffin granule	1	8	0.222568161	0.535300796	Unigene0022759(ATP8A1)
GO:0042629	mast cell granule	1	8	0.222568161	0.535300796	Unigene0008782(Nr4a3)
GO:0071141	SMAD protein complex	1	8	0.222568161	0.535300796	Unigene0033017(smad1)
GO:0071556	integral component of lumenal side of endoplasmic reticulum membrane	1	8	0.222568161	0.535300796	Unigene0042459(CANX)
GO:0098553	lumenal side of endoplasmic reticulum membrane	1	8	0.222568161	0.535300796	Unigene0042459(CANX)
GO:0005903	brush border	5	105	0.226168366	0.539621677	Unigene0006307(ATP8B1);Unigene0024928(MYH9);Unigene0030029(CORO2A);Unigene0056328(EPS8L1);Unigene0078911(GNA13)
GO:0022624	proteasome accessory complex	2	29	0.226207817	0.539621677	Unigene0036063(PSME2);Unigene0066732(Psme1)
GO:0099568	cytoplasmic region	21	566	0.226821251	0.539621677	Unigene0000938(LRRK2);Unigene0008874(prkci);Unigene0023270(LRCH3);Unigene0024928(MYH9);Unigene0031077(CTSH);Unigene0035048(Bin3);Unigene0037485(arhgap32);Unigene0042459(CANX);Unigene0044835(Myzap);Unigene0046060(SEPTIN7);Unigene0053937(Hip1r);Unigene0055705(ada);Unigene0062526(DYNLL2);Unigene0064395(FBLIM1);Unigene0064965(wtip);Unigene0068077(KIF1C);Unigene0068944(TMEM108);Unigene0069387(septin7)…
GO:0055037	recycling endosome	7	160	0.228247583	0.540358537	Unigene0013005(SGK3);Unigene0021448(itgb1-a);Unigene0028164(PDIA3);Unigene0037553(Stx12);Unigene0043566(fzd7-a);Unigene0063132(B2M);Unigene0071522(optn)
GO:0043231	intracellular membrane-bounded organelle	303	9492	0.228770913	0.540358537	Unigene0000025(Ormdl2);Unigene0000119(SPTLC3);Unigene0000475(ergic1);Unigene0000548(arg2-a);Unigene0000884(MGAT2);Unigene0000938(LRRK2);Unigene0001083(Sel1l3);Unigene0001290(engase);Unigene0001293(id3);Unigene0001350(pcgf5a);Unigene0001502(Plat);Unigene0001506(COL15A1);Unigene0001599(ECE2);Unigene0001677(Bcl10);Unigene0001991(TAP1);Unigene0002278(IKBKE);Unigene0002309(EVI5);Unigene0002626(Rab5c);…
GO:0005777	peroxisome	6	133	0.230992893	0.541195048	Unigene0003961(Lacc1);Unigene0008889(Slc25a17);Unigene0054942(Acoxl);Unigene0062512(Enc1);Unigene0078452(HMGCL);Unigene0079144(ACOT8)
GO:0042579	microbody	6	133	0.230992893	0.541195048	Unigene0003961(Lacc1);Unigene0008889(Slc25a17);Unigene0054942(Acoxl);Unigene0062512(Enc1);Unigene0078452(HMGCL);Unigene0079144(ACOT8)
GO:1990351	transporter complex	21	568	0.231588776	0.541195048	Unigene0001991(TAP1);Unigene0002212(AIFM3);Unigene0003655(smdt1);Unigene0004280(atp1b1);Unigene0006307(ATP8B1);Unigene0012817(NLRC5);Unigene0017799(TRIM62);Unigene0022759(ATP8A1);Unigene0025589(ATP2A2);Unigene0026684(--);Unigene0033348(IRGC);Unigene0035408(Tap2);Unigene0036119(Gimap4);Unigene0059006(Abca1);Unigene0061710(Clic4);Unigene0072780(TAP2);Unigene0074157(Akap9);Unigene0074574(--);Unigene…
GO:0016528	sarcoplasm	3	54	0.234019941	0.544943962	Unigene0005797(MANF);Unigene0025589(ATP2A2);Unigene0046778(NOS1AP)
GO:0030660	Golgi-associated vesicle membrane	4	80	0.235654432	0.546817854	Unigene0008046(TMED10);Unigene0036876(Itm2b);Unigene0037158(SEC23A);Unigene0063132(B2M)
GO:0030667	secretory granule membrane	8	190	0.237096723	0.547810621	Unigene0002626(Rab5c);Unigene0008046(TMED10);Unigene0012178(TYROBP);Unigene0018089(Aplp2);Unigene0022759(ATP8A1);Unigene0048625(--);Unigene0062526(DYNLL2);Unigene0071757(FUCA2)
GO:0030140	trans-Golgi network transport vesicle	2	30	0.237744822	0.547810621	Unigene0008046(TMED10);Unigene0043964(Tmed9)
GO:0012507	ER to Golgi transport vesicle membrane	4	81	0.2423708	0.556523894	Unigene0008046(TMED10);Unigene0037158(SEC23A);Unigene0063132(B2M);Unigene0068765(cpras1)
GO:0043218	compact myelin	1	9	0.246659098	0.560511537	Unigene0008874(prkci)
GO:0043220	Schmidt-Lanterman incisure	1	9	0.246659098	0.560511537	Unigene0008874(prkci)
GO:0098993	anchored component of synaptic vesicle membrane	1	9	0.246659098	0.560511537	Unigene0002626(Rab5c)
GO:0042641	actomyosin	4	82	0.249130055	0.562656724	Unigene0024928(MYH9);Unigene0046060(SEPTIN7);Unigene0064395(FBLIM1);Unigene0069387(septin7)
GO:0032156	septin cytoskeleton	2	31	0.249310718	0.562656724	Unigene0046060(SEPTIN7);Unigene0069387(septin7)
GO:0005796	Golgi lumen	3	56	0.250647081	0.563742069	Unigene0004531(GPC5);Unigene0025820(Sdc4);Unigene0078033(Gas6)
GO:0031594	neuromuscular junction	4	83	0.255929268	0.566666211	Unigene0016621(cxadr);Unigene0021448(itgb1-a);Unigene0024928(MYH9);Unigene0032078(Syngr2)
GO:0032432	actin filament bundle	4	83	0.255929268	0.566666211	Unigene0024928(MYH9);Unigene0046060(SEPTIN7);Unigene0064395(FBLIM1);Unigene0069387(septin7)
GO:0014704	intercalated disc	3	57	0.259025767	0.566666211	Unigene0016621(cxadr);Unigene0021448(itgb1-a);Unigene0058465(CTNNA1)
GO:0099738	cell cortex region	3	57	0.259025767	0.566666211	Unigene0008874(prkci);Unigene0035048(Bin3);Unigene0064965(wtip)
GO:0008180	COP9 signalosome	2	32	0.260892675	0.566666211	Unigene0012195(themis);Unigene0062526(DYNLL2)
GO:0044295	axonal growth cone	2	32	0.260892675	0.566666211	Unigene0024873(SMO);Unigene0075525(PARD6A)
GO:0030426	growth cone	8	196	0.263003713	0.566666211	Unigene0000938(LRRK2);Unigene0016621(cxadr);Unigene0017886(Arpc5);Unigene0017888(arpc5-a);Unigene0024873(SMO);Unigene0024928(MYH9);Unigene0028493(Dnm2);Unigene0075525(PARD6A)
GO:0030658	transport vesicle membrane	8	196	0.263003713	0.566666211	Unigene0000938(LRRK2);Unigene0001599(ECE2);Unigene0002626(Rab5c);Unigene0008046(TMED10);Unigene0032078(Syngr2);Unigene0037158(SEC23A);Unigene0063132(B2M);Unigene0068765(cpras1)
GO:0032838	plasma membrane bounded cell projection cytoplasm	10	254	0.263805446	0.566666211	Unigene0000938(LRRK2);Unigene0031077(CTSH);Unigene0042459(CANX);Unigene0046060(SEPTIN7);Unigene0053937(Hip1r);Unigene0055705(ada);Unigene0062526(DYNLL2);Unigene0068077(KIF1C);Unigene0068944(TMEM108);Unigene0069387(septin7)
GO:0031091	platelet alpha granule	3	58	0.26744079	0.566666211	Unigene0018089(Aplp2);Unigene0040124(VWF);Unigene0078033(Gas6)
GO:0030427	site of polarized growth	9	226	0.267951969	0.566666211	Unigene0000938(LRRK2);Unigene0016621(cxadr);Unigene0017886(Arpc5);Unigene0017888(arpc5-a);Unigene0024873(SMO);Unigene0024928(MYH9);Unigene0028493(Dnm2);Unigene0035048(Bin3);Unigene0075525(PARD6A)
GO:0000408	EKC/KEOPS complex	1	10	0.270004841	0.566666211	Unigene0062775(GNG10)
GO:0000805	X chromosome	1	10	0.270004841	0.566666211	Unigene0001350(pcgf5a)
GO:0002080	acrosomal membrane	1	10	0.270004841	0.566666211	Unigene0071757(FUCA2)
GO:0009328	phenylalanine-tRNA ligase complex	1	10	0.270004841	0.566666211	Unigene0003712(FDXACB1)
GO:0016342	catenin complex	1	10	0.270004841	0.566666211	Unigene0058465(CTNNA1)
GO:0016600	flotillin complex	1	10	0.270004841	0.566666211	Unigene0058465(CTNNA1)
GO:0035748	myelin sheath abaxonal region	1	10	0.270004841	0.566666211	Unigene0021448(itgb1-a)
GO:0038201	TOR complex	1	10	0.270004841	0.566666211	Unigene0046766(PRR5L)
GO:0051285	cell cortex of cell tip	1	10	0.270004841	0.566666211	Unigene0035048(Bin3)
GO:0090571	RNA polymerase II transcription repressor complex	1	10	0.270004841	0.566666211	Unigene0013309(ERF)
GO:0005667	transcription regulator complex	17	464	0.272663671	0.570429712	Unigene0008512(REL);Unigene0008782(Nr4a3);Unigene0013309(ERF);Unigene0013348(--);Unigene0014044(Stat3);Unigene0016847(gata2);Unigene0021885(ZFHX3);Unigene0021886(Zfhx3);Unigene0022768(CREM);Unigene0030029(CORO2A);Unigene0033017(smad1);Unigene0042248(Ncor1);Unigene0047123(sox8);Unigene0052670(Pparg);Unigene0064965(wtip);Unigene0075738(SPIC);Unigene0076332(sox8)
GO:0005801	cis-Golgi network	3	59	0.275886996	0.575346615	Unigene0008046(TMED10);Unigene0009974(letm1);Unigene0074157(Akap9)
GO:0044853	plasma membrane raft	4	88	0.290424031	0.591540231	Unigene0000938(LRRK2);Unigene0024873(SMO);Unigene0046778(NOS1AP);Unigene0058465(CTNNA1)
GO:0070820	tertiary granule	4	88	0.290424031	0.591540231	Unigene0031077(CTSH);Unigene0037553(Stx12);Unigene0062526(DYNLL2);Unigene0063132(B2M)
GO:0005951	carbamoyl-phosphate synthase complex	1	11	0.2926284	0.591540231	Unigene0020265(GGH)
GO:0010007	magnesium chelatase complex	1	11	0.2926284	0.591540231	Unigene0076797(MCM3)
GO:0016580	Sin3 complex	1	11	0.2926284	0.591540231	Unigene0042248(Ncor1)
GO:0032591	dendritic spine membrane	1	11	0.2926284	0.591540231	Unigene0068641(TRPV1)
GO:0035253	ciliary rootlet	1	11	0.2926284	0.591540231	Unigene0000453(KLC2)
GO:0042555	MCM complex	1	11	0.2926284	0.591540231	Unigene0011358(MCM6)
GO:0044233	mitochondria-associated endoplasmic reticulum membrane	1	11	0.2926284	0.591540231	Unigene0042459(CANX)
GO:0098576	lumenal side of membrane	1	11	0.2926284	0.591540231	Unigene0042459(CANX)
GO:0005776	autophagosome	4	89	0.29740301	0.599353466	Unigene0000938(LRRK2);Unigene0013393(RPN2);Unigene0068297(CALCOCO2);Unigene0071522(optn)
GO:0015629	actin cytoskeleton	20	566	0.303965394	0.610710959	Unigene0003110(Arap2);Unigene0005865(MYO5C);Unigene0008874(prkci);Unigene0013868(myo9aa);Unigene0014232(Znf185);Unigene0017886(Arpc5);Unigene0017888(arpc5-a);Unigene0024928(MYH9);Unigene0030029(CORO2A);Unigene0034540(--);Unigene0035048(Bin3);Unigene0037485(arhgap32);Unigene0044835(Myzap);Unigene0046060(SEPTIN7);Unigene0050547(Ddx58);Unigene0058465(CTNNA1);Unigene0058920(MYH11);Unigene0064395(FBLI…
GO:0005790	smooth endoplasmic reticulum	2	36	0.307150494	0.613370229	Unigene0028164(PDIA3);Unigene0042459(CANX)
GO:0097542	ciliary tip	2	36	0.307150494	0.613370229	Unigene0024873(SMO);Unigene0062526(DYNLL2)
GO:0031901	early endosome membrane	5	119	0.308845567	0.61489193	Unigene0002626(Rab5c);Unigene0033362(STAM2);Unigene0037553(Stx12);Unigene0059006(Abca1);Unigene0063132(B2M)
GO:0017101	aminoacyl-tRNA synthetase multienzyme complex	1	12	0.314552074	0.616933979	Unigene0011540(MARS1)
GO:0031235	intrinsic component of the cytoplasmic side of the plasma membrane	1	12	0.314552074	0.616933979	Unigene0011524(RASA2)
GO:0033644	host cell membrane	1	12	0.314552074	0.616933979	Unigene0052844(--)
GO:0042588	zymogen granule	1	12	0.314552074	0.616933979	Unigene0008046(TMED10)
GO:0044294	dendritic growth cone	1	12	0.314552074	0.616933979	Unigene0024873(SMO)
GO:0000932	P-body	3	64	0.318414264	0.620060414	Unigene0023495(mov10b.1);Unigene0024673(Zc3h12a);Unigene0064965(wtip)
GO:0030666	endocytic vesicle membrane	4	92	0.318450864	0.620060414	Unigene0001991(TAP1);Unigene0024873(SMO);Unigene0028493(Dnm2);Unigene0063132(B2M)
GO:0150034	distal axon	12	328	0.318968862	0.620060414	Unigene0000938(LRRK2);Unigene0016621(cxadr);Unigene0017886(Arpc5);Unigene0017888(arpc5-a);Unigene0020591(Itga2);Unigene0024873(SMO);Unigene0024928(MYH9);Unigene0028493(Dnm2);Unigene0037553(Stx12);Unigene0046060(SEPTIN7);Unigene0069387(septin7);Unigene0075525(PARD6A)
GO:0030424	axon	22	639	0.335233942	0.639568029	Unigene0000938(LRRK2);Unigene0002059(KLHL24);Unigene0006858(Lpar3);Unigene0014457(--);Unigene0016621(cxadr);Unigene0017886(Arpc5);Unigene0017888(arpc5-a);Unigene0020591(Itga2);Unigene0023167(N4BP3);Unigene0024873(SMO);Unigene0024928(MYH9);Unigene0028493(Dnm2);Unigene0037553(Stx12);Unigene0042459(CANX);Unigene0046060(SEPTIN7);Unigene0062526(DYNLL2);Unigene0068077(KIF1C);Unigene0068944(TMEM108);Uni…
GO:0000137	Golgi cis cisterna	1	13	0.335797478	0.639568029	Unigene0066399(Tmem59)
GO:0005641	nuclear envelope lumen	1	13	0.335797478	0.639568029	Unigene0015945(PTGES)
GO:0005890	sodium:potassium-exchanging ATPase complex	1	13	0.335797478	0.639568029	Unigene0004280(atp1b1)
GO:0030479	actin cortical patch	1	13	0.335797478	0.639568029	Unigene0035048(Bin3)
GO:0031092	platelet alpha granule membrane	1	13	0.335797478	0.639568029	Unigene0018089(Aplp2)
GO:0061645	endocytic patch	1	13	0.335797478	0.639568029	Unigene0035048(Bin3)
GO:0030027	lamellipodium	7	183	0.339407187	0.64458022	Unigene0017886(Arpc5);Unigene0017888(arpc5-a);Unigene0021448(itgb1-a);Unigene0024928(MYH9);Unigene0028493(Dnm2);Unigene0058465(CTNNA1);Unigene0075852(Hcls1)
GO:0000145	exocyst	2	39	0.341490192	0.64481959	Unigene0013045(Csgalnact1);Unigene0078490(--)
GO:0031093	platelet alpha granule lumen	2	39	0.341490192	0.64481959	Unigene0040124(VWF);Unigene0078033(Gas6)
GO:0005769	early endosome	11	306	0.350303433	0.659571321	Unigene0002626(Rab5c);Unigene0005351(chmp1a);Unigene0013005(SGK3);Unigene0033362(STAM2);Unigene0037430(Wdfy1);Unigene0037553(Stx12);Unigene0044824(ECE1);Unigene0046375(--);Unigene0059006(Abca1);Unigene0063132(B2M);Unigene0068944(TMEM108)
GO:0005811	lipid droplet	3	69	0.361021763	0.677815788	Unigene0002626(Rab5c);Unigene0032078(Syngr2);Unigene0062942(AIFM2)
GO:0000329	fungal-type vacuole membrane	2	41	0.364087729	0.678703365	Unigene0019152(SLC66A1);Unigene0019684(Tmem50a)
GO:0005819	spindle	12	342	0.370971485	0.678703365	Unigene0002309(EVI5);Unigene0005386(akt1);Unigene0007647(CEP350);Unigene0024928(MYH9);Unigene0038968(slc25a43);Unigene0042248(Ncor1);Unigene0046060(SEPTIN7);Unigene0055676(LATS2);Unigene0062526(DYNLL2);Unigene0063771(HEPACAM2);Unigene0069387(septin7);Unigene0075852(Hcls1)
GO:0031225	anchored component of membrane	4	100	0.374941981	0.678703365	Unigene0002626(Rab5c);Unigene0004531(GPC5);Unigene0019277(Prss8);Unigene0040663(rhbg)
GO:0045335	phagocytic vesicle	4	100	0.374941981	0.678703365	Unigene0001991(TAP1);Unigene0028164(PDIA3);Unigene0028493(Dnm2);Unigene0063132(B2M)
GO:0030133	transport vesicle	13	374	0.375271877	0.678703365	Unigene0000938(LRRK2);Unigene0001599(ECE2);Unigene0002626(Rab5c);Unigene0003074(Rabac1);Unigene0008046(TMED10);Unigene0032078(Syngr2);Unigene0037158(SEC23A);Unigene0043716(CHP1);Unigene0043964(Tmed9);Unigene0061240(fgfr3);Unigene0063132(B2M);Unigene0068765(cpras1);Unigene0078648(Pde4b)
GO:0005581	collagen trimer	2	42	0.375276502	0.678703365	Unigene0001506(COL15A1);Unigene0018620(EMID1)
GO:0005637	nuclear inner membrane	2	42	0.375276502	0.678703365	Unigene0033017(smad1);Unigene0078510(ERN1)
GO:0000930	gamma-tubulin complex	1	15	0.376336613	0.678703365	Unigene0078648(Pde4b)
GO:0005922	connexin complex	1	15	0.376336613	0.678703365	Unigene0049307(GJB3)
GO:0005937	mating projection	1	15	0.376336613	0.678703365	Unigene0035048(Bin3)
GO:0036019	endolysosome	1	15	0.376336613	0.678703365	Unigene0029764(CTSK)
GO:0043332	mating projection tip	1	15	0.376336613	0.678703365	Unigene0035048(Bin3)
GO:0061617	MICOS complex	1	15	0.376336613	0.678703365	Unigene0055482(--)
GO:0071821	FANCM-MHF complex	1	15	0.376336613	0.678703365	Unigene0023680(His3.3A)
GO:0030864	cortical actin cytoskeleton	3	71	0.377972891	0.678703365	Unigene0008874(prkci);Unigene0035048(Bin3);Unigene0044835(Myzap)
GO:0044291	cell-cell contact zone	3	71	0.377972891	0.678703365	Unigene0016621(cxadr);Unigene0021448(itgb1-a);Unigene0058465(CTNNA1)
GO:0098590	plasma membrane region	33	1001	0.380256906	0.680949188	Unigene0000938(LRRK2);Unigene0003656(Adgrg2);Unigene0006307(ATP8B1);Unigene0006361(Slc26a5);Unigene0008874(prkci);Unigene0016621(cxadr);Unigene0021448(itgb1-a);Unigene0023270(LRCH3);Unigene0024873(SMO);Unigene0024928(MYH9);Unigene0028164(PDIA3);Unigene0028493(Dnm2);Unigene0032495(Lrp10);Unigene0040663(rhbg);Unigene0040718(OCLN);Unigene0041707(FERMT1);Unigene0044913(Slc22a18);Unigene0046060(SEPTIN…
GO:0030863	cortical cytoskeleton	4	102	0.389043541	0.694795918	Unigene0008874(prkci);Unigene0035048(Bin3);Unigene0044835(Myzap);Unigene0075852(Hcls1)
GO:0030312	external encapsulating structure	14	410	0.392950392	0.696838093	Unigene0001506(COL15A1);Unigene0004531(GPC5);Unigene0008125(SPOCK3);Unigene0009271(mmp11);Unigene0018620(EMID1);Unigene0025624(gmppb);Unigene0025625(gmppb);Unigene0030548(ADAM9);Unigene0040124(VWF);Unigene0040533(TMEM131);Unigene0043534(FREM1);Unigene0047251(olfml2a);Unigene0078354(ERBIN);Unigene0078510(ERN1)
GO:0030672	synaptic vesicle membrane	3	73	0.394828022	0.696838093	Unigene0000938(LRRK2);Unigene0002626(Rab5c);Unigene0032078(Syngr2)
GO:0099501	exocytic vesicle membrane	3	73	0.394828022	0.696838093	Unigene0000938(LRRK2);Unigene0002626(Rab5c);Unigene0032078(Syngr2)
GO:0070938	contractile ring	1	16	0.39567032	0.696838093	Unigene0069387(septin7)
GO:0070971	endoplasmic reticulum exit site	1	16	0.39567032	0.696838093	Unigene0037158(SEC23A)
GO:0005770	late endosome	8	225	0.39653154	0.696838093	Unigene0000938(LRRK2);Unigene0005351(chmp1a);Unigene0013399(chmp2a);Unigene0023916(Gnpnat1);Unigene0031077(CTSH);Unigene0037553(Stx12);Unigene0066399(Tmem59);Unigene0077963(MMD)
GO:0045177	apical part of cell	12	350	0.401186871	0.703144011	Unigene0001502(Plat);Unigene0003656(Adgrg2);Unigene0006307(ATP8B1);Unigene0008874(prkci);Unigene0028164(PDIA3);Unigene0040718(OCLN);Unigene0044913(Slc22a18);Unigene0053937(Hip1r);Unigene0056328(EPS8L1);Unigene0059006(Abca1);Unigene0064965(wtip);Unigene0077392(SLC46A2)
GO:0036126	sperm flagellum	3	75	0.411560985	0.711180697	Unigene0031077(CTSH);Unigene0046060(SEPTIN7);Unigene0069387(septin7)
GO:0009523	photosystem II	1	17	0.414405748	0.711180697	Unigene0028176(mx)
GO:0009538	photosystem I reaction center	1	17	0.414405748	0.711180697	Unigene0028176(mx)
GO:0016507	mitochondrial fatty acid beta-oxidation multienzyme complex	1	17	0.414405748	0.711180697	Unigene0066261(ECHDC2)
GO:0036125	fatty acid beta-oxidation multienzyme complex	1	17	0.414405748	0.711180697	Unigene0066261(ECHDC2)
GO:0042599	lamellar body	1	17	0.414405748	0.711180697	Unigene0031077(CTSH)
GO:0044214	spanning component of plasma membrane	1	17	0.414405748	0.711180697	Unigene0011676(CD6)
GO:0070822	Sin3-type complex	1	17	0.414405748	0.711180697	Unigene0042248(Ncor1)
GO:0005814	centriole	4	106	0.417098658	0.713942898	Unigene0007647(CEP350);Unigene0012658(mdm1);Unigene0013273(PLK2);Unigene0075933(Parp3)
GO:0031253	cell projection membrane	10	292	0.418525047	0.714528512	Unigene0006307(ATP8B1);Unigene0021448(itgb1-a);Unigene0024873(SMO);Unigene0028493(Dnm2);Unigene0041707(FERMT1);Unigene0050547(Ddx58);Unigene0053937(Hip1r);Unigene0059006(Abca1);Unigene0068641(TRPV1);Unigene0078911(GNA13)
GO:0030496	midbody	6	168	0.420409984	0.715891937	Unigene0024928(MYH9);Unigene0028493(Dnm2);Unigene0046060(SEPTIN7);Unigene0054579(BCL3);Unigene0063771(HEPACAM2);Unigene0069387(septin7)
GO:0031968	organelle outer membrane	7	201	0.430642988	0.730917813	Unigene0000938(LRRK2);Unigene0017967(Ltc4s);Unigene0037210(BAD);Unigene0062337(Tspo);Unigene0062942(AIFM2);Unigene0072930(HTATIP2);Unigene0079012(tafazzin)
GO:0000159	protein phosphatase type 2A complex	1	18	0.432561376	0.730917813	Unigene0043303(Ppp2r5a)
GO:0032982	myosin filament	1	18	0.432561376	0.730917813	Unigene0024928(MYH9)
GO:0098803	respiratory chain complex	4	110	0.444852026	0.749763389	Unigene0002212(AIFM3);Unigene0017799(TRIM62);Unigene0039940(--);Unigene0070996(COX6A1)
GO:0005921	gap junction	1	19	0.450155117	0.751018283	Unigene0049307(GJB3)
GO:0009522	photosystem I	1	19	0.450155117	0.751018283	Unigene0028176(mx)
GO:0044754	autolysosome	1	19	0.450155117	0.751018283	Unigene0000938(LRRK2)
GO:0089717	spanning component of membrane	1	19	0.450155117	0.751018283	Unigene0011676(CD6)
GO:0016605	PML body	3	81	0.460794858	0.766827806	Unigene0002278(IKBKE);Unigene0015432(SATB1);Unigene0068297(CALCOCO2)
GO:0030662	coated vesicle membrane	6	176	0.464317502	0.770743663	Unigene0008046(TMED10);Unigene0037158(SEC23A);Unigene0046375(--);Unigene0053937(Hip1r);Unigene0063132(B2M);Unigene0068765(cpras1)
GO:0043034	costamere	1	20	0.467204327	0.771648249	Unigene0025820(Sdc4)
GO:0097386	glial cell projection	1	20	0.467204327	0.771648249	Unigene0021448(itgb1-a)
GO:0031012	extracellular matrix	10	304	0.468527765	0.771899493	Unigene0001506(COL15A1);Unigene0004531(GPC5);Unigene0008125(SPOCK3);Unigene0009271(mmp11);Unigene0018620(EMID1);Unigene0030548(ADAM9);Unigene0040124(VWF);Unigene0043534(FREM1);Unigene0047251(olfml2a);Unigene0078354(ERBIN)
GO:0005871	kinesin complex	2	51	0.47170486	0.775195767	Unigene0000453(KLC2);Unigene0068077(KIF1C)
GO:0009368	endopeptidase Clp complex	2	52	0.481868935	0.783921286	Unigene0049641(Vps4b);Unigene0062361(tor4a)
GO:0031526	brush border membrane	2	52	0.481868935	0.783921286	Unigene0006307(ATP8B1);Unigene0078911(GNA13)
GO:0005640	nuclear outer membrane	1	21	0.483725831	0.783921286	Unigene0017967(Ltc4s)
GO:0060076	excitatory synapse	1	21	0.483725831	0.783921286	Unigene0078648(Pde4b)
GO:0098563	intrinsic component of synaptic vesicle membrane	1	21	0.483725831	0.783921286	Unigene0002626(Rab5c)
GO:0045111	intermediate filament cytoskeleton	3	84	0.484744461	0.783921286	Unigene0015670(krt18);Unigene0026555(NR1I2);Unigene0068793(EVPL)
GO:0016324	apical plasma membrane	9	276	0.485341252	0.783921286	Unigene0003656(Adgrg2);Unigene0006307(ATP8B1);Unigene0008874(prkci);Unigene0028164(PDIA3);Unigene0040718(OCLN);Unigene0044913(Slc22a18);Unigene0053937(Hip1r);Unigene0059006(Abca1);Unigene0077392(SLC46A2)
GO:0043005	neuron projection	41	1306	0.487962184	0.786227578	Unigene0000453(KLC2);Unigene0000938(LRRK2);Unigene0002059(KLHL24);Unigene0006307(ATP8B1);Unigene0006802(EPHB3);Unigene0006858(Lpar3);Unigene0013273(PLK2);Unigene0014457(--);Unigene0016621(cxadr);Unigene0017886(Arpc5);Unigene0017888(arpc5-a);Unigene0020591(Itga2);Unigene0021448(itgb1-a);Unigene0023167(N4BP3);Unigene0024873(SMO);Unigene0024928(MYH9);Unigene0028493(Dnm2);Unigene0037485(arhgap32);Uni…
GO:0005741	mitochondrial outer membrane	6	182	0.496679221	0.793556576	Unigene0000938(LRRK2);Unigene0037210(BAD);Unigene0062337(Tspo);Unigene0062942(AIFM2);Unigene0072930(HTATIP2);Unigene0079012(tafazzin)
GO:0000242	pericentriolar material	1	22	0.499735932	0.793556576	Unigene0074157(Akap9)
GO:0031307	integral component of mitochondrial outer membrane	1	22	0.499735932	0.793556576	Unigene0079012(tafazzin)
GO:0043240	Fanconi anaemia nuclear complex	1	22	0.499735932	0.793556576	Unigene0035408(Tap2)
GO:0044292	dendrite terminus	1	22	0.499735932	0.793556576	Unigene0024873(SMO)
GO:1990023	mitotic spindle midzone	1	22	0.499735932	0.793556576	Unigene0075852(Hcls1)
GO:0070469	respirasome	4	119	0.505626864	0.800981018	Unigene0002212(AIFM3);Unigene0017799(TRIM62);Unigene0039940(--);Unigene0070996(COX6A1)
GO:0032580	Golgi cisterna membrane	2	55	0.511623677	0.805035051	Unigene0013045(Csgalnact1);Unigene0029240(golph3l-a)
GO:0005868	cytoplasmic dynein complex	1	23	0.515250432	0.805035051	Unigene0062526(DYNLL2)
GO:0031306	intrinsic component of mitochondrial outer membrane	1	23	0.515250432	0.805035051	Unigene0079012(tafazzin)
GO:0034451	centriolar satellite	1	23	0.515250432	0.805035051	Unigene0075525(PARD6A)
GO:0045275	respiratory chain complex III	1	23	0.515250432	0.805035051	Unigene0002212(AIFM3)
GO:0097729	9+2 motile cilium	3	88	0.515857965	0.805035051	Unigene0031077(CTSH);Unigene0046060(SEPTIN7);Unigene0069387(septin7)
GO:0098794	postsynapse	15	478	0.516737218	0.805035051	Unigene0000938(LRRK2);Unigene0005386(akt1);Unigene0008013(myd88);Unigene0021448(itgb1-a);Unigene0024873(SMO);Unigene0024928(MYH9);Unigene0028493(Dnm2);Unigene0037485(arhgap32);Unigene0042459(CANX);Unigene0053937(Hip1r);Unigene0068641(TRPV1);Unigene0068944(TMEM108);Unigene0071068(CD3E);Unigene0075852(Hcls1);Unigene0078648(Pde4b)
GO:0031902	late endosome membrane	4	121	0.518737708	0.806245635	Unigene0013399(chmp2a);Unigene0037553(Stx12);Unigene0066399(Tmem59);Unigene0077963(MMD)
GO:0043679	axon terminus	5	154	0.521081593	0.807982988	Unigene0000938(LRRK2);Unigene0020591(Itga2);Unigene0037553(Stx12);Unigene0046060(SEPTIN7);Unigene0069387(septin7)
GO:0044232	organelle membrane contact site	1	24	0.530284646	0.817323732	Unigene0042459(CANX)
GO:0005778	peroxisomal membrane	2	57	0.530826339	0.817323732	Unigene0008889(Slc25a17);Unigene0062512(Enc1)
GO:0031903	microbody membrane	2	57	0.530826339	0.817323732	Unigene0008889(Slc25a17);Unigene0062512(Enc1)
GO:0030425	dendrite	20	648	0.539297103	0.826504165	Unigene0000938(LRRK2);Unigene0006802(EPHB3);Unigene0013273(PLK2);Unigene0014457(--);Unigene0021448(itgb1-a);Unigene0023167(N4BP3);Unigene0024873(SMO);Unigene0024928(MYH9);Unigene0037485(arhgap32);Unigene0042459(CANX);Unigene0053937(Hip1r);Unigene0054426(Nqo1);Unigene0055705(ada);Unigene0068641(TRPV1);Unigene0068944(TMEM108);Unigene0070535(Plxnb3);Unigene0071068(CD3E);Unigene0074157(Akap9);Unigene…
GO:0097447	dendritic tree	20	648	0.539297103	0.826504165	Unigene0000938(LRRK2);Unigene0006802(EPHB3);Unigene0013273(PLK2);Unigene0014457(--);Unigene0021448(itgb1-a);Unigene0023167(N4BP3);Unigene0024873(SMO);Unigene0024928(MYH9);Unigene0037485(arhgap32);Unigene0042459(CANX);Unigene0053937(Hip1r);Unigene0054426(Nqo1);Unigene0055705(ada);Unigene0068641(TRPV1);Unigene0068944(TMEM108);Unigene0070535(Plxnb3);Unigene0071068(CD3E);Unigene0074157(Akap9);Unigene…
GO:0071782	endoplasmic reticulum tubular network	1	25	0.544853415	0.833082136	Unigene0016480(PARP16)
GO:0005635	nuclear envelope	13	424	0.554859975	0.846418341	Unigene0013399(chmp2a);Unigene0015945(PTGES);Unigene0016480(PARP16);Unigene0017967(Ltc4s);Unigene0018492(Pik3c2g);Unigene0019513(--);Unigene0025589(ATP2A2);Unigene0033017(smad1);Unigene0044913(Slc22a18);Unigene0071450(mvp);Unigene0072930(HTATIP2);Unigene0078354(ERBIN);Unigene0078510(ERN1)
GO:0002102	podosome	1	26	0.558971123	0.8487603	Unigene0075852(Hcls1)
GO:0030137	COPI-coated vesicle	1	26	0.558971123	0.8487603	Unigene0008046(TMED10)
GO:0017053	transcription repressor complex	3	94	0.56056285	0.849220502	Unigene0013309(ERF);Unigene0030029(CORO2A);Unigene0042248(Ncor1)
GO:0098862	cluster of actin-based cell projections	5	162	0.566231787	0.855841164	Unigene0006307(ATP8B1);Unigene0024928(MYH9);Unigene0030029(CORO2A);Unigene0056328(EPS8L1);Unigene0078911(GNA13)
GO:0090734	site of DNA damage	2	62	0.576538054	0.868401379	Unigene0075933(Parp3);Unigene0077576(PARP9)
GO:0008021	synaptic vesicle	5	164	0.577177244	0.868401379	Unigene0000938(LRRK2);Unigene0002626(Rab5c);Unigene0003074(Rabac1);Unigene0032078(Syngr2);Unigene0078648(Pde4b)
GO:0019867	outer membrane	9	299	0.582132008	0.873861032	Unigene0000938(LRRK2);Unigene0007052(--);Unigene0017967(Ltc4s);Unigene0037210(BAD);Unigene0062337(Tspo);Unigene0062942(AIFM2);Unigene0072930(HTATIP2);Unigene0078510(ERN1);Unigene0079012(tafazzin)
GO:0030127	COPII vesicle coat	2	63	0.585280777	0.875541553	Unigene0037158(SEC23A);Unigene0068765(cpras1)
GO:0032590	dendrite membrane	1	28	0.585908687	0.875541553	Unigene0068641(TRPV1)
GO:0005604	basement membrane	3	98	0.588941446	0.878082383	Unigene0001506(COL15A1);Unigene0043534(FREM1);Unigene0078354(ERBIN)
GO:0043227	membrane-bounded organelle	304	9883	0.591474126	0.87986783	Unigene0000025(Ormdl2);Unigene0000119(SPTLC3);Unigene0000453(KLC2);Unigene0000475(ergic1);Unigene0000548(arg2-a);Unigene0000884(MGAT2);Unigene0000938(LRRK2);Unigene0001083(Sel1l3);Unigene0001290(engase);Unigene0001293(id3);Unigene0001350(pcgf5a);Unigene0001502(Plat);Unigene0001506(COL15A1);Unigene0001599(ECE2);Unigene0001677(Bcl10);Unigene0001991(TAP1);Unigene0002278(IKBKE);Unigene0002309(EVI5);U…
GO:0044306	neuron projection terminus	5	167	0.593317801	0.880622591	Unigene0000938(LRRK2);Unigene0020591(Itga2);Unigene0037553(Stx12);Unigene0046060(SEPTIN7);Unigene0069387(septin7)
GO:0005815	microtubule organizing center	20	668	0.594865676	0.880935911	Unigene0001350(pcgf5a);Unigene0001991(TAP1);Unigene0002309(EVI5);Unigene0005351(chmp1a);Unigene0005386(akt1);Unigene0007647(CEP350);Unigene0012658(mdm1);Unigene0013273(PLK2);Unigene0028493(Dnm2);Unigene0034246(NFE2L2);Unigene0043303(Ppp2r5a);Unigene0055676(LATS2);Unigene0062526(DYNLL2);Unigene0063771(HEPACAM2);Unigene0064965(wtip);Unigene0074065(nlrc5);Unigene0074157(Akap9);Unigene0075525(PARD6A)…
GO:0005767	secondary lysosome	1	29	0.598755147	0.882728505	Unigene0000938(LRRK2)
GO:0005963	magnesium-dependent protein serine/threonine phosphatase complex	1	29	0.598755147	0.882728505	Unigene0043303(Ppp2r5a)
GO:0005634	nucleus	184	6017	0.602250423	0.885899618	Unigene0000475(ergic1);Unigene0000938(LRRK2);Unigene0001083(Sel1l3);Unigene0001293(id3);Unigene0001350(pcgf5a);Unigene0001677(Bcl10);Unigene0002278(IKBKE);Unigene0002309(EVI5);Unigene0003238(NAMPT);Unigene0004592(UBA1);Unigene0004795(BFAR);Unigene0004827(TRIM27);Unigene0005351(chmp1a);Unigene0005386(akt1);Unigene0006062(psmb9);Unigene0006200(Hnrnph2);Unigene0006307(ATP8B1);Unigene0006603(SGK2);Un…
GO:0035580	specific granule lumen	1	30	0.611203779	0.895073978	Unigene0063132(B2M)
GO:1905348	endonuclease complex	1	30	0.611203779	0.895073978	Unigene0078510(ERN1)
GO:0005856	cytoskeleton	63	2091	0.614138494	0.897377533	Unigene0000453(KLC2);Unigene0001350(pcgf5a);Unigene0001677(Bcl10);Unigene0001991(TAP1);Unigene0002309(EVI5);Unigene0003110(Arap2);Unigene0004851(MYO10);Unigene0005351(chmp1a);Unigene0005386(akt1);Unigene0005865(MYO5C);Unigene0007647(CEP350);Unigene0008874(prkci);Unigene0012658(mdm1);Unigene0013273(PLK2);Unigene0013868(myo9aa);Unigene0014086(MAST2);Unigene0014232(Znf185);Unigene0015670(krt18);Unig…
GO:0005746	mitochondrial respirasome	3	102	0.616116065	0.898275413	Unigene0017799(TRIM62);Unigene0039940(--);Unigene0070996(COX6A1)
GO:0043229	intracellular organelle	327	10649	0.618208345	0.899336202	Unigene0000025(Ormdl2);Unigene0000119(SPTLC3);Unigene0000453(KLC2);Unigene0000475(ergic1);Unigene0000548(arg2-a);Unigene0000884(MGAT2);Unigene0000938(LRRK2);Unigene0001083(Sel1l3);Unigene0001290(engase);Unigene0001293(id3);Unigene0001350(pcgf5a);Unigene0001502(Plat);Unigene0001506(COL15A1);Unigene0001599(ECE2);Unigene0001677(Bcl10);Unigene0001991(TAP1);Unigene0002278(IKBKE);Unigene0002309(EVI5);U…
GO:0005577	fibrinogen complex	1	31	0.623266881	0.900729988	Unigene0055482(--)
GO:0031201	SNARE complex	1	31	0.623266881	0.900729988	Unigene0037553(Stx12)
GO:1902555	endoribonuclease complex	1	31	0.623266881	0.900729988	Unigene0078510(ERN1)
GO:0005791	rough endoplasmic reticulum	3	104	0.629240427	0.907372957	Unigene0013393(RPN2);Unigene0024673(Zc3h12a);Unigene0042459(CANX)
GO:0000786	nucleosome	1	32	0.634956371	0.909644019	Unigene0023680(His3.3A)
GO:0009521	photosystem	1	32	0.634956371	0.909644019	Unigene0028176(mx)
GO:0045334	clathrin-coated endocytic vesicle	1	32	0.634956371	0.909644019	Unigene0028493(Dnm2)
GO:0005732	sno(s)RNA-containing ribonucleoprotein complex	1	33	0.646283801	0.92186369	Unigene0064138(PDIA2)
GO:0101003	ficolin-1-rich granule membrane	1	33	0.646283801	0.92186369	Unigene0062526(DYNLL2)
GO:0016459	myosin complex	5	180	0.659107867	0.938125452	Unigene0003110(Arap2);Unigene0005865(MYO5C);Unigene0013868(myo9aa);Unigene0024928(MYH9);Unigene0058920(MYH11)
GO:0005813	centrosome	13	457	0.662633915	0.938826555	Unigene0001350(pcgf5a);Unigene0007647(CEP350);Unigene0012658(mdm1);Unigene0013273(PLK2);Unigene0028493(Dnm2);Unigene0034246(NFE2L2);Unigene0043303(Ppp2r5a);Unigene0062526(DYNLL2);Unigene0063771(HEPACAM2);Unigene0074065(nlrc5);Unigene0074157(Akap9);Unigene0075525(PARD6A);Unigene0078648(Pde4b)
GO:0045178	basal part of cell	6	216	0.663153177	0.938826555	Unigene0006361(Slc26a5);Unigene0016621(cxadr);Unigene0020591(Itga2);Unigene0040663(rhbg);Unigene0060350(HPGD);Unigene0078354(ERBIN)
GO:0070382	exocytic vesicle	5	181	0.663874317	0.938826555	Unigene0000938(LRRK2);Unigene0002626(Rab5c);Unigene0003074(Rabac1);Unigene0032078(Syngr2);Unigene0078648(Pde4b)
GO:0000803	sex chromosome	1	35	0.667896908	0.942492639	Unigene0001350(pcgf5a)
GO:0032592	integral component of mitochondrial membrane	2	74	0.672638142	0.945135471	Unigene0055482(--);Unigene0079012(tafazzin)
GO:0034704	calcium channel complex	2	74	0.672638142	0.945135471	Unigene0003655(smdt1);Unigene0078648(Pde4b)
GO:0030288	outer membrane-bounded periplasmic space	4	148	0.676876545	0.949067325	Unigene0005448(Pard3b);Unigene0014086(MAST2);Unigene0056544(--);Unigene0078699(MAGI3)
GO:0098573	intrinsic component of mitochondrial membrane	2	75	0.679790941	0.95113	Unigene0055482(--);Unigene0079012(tafazzin)
GO:0045202	synapse	27	939	0.684302146	0.955413378	Unigene0000938(LRRK2);Unigene0001502(Plat);Unigene0002626(Rab5c);Unigene0003074(Rabac1);Unigene0005386(akt1);Unigene0008013(myd88);Unigene0016621(cxadr);Unigene0020591(Itga2);Unigene0021448(itgb1-a);Unigene0024873(SMO);Unigene0024928(MYH9);Unigene0028493(Dnm2);Unigene0032078(Syngr2);Unigene0037485(arhgap32);Unigene0037553(Stx12);Unigene0042459(CANX);Unigene0046060(SEPTIN7);Unigene0046778(NOS1AP);…
GO:0030665	clathrin-coated vesicle membrane	2	76	0.686815723	0.956895478	Unigene0046375(--);Unigene0053937(Hip1r)
GO:0098793	presynapse	11	399	0.695526846	0.966987745	Unigene0000938(LRRK2);Unigene0002626(Rab5c);Unigene0003074(Rabac1);Unigene0020591(Itga2);Unigene0032078(Syngr2);Unigene0037553(Stx12);Unigene0046060(SEPTIN7);Unigene0046778(NOS1AP);Unigene0069387(septin7);Unigene0077969(XBP1);Unigene0078648(Pde4b)
GO:0008076	voltage-gated potassium channel complex	2	79	0.707132768	0.977099955	Unigene0074157(Akap9);Unigene0075852(Hcls1)
GO:0015630	microtubule cytoskeleton	34	1186	0.70719202	0.977099955	Unigene0000453(KLC2);Unigene0001350(pcgf5a);Unigene0001677(Bcl10);Unigene0001991(TAP1);Unigene0002309(EVI5);Unigene0005351(chmp1a);Unigene0005386(akt1);Unigene0007647(CEP350);Unigene0008874(prkci);Unigene0012658(mdm1);Unigene0013273(PLK2);Unigene0014086(MAST2);Unigene0016273(ctp);Unigene0024928(MYH9);Unigene0028493(Dnm2);Unigene0034246(NFE2L2);Unigene0038968(slc25a43);Unigene0042248(Ncor1);Unigen…
GO:0031519	PcG protein complex	1	39	0.707248374	0.977099955	Unigene0001350(pcgf5a)
GO:0016460	myosin II complex	1	40	0.716336193	0.979389111	Unigene0024928(MYH9)
GO:0030173	integral component of Golgi membrane	1	40	0.716336193	0.979389111	Unigene0013045(Csgalnact1)
GO:0044815	DNA packaging complex	1	40	0.716336193	0.979389111	Unigene0023680(His3.3A)
GO:0045263	proton-transporting ATP synthase complex, coupling factor F(o)	1	40	0.716336193	0.979389111	Unigene0018795(Dok4)
GO:0070821	tertiary granule membrane	1	40	0.716336193	0.979389111	Unigene0062526(DYNLL2)
GO:0030018	Z disc	4	158	0.725359871	0.987347116	Unigene0043303(Ppp2r5a);Unigene0044835(Myzap);Unigene0046778(NOS1AP);Unigene0078648(Pde4b)
GO:0042597	periplasmic space	4	159	0.729896945	0.987347116	Unigene0005448(Pard3b);Unigene0014086(MAST2);Unigene0056544(--);Unigene0078699(MAGI3)
GO:0036464	cytoplasmic ribonucleoprotein granule	5	196	0.730084434	0.987347116	Unigene0023495(mov10b.1);Unigene0024673(Zc3h12a);Unigene0031077(CTSH);Unigene0040932(TSTD1);Unigene0064965(wtip)
GO:0031304	intrinsic component of mitochondrial inner membrane	1	42	0.73367572	0.987347116	Unigene0055482(--)
GO:0031305	integral component of mitochondrial inner membrane	1	42	0.73367572	0.987347116	Unigene0055482(--)
GO:0044297	cell body	19	690	0.733906449	0.987347116	Unigene0000938(LRRK2);Unigene0002059(KLHL24);Unigene0016621(cxadr);Unigene0024873(SMO);Unigene0024928(MYH9);Unigene0042459(CANX);Unigene0044612(naxe);Unigene0046060(SEPTIN7);Unigene0049399(Acot7);Unigene0053937(Hip1r);Unigene0054426(Nqo1);Unigene0055705(ada);Unigene0068641(TRPV1);Unigene0069387(septin7);Unigene0071068(CD3E);Unigene0071522(optn);Unigene0074157(Akap9);Unigene0075525(PARD6A);Unigene…
GO:0009925	basal plasma membrane	5	197	0.734142773	0.987347116	Unigene0006361(Slc26a5);Unigene0016621(cxadr);Unigene0040663(rhbg);Unigene0060350(HPGD);Unigene0078354(ERBIN)
GO:0016323	basolateral plasma membrane	5	197	0.734142773	0.987347116	Unigene0006361(Slc26a5);Unigene0016621(cxadr);Unigene0040663(rhbg);Unigene0060350(HPGD);Unigene0078354(ERBIN)
GO:0034705	potassium channel complex	2	84	0.738542603	0.987470958	Unigene0074157(Akap9);Unigene0075852(Hcls1)
GO:0032991	protein-containing complex	177	5924	0.739331048	0.987470958	Unigene0000025(Ormdl2);Unigene0000119(SPTLC3);Unigene0000453(KLC2);Unigene0000938(LRRK2);Unigene0001350(pcgf5a);Unigene0001506(COL15A1);Unigene0001677(Bcl10);Unigene0001991(TAP1);Unigene0002059(KLHL24);Unigene0002212(AIFM3);Unigene0003110(Arap2);Unigene0003655(smdt1);Unigene0003712(FDXACB1);Unigene0004280(atp1b1);Unigene0004581(Itgb7);Unigene0004795(BFAR);Unigene0004827(TRIM27);Unigene0005351(chm…
GO:0009288	bacterial-type flagellum	1	43	0.741944579	0.987470958	Unigene0039367(ifi30)
GO:0031228	intrinsic component of Golgi membrane	1	43	0.741944579	0.987470958	Unigene0013045(Csgalnact1)
GO:0062023	collagen-containing extracellular matrix	4	162	0.743171447	0.987470958	Unigene0001506(COL15A1);Unigene0004531(GPC5);Unigene0043534(FREM1);Unigene0078354(ERBIN)
GO:0036064	ciliary basal body	3	124	0.743225486	0.987470958	Unigene0005386(akt1);Unigene0064965(wtip);Unigene0074157(Akap9)
GO:0031312	extrinsic component of organelle membrane	1	45	0.757721404	1	Unigene0024673(Zc3h12a)
GO:0034707	chloride channel complex	1	45	0.757721404	1	Unigene0061710(Clic4)
GO:0098800	inner mitochondrial membrane protein complex	5	204	0.761310746	1	Unigene0003655(smdt1);Unigene0017799(TRIM62);Unigene0039940(--);Unigene0055482(--);Unigene0070996(COX6A1)
GO:0031970	organelle envelope lumen	2	88	0.761559923	1	Unigene0015945(PTGES);Unigene0028164(PDIA3)
GO:0035578	azurophil granule lumen	1	46	0.765244982	1	Unigene0071757(FUCA2)
GO:0042581	specific granule	2	89	0.76703306	1	Unigene0022759(ATP8A1);Unigene0063132(B2M)
GO:0099023	vesicle tethering complex	2	89	0.76703306	1	Unigene0013045(Csgalnact1);Unigene0078490(--)
GO:0014069	postsynaptic density	6	243	0.76766676	1	Unigene0008013(myd88);Unigene0024873(SMO);Unigene0028493(Dnm2);Unigene0053937(Hip1r);Unigene0068944(TMEM108);Unigene0078648(Pde4b)
GO:0031674	I band	4	168	0.768222861	1	Unigene0043303(Ppp2r5a);Unigene0044835(Myzap);Unigene0046778(NOS1AP);Unigene0078648(Pde4b)
GO:0099572	postsynaptic specialization	6	245	0.774346923	1	Unigene0008013(myd88);Unigene0024873(SMO);Unigene0028493(Dnm2);Unigene0053937(Hip1r);Unigene0068944(TMEM108);Unigene0078648(Pde4b)
GO:0005739	mitochondrion	44	1566	0.775433634	1	Unigene0000548(arg2-a);Unigene0000938(LRRK2);Unigene0002278(IKBKE);Unigene0003655(smdt1);Unigene0003712(FDXACB1);Unigene0005386(akt1);Unigene0008889(Slc25a17);Unigene0013942(gfm2);Unigene0014038(PLEKHF1);Unigene0014044(Stat3);Unigene0017799(TRIM62);Unigene0019684(Tmem50a);Unigene0022398(FASTKD3);Unigene0024805(ddit4);Unigene0025501(mpv17l2);Unigene0028164(PDIA3);Unigene0028256(TDH);Unigene0028493…
GO:0005884	actin filament	2	91	0.777652365	1	Unigene0035048(Bin3);Unigene0075852(Hcls1)
GO:0043195	terminal bouton	2	91	0.777652365	1	Unigene0000938(LRRK2);Unigene0037553(Stx12)
GO:1990204	oxidoreductase complex	5	209	0.779402074	1	Unigene0002212(AIFM3);Unigene0007427(PAOX);Unigene0012081(NCF2);Unigene0017799(TRIM62);Unigene0067400(rrm2)
GO:0031430	M band	1	48	0.779599706	1	Unigene0043303(Ppp2r5a)
GO:0032420	stereocilium	1	48	0.779599706	1	Unigene0006307(ATP8B1)
GO:0034357	photosynthetic membrane	1	48	0.779599706	1	Unigene0028176(mx)
GO:0032279	asymmetric synapse	6	248	0.784096408	1	Unigene0008013(myd88);Unigene0024873(SMO);Unigene0028493(Dnm2);Unigene0053937(Hip1r);Unigene0068944(TMEM108);Unigene0078648(Pde4b)
GO:0035770	ribonucleoprotein granule	5	211	0.786336933	1	Unigene0023495(mov10b.1);Unigene0024673(Zc3h12a);Unigene0031077(CTSH);Unigene0040932(TSTD1);Unigene0064965(wtip)
GO:0005891	voltage-gated calcium channel complex	1	49	0.786445062	1	Unigene0078648(Pde4b)
GO:0098984	neuron to neuron synapse	6	249	0.787274502	1	Unigene0008013(myd88);Unigene0024873(SMO);Unigene0028493(Dnm2);Unigene0053937(Hip1r);Unigene0068944(TMEM108);Unigene0078648(Pde4b)
GO:0022627	cytosolic small ribosomal subunit	2	94	0.792786817	1	Unigene0024928(MYH9);Unigene0051239(TMEM238)
GO:0005762	mitochondrial large ribosomal subunit	1	50	0.793078189	1	Unigene0025501(mpv17l2)
GO:0032589	neuron projection membrane	1	50	0.793078189	1	Unigene0068641(TRPV1)
GO:0051233	spindle midzone	1	50	0.793078189	1	Unigene0075852(Hcls1)
GO:0030315	T-tubule	1	51	0.799505656	1	Unigene0046778(NOS1AP)
GO:0030313	cell envelope	5	216	0.802933817	1	Unigene0005448(Pard3b);Unigene0014086(MAST2);Unigene0056544(--);Unigene0078510(ERN1);Unigene0078699(MAGI3)
GO:0030175	filopodium	2	97	0.807004933	1	Unigene0016621(cxadr);Unigene0021448(itgb1-a)
GO:0009579	thylakoid	1	53	0.811768871	1	Unigene0028176(mx)
GO:0036477	somatodendritic compartment	24	908	0.817406945	1	Unigene0000938(LRRK2);Unigene0002059(KLHL24);Unigene0006802(EPHB3);Unigene0013273(PLK2);Unigene0014457(--);Unigene0021448(itgb1-a);Unigene0023167(N4BP3);Unigene0024873(SMO);Unigene0024928(MYH9);Unigene0037485(arhgap32);Unigene0042459(CANX);Unigene0053937(Hip1r);Unigene0054426(Nqo1);Unigene0055705(ada);Unigene0068641(TRPV1);Unigene0068944(TMEM108);Unigene0070535(Plxnb3);Unigene0071068(CD3E);Unigen…
GO:0001917	photoreceptor inner segment	1	54	0.817616765	1	Unigene0028493(Dnm2)
GO:0019005	SCF ubiquitin ligase complex	1	54	0.817616765	1	Unigene0021372(FBXO4)
GO:0030867	rough endoplasmic reticulum membrane	1	54	0.817616765	1	Unigene0024673(Zc3h12a)
GO:0035579	specific granule membrane	1	54	0.817616765	1	Unigene0022759(ATP8A1)
GO:0098858	actin-based cell projection	4	182	0.819215191	1	Unigene0000938(LRRK2);Unigene0006307(ATP8B1);Unigene0016621(cxadr);Unigene0021448(itgb1-a)
GO:0016363	nuclear matrix	2	100	0.820348647	1	Unigene0005351(chmp1a);Unigene0015432(SATB1)
GO:0005882	intermediate filament	1	55	0.823283304	1	Unigene0015670(krt18)
GO:0009379	Holliday junction helicase complex	1	55	0.823283304	1	Unigene0049641(Vps4b)
GO:0043226	organelle	327	10882	0.828628477	1	Unigene0000025(Ormdl2);Unigene0000119(SPTLC3);Unigene0000453(KLC2);Unigene0000475(ergic1);Unigene0000548(arg2-a);Unigene0000884(MGAT2);Unigene0000938(LRRK2);Unigene0001083(Sel1l3);Unigene0001290(engase);Unigene0001293(id3);Unigene0001350(pcgf5a);Unigene0001502(Plat);Unigene0001506(COL15A1);Unigene0001599(ECE2);Unigene0001677(Bcl10);Unigene0001991(TAP1);Unigene0002278(IKBKE);Unigene0002309(EVI5);U…
GO:0005747	mitochondrial respiratory chain complex I	1	57	0.834094597	1	Unigene0017799(TRIM62)
GO:0045271	respiratory chain complex I	1	57	0.834094597	1	Unigene0017799(TRIM62)
GO:0019866	organelle inner membrane	13	527	0.83549909	1	Unigene0000938(LRRK2);Unigene0003655(smdt1);Unigene0008889(Slc25a17);Unigene0014044(Stat3);Unigene0017799(TRIM62);Unigene0025501(mpv17l2);Unigene0033017(smad1);Unigene0038968(slc25a43);Unigene0039940(--);Unigene0055482(--);Unigene0070996(COX6A1);Unigene0078510(ERN1);Unigene0079012(tafazzin)
GO:0008287	protein serine/threonine phosphatase complex	1	58	0.839250064	1	Unigene0043303(Ppp2r5a)
GO:0030016	myofibril	6	269	0.843569341	1	Unigene0024928(MYH9);Unigene0025820(Sdc4);Unigene0043303(Ppp2r5a);Unigene0044835(Myzap);Unigene0046778(NOS1AP);Unigene0078648(Pde4b)
GO:0035861	site of double-strand break	1	59	0.844245612	1	Unigene0075933(Parp3)
GO:1903293	phosphatase complex	1	59	0.844245612	1	Unigene0043303(Ppp2r5a)
GO:0070062	extracellular exosome	1	60	0.849086193	1	Unigene0036876(Itm2b)
GO:0070013	intracellular organelle lumen	119	4157	0.853699952	1	Unigene0000475(ergic1);Unigene0000548(arg2-a);Unigene0000938(LRRK2);Unigene0001083(Sel1l3);Unigene0001350(pcgf5a);Unigene0001506(COL15A1);Unigene0002278(IKBKE);Unigene0003238(NAMPT);Unigene0004531(GPC5);Unigene0004592(UBA1);Unigene0005351(chmp1a);Unigene0005386(akt1);Unigene0005797(MANF);Unigene0006062(psmb9);Unigene0006200(Hnrnph2);Unigene0006603(SGK2);Unigene0007809(PPP1R16B);Unigene0007945(sox…
GO:0033643	host cell part	1	61	0.853776606	1	Unigene0052844(--)
GO:0097730	non-motile cilium	3	152	0.853896351	1	Unigene0012658(mdm1);Unigene0046060(SEPTIN7);Unigene0069387(septin7)
GO:0031974	membrane-enclosed lumen	119	4158	0.854419804	1	Unigene0000475(ergic1);Unigene0000548(arg2-a);Unigene0000938(LRRK2);Unigene0001083(Sel1l3);Unigene0001350(pcgf5a);Unigene0001506(COL15A1);Unigene0002278(IKBKE);Unigene0003238(NAMPT);Unigene0004531(GPC5);Unigene0004592(UBA1);Unigene0005351(chmp1a);Unigene0005386(akt1);Unigene0005797(MANF);Unigene0006062(psmb9);Unigene0006200(Hnrnph2);Unigene0006603(SGK2);Unigene0007809(PPP1R16B);Unigene0007945(sox…
GO:0043233	organelle lumen	119	4158	0.854419804	1	Unigene0000475(ergic1);Unigene0000548(arg2-a);Unigene0000938(LRRK2);Unigene0001083(Sel1l3);Unigene0001350(pcgf5a);Unigene0001506(COL15A1);Unigene0002278(IKBKE);Unigene0003238(NAMPT);Unigene0004531(GPC5);Unigene0004592(UBA1);Unigene0005351(chmp1a);Unigene0005386(akt1);Unigene0005797(MANF);Unigene0006062(psmb9);Unigene0006200(Hnrnph2);Unigene0006603(SGK2);Unigene0007809(PPP1R16B);Unigene0007945(sox…
GO:0005881	cytoplasmic microtubule	1	62	0.8583215	1	Unigene0001677(Bcl10)
GO:0030120	vesicle coat	2	110	0.859045895	1	Unigene0037158(SEC23A);Unigene0068765(cpras1)
GO:0031965	nuclear membrane	6	277	0.862424974	1	Unigene0017967(Ltc4s);Unigene0019513(--);Unigene0025589(ATP2A2);Unigene0033017(smad1);Unigene0078354(ERBIN);Unigene0078510(ERN1)
GO:0030286	dynein complex	2	111	0.862465033	1	Unigene0016273(ctp);Unigene0062526(DYNLL2)
GO:0030964	NADH dehydrogenase complex	1	63	0.862725383	1	Unigene0017799(TRIM62)
GO:0032421	stereocilium bundle	1	63	0.862725383	1	Unigene0006307(ATP8B1)
GO:0045259	proton-transporting ATP synthase complex	1	63	0.862725383	1	Unigene0018795(Dok4)
GO:0031966	mitochondrial membrane	17	693	0.868843257	1	Unigene0000938(LRRK2);Unigene0002278(IKBKE);Unigene0003655(smdt1);Unigene0008889(Slc25a17);Unigene0014044(Stat3);Unigene0017799(TRIM62);Unigene0025501(mpv17l2);Unigene0028493(Dnm2);Unigene0037210(BAD);Unigene0038968(slc25a43);Unigene0039940(--);Unigene0055482(--);Unigene0062337(Tspo);Unigene0062942(AIFM2);Unigene0070996(COX6A1);Unigene0072930(HTATIP2);Unigene0079012(tafazzin)
GO:0043292	contractile fiber	6	281	0.871126252	1	Unigene0024928(MYH9);Unigene0025820(Sdc4);Unigene0043303(Ppp2r5a);Unigene0044835(Myzap);Unigene0046778(NOS1AP);Unigene0078648(Pde4b)
GO:0005876	spindle microtubule	1	65	0.871127447	1	Unigene0042248(Ncor1)
GO:0033177	proton-transporting two-sector ATPase complex, proton-transporting domain	1	65	0.871127447	1	Unigene0018795(Dok4)
GO:1903561	extracellular vesicle	1	65	0.871127447	1	Unigene0036876(Itm2b)
GO:0072686	mitotic spindle	2	114	0.87227171	1	Unigene0062526(DYNLL2);Unigene0075852(Hcls1)
GO:0016607	nuclear speck	7	321	0.872487139	1	Unigene0003238(NAMPT);Unigene0007809(PPP1R16B);Unigene0034296(Zmiz1);Unigene0048486(ITPKC);Unigene0050919(MECOM);Unigene0072780(TAP2);Unigene0078354(ERBIN)
GO:0005902	microvillus	1	66	0.875133962	1	Unigene0000938(LRRK2)
GO:0031463	Cul3-RING ubiquitin ligase complex	1	66	0.875133962	1	Unigene0002059(KLHL24)
GO:0031967	organelle envelope	30	1164	0.876291118	1	Unigene0000938(LRRK2);Unigene0002278(IKBKE);Unigene0003655(smdt1);Unigene0008889(Slc25a17);Unigene0013399(chmp2a);Unigene0014044(Stat3);Unigene0015945(PTGES);Unigene0016480(PARP16);Unigene0017799(TRIM62);Unigene0017967(Ltc4s);Unigene0018492(Pik3c2g);Unigene0019513(--);Unigene0025501(mpv17l2);Unigene0025589(ATP2A2);Unigene0028164(PDIA3);Unigene0028493(Dnm2);Unigene0033017(smad1);Unigene0037210(BAD…
GO:0000776	kinetochore	3	160	0.876716275	1	Unigene0046060(SEPTIN7);Unigene0062526(DYNLL2);Unigene0069387(septin7)
GO:0015935	small ribosomal subunit	2	116	0.878447901	1	Unigene0024928(MYH9);Unigene0051239(TMEM238)
GO:0030686	90S preribosome	1	67	0.879016141	1	Unigene0064138(PDIA2)
GO:0031672	A band	1	67	0.879016141	1	Unigene0043303(Ppp2r5a)
GO:0009279	cell outer membrane	1	68	0.882777836	1	Unigene0078510(ERN1)
GO:0065010	extracellular membrane-bounded organelle	1	68	0.882777836	1	Unigene0036876(Itm2b)
GO:0043230	extracellular organelle	1	69	0.886422779	1	Unigene0036876(Itm2b)
GO:0005743	mitochondrial inner membrane	11	483	0.886764148	1	Unigene0000938(LRRK2);Unigene0003655(smdt1);Unigene0008889(Slc25a17);Unigene0014044(Stat3);Unigene0017799(TRIM62);Unigene0025501(mpv17l2);Unigene0038968(slc25a43);Unigene0039940(--);Unigene0055482(--);Unigene0070996(COX6A1);Unigene0079012(tafazzin)
GO:0005740	mitochondrial envelope	18	744	0.888000626	1	Unigene0000938(LRRK2);Unigene0002278(IKBKE);Unigene0003655(smdt1);Unigene0008889(Slc25a17);Unigene0014044(Stat3);Unigene0017799(TRIM62);Unigene0025501(mpv17l2);Unigene0028164(PDIA3);Unigene0028493(Dnm2);Unigene0037210(BAD);Unigene0038968(slc25a43);Unigene0039940(--);Unigene0055482(--);Unigene0062337(Tspo);Unigene0062942(AIFM2);Unigene0070996(COX6A1);Unigene0072930(HTATIP2);Unigene0079012(tafazzin)
GO:0033202	DNA helicase complex	1	70	0.889954587	1	Unigene0049641(Vps4b)
GO:0034703	cation channel complex	4	210	0.893631736	1	Unigene0003655(smdt1);Unigene0074157(Akap9);Unigene0075852(Hcls1);Unigene0078648(Pde4b)
GO:0090575	RNA polymerase II transcription regulator complex	3	168	0.896320261	1	Unigene0013348(--);Unigene0014044(Stat3);Unigene0052670(Pparg)
GO:0000779	condensed chromosome, centromeric region	3	170	0.900762554	1	Unigene0046060(SEPTIN7);Unigene0062526(DYNLL2);Unigene0069387(septin7)
GO:0018995	host cellular component	1	74	0.903018971	1	Unigene0052844(--)
GO:0043657	host cell	1	74	0.903018971	1	Unigene0052844(--)
GO:0005758	mitochondrial intermembrane space	1	75	0.906035566	1	Unigene0028164(PDIA3)
GO:0032588	trans-Golgi network membrane	1	75	0.906035566	1	Unigene0029240(golph3l-a)
GO:0060170	ciliary membrane	1	75	0.906035566	1	Unigene0024873(SMO)
GO:1902554	serine/threonine protein kinase complex	1	75	0.906035566	1	Unigene0078510(ERN1)
GO:0034399	nuclear periphery	3	174	0.909136159	1	Unigene0005351(chmp1a);Unigene0015432(SATB1);Unigene0077882(psma7)
GO:0031514	motile cilium	4	218	0.90924915	1	Unigene0000453(KLC2);Unigene0031077(CTSH);Unigene0046060(SEPTIN7);Unigene0069387(septin7)
GO:0097060	synaptic membrane	6	303	0.911152904	1	Unigene0021448(itgb1-a);Unigene0028493(Dnm2);Unigene0053937(Hip1r);Unigene0068641(TRPV1);Unigene0068944(TMEM108);Unigene0074157(Akap9)
GO:0000118	histone deacetylase complex	1	77	0.911790668	1	Unigene0042248(Ncor1)
GO:0022626	cytosolic ribosome	4	220	0.912821225	1	Unigene0024928(MYH9);Unigene0051239(TMEM238);Unigene0053142(psmb4);Unigene0075556(rpl13)
GO:0000785	chromatin	13	580	0.91412485	1	Unigene0008486(dvl3);Unigene0011834(Irf1);Unigene0013273(PLK2);Unigene0013309(ERF);Unigene0013399(chmp2a);Unigene0014044(Stat3);Unigene0015432(SATB1);Unigene0016407(dlx5a);Unigene0023680(His3.3A);Unigene0032312(--);Unigene0034246(NFE2L2);Unigene0042248(Ncor1);Unigene0063795(KLHDC3)
GO:0005844	polysome	1	78	0.91453489	1	Unigene0024928(MYH9)
GO:0016234	inclusion body	1	79	0.917193892	1	Unigene0000938(LRRK2)
GO:0042383	sarcolemma	2	132	0.918765978	1	Unigene0021448(itgb1-a);Unigene0046778(NOS1AP)
GO:0016604	nuclear body	14	625	0.921535571	1	Unigene0002278(IKBKE);Unigene0003238(NAMPT);Unigene0007809(PPP1R16B);Unigene0015432(SATB1);Unigene0021885(ZFHX3);Unigene0021886(Zfhx3);Unigene0026555(NR1I2);Unigene0034296(Zmiz1);Unigene0048486(ITPKC);Unigene0050919(MECOM);Unigene0061710(Clic4);Unigene0068297(CALCOCO2);Unigene0072780(TAP2);Unigene0078354(ERBIN)
GO:0005930	axoneme	3	181	0.922263057	1	Unigene0031077(CTSH);Unigene0046060(SEPTIN7);Unigene0069387(septin7)
GO:0009507	chloroplast	1	81	0.922266717	1	Unigene0076797(MCM3)
GO:0097014	ciliary plasm	3	182	0.923990116	1	Unigene0031077(CTSH);Unigene0046060(SEPTIN7);Unigene0069387(septin7)
GO:0005654	nucleoplasm	76	2826	0.925158351	1	Unigene0000475(ergic1);Unigene0001083(Sel1l3);Unigene0001350(pcgf5a);Unigene0002278(IKBKE);Unigene0003238(NAMPT);Unigene0004592(UBA1);Unigene0005386(akt1);Unigene0006062(psmb9);Unigene0006200(Hnrnph2);Unigene0006603(SGK2);Unigene0007809(PPP1R16B);Unigene0007945(sox7);Unigene0008512(REL);Unigene0008782(Nr4a3);Unigene0008874(prkci);Unigene0010927(foxp1b);Unigene0011358(MCM6);Unigene0011834(Irf1);Un…
GO:0031975	envelope	34	1363	0.92566263	1	Unigene0000938(LRRK2);Unigene0002278(IKBKE);Unigene0003655(smdt1);Unigene0005448(Pard3b);Unigene0008889(Slc25a17);Unigene0013399(chmp2a);Unigene0014044(Stat3);Unigene0014086(MAST2);Unigene0015945(PTGES);Unigene0016480(PARP16);Unigene0017799(TRIM62);Unigene0017967(Ltc4s);Unigene0018492(Pik3c2g);Unigene0019513(--);Unigene0025501(mpv17l2);Unigene0025589(ATP2A2);Unigene0028164(PDIA3);Unigene0028493(D…
GO:0005875	microtubule associated complex	4	229	0.927391988	1	Unigene0000453(KLC2);Unigene0016273(ctp);Unigene0062526(DYNLL2);Unigene0068077(KIF1C)
GO:0140535	intracellular protein-containing complex	26	1079	0.928914651	1	Unigene0002059(KLHL24);Unigene0002212(AIFM3);Unigene0006062(psmb9);Unigene0007427(PAOX);Unigene0008512(REL);Unigene0012817(NLRC5);Unigene0021372(FBXO4);Unigene0023495(mov10b.1);Unigene0031759(PSMA6);Unigene0034000(PSMB7);Unigene0036063(PSME2);Unigene0043303(Ppp2r5a);Unigene0043504(Rbck1);Unigene0044835(Myzap);Unigene0046766(PRR5L);Unigene0049641(Vps4b);Unigene0053142(psmb4);Unigene0054579(BCL3);U…
GO:0034702	ion channel complex	5	274	0.929687989	1	Unigene0003655(smdt1);Unigene0061710(Clic4);Unigene0074157(Akap9);Unigene0075852(Hcls1);Unigene0078648(Pde4b)
GO:1902494	catalytic complex	48	1867	0.930782951	1	Unigene0000025(Ormdl2);Unigene0000119(SPTLC3);Unigene0001991(TAP1);Unigene0002059(KLHL24);Unigene0002212(AIFM3);Unigene0003712(FDXACB1);Unigene0006062(psmb9);Unigene0007427(PAOX);Unigene0012081(NCF2);Unigene0012817(NLRC5);Unigene0013276(Casp8);Unigene0013393(RPN2);Unigene0016273(ctp);Unigene0016651(dad1);Unigene0017799(TRIM62);Unigene0018492(Pik3c2g);Unigene0020265(GGH);Unigene0021372(FBXO4);Unig…
GO:0000315	organellar large ribosomal subunit	1	86	0.933632627	1	Unigene0025501(mpv17l2)
GO:0005761	mitochondrial ribosome	1	86	0.933632627	1	Unigene0025501(mpv17l2)
GO:0015934	large ribosomal subunit	2	141	0.935537687	1	Unigene0025501(mpv17l2);Unigene0075556(rpl13)
GO:0099513	polymeric cytoskeletal fiber	12	563	0.935860918	1	Unigene0000453(KLC2);Unigene0001677(Bcl10);Unigene0012658(mdm1);Unigene0015670(krt18);Unigene0028493(Dnm2);Unigene0031077(CTSH);Unigene0035048(Bin3);Unigene0042248(Ncor1);Unigene0048162(RASSF5);Unigene0062526(DYNLL2);Unigene0068077(KIF1C);Unigene0075852(Hcls1)
GO:0005643	nuclear pore	1	89	0.939639393	1	Unigene0071450(mvp)
GO:0042995	cell projection	55	2138	0.943725196	1	Unigene0000453(KLC2);Unigene0000938(LRRK2);Unigene0002059(KLHL24);Unigene0005386(akt1);Unigene0006307(ATP8B1);Unigene0006802(EPHB3);Unigene0006858(Lpar3);Unigene0007647(CEP350);Unigene0007809(PPP1R16B);Unigene0012658(mdm1);Unigene0013273(PLK2);Unigene0014457(--);Unigene0016621(cxadr);Unigene0017886(Arpc5);Unigene0017888(arpc5-a);Unigene0020591(Itga2);Unigene0021448(itgb1-a);Unigene0023167(N4BP3);…
GO:0030017	sarcomere	4	242	0.944580369	1	Unigene0043303(Ppp2r5a);Unigene0044835(Myzap);Unigene0046778(NOS1AP);Unigene0078648(Pde4b)
GO:0000781	chromosome, telomeric region	2	147	0.944836894	1	Unigene0077258(ML1136);Unigene0079281(ML1136)
GO:0098798	mitochondrial protein-containing complex	7	375	0.947857151	1	Unigene0003655(smdt1);Unigene0017799(TRIM62);Unigene0025501(mpv17l2);Unigene0039940(--);Unigene0055482(--);Unigene0066261(ECHDC2);Unigene0070996(COX6A1)
GO:0120025	plasma membrane bounded cell projection	52	2047	0.950033081	1	Unigene0000453(KLC2);Unigene0000938(LRRK2);Unigene0002059(KLHL24);Unigene0005386(akt1);Unigene0006307(ATP8B1);Unigene0006802(EPHB3);Unigene0006858(Lpar3);Unigene0012658(mdm1);Unigene0013273(PLK2);Unigene0014457(--);Unigene0016621(cxadr);Unigene0017886(Arpc5);Unigene0017888(arpc5-a);Unigene0020591(Itga2);Unigene0021448(itgb1-a);Unigene0023167(N4BP3);Unigene0024873(SMO);Unigene0024928(MYH9);Unigene…
GO:1904949	ATPase complex	1	95	0.950073636	1	Unigene0059006(Abca1)
GO:0005874	microtubule	8	420	0.950795346	1	Unigene0000453(KLC2);Unigene0001677(Bcl10);Unigene0012658(mdm1);Unigene0028493(Dnm2);Unigene0042248(Ncor1);Unigene0048162(RASSF5);Unigene0062526(DYNLL2);Unigene0068077(KIF1C)
GO:0005759	mitochondrial matrix	8	421	0.951618725	1	Unigene0000548(arg2-a);Unigene0000938(LRRK2);Unigene0013942(gfm2);Unigene0025501(mpv17l2);Unigene0039785(Nudt2);Unigene0044612(naxe);Unigene0066261(ECHDC2);Unigene0078452(HMGCL)
GO:0043025	neuronal cell body	13	625	0.953596776	1	Unigene0000938(LRRK2);Unigene0002059(KLHL24);Unigene0024873(SMO);Unigene0024928(MYH9);Unigene0042459(CANX);Unigene0053937(Hip1r);Unigene0054426(Nqo1);Unigene0055705(ada);Unigene0068641(TRPV1);Unigene0071522(optn);Unigene0074157(Akap9);Unigene0075525(PARD6A);Unigene0078104(slc38a7)
GO:0030117	membrane coat	3	204	0.954108973	1	Unigene0013399(chmp2a);Unigene0037158(SEC23A);Unigene0068765(cpras1)
GO:0048475	coated membrane	3	204	0.954108973	1	Unigene0013399(chmp2a);Unigene0037158(SEC23A);Unigene0068765(cpras1)
GO:0044391	ribosomal subunit	4	251	0.954210996	1	Unigene0024928(MYH9);Unigene0025501(mpv17l2);Unigene0051239(TMEM238);Unigene0075556(rpl13)
GO:1902911	protein kinase complex	1	99	0.9560089	1	Unigene0078510(ERN1)
GO:0009536	plastid	1	100	0.957379206	1	Unigene0076797(MCM3)
GO:0043204	perikaryon	2	158	0.958668533	1	Unigene0000938(LRRK2);Unigene0002059(KLHL24)
GO:0000792	heterochromatin	1	103	0.961239722	1	Unigene0015432(SATB1)
GO:0000775	chromosome, centromeric region	4	260	0.962280141	1	Unigene0043303(Ppp2r5a);Unigene0046060(SEPTIN7);Unigene0062526(DYNLL2);Unigene0069387(septin7)
GO:0099081	supramolecular polymer	18	837	0.9634002	1	Unigene0000453(KLC2);Unigene0001677(Bcl10);Unigene0012658(mdm1);Unigene0015670(krt18);Unigene0024928(MYH9);Unigene0025820(Sdc4);Unigene0028493(Dnm2);Unigene0031077(CTSH);Unigene0035048(Bin3);Unigene0042248(Ncor1);Unigene0043303(Ppp2r5a);Unigene0044835(Myzap);Unigene0046778(NOS1AP);Unigene0048162(RASSF5);Unigene0062526(DYNLL2);Unigene0068077(KIF1C);Unigene0075852(Hcls1);Unigene0078648(Pde4b)
GO:0099512	supramolecular fiber	18	837	0.9634002	1	Unigene0000453(KLC2);Unigene0001677(Bcl10);Unigene0012658(mdm1);Unigene0015670(krt18);Unigene0024928(MYH9);Unigene0025820(Sdc4);Unigene0028493(Dnm2);Unigene0031077(CTSH);Unigene0035048(Bin3);Unigene0042248(Ncor1);Unigene0043303(Ppp2r5a);Unigene0044835(Myzap);Unigene0046778(NOS1AP);Unigene0048162(RASSF5);Unigene0062526(DYNLL2);Unigene0068077(KIF1C);Unigene0075852(Hcls1);Unigene0078648(Pde4b)
GO:0001650	fibrillar center	1	108	0.966913834	1	Unigene0064395(FBLIM1)
GO:0022625	cytosolic large ribosomal subunit	1	111	0.969912053	1	Unigene0075556(rpl13)
GO:0032993	protein-DNA complex	2	170	0.969957513	1	Unigene0023680(His3.3A);Unigene0034246(NFE2L2)
GO:0031981	nuclear lumen	87	3358	0.975708979	1	Unigene0000475(ergic1);Unigene0001083(Sel1l3);Unigene0001350(pcgf5a);Unigene0002278(IKBKE);Unigene0003238(NAMPT);Unigene0004592(UBA1);Unigene0005351(chmp1a);Unigene0005386(akt1);Unigene0006062(psmb9);Unigene0006200(Hnrnph2);Unigene0006603(SGK2);Unigene0007809(PPP1R16B);Unigene0007945(sox7);Unigene0008486(dvl3);Unigene0008512(REL);Unigene0008782(Nr4a3);Unigene0008874(prkci);Unigene0010927(foxp1b);…
GO:0045211	postsynaptic membrane	3	238	0.979654978	1	Unigene0028493(Dnm2);Unigene0068641(TRPV1);Unigene0068944(TMEM108)
GO:0005681	spliceosomal complex	2	185	0.97994426	1	Unigene0006200(Hnrnph2);Unigene0056902(DQX1)
GO:0099080	supramolecular complex	24	1125	0.982471013	1	Unigene0000453(KLC2);Unigene0001677(Bcl10);Unigene0012658(mdm1);Unigene0015670(krt18);Unigene0023495(mov10b.1);Unigene0024673(Zc3h12a);Unigene0024928(MYH9);Unigene0025820(Sdc4);Unigene0028493(Dnm2);Unigene0031077(CTSH);Unigene0035048(Bin3);Unigene0040932(TSTD1);Unigene0042248(Ncor1);Unigene0043303(Ppp2r5a);Unigene0044835(Myzap);Unigene0046060(SEPTIN7);Unigene0046778(NOS1AP);Unigene0048162(RASSF5)…
GO:0000793	condensed chromosome	4	297	0.983469476	1	Unigene0005351(chmp1a);Unigene0046060(SEPTIN7);Unigene0062526(DYNLL2);Unigene0069387(septin7)
GO:0016591	RNA polymerase II, holoenzyme	1	133	0.985015464	1	Unigene0044835(Myzap)
GO:0000794	condensed nuclear chromosome	1	134	0.985483139	1	Unigene0005351(chmp1a)
GO:0016469	proton-transporting two-sector ATPase complex	1	136	0.98637523	1	Unigene0018795(Dok4)
GO:0005840	ribosome	6	403	0.986879405	1	Unigene0024928(MYH9);Unigene0025501(mpv17l2);Unigene0042459(CANX);Unigene0051239(TMEM238);Unigene0053142(psmb4);Unigene0075556(rpl13)
GO:0000922	spindle pole	1	141	0.988373307	1	Unigene0055676(LATS2)
GO:0030684	preribosome	1	144	0.989428837	1	Unigene0064138(PDIA2)
GO:0098687	chromosomal region	6	416	0.989990594	1	Unigene0043303(Ppp2r5a);Unigene0046060(SEPTIN7);Unigene0062526(DYNLL2);Unigene0069387(septin7);Unigene0077258(ML1136);Unigene0079281(ML1136)
GO:0005929	cilium	11	645	0.990948875	1	Unigene0000453(KLC2);Unigene0005386(akt1);Unigene0012658(mdm1);Unigene0024873(SMO);Unigene0031077(CTSH);Unigene0044612(naxe);Unigene0046060(SEPTIN7);Unigene0062526(DYNLL2);Unigene0064965(wtip);Unigene0069387(septin7);Unigene0074157(Akap9)
GO:0000313	organellar ribosome	1	151	0.991534553	1	Unigene0025501(mpv17l2)
GO:0005694	chromosome	23	1158	0.993391204	1	Unigene0001350(pcgf5a);Unigene0005351(chmp1a);Unigene0008486(dvl3);Unigene0011834(Irf1);Unigene0013273(PLK2);Unigene0013309(ERF);Unigene0013399(chmp2a);Unigene0014044(Stat3);Unigene0015432(SATB1);Unigene0016407(dlx5a);Unigene0023680(His3.3A);Unigene0032312(--);Unigene0034246(NFE2L2);Unigene0042248(Ncor1);Unigene0043303(Ppp2r5a);Unigene0046060(SEPTIN7);Unigene0062526(DYNLL2);Unigene0063795(KLHDC3)…
GO:0061695	transferase complex, transferring phosphorus-containing groups	4	350	0.995252054	1	Unigene0018492(Pik3c2g);Unigene0026637(PIK3R6);Unigene0044835(Myzap);Unigene0078510(ERN1)
GO:0031461	cullin-RING ubiquitin ligase complex	2	249	0.996605266	1	Unigene0002059(KLHL24);Unigene0021372(FBXO4)
GO:0055029	nuclear DNA-directed RNA polymerase complex	1	182	0.996838175	1	Unigene0044835(Myzap)
GO:0000428	DNA-directed RNA polymerase complex	1	183	0.996937135	1	Unigene0044835(Myzap)
GO:0030880	RNA polymerase complex	1	186	0.99721585	1	Unigene0044835(Myzap)
GO:0140513	nuclear protein-containing complex	29	1467	0.997596931	1	Unigene0001350(pcgf5a);Unigene0004795(BFAR);Unigene0004827(TRIM27);Unigene0006200(Hnrnph2);Unigene0006832(TRIM35);Unigene0008635(Trim39);Unigene0012195(themis);Unigene0013309(ERF);Unigene0013348(--);Unigene0014044(Stat3);Unigene0017757(Trim25);Unigene0017799(TRIM62);Unigene0023680(His3.3A);Unigene0029261(TRIM47);Unigene0030751(Trim39);Unigene0035408(Tap2);Unigene0042067(Trim25);Unigene0042199(TRI…
GO:0000228	nuclear chromosome	9	628	0.997704347	1	Unigene0005351(chmp1a);Unigene0008486(dvl3);Unigene0011834(Irf1);Unigene0013309(ERF);Unigene0014044(Stat3);Unigene0015432(SATB1);Unigene0016407(dlx5a);Unigene0042248(Ncor1);Unigene0063795(KLHDC3)
GO:1990904	ribonucleoprotein complex	15	954	0.99919719	1	Unigene0000938(LRRK2);Unigene0006200(Hnrnph2);Unigene0023495(mov10b.1);Unigene0024673(Zc3h12a);Unigene0024928(MYH9);Unigene0025501(mpv17l2);Unigene0031077(CTSH);Unigene0040932(TSTD1);Unigene0042459(CANX);Unigene0051239(TMEM238);Unigene0053142(psmb4);Unigene0056902(DQX1);Unigene0064138(PDIA2);Unigene0064965(wtip);Unigene0075556(rpl13)
GO:0000151	ubiquitin ligase complex	3	371	0.999352585	1	Unigene0002059(KLHL24);Unigene0021372(FBXO4);Unigene0043504(Rbck1)
GO:0005730	nucleolus	12	838	0.999446019	1	Unigene0001350(pcgf5a);Unigene0011540(MARS1);Unigene0020192(Gfpt1);Unigene0023519(PARP10);Unigene0042011(PARP10);Unigene0045561(Dnajb9);Unigene0055463(midn);Unigene0059062(Osbp);Unigene0063795(KLHDC3);Unigene0064138(PDIA2);Unigene0064395(FBLIM1);Unigene0075556(rpl13)
GO:0043232	intracellular non-membrane-bounded organelle	98	4181	0.999620408	1	Unigene0000453(KLC2);Unigene0001350(pcgf5a);Unigene0001677(Bcl10);Unigene0001991(TAP1);Unigene0002309(EVI5);Unigene0002626(Rab5c);Unigene0003110(Arap2);Unigene0004851(MYO10);Unigene0005351(chmp1a);Unigene0005386(akt1);Unigene0005865(MYO5C);Unigene0007647(CEP350);Unigene0008486(dvl3);Unigene0008874(prkci);Unigene0011540(MARS1);Unigene0011834(Irf1);Unigene0012658(mdm1);Unigene0013273(PLK2);Unigene0…
GO:0043228	non-membrane-bounded organelle	99	4218	0.999626278	1	Unigene0000453(KLC2);Unigene0001350(pcgf5a);Unigene0001677(Bcl10);Unigene0001991(TAP1);Unigene0002309(EVI5);Unigene0002626(Rab5c);Unigene0003110(Arap2);Unigene0004851(MYO10);Unigene0005351(chmp1a);Unigene0005386(akt1);Unigene0005865(MYO5C);Unigene0007647(CEP350);Unigene0008486(dvl3);Unigene0008874(prkci);Unigene0011540(MARS1);Unigene0011834(Irf1);Unigene0012658(mdm1);Unigene0013273(PLK2);Unigene0…
GO:1990234	transferase complex	11	960	0.99998541	1	Unigene0000025(Ormdl2);Unigene0000119(SPTLC3);Unigene0002059(KLHL24);Unigene0013393(RPN2);Unigene0016651(dad1);Unigene0018492(Pik3c2g);Unigene0021372(FBXO4);Unigene0026637(PIK3R6);Unigene0043504(Rbck1);Unigene0044835(Myzap);Unigene0078510(ERN1)
GO:0005575	cellular_component	543	17531	1	1	Unigene0000025(Ormdl2);Unigene0000119(SPTLC3);Unigene0000453(KLC2);Unigene0000475(ergic1);Unigene0000548(arg2-a);Unigene0000651(TSPAN11);Unigene0000667(--);Unigene0000884(MGAT2);Unigene0000938(LRRK2);Unigene0001066(C2cd2);Unigene0001083(Sel1l3);Unigene0001290(engase);Unigene0001293(id3);Unigene0001350(pcgf5a);Unigene0001502(Plat);Unigene0001506(COL15A1);Unigene0001599(ECE2);Unigene0001677(Bcl10);…
