# Supplementary material for: Exploitation of Key Regulatory Modules and Genes for High-Salt Adaptation in Schizothoracine by Weighted Gene Co-Expression Network Analysis
Source: Animals (Basel). 2024 Dec 29;15(1):56. doi: 10.3390/ani15010056 (PMC11718949; doi:10.3390/ani15010056)
Supplement: Supplementary file 1 [file animals-15-00056-s001.zip › Suppl. Figures and Tables/Tables/Table S12.GP-kidney-GO.xls]

GO ID	Description	grey60 (246)	All (17531)	pvalue	p.adjust	Genes
GO:0030141	secretory granule	22	527	5.49611407753892e-06	0.00243477853634974	Unigene0001815(ADGRG3);Unigene0004922(Gca);Unigene0005546(Adam8);Unigene0005936(IQGAP1);Unigene0007532(ARSB);Unigene0012465(ATG7);Unigene0014772(hvcn1);Unigene0021110(colec10);Unigene0024442(ATP11B);Unigene0029065(MMP9);Unigene0036580(Mme);Unigene0046023(PRDX6);Unigene0049055(dph2);Unigene0051467(nit2);Unigene0053425(--);Unigene0053874(ATP8B2);Unigene0054162(actr2a);Unigene0057177(PYGB);Unigene00…
GO:0031226	intrinsic component of plasma membrane	39	1442	5.41117065955602e-05	0.0091142432020416	Unigene0001815(ADGRG3);Unigene0004067(gtpbp8);Unigene0005546(Adam8);Unigene0011133(xirp1);Unigene0011373(ATP13A3);Unigene0013861(slc5a8);Unigene0014772(hvcn1);Unigene0018923(Slc22a4);Unigene0022752(Slc6a2);Unigene0022936(rhbdf2);Unigene0023048(ALPL);Unigene0023539(TMPRSS2);Unigene0024241(FOLH1);Unigene0029479(SLC5A3);Unigene0029666(KCNJ13);Unigene0033438(Crip3);Unigene0036580(Mme);Unigene0040793(…
GO:0099503	secretory vesicle	23	662	6.17217372598754e-05	0.0091142432020416	Unigene0001815(ADGRG3);Unigene0004922(Gca);Unigene0005546(Adam8);Unigene0005936(IQGAP1);Unigene0007532(ARSB);Unigene0012465(ATG7);Unigene0014772(hvcn1);Unigene0021110(colec10);Unigene0024442(ATP11B);Unigene0029065(MMP9);Unigene0034093(TRPM7);Unigene0036580(Mme);Unigene0046023(PRDX6);Unigene0049055(dph2);Unigene0051467(nit2);Unigene0053425(--);Unigene0053874(ATP8B2);Unigene0054162(actr2a);Unigene0…
GO:0005764	lysosome	17	462	0.000297080575457755	0.025107501959357	Unigene0004922(Gca);Unigene0005546(Adam8);Unigene0007376(cfaD);Unigene0007532(ARSB);Unigene0007562(marchf2);Unigene0024442(ATP11B);Unigene0046023(PRDX6);Unigene0049055(dph2);Unigene0049128(ass1);Unigene0053425(--);Unigene0054162(actr2a);Unigene0057177(PYGB);Unigene0057674(Abcb9);Unigene0063178(NCF1);Unigene0071409(LGMN);Unigene0077072(Gpc4);Unigene0078331(Cltc)
GO:0032010	phagolysosome	3	10	0.000304519137343327	0.025107501959357	Unigene0005546(Adam8);Unigene0049055(dph2);Unigene0063178(NCF1)
GO:0030667	secretory granule membrane	10	190	0.000361000435324094	0.025107501959357	Unigene0001815(ADGRG3);Unigene0005546(Adam8);Unigene0005936(IQGAP1);Unigene0014772(hvcn1);Unigene0024442(ATP11B);Unigene0036580(Mme);Unigene0053425(--);Unigene0053874(ATP8B2);Unigene0060686(Abcc4);Unigene0076490(c5ar1)
GO:0035578	azurophil granule lumen	5	46	0.000447793461596962	0.025107501959357	Unigene0004922(Gca);Unigene0007532(ARSB);Unigene0046023(PRDX6);Unigene0054162(actr2a);Unigene0057177(PYGB)
GO:0005887	integral component of plasma membrane	35	1379	0.000453408613261526	0.025107501959357	Unigene0001815(ADGRG3);Unigene0004067(gtpbp8);Unigene0005546(Adam8);Unigene0011133(xirp1);Unigene0011373(ATP13A3);Unigene0013861(slc5a8);Unigene0014772(hvcn1);Unigene0018923(Slc22a4);Unigene0022752(Slc6a2);Unigene0022936(rhbdf2);Unigene0023539(TMPRSS2);Unigene0024241(FOLH1);Unigene0029479(SLC5A3);Unigene0029666(KCNJ13);Unigene0033438(Crip3);Unigene0036580(Mme);Unigene0040793(slc5a12);Unigene00432…
GO:0000323	lytic vacuole	17	494	0.000635621438210751	0.0280874222117288	Unigene0004922(Gca);Unigene0005546(Adam8);Unigene0007376(cfaD);Unigene0007532(ARSB);Unigene0007562(marchf2);Unigene0024442(ATP11B);Unigene0046023(PRDX6);Unigene0049055(dph2);Unigene0049128(ass1);Unigene0053425(--);Unigene0054162(actr2a);Unigene0057177(PYGB);Unigene0057674(Abcb9);Unigene0063178(NCF1);Unigene0071409(LGMN);Unigene0077072(Gpc4);Unigene0078331(Cltc)
GO:0031410	cytoplasmic vesicle	42	1807	0.000728590452486333	0.0280874222117288	Unigene0001815(ADGRG3);Unigene0004922(Gca);Unigene0005546(Adam8);Unigene0005936(IQGAP1);Unigene0007376(cfaD);Unigene0007532(ARSB);Unigene0007562(marchf2);Unigene0008364(prlr);Unigene0012465(ATG7);Unigene0014772(hvcn1);Unigene0015522(--);Unigene0016471(arhgap32);Unigene0021110(colec10);Unigene0024442(ATP11B);Unigene0029065(MMP9);Unigene0030946(NOSTRIN);Unigene0034093(TRPM7);Unigene0034981(SNX8);Un…
GO:0097708	intracellular vesicle	42	1808	0.000736726770622433	0.0280874222117288	Unigene0001815(ADGRG3);Unigene0004922(Gca);Unigene0005546(Adam8);Unigene0005936(IQGAP1);Unigene0007376(cfaD);Unigene0007532(ARSB);Unigene0007562(marchf2);Unigene0008364(prlr);Unigene0012465(ATG7);Unigene0014772(hvcn1);Unigene0015522(--);Unigene0016471(arhgap32);Unigene0021110(colec10);Unigene0024442(ATP11B);Unigene0029065(MMP9);Unigene0030946(NOSTRIN);Unigene0034093(TRPM7);Unigene0034981(SNX8);Un…
GO:0031982	vesicle	43	1868	0.000760833107315454	0.0280874222117288	Unigene0001815(ADGRG3);Unigene0004922(Gca);Unigene0005546(Adam8);Unigene0005936(IQGAP1);Unigene0007376(cfaD);Unigene0007532(ARSB);Unigene0007562(marchf2);Unigene0008364(prlr);Unigene0012465(ATG7);Unigene0014772(hvcn1);Unigene0015522(--);Unigene0016471(arhgap32);Unigene0021110(colec10);Unigene0024442(ATP11B);Unigene0029065(MMP9);Unigene0030946(NOSTRIN);Unigene0034093(TRPM7);Unigene0034981(SNX8);Un…
GO:0071944	cell periphery	86	4521	0.000825813279220006	0.0281411755918817	Unigene0001815(ADGRG3);Unigene0002159(Gipr);Unigene0002664(RALGAPA2);Unigene0004067(gtpbp8);Unigene0004922(Gca);Unigene0005546(Adam8);Unigene0005658(csf1r);Unigene0005936(IQGAP1);Unigene0006979(GLG1);Unigene0008364(prlr);Unigene0009238(mmp13);Unigene0011133(xirp1);Unigene0011373(ATP13A3);Unigene0013861(slc5a8);Unigene0014772(hvcn1);Unigene0015283(OSBPL8);Unigene0016471(arhgap32);Unigene0017176(Su…
GO:0034774	secretory granule lumen	9	185	0.00123272015536975	0.0390067877734856	Unigene0004922(Gca);Unigene0007532(ARSB);Unigene0012465(ATG7);Unigene0046023(PRDX6);Unigene0051467(nit2);Unigene0054162(actr2a);Unigene0057177(PYGB);Unigene0073239(FN1);Unigene0076861(sepp1a)
GO:0005775	vacuolar lumen	7	118	0.00138463789972032	0.0397152859492453	Unigene0004922(Gca);Unigene0007532(ARSB);Unigene0046023(PRDX6);Unigene0054162(actr2a);Unigene0057177(PYGB);Unigene0071409(LGMN);Unigene0077072(Gpc4)
GO:0005773	vacuole	19	628	0.00143441213360706	0.0397152859492453	Unigene0004922(Gca);Unigene0005546(Adam8);Unigene0007376(cfaD);Unigene0007532(ARSB);Unigene0007562(marchf2);Unigene0015522(--);Unigene0024442(ATP11B);Unigene0046023(PRDX6);Unigene0049055(dph2);Unigene0049128(ass1);Unigene0053425(--);Unigene0054162(actr2a);Unigene0057177(PYGB);Unigene0057674(Abcb9);Unigene0063178(NCF1);Unigene0071409(LGMN);Unigene0077072(Gpc4);Unigene0077693(TBC1D14);Unigene007833…
GO:0005766	primary lysosome	6	91	0.0017716617349667	0.0436025638105694	Unigene0004922(Gca);Unigene0007532(ARSB);Unigene0024442(ATP11B);Unigene0046023(PRDX6);Unigene0054162(actr2a);Unigene0057177(PYGB)
GO:0042582	azurophil granule	6	91	0.0017716617349667	0.0436025638105694	Unigene0004922(Gca);Unigene0007532(ARSB);Unigene0024442(ATP11B);Unigene0046023(PRDX6);Unigene0054162(actr2a);Unigene0057177(PYGB)
GO:0060205	cytoplasmic vesicle lumen	9	197	0.00190173621319927	0.0443404811814357	Unigene0004922(Gca);Unigene0007532(ARSB);Unigene0012465(ATG7);Unigene0046023(PRDX6);Unigene0051467(nit2);Unigene0054162(actr2a);Unigene0057177(PYGB);Unigene0073239(FN1);Unigene0076861(sepp1a)
GO:0031983	vesicle lumen	9	199	0.00203712587525531	0.045122338136905	Unigene0004922(Gca);Unigene0007532(ARSB);Unigene0012465(ATG7);Unigene0046023(PRDX6);Unigene0051467(nit2);Unigene0054162(actr2a);Unigene0057177(PYGB);Unigene0073239(FN1);Unigene0076861(sepp1a)
GO:0031012	extracellular matrix	11	304	0.00389215286246923	0.079161475063394	Unigene0005546(Adam8);Unigene0006979(GLG1);Unigene0009238(mmp13);Unigene0023048(ALPL);Unigene0029065(MMP9);Unigene0040695(ahcy-b);Unigene0042642(MMP25);Unigene0047363(mmp13);Unigene0073239(FN1);Unigene0077072(Gpc4);Unigene0078499(Nepn)
GO:0043020	NADPH oxidase complex	2	7	0.00393126964197442	0.079161475063394	Unigene0049055(dph2);Unigene0063178(NCF1)
GO:0005886	plasma membrane	75	4081	0.00535131908421	0.103071058882827	Unigene0001815(ADGRG3);Unigene0002159(Gipr);Unigene0002664(RALGAPA2);Unigene0004067(gtpbp8);Unigene0004922(Gca);Unigene0005546(Adam8);Unigene0005658(csf1r);Unigene0005936(IQGAP1);Unigene0006979(GLG1);Unigene0008364(prlr);Unigene0011133(xirp1);Unigene0011373(ATP13A3);Unigene0013861(slc5a8);Unigene0014772(hvcn1);Unigene0016471(arhgap32);Unigene0017176(Susd3);Unigene0017750(enpp6);Unigene0018923(Slc…
GO:0002102	podosome	3	26	0.00559095080881991	0.103199633679468	Unigene0005546(Adam8);Unigene0054162(actr2a);Unigene0063178(NCF1)
GO:0042827	platelet dense granule	2	9	0.00661559257218366	0.117228300379094	Unigene0060686(Abcc4);Unigene0076861(sepp1a)
GO:0035579	specific granule membrane	4	54	0.00690973287176148	0.117731217776551	Unigene0001815(ADGRG3);Unigene0005546(Adam8);Unigene0014772(hvcn1);Unigene0053874(ATP8B2)
GO:0005767	secondary lysosome	3	29	0.00761877153042403	0.125004288443624	Unigene0005546(Adam8);Unigene0049055(dph2);Unigene0063178(NCF1)
GO:0042581	specific granule	5	89	0.00834030303861351	0.131955508789492	Unigene0001815(ADGRG3);Unigene0005546(Adam8);Unigene0014772(hvcn1);Unigene0051467(nit2);Unigene0053874(ATP8B2)
GO:0098576	lumenal side of membrane	2	11	0.00992202329373669	0.151567459280185	Unigene0042276(BDH1);Unigene0057031(Nucb1)
GO:0031235	intrinsic component of the cytoplasmic side of the plasma membrane	2	12	0.01179706941694	0.163586909204449	Unigene0043142(RASA3);Unigene0060444(RASA4)
GO:0043196	varicosity	2	13	0.0138140850277317	0.163586909204449	Unigene0034093(TRPM7);Unigene0077319(MGLL)
GO:0002197	xanthine dehydrogenase complex	1	1	0.0140322856653929	0.163586909204449	Unigene0048970(XDH)
GO:0030478	actin cap	1	1	0.0140322856653929	0.163586909204449	Unigene0054162(actr2a)
GO:0032126	eisosome	1	1	0.0140322856653929	0.163586909204449	Unigene0043236(Xrn1)
GO:0071065	alpha9-beta1 integrin-vascular cell adhesion molecule-1 complex	1	1	0.0140322856653929	0.163586909204449	Unigene0005546(Adam8)
GO:0090512	eisosome membrane domain/MCC	1	1	0.0140322856653929	0.163586909204449	Unigene0043236(Xrn1)
GO:0097132	cyclin D2-CDK6 complex	1	1	0.0140322856653929	0.163586909204449	Unigene0077628(CDK6)
GO:0098547	lumenal side of Golgi membrane	1	1	0.0140322856653929	0.163586909204449	Unigene0057031(Nucb1)
GO:0031252	cell leading edge	11	370	0.0157193462161816	0.17529509195143	Unigene0005936(IQGAP1);Unigene0021110(colec10);Unigene0034093(TRPM7);Unigene0048128(ABLIM1);Unigene0052537(Samsn1);Unigene0052959(PPP1R9A);Unigene0054162(actr2a);Unigene0055955(Eps8);Unigene0059382(Wwc1);Unigene0077628(CDK6);Unigene0078857(Hdac6)
GO:0009570	chloroplast stroma	2	14	0.0159687500370107	0.17529509195143	Unigene0049128(ass1);Unigene0051467(nit2)
GO:0005903	brush border	5	105	0.0162236992550985	0.17529509195143	Unigene0013861(slc5a8);Unigene0036580(Mme);Unigene0055955(Eps8);Unigene0057896(Slc5a6);Unigene0068498(PIK3CB)
GO:0012506	vesicle membrane	21	913	0.0181718381882911	0.188087876624427	Unigene0001815(ADGRG3);Unigene0005546(Adam8);Unigene0005936(IQGAP1);Unigene0007562(marchf2);Unigene0014772(hvcn1);Unigene0016471(arhgap32);Unigene0024442(ATP11B);Unigene0030946(NOSTRIN);Unigene0034093(TRPM7);Unigene0034981(SNX8);Unigene0036580(Mme);Unigene0047979(STAB1);Unigene0049111(agtrap);Unigene0053425(--);Unigene0053874(ATP8B2);Unigene0054852(Osbpl9);Unigene0057896(Slc5a6);Unigene0060686(Ab…
GO:0036019	endolysosome	2	15	0.018256836782958	0.188087876624427	Unigene0071409(LGMN);Unigene0078331(Cltc)
GO:0005581	collagen trimer	3	42	0.0209577259994483	0.207740610348379	Unigene0001763(COL4A6);Unigene0018613(COL4A3);Unigene0076149(COL4A5)
GO:0005885	Arp2/3 protein complex	2	17	0.0232168166481585	0.207740610348379	Unigene0054162(actr2a);Unigene0062912(ARPC5)
GO:0005737	cytoplasm	154	9851	0.0235422102085381	0.207740610348379	Unigene0000051(Aspg);Unigene0000120(PRUNE2);Unigene0000538(PGPEP1);Unigene0000864(Nadk);Unigene0001359(Gm4952);Unigene0001361(GLYATL3);Unigene0001645(SALL1);Unigene0001809(UPB1);Unigene0001815(ADGRG3);Unigene0002664(RALGAPA2);Unigene0002805(B3GNT2);Unigene0003512(SFXN2);Unigene0004067(gtpbp8);Unigene0004763(CYP4F2);Unigene0004922(Gca);Unigene0005546(Adam8);Unigene0005560(nccrp1);Unigene0005936(IQ…
GO:0030130	clathrin coat of trans-Golgi network vesicle	2	18	0.0258807011956826	0.207740610348379	Unigene0072368(CLTC);Unigene0078331(Cltc)
GO:0031904	endosome lumen	2	18	0.0258807011956826	0.207740610348379	Unigene0008364(prlr);Unigene0071409(LGMN)
GO:0101002	ficolin-1-rich granule	5	119	0.0262629534186134	0.207740610348379	Unigene0005546(Adam8);Unigene0007532(ARSB);Unigene0012465(ATG7);Unigene0029065(MMP9);Unigene0054162(actr2a)
GO:0009507	chloroplast	4	81	0.0271673152016675	0.207740610348379	Unigene0022168(CLCA4);Unigene0049128(ass1);Unigene0051467(nit2);Unigene0051911(--)
GO:0030659	cytoplasmic vesicle membrane	20	895	0.0273419022777233	0.207740610348379	Unigene0001815(ADGRG3);Unigene0005546(Adam8);Unigene0005936(IQGAP1);Unigene0007562(marchf2);Unigene0014772(hvcn1);Unigene0016471(arhgap32);Unigene0024442(ATP11B);Unigene0030946(NOSTRIN);Unigene0034093(TRPM7);Unigene0034981(SNX8);Unigene0036580(Mme);Unigene0047979(STAB1);Unigene0049111(agtrap);Unigene0053425(--);Unigene0053874(ATP8B2);Unigene0054852(Osbpl9);Unigene0060686(Abcc4);Unigene0072368(CLT…
GO:0005896	interleukin-6 receptor complex	1	2	0.0278684555299855	0.207740610348379	Unigene0076723(CNTFR)
GO:0061673	mitotic spindle astral microtubule	1	2	0.0278684555299855	0.207740610348379	Unigene0074771(DYNLT3)
GO:0061825	podosome core	1	2	0.0278684555299855	0.207740610348379	Unigene0054162(actr2a)
GO:0071133	alpha9-beta1 integrin-ADAM8 complex	1	2	0.0278684555299855	0.207740610348379	Unigene0005546(Adam8)
GO:0090498	extrinsic component of Golgi membrane	1	2	0.0278684555299855	0.207740610348379	Unigene0057031(Nucb1)
GO:0097232	lamellar body membrane	1	2	0.0278684555299855	0.207740610348379	Unigene0053425(--)
GO:0097233	alveolar lamellar body membrane	1	2	0.0278684555299855	0.207740610348379	Unigene0053425(--)
GO:0099617	matrix side of mitochondrial inner membrane	1	2	0.0278684555299855	0.207740610348379	Unigene0042276(BDH1)
GO:0090533	cation-transporting ATPase complex	3	47	0.0281364257808188	0.207740610348379	Unigene0011373(ATP13A3);Unigene0024442(ATP11B);Unigene0055722(atnb233)
GO:0015629	actin cytoskeleton	14	566	0.0291954774982725	0.212026172651389	Unigene0005546(Adam8);Unigene0005936(IQGAP1);Unigene0016471(arhgap32);Unigene0027361(Map3k1);Unigene0036646(Fyb1);Unigene0048128(ABLIM1);Unigene0052501(msrb1);Unigene0052959(PPP1R9A);Unigene0054162(actr2a);Unigene0055407(ivns1abpa);Unigene0062797(DAPK1);Unigene0062912(ARPC5);Unigene0063178(NCF1);Unigene0078222(Avil)
GO:0030312	external encapsulating structure	11	410	0.0305146729942148	0.218032260265115	Unigene0005546(Adam8);Unigene0006979(GLG1);Unigene0009238(mmp13);Unigene0023048(ALPL);Unigene0029065(MMP9);Unigene0040695(ahcy-b);Unigene0042642(MMP25);Unigene0047363(mmp13);Unigene0073239(FN1);Unigene0077072(Gpc4);Unigene0078499(Nepn)
GO:0012510	trans-Golgi network transport vesicle membrane	2	20	0.0315568833339363	0.221899989157679	Unigene0072368(CLTC);Unigene0078331(Cltc)
GO:1904813	ficolin-1-rich granule lumen	4	86	0.0328701022704837	0.227522739153504	Unigene0007532(ARSB);Unigene0012465(ATG7);Unigene0029065(MMP9);Unigene0054162(actr2a)
GO:0031224	intrinsic component of membrane	89	5372	0.0352261838327375	0.235168697036439	Unigene0001522(SLC23A1);Unigene0001815(ADGRG3);Unigene0002159(Gipr);Unigene0002805(B3GNT2);Unigene0003512(SFXN2);Unigene0004067(gtpbp8);Unigene0005546(Adam8);Unigene0005658(csf1r);Unigene0006979(GLG1);Unigene0007233(Slc4a5);Unigene0007562(marchf2);Unigene0008292(CXCR1);Unigene0008364(prlr);Unigene0008956(galnt11);Unigene0009152(gpr183b);Unigene0011133(xirp1);Unigene0011373(ATP13A3);Unigene0013366…
GO:0070820	tertiary granule	4	88	0.0353324540394245	0.235168697036439	Unigene0005546(Adam8);Unigene0029065(MMP9);Unigene0051467(nit2);Unigene0053874(ATP8B2)
GO:0005576	extracellular region	38	2015	0.0355672747210868	0.235168697036439	Unigene0000069(krt18);Unigene0004922(Gca);Unigene0006979(GLG1);Unigene0007376(cfaD);Unigene0007532(ARSB);Unigene0008364(prlr);Unigene0008958(Igfbp5);Unigene0012465(ATG7);Unigene0012569(ANOS1);Unigene0017750(enpp6);Unigene0021110(colec10);Unigene0023048(ALPL);Unigene0023539(TMPRSS2);Unigene0025961(--);Unigene0027752(--);Unigene0029065(MMP9);Unigene0032963(VMO1);Unigene0036584(--);Unigene0040695(ah…
GO:0031526	brush border membrane	3	52	0.036456706358563	0.237504719365344	Unigene0013861(slc5a8);Unigene0057896(Slc5a6);Unigene0068498(PIK3CB)
GO:0032809	neuronal cell body membrane	2	22	0.0376727550383458	0.241870006985322	Unigene0021110(colec10);Unigene0076723(CNTFR)
GO:0044298	cell body membrane	2	23	0.0408865551593059	0.241966830153386	Unigene0021110(colec10);Unigene0076723(CNTFR)
GO:0031088	platelet dense granule membrane	1	3	0.0415112394845538	0.241966830153386	Unigene0060686(Abcc4)
GO:0035189	Rb-E2F complex	1	3	0.0415112394845538	0.241966830153386	Unigene0075828(CEBPA)
GO:0036021	endolysosome lumen	1	3	0.0415112394845538	0.241966830153386	Unigene0071409(LGMN)
GO:0036488	CHOP-C/EBP complex	1	3	0.0415112394845538	0.241966830153386	Unigene0075828(CEBPA)
GO:0070110	ciliary neurotrophic factor receptor complex	1	3	0.0415112394845538	0.241966830153386	Unigene0076723(CNTFR)
GO:0097632	extrinsic component of phagophore assembly site membrane	1	3	0.0415112394845538	0.241966830153386	Unigene0012465(ATG7)
GO:0005829	cytosol	70	4170	0.0508505728529034	0.287315395613794	Unigene0000051(Aspg);Unigene0000538(PGPEP1);Unigene0000864(Nadk);Unigene0001809(UPB1);Unigene0002664(RALGAPA2);Unigene0004922(Gca);Unigene0005936(IQGAP1);Unigene0007853(Upp1);Unigene0011936(Ahcyl2);Unigene0012465(ATG7);Unigene0013899(mtmr10);Unigene0014952(VPS13C);Unigene0015283(OSBPL8);Unigene0015522(--);Unigene0016471(arhgap32);Unigene0018029(IGF2BP2);Unigene0021110(colec10);Unigene0022935(Pum1…
GO:1904724	tertiary granule lumen	2	26	0.0511099976288402	0.287315395613794	Unigene0029065(MMP9);Unigene0051467(nit2)
GO:0001726	ruffle	5	143	0.0512368312719859	0.287315395613794	Unigene0034093(TRPM7);Unigene0052537(Samsn1);Unigene0055955(Eps8);Unigene0059382(Wwc1);Unigene0077628(CDK6)
GO:0009536	plastid	4	100	0.0522964808780756	0.289591762862344	Unigene0022168(CLCA4);Unigene0049128(ass1);Unigene0051467(nit2);Unigene0051911(--)
GO:0030132	clathrin coat of coated pit	2	27	0.0547007626315725	0.29335849399104	Unigene0072368(CLTC);Unigene0078331(Cltc)
GO:0032127	dense core granule membrane	1	4	0.054963329573942	0.29335849399104	Unigene0005546(Adam8)
GO:1990761	growth cone lamellipodium	1	4	0.054963329573942	0.29335849399104	Unigene0052959(PPP1R9A)
GO:0031941	filamentous actin	2	28	0.0583776547410097	0.304960271927047	Unigene0005936(IQGAP1);Unigene0027361(Map3k1)
GO:0005791	rough endoplasmic reticulum	4	104	0.0587818623146174	0.304960271927047	Unigene0007532(ARSB);Unigene0022159(DACH1);Unigene0057031(Nucb1);Unigene0063178(NCF1)
GO:0045177	apical part of cell	9	350	0.0592022198323387	0.304960271927047	Unigene0004067(gtpbp8);Unigene0013861(slc5a8);Unigene0036914(PARD6B);Unigene0040789(slc44a4);Unigene0040793(slc5a12);Unigene0071409(LGMN);Unigene0073239(FN1);Unigene0076490(c5ar1);Unigene0076723(CNTFR)
GO:0012505	endomembrane system	61	3610	0.0613483222563786	0.312382836316962	Unigene0001815(ADGRG3);Unigene0002805(B3GNT2);Unigene0004763(CYP4F2);Unigene0004922(Gca);Unigene0005546(Adam8);Unigene0005936(IQGAP1);Unigene0006979(GLG1);Unigene0007532(ARSB);Unigene0007562(marchf2);Unigene0007910(Itpr1);Unigene0008364(prlr);Unigene0008956(galnt11);Unigene0010028(Dok7);Unigene0011936(Ahcyl2);Unigene0012465(ATG7);Unigene0013366(ERMP1);Unigene0014772(hvcn1);Unigene0015283(OSBPL8);…
GO:0019898	extrinsic component of membrane	7	249	0.0621028616364809	0.312631451192739	Unigene0012465(ATG7);Unigene0034981(SNX8);Unigene0057031(Nucb1);Unigene0063178(NCF1);Unigene0068498(PIK3CB);Unigene0075041(IGBP1);Unigene0077319(MGLL)
GO:0098588	bounding membrane of organelle	32	1733	0.0652414200436494	0.321187082607651	Unigene0001815(ADGRG3);Unigene0002805(B3GNT2);Unigene0005546(Adam8);Unigene0005936(IQGAP1);Unigene0006979(GLG1);Unigene0007562(marchf2);Unigene0008956(galnt11);Unigene0014772(hvcn1);Unigene0014952(VPS13C);Unigene0016471(arhgap32);Unigene0022159(DACH1);Unigene0024442(ATP11B);Unigene0030946(NOSTRIN);Unigene0034093(TRPM7);Unigene0034981(SNX8);Unigene0036580(Mme);Unigene0038010(--);Unigene0047979(STA…
GO:0030125	clathrin vesicle coat	2	30	0.0659774819803527	0.321187082607651	Unigene0072368(CLTC);Unigene0078331(Cltc)
GO:0030140	trans-Golgi network transport vesicle	2	30	0.0659774819803527	0.321187082607651	Unigene0072368(CLTC);Unigene0078331(Cltc)
GO:0098533	ATPase dependent transmembrane transport complex	6	204	0.0681787093345185	0.324997092152576	Unigene0011373(ATP13A3);Unigene0024442(ATP11B);Unigene0039797(ETNK1);Unigene0055722(atnb233);Unigene0057674(Abcb9);Unigene0060686(Abcc4)
GO:0044326	dendritic spine neck	1	5	0.0682273805196152	0.324997092152576	Unigene0052959(PPP1R9A)
GO:0032156	septin cytoskeleton	2	31	0.0698944202985837	0.329396044598644	Unigene0052051(MAPK6);Unigene0072475(STX3)
GO:0098590	plasma membrane region	20	1001	0.0709915654986287	0.331044879114658	Unigene0004067(gtpbp8);Unigene0013861(slc5a8);Unigene0016471(arhgap32);Unigene0021110(colec10);Unigene0036914(PARD6B);Unigene0040789(slc44a4);Unigene0040793(slc5a12);Unigene0043236(Xrn1);Unigene0055955(Eps8);Unigene0056237(SLC12A6);Unigene0057896(Slc5a6);Unigene0059382(Wwc1);Unigene0060686(Abcc4);Unigene0068498(PIK3CB);Unigene0072368(CLTC);Unigene0073239(FN1);Unigene0076490(c5ar1);Unigene0076723(…
GO:0009532	plastid stroma	2	32	0.0738854894723003	0.33872829141712	Unigene0049128(ass1);Unigene0051467(nit2)
GO:0031004	potassium ion-transporting ATPase complex	2	33	0.0779478575614617	0.33872829141712	Unigene0011373(ATP13A3);Unigene0024442(ATP11B)
GO:0098862	cluster of actin-based cell projections	5	162	0.0783314073553171	0.33872829141712	Unigene0013861(slc5a8);Unigene0036580(Mme);Unigene0055955(Eps8);Unigene0057896(Slc5a6);Unigene0068498(PIK3CB)
GO:0005615	extracellular space	16	774	0.0791927442564959	0.33872829141712	Unigene0007376(cfaD);Unigene0021110(colec10);Unigene0023048(ALPL);Unigene0027752(--);Unigene0029065(MMP9);Unigene0032963(VMO1);Unigene0036584(--);Unigene0041421(c3);Unigene0046023(PRDX6);Unigene0048970(XDH);Unigene0057031(Nucb1);Unigene0073239(FN1);Unigene0076503(LYZ);Unigene0076723(CNTFR);Unigene0076861(sepp1a);Unigene0078499(Nepn)
GO:0030139	endocytic vesicle	6	213	0.0801457109673324	0.33872829141712	Unigene0005546(Adam8);Unigene0030946(NOSTRIN);Unigene0047979(STAB1);Unigene0049055(dph2);Unigene0063178(NCF1);Unigene0078331(Cltc)
GO:0043202	lysosomal lumen	3	72	0.0805212593051758	0.33872829141712	Unigene0007532(ARSB);Unigene0071409(LGMN);Unigene0077072(Gpc4)
GO:0031089	platelet dense granule lumen	1	6	0.0813060102350192	0.33872829141712	Unigene0076861(sepp1a)
GO:0062039	biofilm matrix	1	6	0.0813060102350192	0.33872829141712	Unigene0040695(ahcy-b)
GO:0062040	fungal biofilm matrix	1	6	0.0813060102350192	0.33872829141712	Unigene0040695(ahcy-b)
GO:0071439	clathrin complex	1	6	0.0813060102350192	0.33872829141712	Unigene0078331(Cltc)
GO:1990498	mitotic spindle microtubule	1	6	0.0813060102350192	0.33872829141712	Unigene0078331(Cltc)
GO:0005938	cell cortex	9	374	0.0818147340443156	0.33872829141712	Unigene0015283(OSBPL8);Unigene0016471(arhgap32);Unigene0036914(PARD6B);Unigene0049111(agtrap);Unigene0052959(PPP1R9A);Unigene0054162(actr2a);Unigene0055955(Eps8);Unigene0063422(EXOC3L2);Unigene0072475(STX3)
GO:0016021	integral component of membrane	84	5263	0.0893416555473271	0.366466235254314	Unigene0001522(SLC23A1);Unigene0001815(ADGRG3);Unigene0002159(Gipr);Unigene0002805(B3GNT2);Unigene0003512(SFXN2);Unigene0004067(gtpbp8);Unigene0005546(Adam8);Unigene0005658(csf1r);Unigene0006979(GLG1);Unigene0007233(Slc4a5);Unigene0007562(marchf2);Unigene0008292(CXCR1);Unigene0008364(prlr);Unigene0008956(galnt11);Unigene0009152(gpr183b);Unigene0011133(xirp1);Unigene0011373(ATP13A3);Unigene0013366…
GO:0097208	alveolar lamellar body	1	7	0.0942018003338603	0.378101910285663	Unigene0053425(--)
GO:1990879	CST complex	1	7	0.0942018003338603	0.378101910285663	Unigene0073239(FN1)
GO:0016324	apical plasma membrane	7	276	0.0947388533672879	0.378101910285663	Unigene0004067(gtpbp8);Unigene0013861(slc5a8);Unigene0036914(PARD6B);Unigene0040789(slc44a4);Unigene0040793(slc5a12);Unigene0073239(FN1);Unigene0076723(CNTFR)
GO:0046658	anchored component of plasma membrane	2	38	0.0992344963911087	0.392507874118403	Unigene0023048(ALPL);Unigene0077072(Gpc4)
GO:0017146	NMDA selective glutamate receptor complex	1	8	0.106917296631387	0.415476863225479	Unigene0055955(Eps8)
GO:0032541	cortical endoplasmic reticulum	1	8	0.106917296631387	0.415476863225479	Unigene0015283(OSBPL8)
GO:0070821	tertiary granule membrane	2	40	0.108156117504009	0.41663617438501	Unigene0005546(Adam8);Unigene0053874(ATP8B2)
GO:0000235	astral microtubule	1	9	0.119455009638788	0.452295463846009	Unigene0074771(DYNLT3)
GO:0031523	Myb complex	1	9	0.119455009638788	0.452295463846009	Unigene0078331(Cltc)
GO:0016529	sarcoplasmic reticulum	2	44	0.126591657899801	0.475255122454338	Unigene0048970(XDH);Unigene0056021(RASD1)
GO:0005795	Golgi stack	4	138	0.129532645235913	0.482209763357221	Unigene0006979(GLG1);Unigene0008956(galnt11);Unigene0053654(lpcat2);Unigene0057031(Nucb1)
GO:0031312	extrinsic component of organelle membrane	2	45	0.131310933851046	0.482604255103255	Unigene0012465(ATG7);Unigene0057031(Nucb1)
GO:0070852	cell body fiber	1	10	0.131817415050776	0.482604255103255	Unigene0049128(ass1)
GO:0030666	endocytic vesicle membrane	3	92	0.139218628572978	0.505523380801881	Unigene0030946(NOSTRIN);Unigene0047979(STAB1);Unigene0078331(Cltc)
GO:0010007	magnesium chelatase complex	1	11	0.14400695422648	0.51447645743815	Unigene0022168(CLCA4)
GO:0055120	striated muscle dense body	1	11	0.14400695422648	0.51447645743815	Unigene0001809(UPB1)
GO:0036020	endolysosome membrane	1	12	0.156026034663711	0.542843244501843	Unigene0078331(Cltc)
GO:0042588	zymogen granule	1	12	0.156026034663711	0.542843244501843	Unigene0021110(colec10)
GO:0005783	endoplasmic reticulum	27	1569	0.156413626441549	0.542843244501843	Unigene0004763(CYP4F2);Unigene0007532(ARSB);Unigene0007562(marchf2);Unigene0007910(Itpr1);Unigene0010028(Dok7);Unigene0011936(Ahcyl2);Unigene0013366(ERMP1);Unigene0015283(OSBPL8);Unigene0016471(arhgap32);Unigene0022159(DACH1);Unigene0022936(rhbdf2);Unigene0024442(ATP11B);Unigene0030649(Alox5ap);Unigene0048970(XDH);Unigene0049111(agtrap);Unigene0049128(ass1);Unigene0049802(ARSD);Unigene0050245(CER…
GO:0031225	anchored component of membrane	3	100	0.165828491492417	0.542843244501843	Unigene0017750(enpp6);Unigene0023048(ALPL);Unigene0077072(Gpc4)
GO:0045335	phagocytic vesicle	3	100	0.165828491492417	0.542843244501843	Unigene0005546(Adam8);Unigene0049055(dph2);Unigene0063178(NCF1)
GO:0000782	telomere cap complex	1	13	0.16787703046671	0.542843244501843	Unigene0073239(FN1)
GO:0000783	nuclear telomere cap complex	1	13	0.16787703046671	0.542843244501843	Unigene0073239(FN1)
GO:0005818	aster	1	13	0.16787703046671	0.542843244501843	Unigene0074771(DYNLT3)
GO:0005890	sodium:potassium-exchanging ATPase complex	1	13	0.16787703046671	0.542843244501843	Unigene0055722(atnb233)
GO:0016581	NuRD complex	1	13	0.16787703046671	0.542843244501843	Unigene0001645(SALL1)
GO:0030123	AP-3 adaptor complex	1	13	0.16787703046671	0.542843244501843	Unigene0007233(Slc4a5)
GO:0090545	CHD-type complex	1	13	0.16787703046671	0.542843244501843	Unigene0001645(SALL1)
GO:0140445	chromosome, telomeric repeat region	1	13	0.16787703046671	0.542843244501843	Unigene0073239(FN1)
GO:1990204	oxidoreductase complex	5	209	0.171250061232029	0.549737515404267	Unigene0036499(CRY2);Unigene0048970(XDH);Unigene0049055(dph2);Unigene0051911(--);Unigene0063178(NCF1)
GO:0016528	sarcoplasm	2	54	0.175345862987508	0.558836095708389	Unigene0048970(XDH);Unigene0056021(RASD1)
GO:0005614	interstitial matrix	1	14	0.179562282807455	0.560183741434527	Unigene0078499(Nepn)
GO:0030257	type III protein secretion system complex	1	14	0.179562282807455	0.560183741434527	Unigene0060686(Abcc4)
GO:0071203	WASH complex	1	14	0.179562282807455	0.560183741434527	Unigene0012283(CITED3)
GO:0030118	clathrin coat	2	56	0.185432225774396	0.574450881245156	Unigene0072368(CLTC);Unigene0078331(Cltc)
GO:0045178	basal part of cell	5	216	0.18775638960653	0.577611670803422	Unigene0021110(colec10);Unigene0056237(SLC12A6);Unigene0060686(Abcc4);Unigene0076490(c5ar1);Unigene0076723(CNTFR)
GO:0031045	dense core granule	1	15	0.191084100380634	0.583794872197385	Unigene0005546(Adam8)
GO:0009898	cytoplasmic side of plasma membrane	6	277	0.194886770671429	0.591334516489335	Unigene0039797(ETNK1);Unigene0043142(RASA3);Unigene0057674(Abcb9);Unigene0060444(RASA4);Unigene0060686(Abcc4);Unigene0076543(g6pd)
GO:0005765	lysosomal membrane	5	222	0.202344023220158	0.609785049568231	Unigene0007562(marchf2);Unigene0024442(ATP11B);Unigene0053425(--);Unigene0057674(Abcb9);Unigene0078331(Cltc)
GO:0005768	endosome	14	782	0.210558148201647	0.626790743655969	Unigene0007562(marchf2);Unigene0008364(prlr);Unigene0016471(arhgap32);Unigene0024442(ATP11B);Unigene0030946(NOSTRIN);Unigene0034981(SNX8);Unigene0053425(--);Unigene0054852(Osbpl9);Unigene0057031(Nucb1);Unigene0071409(LGMN);Unigene0072594(epha3);Unigene0077693(TBC1D14);Unigene0078331(Cltc);Unigene0078857(Hdac6)
GO:0005797	Golgi medial cisterna	1	17	0.213646506302599	0.626790743655969	Unigene0006979(GLG1)
GO:0033104	type VI protein secretion system complex	1	17	0.213646506302599	0.626790743655969	Unigene0073239(FN1)
GO:0042599	lamellar body	1	17	0.213646506302599	0.626790743655969	Unigene0053425(--)
GO:0005881	cytoplasmic microtubule	2	62	0.21612417486096	0.629888220153983	Unigene0074771(DYNLT3);Unigene0078857(Hdac6)
GO:0000159	protein phosphatase type 2A complex	1	18	0.224691553661829	0.641229756628658	Unigene0075041(IGBP1)
GO:0009331	glycerol-3-phosphate dehydrogenase complex	1	18	0.224691553661829	0.641229756628658	Unigene0036499(CRY2)
GO:0000932	P-body	2	64	0.226460344292508	0.641229756628658	Unigene0022935(Pum1);Unigene0043236(Xrn1)
GO:0031253	cell projection membrane	6	292	0.228005058046137	0.641229756628658	Unigene0013861(slc5a8);Unigene0021110(colec10);Unigene0055955(Eps8);Unigene0057896(Slc5a6);Unigene0059382(Wwc1);Unigene0068498(PIK3CB)
GO:0005789	endoplasmic reticulum membrane	16	925	0.2283972841743	0.641229756628658	Unigene0004763(CYP4F2);Unigene0007562(marchf2);Unigene0007910(Itpr1);Unigene0013366(ERMP1);Unigene0015283(OSBPL8);Unigene0016471(arhgap32);Unigene0022159(DACH1);Unigene0022936(rhbdf2);Unigene0030649(Alox5ap);Unigene0049111(agtrap);Unigene0050245(CERT1);Unigene0053654(lpcat2);Unigene0057674(Abcb9);Unigene0075699(CYP4F3);Unigene0076482(SLC33A1);Unigene0077319(MGLL)
GO:0009986	cell surface	10	540	0.228700454960108	0.641229756628658	Unigene0005546(Adam8);Unigene0005936(IQGAP1);Unigene0007532(ARSB);Unigene0008364(prlr);Unigene0022752(Slc6a2);Unigene0024241(FOLH1);Unigene0045937(pacc1);Unigene0076490(c5ar1);Unigene0076723(CNTFR);Unigene0077072(Gpc4)
GO:0005876	spindle microtubule	2	65	0.231642126718158	0.641359138350899	Unigene0074771(DYNLT3);Unigene0078331(Cltc)
GO:0005905	clathrin-coated pit	2	65	0.231642126718158	0.641359138350899	Unigene0072368(CLTC);Unigene0078331(Cltc)
GO:0098827	endoplasmic reticulum subcompartment	16	930	0.234738561809973	0.645895545849802	Unigene0004763(CYP4F2);Unigene0007562(marchf2);Unigene0007910(Itpr1);Unigene0013366(ERMP1);Unigene0015283(OSBPL8);Unigene0016471(arhgap32);Unigene0022159(DACH1);Unigene0022936(rhbdf2);Unigene0030649(Alox5ap);Unigene0049111(agtrap);Unigene0050245(CERT1);Unigene0053654(lpcat2);Unigene0057674(Abcb9);Unigene0075699(CYP4F3);Unigene0076482(SLC33A1);Unigene0077319(MGLL)
GO:0005902	microvillus	2	66	0.236831353913803	0.647631418418608	Unigene0004067(gtpbp8);Unigene0005936(IQGAP1)
GO:0098552	side of membrane	9	483	0.239110728998967	0.64985308556161	Unigene0039797(ETNK1);Unigene0042276(BDH1);Unigene0043142(RASA3);Unigene0057031(Nucb1);Unigene0057674(Abcb9);Unigene0060444(RASA4);Unigene0060686(Abcc4);Unigene0076543(g6pd);Unigene0077072(Gpc4)
GO:0034045	phagophore assembly site membrane	1	20	0.246320253657431	0.650344712783709	Unigene0012465(ATG7)
GO:0044304	main axon	2	68	0.247227281205684	0.650344712783709	Unigene0034093(TRPM7);Unigene0077319(MGLL)
GO:0065010	extracellular membrane-bounded organelle	2	68	0.247227281205684	0.650344712783709	Unigene0023048(ALPL);Unigene0073239(FN1)
GO:0005811	lipid droplet	2	69	0.252431631432669	0.650344712783709	Unigene0053654(lpcat2);Unigene0077319(MGLL)
GO:0043230	extracellular organelle	2	69	0.252431631432669	0.650344712783709	Unigene0023048(ALPL);Unigene0073239(FN1)
GO:0005741	mitochondrial outer membrane	4	182	0.252788150400344	0.650344712783709	Unigene0014952(VPS13C);Unigene0038010(--);Unigene0049128(ass1);Unigene0077319(MGLL)
GO:0098858	actin-based cell projection	4	182	0.252788150400344	0.650344712783709	Unigene0004067(gtpbp8);Unigene0005936(IQGAP1);Unigene0052959(PPP1R9A);Unigene0055955(Eps8)
GO:0030027	lamellipodium	4	183	0.255853551591483	0.650344712783709	Unigene0005936(IQGAP1);Unigene0048128(ABLIM1);Unigene0052959(PPP1R9A);Unigene0054162(actr2a)
GO:0014069	postsynaptic density	5	243	0.256071992875768	0.650344712783709	Unigene0016471(arhgap32);Unigene0048128(ABLIM1);Unigene0052959(PPP1R9A);Unigene0054162(actr2a);Unigene0055955(Eps8)
GO:0030669	clathrin-coated endocytic vesicle membrane	1	21	0.256908182250901	0.650344712783709	Unigene0078331(Cltc)
GO:0030904	retromer complex	1	21	0.256908182250901	0.650344712783709	Unigene0034981(SNX8)
GO:0032426	stereocilium tip	1	21	0.256908182250901	0.650344712783709	Unigene0055955(Eps8)
GO:0099572	postsynaptic specialization	5	245	0.261368766208834	0.657861171857932	Unigene0016471(arhgap32);Unigene0048128(ABLIM1);Unigene0052959(PPP1R9A);Unigene0054162(actr2a);Unigene0055955(Eps8)
GO:0030864	cortical actin cytoskeleton	2	71	0.262847465956781	0.657861171857932	Unigene0052959(PPP1R9A);Unigene0054162(actr2a)
GO:0098562	cytoplasmic side of membrane	6	309	0.267522254263223	0.659266535637857	Unigene0039797(ETNK1);Unigene0043142(RASA3);Unigene0057674(Abcb9);Unigene0060444(RASA4);Unigene0060686(Abcc4);Unigene0076543(g6pd)
GO:0010494	cytoplasmic stress granule	2	72	0.268056786146827	0.659266535637857	Unigene0022935(Pum1);Unigene0043236(Xrn1)
GO:0032279	asymmetric synapse	5	248	0.269361722235784	0.659266535637857	Unigene0016471(arhgap32);Unigene0048128(ABLIM1);Unigene0052959(PPP1R9A);Unigene0054162(actr2a);Unigene0055955(Eps8)
GO:0098852	lytic vacuole membrane	5	248	0.269361722235784	0.659266535637857	Unigene0007562(marchf2);Unigene0024442(ATP11B);Unigene0053425(--);Unigene0057674(Abcb9);Unigene0078331(Cltc)
GO:0098984	neuron to neuron synapse	5	249	0.272038121781455	0.66215872499552	Unigene0016471(arhgap32);Unigene0048128(ABLIM1);Unigene0052959(PPP1R9A);Unigene0054162(actr2a);Unigene0055955(Eps8)
GO:0005868	cytoplasmic dynein complex	1	23	0.277641664923655	0.663075829768618	Unigene0074771(DYNLT3)
GO:0005942	phosphatidylinositol 3-kinase complex	1	23	0.277641664923655	0.663075829768618	Unigene0068498(PIK3CB)
GO:0042175	nuclear outer membrane-endoplasmic reticulum membrane network	16	964	0.2796995834301	0.663075829768618	Unigene0004763(CYP4F2);Unigene0007562(marchf2);Unigene0007910(Itpr1);Unigene0013366(ERMP1);Unigene0015283(OSBPL8);Unigene0016471(arhgap32);Unigene0022159(DACH1);Unigene0022936(rhbdf2);Unigene0030649(Alox5ap);Unigene0049111(agtrap);Unigene0050245(CERT1);Unigene0053654(lpcat2);Unigene0057674(Abcb9);Unigene0075699(CYP4F3);Unigene0076482(SLC33A1);Unigene0077319(MGLL)
GO:0005777	peroxisome	3	133	0.286774580294565	0.663075829768618	Unigene0038010(--);Unigene0048970(XDH);Unigene0058860(Crym)
GO:0042579	microbody	3	133	0.286774580294565	0.663075829768618	Unigene0038010(--);Unigene0048970(XDH);Unigene0058860(Crym)
GO:0030424	axon	11	639	0.286850586565318	0.663075829768618	Unigene0012465(ATG7);Unigene0021110(colec10);Unigene0034093(TRPM7);Unigene0036580(Mme);Unigene0052959(PPP1R9A);Unigene0055955(Eps8);Unigene0056237(SLC12A6);Unigene0057177(PYGB);Unigene0077319(MGLL);Unigene0078331(Cltc);Unigene0078857(Hdac6)
GO:0005940	septin ring	1	24	0.287791319391828	0.663075829768618	Unigene0072475(STX3)
GO:0008328	ionotropic glutamate receptor complex	1	24	0.287791319391828	0.663075829768618	Unigene0055955(Eps8)
GO:0010369	chromocenter	1	24	0.287791319391828	0.663075829768618	Unigene0001645(SALL1)
GO:0009380	excinuclease repair complex	2	76	0.288879537574138	0.663075829768618	Unigene0057674(Abcb9);Unigene0060686(Abcc4)
GO:0030665	clathrin-coated vesicle membrane	2	76	0.288879537574138	0.663075829768618	Unigene0072368(CLTC);Unigene0078331(Cltc)
GO:0000118	histone deacetylase complex	2	77	0.294076757318227	0.666616904952845	Unigene0001645(SALL1);Unigene0078857(Hdac6)
GO:0005798	Golgi-associated vesicle	3	135	0.294422625664546	0.666616904952845	Unigene0057031(Nucb1);Unigene0072368(CLTC);Unigene0078331(Cltc)
GO:0071782	endoplasmic reticulum tubular network	1	25	0.297798935512786	0.666616904952845	Unigene0015283(OSBPL8)
GO:0032587	ruffle membrane	2	78	0.299268750473374	0.666616904952845	Unigene0055955(Eps8);Unigene0059382(Wwc1)
GO:0009925	basal plasma membrane	4	197	0.29945093473051	0.666616904952845	Unigene0056237(SLC12A6);Unigene0060686(Abcc4);Unigene0076490(c5ar1);Unigene0076723(CNTFR)
GO:0016323	basolateral plasma membrane	4	197	0.29945093473051	0.666616904952845	Unigene0056237(SLC12A6);Unigene0060686(Abcc4);Unigene0076490(c5ar1);Unigene0076723(CNTFR)
GO:0030660	Golgi-associated vesicle membrane	2	80	0.309633587284721	0.682426264513092	Unigene0072368(CLTC);Unigene0078331(Cltc)
GO:1905347	endodeoxyribonuclease complex	2	80	0.309633587284721	0.682426264513092	Unigene0057674(Abcb9);Unigene0060686(Abcc4)
GO:0031968	organelle outer membrane	4	201	0.312083261052953	0.684420221022069	Unigene0014952(VPS13C);Unigene0038010(--);Unigene0049128(ass1);Unigene0077319(MGLL)
GO:0055051	ATP-binding cassette (ABC) transporter complex, integrated substrate binding	2	83	0.325120611544364	0.706615716490034	Unigene0057674(Abcb9);Unigene0060686(Abcc4)
GO:0032590	dendrite membrane	1	28	0.326989214177104	0.706615716490034	Unigene0021110(colec10)
GO:0098878	neurotransmitter receptor complex	1	28	0.326989214177104	0.706615716490034	Unigene0055955(Eps8)
GO:0098797	plasma membrane protein complex	11	666	0.333481771302363	0.717147692655081	Unigene0005546(Adam8);Unigene0039797(ETNK1);Unigene0049055(dph2);Unigene0055722(atnb233);Unigene0055955(Eps8);Unigene0057674(Abcb9);Unigene0060686(Abcc4);Unigene0063178(NCF1);Unigene0072368(CLTC);Unigene0076723(CNTFR);Unigene0078331(Cltc)
GO:0005963	magnesium-dependent protein serine/threonine phosphatase complex	1	29	0.336448201397148	0.720031658062495	Unigene0075041(IGBP1)
GO:0031256	leading edge membrane	3	147	0.340471999845686	0.725139884286726	Unigene0021110(colec10);Unigene0055955(Eps8);Unigene0059382(Wwc1)
GO:0005793	endoplasmic reticulum-Golgi intermediate compartment	2	87	0.345625443378644	0.726380007491952	Unigene0057031(Nucb1);Unigene0073239(FN1)
GO:0035580	specific granule lumen	1	30	0.345774777928761	0.726380007491952	Unigene0051467(nit2)
GO:0016020	membrane	135	9371	0.350012113906157	0.726380007491952	Unigene0001161(Mgat3);Unigene0001522(SLC23A1);Unigene0001815(ADGRG3);Unigene0002159(Gipr);Unigene0002664(RALGAPA2);Unigene0002805(B3GNT2);Unigene0003512(SFXN2);Unigene0004067(gtpbp8);Unigene0004763(CYP4F2);Unigene0004922(Gca);Unigene0005546(Adam8);Unigene0005658(csf1r);Unigene0005936(IQGAP1);Unigene0006979(GLG1);Unigene0007233(Slc4a5);Unigene0007562(marchf2);Unigene0007910(Itpr1);Unigene0008292(C…
GO:0005788	endoplasmic reticulum lumen	4	213	0.35021712779206	0.726380007491952	Unigene0007532(ARSB);Unigene0049802(ARSD);Unigene0057031(Nucb1);Unigene0073239(FN1)
GO:0044853	plasma membrane raft	2	88	0.350721124175763	0.726380007491952	Unigene0043236(Xrn1);Unigene0078857(Hdac6)
GO:0000307	cyclin-dependent protein kinase holoenzyme complex	1	31	0.354970789849767	0.726380007491952	Unigene0077628(CDK6)
GO:0005577	fibrinogen complex	1	31	0.354970789849767	0.726380007491952	Unigene0073239(FN1)
GO:0005776	autophagosome	2	89	0.355803276179965	0.726380007491952	Unigene0015522(--);Unigene0077693(TBC1D14)
GO:0005739	mitochondrion	24	1566	0.355811425791769	0.726380007491952	Unigene0001359(Gm4952);Unigene0001361(GLYATL3);Unigene0003512(SFXN2);Unigene0007532(ARSB);Unigene0009267(SUGCT);Unigene0012465(ATG7);Unigene0014952(VPS13C);Unigene0016968(--);Unigene0030093(TFCP2L1);Unigene0038010(--);Unigene0040976(Acss1);Unigene0042276(BDH1);Unigene0042320(ENOSF1);Unigene0043457(PGD);Unigene0043581(CASP2);Unigene0049128(ass1);Unigene0050245(CERT1);Unigene0051467(nit2);Unigene00…
GO:0045334	clathrin-coated endocytic vesicle	1	32	0.364038057603879	0.739765410635406	Unigene0078331(Cltc)
GO:0005884	actin filament	2	91	0.365924522874565	0.74020348691065	Unigene0005936(IQGAP1);Unigene0027361(Map3k1)
GO:0005771	multivesicular body	1	33	0.372978376355205	0.744276669934034	Unigene0078857(Hdac6)
GO:0016235	aggresome	1	33	0.372978376355205	0.744276669934034	Unigene0078857(Hdac6)
GO:0101003	ficolin-1-rich granule membrane	1	33	0.372978376355205	0.744276669934034	Unigene0005546(Adam8)
GO:0043190	ATP-binding cassette (ABC) transporter complex	3	157	0.378719461822081	0.752344042991848	Unigene0039797(ETNK1);Unigene0057674(Abcb9);Unigene0060686(Abcc4)
GO:0031985	Golgi cisterna	2	95	0.385978585778603	0.759948948888537	Unigene0006979(GLG1);Unigene0057031(Nucb1)
GO:1904949	ATPase complex	2	95	0.385978585778603	0.759948948888537	Unigene0001645(SALL1);Unigene0057674(Abcb9)
GO:0030175	filopodium	2	97	0.395902817967082	0.768190652246644	Unigene0005936(IQGAP1);Unigene0052959(PPP1R9A)
GO:0000139	Golgi membrane	9	565	0.397152441044388	0.768190652246644	Unigene0002805(B3GNT2);Unigene0006979(GLG1);Unigene0008956(galnt11);Unigene0016471(arhgap32);Unigene0049111(agtrap);Unigene0053654(lpcat2);Unigene0057031(Nucb1);Unigene0076482(SLC33A1);Unigene0078331(Cltc)
GO:0062023	collagen-containing extracellular matrix	3	162	0.397683296372861	0.768190652246644	Unigene0073239(FN1);Unigene0077072(Gpc4);Unigene0078499(Nepn)
GO:0099568	cytoplasmic region	9	566	0.399156740152154	0.768190652246644	Unigene0012465(ATG7);Unigene0015283(OSBPL8);Unigene0016471(arhgap32);Unigene0036914(PARD6B);Unigene0049111(agtrap);Unigene0052959(PPP1R9A);Unigene0054162(actr2a);Unigene0055955(Eps8);Unigene0073326(ccdc65)
GO:0042470	melanosome	2	99	0.405753269989052	0.768190652246644	Unigene0040695(ahcy-b);Unigene0078331(Cltc)
GO:0048770	pigment granule	2	99	0.405753269989052	0.768190652246644	Unigene0040695(ahcy-b);Unigene0078331(Cltc)
GO:0110165	cellular anatomical entity	243	17237	0.406050493625471	0.768190652246644	Unigene0000051(Aspg);Unigene0000069(krt18);Unigene0000120(PRUNE2);Unigene0000538(PGPEP1);Unigene0000864(Nadk);Unigene0001161(Mgat3);Unigene0001359(Gm4952);Unigene0001361(GLYATL3);Unigene0001522(SLC23A1);Unigene0001645(SALL1);Unigene0001809(UPB1);Unigene0001815(ADGRG3);Unigene0002159(Gipr);Unigene0002664(RALGAPA2);Unigene0002805(B3GNT2);Unigene0003512(SFXN2);Unigene0003967(MAGI2);Unigene0004067(gt…
GO:0005782	peroxisomal matrix	1	37	0.407505199273051	0.768190652246644	Unigene0058860(Crym)
GO:0031907	microbody lumen	1	37	0.407505199273051	0.768190652246644	Unigene0058860(Crym)
GO:0035577	azurophil granule membrane	1	37	0.407505199273051	0.768190652246644	Unigene0024442(ATP11B)
GO:0030863	cortical cytoskeleton	2	102	0.420382810693197	0.788166877208149	Unigene0052959(PPP1R9A);Unigene0054162(actr2a)
GO:0000145	exocyst	1	39	0.424051790865397	0.788166877208149	Unigene0063422(EXOC3L2)
GO:0031093	platelet alpha granule lumen	1	39	0.424051790865397	0.788166877208149	Unigene0073239(FN1)
GO:0055052	ATP-binding cassette (ABC) transporter complex, substrate-binding subunit-containing	2	103	0.425218698990401	0.788166877208149	Unigene0057674(Abcb9);Unigene0060686(Abcc4)
GO:0120025	plasma membrane bounded cell projection	30	2047	0.428837880020117	0.789047268696461	Unigene0004067(gtpbp8);Unigene0005936(IQGAP1);Unigene0011936(Ahcyl2);Unigene0012465(ATG7);Unigene0013861(slc5a8);Unigene0016471(arhgap32);Unigene0021110(colec10);Unigene0022752(Slc6a2);Unigene0034093(TRPM7);Unigene0036580(Mme);Unigene0040695(ahcy-b);Unigene0043236(Xrn1);Unigene0048128(ABLIM1);Unigene0049128(ass1);Unigene0052537(Samsn1);Unigene0052959(PPP1R9A);Unigene0054162(actr2a);Unigene0055955…
GO:0005769	early endosome	5	306	0.429255963331483	0.789047268696461	Unigene0024442(ATP11B);Unigene0034981(SNX8);Unigene0053425(--);Unigene0057031(Nucb1);Unigene0072594(epha3)
GO:0031090	organelle membrane	44	3044	0.440080406708605	0.80239170247063	Unigene0001815(ADGRG3);Unigene0002805(B3GNT2);Unigene0003512(SFXN2);Unigene0004763(CYP4F2);Unigene0005546(Adam8);Unigene0005936(IQGAP1);Unigene0006979(GLG1);Unigene0007562(marchf2);Unigene0007910(Itpr1);Unigene0008956(galnt11);Unigene0012465(ATG7);Unigene0013366(ERMP1);Unigene0014772(hvcn1);Unigene0014952(VPS13C);Unigene0015283(OSBPL8);Unigene0016471(arhgap32);Unigene0022159(DACH1);Unigene0022936…
GO:0033180	proton-transporting V-type ATPase, V1 domain	1	41	0.440138112190436	0.80239170247063	Unigene0053425(--)
GO:0005637	nuclear inner membrane	1	42	0.448012670475236	0.812003968578977	Unigene0024442(ATP11B)
GO:0001650	fibrillar center	2	108	0.449076686911624	0.812003968578977	Unigene0016471(arhgap32);Unigene0030093(TFCP2L1)
GO:0000407	phagophore assembly site	1	43	0.455776915604351	0.820768998425722	Unigene0012465(ATG7)
GO:0030120	vesicle coat	2	110	0.458463642659069	0.822264751813634	Unigene0072368(CLTC);Unigene0078331(Cltc)
GO:0030286	dynein complex	2	111	0.463122426557719	0.82727110873012	Unigene0074771(DYNLT3);Unigene0078857(Hdac6)
GO:0031984	organelle subcompartment	21	1451	0.474466098199361	0.839663850534348	Unigene0002805(B3GNT2);Unigene0004763(CYP4F2);Unigene0006979(GLG1);Unigene0007562(marchf2);Unigene0007910(Itpr1);Unigene0008956(galnt11);Unigene0013366(ERMP1);Unigene0015283(OSBPL8);Unigene0016471(arhgap32);Unigene0022159(DACH1);Unigene0022936(rhbdf2);Unigene0030649(Alox5ap);Unigene0049111(agtrap);Unigene0050245(CERT1);Unigene0053654(lpcat2);Unigene0057031(Nucb1);Unigene0057674(Abcb9);Unigene0075…
GO:0005667	transcription regulator complex	7	464	0.476827058748801	0.839663850534348	Unigene0001645(SALL1);Unigene0022159(DACH1);Unigene0030093(TFCP2L1);Unigene0042833(hoxb7a);Unigene0049275(Spi1);Unigene0075812(mafb);Unigene0075828(CEBPA)
GO:0072686	mitotic spindle	2	114	0.47695677749213	0.839663850534348	Unigene0074771(DYNLT3);Unigene0078331(Cltc)
GO:0010008	endosome membrane	6	394	0.477641738904414	0.839663850534348	Unigene0007562(marchf2);Unigene0016471(arhgap32);Unigene0024442(ATP11B);Unigene0034981(SNX8);Unigene0054852(Osbpl9);Unigene0078331(Cltc)
GO:0032420	stereocilium	1	48	0.492996571285231	0.863231150511294	Unigene0055955(Eps8)
GO:0098802	plasma membrane signaling receptor complex	2	118	0.495062310460774	0.863435446984736	Unigene0055955(Eps8);Unigene0076723(CNTFR)
GO:0032040	small-subunit processome	1	49	0.500130521034349	0.868854199287124	Unigene0078579(HMGB1P1)
GO:0030119	AP-type membrane coat adaptor complex	1	50	0.50716449265233	0.874217393949348	Unigene0007233(Slc4a5)
GO:0032589	neuron projection membrane	1	50	0.50716449265233	0.874217393949348	Unigene0021110(colec10)
GO:0030315	T-tubule	1	51	0.514099881635085	0.877473621243154	Unigene0078331(Cltc)
GO:0005622	intracellular anatomical structure	175	12449	0.514451549107857	0.877473621243154	Unigene0000051(Aspg);Unigene0000120(PRUNE2);Unigene0000538(PGPEP1);Unigene0000864(Nadk);Unigene0001359(Gm4952);Unigene0001361(GLYATL3);Unigene0001645(SALL1);Unigene0001809(UPB1);Unigene0001815(ADGRG3);Unigene0002664(RALGAPA2);Unigene0002805(B3GNT2);Unigene0003512(SFXN2);Unigene0004067(gtpbp8);Unigene0004763(CYP4F2);Unigene0004922(Gca);Unigene0005546(Adam8);Unigene0005560(nccrp1);Unigene0005936(IQ…
GO:0005774	vacuolar membrane	5	338	0.515579365478877	0.877473621243154	Unigene0007562(marchf2);Unigene0024442(ATP11B);Unigene0053425(--);Unigene0057674(Abcb9);Unigene0078331(Cltc)
GO:0030426	growth cone	3	196	0.520912512936639	0.877473621243154	Unigene0021110(colec10);Unigene0052959(PPP1R9A);Unigene0055955(Eps8)
GO:0030658	transport vesicle membrane	3	196	0.520912512936639	0.877473621243154	Unigene0034093(TRPM7);Unigene0072368(CLTC);Unigene0078331(Cltc)
GO:0009368	endopeptidase Clp complex	1	52	0.520938064078893	0.877473621243154	Unigene0064426(lonp2)
GO:0042995	cell projection	30	2138	0.52961877967223	0.888716361343931	Unigene0004067(gtpbp8);Unigene0005936(IQGAP1);Unigene0011936(Ahcyl2);Unigene0012465(ATG7);Unigene0013861(slc5a8);Unigene0016471(arhgap32);Unigene0021110(colec10);Unigene0022752(Slc6a2);Unigene0034093(TRPM7);Unigene0036580(Mme);Unigene0040695(ahcy-b);Unigene0043236(Xrn1);Unigene0048128(ABLIM1);Unigene0049128(ass1);Unigene0052537(Samsn1);Unigene0052959(PPP1R9A);Unigene0054162(actr2a);Unigene0055955…
GO:0030867	rough endoplasmic reticulum membrane	1	54	0.534328218344499	0.892398152047447	Unigene0022159(DACH1)
GO:0005874	microtubule	6	420	0.539864528609533	0.892398152047447	Unigene0005936(IQGAP1);Unigene0043236(Xrn1);Unigene0058667(ttll6);Unigene0074771(DYNLT3);Unigene0078331(Cltc);Unigene0078857(Hdac6)
GO:0009379	Holliday junction helicase complex	1	55	0.540882847759574	0.892398152047447	Unigene0064426(lonp2)
GO:0032580	Golgi cisterna membrane	1	55	0.540882847759574	0.892398152047447	Unigene0057031(Nucb1)
GO:0005759	mitochondrial matrix	6	421	0.542197049462162	0.892398152047447	Unigene0001361(GLYATL3);Unigene0040976(Acss1);Unigene0042276(BDH1);Unigene0061703(TMLHE);Unigene0074384(Dglucy);Unigene0075256(zgc:77082)
GO:0005796	Golgi lumen	1	56	0.547345586341122	0.892398152047447	Unigene0077072(Gpc4)
GO:0030117	membrane coat	3	204	0.54792843647157	0.892398152047447	Unigene0007233(Slc4a5);Unigene0072368(CLTC);Unigene0078331(Cltc)
GO:0048475	coated membrane	3	204	0.54792843647157	0.892398152047447	Unigene0007233(Slc4a5);Unigene0072368(CLTC);Unigene0078331(Cltc)
GO:0005778	peroxisomal membrane	1	57	0.553717717142844	0.894142774369913	Unigene0038010(--)
GO:0031903	microbody membrane	1	57	0.553717717142844	0.894142774369913	Unigene0038010(--)
GO:0005856	cytoskeleton	29	2091	0.556731674873751	0.894142774369913	Unigene0005546(Adam8);Unigene0005936(IQGAP1);Unigene0012465(ATG7);Unigene0016471(arhgap32);Unigene0019087(plekhh1);Unigene0021286(MAFG);Unigene0027361(Map3k1);Unigene0029899(Dido1);Unigene0030946(NOSTRIN);Unigene0036646(Fyb1);Unigene0043236(Xrn1);Unigene0048128(ABLIM1);Unigene0051467(nit2);Unigene0052051(MAPK6);Unigene0052501(msrb1);Unigene0052959(PPP1R9A);Unigene0054162(actr2a);Unigene0055407(iv…
GO:0008287	protein serine/threonine phosphatase complex	1	58	0.56000050537581	0.894142774369913	Unigene0075041(IGBP1)
GO:0031091	platelet alpha granule	1	58	0.56000050537581	0.894142774369913	Unigene0073239(FN1)
GO:0030136	clathrin-coated vesicle	2	134	0.563378865659099	0.894142774369913	Unigene0072368(CLTC);Unigene0078331(Cltc)
GO:0005801	cis-Golgi network	1	59	0.566195198655588	0.894142774369913	Unigene0057031(Nucb1)
GO:1903293	phosphatase complex	1	59	0.566195198655588	0.894142774369913	Unigene0075041(IGBP1)
GO:0043005	neuron projection	18	1306	0.567165055525837	0.894142774369913	Unigene0011936(Ahcyl2);Unigene0012465(ATG7);Unigene0016471(arhgap32);Unigene0021110(colec10);Unigene0022752(Slc6a2);Unigene0034093(TRPM7);Unigene0036580(Mme);Unigene0040695(ahcy-b);Unigene0043236(Xrn1);Unigene0049128(ass1);Unigene0052959(PPP1R9A);Unigene0055955(Eps8);Unigene0056237(SLC12A6);Unigene0057177(PYGB);Unigene0063178(NCF1);Unigene0077319(MGLL);Unigene0078331(Cltc);Unigene0078857(Hdac6)
GO:0070062	extracellular exosome	1	60	0.572303027245946	0.899043408049482	Unigene0073239(FN1)
GO:0033178	proton-transporting two-sector ATPase complex, catalytic domain	1	62	0.584262926093274	0.914588255333288	Unigene0053425(--)
GO:0030964	NADH dehydrogenase complex	1	63	0.590117372265411	0.91727016110027	Unigene0051911(--)
GO:0032421	stereocilium bundle	1	63	0.590117372265411	0.91727016110027	Unigene0055955(Eps8)
GO:0005794	Golgi apparatus	17	1252	0.592352279138999	0.917524684120897	Unigene0002805(B3GNT2);Unigene0006979(GLG1);Unigene0007532(ARSB);Unigene0008956(galnt11);Unigene0016471(arhgap32);Unigene0024442(ATP11B);Unigene0049111(agtrap);Unigene0050245(CERT1);Unigene0053654(lpcat2);Unigene0053874(ATP8B2);Unigene0054852(Osbpl9);Unigene0057031(Nucb1);Unigene0063178(NCF1);Unigene0072368(CLTC);Unigene0076482(SLC33A1);Unigene0077072(Gpc4);Unigene0078331(Cltc)
GO:0001669	acrosomal vesicle	1	65	0.601581074469705	0.92534866663222	Unigene0049055(dph2)
GO:1903561	extracellular vesicle	1	65	0.601581074469705	0.92534866663222	Unigene0073239(FN1)
GO:0019867	outer membrane	4	299	0.607256758605621	0.928318693819313	Unigene0014952(VPS13C);Unigene0038010(--);Unigene0049128(ass1);Unigene0077319(MGLL)
GO:0070603	SWI/SNF superfamily-type complex	1	67	0.612725423878397	0.928318693819313	Unigene0001645(SALL1)
GO:0005770	late endosome	3	225	0.61441683515817	0.928318693819313	Unigene0054852(Osbpl9);Unigene0071409(LGMN);Unigene0078857(Hdac6)
GO:0098791	Golgi apparatus subcompartment	9	679	0.616635622576595	0.928318693819313	Unigene0002805(B3GNT2);Unigene0006979(GLG1);Unigene0008956(galnt11);Unigene0016471(arhgap32);Unigene0049111(agtrap);Unigene0053654(lpcat2);Unigene0057031(Nucb1);Unigene0076482(SLC33A1);Unigene0078331(Cltc)
GO:0030427	site of polarized growth	3	226	0.617414649675192	0.928318693819313	Unigene0021110(colec10);Unigene0052959(PPP1R9A);Unigene0055955(Eps8)
GO:0030288	outer membrane-bounded periplasmic space	2	148	0.617537742360079	0.928318693819313	Unigene0003967(MAGI2);Unigene0036914(PARD6B)
GO:0055038	recycling endosome membrane	1	68	0.618180620037691	0.928318693819313	Unigene0024442(ATP11B)
GO:0033202	DNA helicase complex	1	70	0.628862478102458	0.941169181754692	Unigene0064426(lonp2)
GO:0005901	caveola	1	72	0.639246679171147	0.944072208146454	Unigene0078857(Hdac6)
GO:0001725	stress fiber	1	73	0.644329749044788	0.944072208146454	Unigene0048128(ABLIM1)
GO:0030672	synaptic vesicle membrane	1	73	0.644329749044788	0.944072208146454	Unigene0034093(TRPM7)
GO:0097517	contractile actin filament bundle	1	73	0.644329749044788	0.944072208146454	Unigene0048128(ABLIM1)
GO:0099501	exocytic vesicle membrane	1	73	0.644329749044788	0.944072208146454	Unigene0034093(TRPM7)
GO:0033176	proton-transporting V-type ATPase complex	1	74	0.649341484738165	0.944072208146454	Unigene0053425(--)
GO:0043204	perikaryon	2	158	0.652978357865437	0.944072208146454	Unigene0049128(ass1);Unigene0078857(Hdac6)
GO:0043025	neuronal cell body	8	625	0.654002287683888	0.944072208146454	Unigene0021110(colec10);Unigene0034093(TRPM7);Unigene0043236(Xrn1);Unigene0049128(ass1);Unigene0052959(PPP1R9A);Unigene0063178(NCF1);Unigene0076723(CNTFR);Unigene0078857(Hdac6)
GO:0032588	trans-Golgi network membrane	1	75	0.654282883303464	0.944072208146454	Unigene0078331(Cltc)
GO:1902554	serine/threonine protein kinase complex	1	75	0.654282883303464	0.944072208146454	Unigene0077628(CDK6)
GO:0042597	periplasmic space	2	159	0.656375259839972	0.944072208146454	Unigene0003967(MAGI2);Unigene0036914(PARD6B)
GO:0043209	myelin sheath	2	159	0.656375259839972	0.944072208146454	Unigene0049128(ass1);Unigene0078331(Cltc)
GO:0055037	recycling endosome	2	160	0.659745647728147	0.945848938328703	Unigene0024442(ATP11B);Unigene0077693(TBC1D14)
GO:1902495	transmembrane transporter complex	7	557	0.669019661941196	0.954171060341553	Unigene0011373(ATP13A3);Unigene0024442(ATP11B);Unigene0039797(ETNK1);Unigene0055722(atnb233);Unigene0055955(Eps8);Unigene0057674(Abcb9);Unigene0060686(Abcc4)
GO:0008021	synaptic vesicle	2	164	0.672963544434252	0.954171060341553	Unigene0034093(TRPM7);Unigene0036580(Mme)
GO:0016234	inclusion body	1	79	0.673364565561269	0.954171060341553	Unigene0078857(Hdac6)
GO:0150034	distal axon	4	328	0.679019414702309	0.954171060341553	Unigene0021110(colec10);Unigene0052959(PPP1R9A);Unigene0055955(Eps8);Unigene0078331(Cltc)
GO:0099513	polymeric cytoskeletal fiber	7	563	0.679844379833815	0.954171060341553	Unigene0005936(IQGAP1);Unigene0027361(Map3k1);Unigene0043236(Xrn1);Unigene0058667(ttll6);Unigene0074771(DYNLT3);Unigene0078331(Cltc);Unigene0078857(Hdac6)
GO:0016605	PML body	1	81	0.682508305112758	0.954171060341553	Unigene0015522(--)
GO:0044306	neuron projection terminus	2	167	0.682602401022617	0.954171060341553	Unigene0036580(Mme);Unigene0078331(Cltc)
GO:0090575	RNA polymerase II transcription regulator complex	2	168	0.685763521702239	0.954171060341553	Unigene0042833(hoxb7a);Unigene0075828(CEBPA)
GO:0042641	actomyosin	1	82	0.686984119264177	0.954171060341553	Unigene0048128(ABLIM1)
GO:1990351	transporter complex	7	568	0.688694691367211	0.954171060341553	Unigene0011373(ATP13A3);Unigene0024442(ATP11B);Unigene0039797(ETNK1);Unigene0055722(atnb233);Unigene0055955(Eps8);Unigene0057674(Abcb9);Unigene0060686(Abcc4)
GO:0031594	neuromuscular junction	1	83	0.691397088870516	0.954171060341553	Unigene0052959(PPP1R9A)
GO:0032432	actin filament bundle	1	83	0.691397088870516	0.954171060341553	Unigene0048128(ABLIM1)
GO:0030662	coated vesicle membrane	2	176	0.710133577058781	0.975611890089538	Unigene0072368(CLTC);Unigene0078331(Cltc)
GO:0043197	dendritic spine	2	178	0.715974701977164	0.975611890089538	Unigene0016471(arhgap32);Unigene0052959(PPP1R9A)
GO:0099023	vesicle tethering complex	1	89	0.716603538933946	0.975611890089538	Unigene0063422(EXOC3L2)
GO:0044309	neuron spine	2	179	0.718858168307448	0.975611890089538	Unigene0016471(arhgap32);Unigene0052959(PPP1R9A)
GO:0005923	bicellular tight junction	1	91	0.724541375175669	0.975611890089538	Unigene0036914(PARD6B)
GO:0043195	terminal bouton	1	91	0.724541375175669	0.975611890089538	Unigene0078331(Cltc)
GO:0005930	axoneme	2	181	0.724551493994262	0.975611890089538	Unigene0012465(ATG7);Unigene0073326(ccdc65)
GO:0070382	exocytic vesicle	2	181	0.724551493994262	0.975611890089538	Unigene0034093(TRPM7);Unigene0036580(Mme)
GO:0097014	ciliary plasm	2	182	0.72736159217571	0.976427834344968	Unigene0012465(ATG7);Unigene0073326(ccdc65)
GO:0017053	transcription repressor complex	1	94	0.736034826562991	0.982118759540377	Unigene0001645(SALL1)
GO:0022627	cytosolic small ribosomal subunit	1	94	0.736034826562991	0.982118759540377	Unigene0018029(IGF2BP2)
GO:0031965	nuclear membrane	3	277	0.749239596084667	0.987119212408939	Unigene0015283(OSBPL8);Unigene0024442(ATP11B);Unigene0030649(Alox5ap)
GO:0005604	basement membrane	1	98	0.750619791428207	0.987119212408939	Unigene0073239(FN1)
GO:0070160	tight junction	1	99	0.754138837565341	0.987119212408939	Unigene0036914(PARD6B)
GO:1902911	protein kinase complex	1	99	0.754138837565341	0.987119212408939	Unigene0077628(CDK6)
GO:0045121	membrane raft	3	280	0.755726259595354	0.987119212408939	Unigene0022752(Slc6a2);Unigene0043236(Xrn1);Unigene0078857(Hdac6)
GO:0098857	membrane microdomain	3	280	0.755726259595354	0.987119212408939	Unigene0022752(Slc6a2);Unigene0043236(Xrn1);Unigene0078857(Hdac6)
GO:0044297	cell body	8	690	0.756966440415981	0.987119212408939	Unigene0021110(colec10);Unigene0034093(TRPM7);Unigene0043236(Xrn1);Unigene0049128(ass1);Unigene0052959(PPP1R9A);Unigene0063178(NCF1);Unigene0076723(CNTFR);Unigene0078857(Hdac6)
GO:0016363	nuclear matrix	1	100	0.757608424873678	0.987119212408939	Unigene0075828(CEBPA)
GO:0048471	perinuclear region of cytoplasm	8	695	0.763908145315936	0.98990813406926	Unigene0021110(colec10);Unigene0043236(Xrn1);Unigene0046023(PRDX6);Unigene0053425(--);Unigene0056021(RASD1);Unigene0059382(Wwc1);Unigene0071409(LGMN);Unigene0078857(Hdac6)
GO:0036464	cytoplasmic ribonucleoprotein granule	2	196	0.764218017723898	0.98990813406926	Unigene0022935(Pum1);Unigene0043236(Xrn1)
GO:0000792	heterochromatin	1	103	0.76772730897091	0.991554512752516	Unigene0001645(SALL1)
GO:0030133	transport vesicle	4	374	0.773152838226492	0.995659032948651	Unigene0034093(TRPM7);Unigene0036580(Mme);Unigene0072368(CLTC);Unigene0078331(Cltc)
GO:0035770	ribonucleoprotein granule	2	211	0.798848843071722	1	Unigene0022935(Pum1);Unigene0043236(Xrn1)
GO:0005802	trans-Golgi network	2	212	0.800989902923865	1	Unigene0057031(Nucb1);Unigene0078331(Cltc)
GO:0098794	postsynapse	5	478	0.804410888831016	1	Unigene0016471(arhgap32);Unigene0048128(ABLIM1);Unigene0052959(PPP1R9A);Unigene0054162(actr2a);Unigene0055955(Eps8)
GO:0015935	small ribosomal subunit	1	116	0.806931939370636	1	Unigene0018029(IGF2BP2)
GO:0043296	apical junction complex	1	116	0.806931939370636	1	Unigene0036914(PARD6B)
GO:0030425	dendrite	7	648	0.808593681498799	1	Unigene0016471(arhgap32);Unigene0021110(colec10);Unigene0036580(Mme);Unigene0043236(Xrn1);Unigene0052959(PPP1R9A);Unigene0063178(NCF1);Unigene0078857(Hdac6)
GO:0097447	dendritic tree	7	648	0.808593681498799	1	Unigene0016471(arhgap32);Unigene0021110(colec10);Unigene0036580(Mme);Unigene0043236(Xrn1);Unigene0052959(PPP1R9A);Unigene0063178(NCF1);Unigene0078857(Hdac6)
GO:0030313	cell envelope	2	216	0.809353953546854	1	Unigene0003967(MAGI2);Unigene0036914(PARD6B)
GO:0098796	membrane protein complex	18	1527	0.812948929769578	1	Unigene0005546(Adam8);Unigene0007233(Slc4a5);Unigene0011373(ATP13A3);Unigene0024442(ATP11B);Unigene0034981(SNX8);Unigene0039797(ETNK1);Unigene0049055(dph2);Unigene0051911(--);Unigene0053425(--);Unigene0055722(atnb233);Unigene0055955(Eps8);Unigene0057674(Abcb9);Unigene0060686(Abcc4);Unigene0063178(NCF1);Unigene0068498(PIK3CB);Unigene0072368(CLTC);Unigene0076723(CNTFR);Unigene0078331(Cltc)
GO:0031901	early endosome membrane	1	119	0.814999063201984	1	Unigene0034981(SNX8)
GO:0031902	late endosome membrane	1	121	0.820189739792052	1	Unigene0054852(Osbpl9)
GO:0000502	proteasome complex	1	122	0.822730424686432	1	Unigene0004067(gtpbp8)
GO:0036477	somatodendritic compartment	10	908	0.825352673416487	1	Unigene0016471(arhgap32);Unigene0021110(colec10);Unigene0034093(TRPM7);Unigene0036580(Mme);Unigene0043236(Xrn1);Unigene0049128(ass1);Unigene0052959(PPP1R9A);Unigene0063178(NCF1);Unigene0076723(CNTFR);Unigene0078857(Hdac6)
GO:0036064	ciliary basal body	1	124	0.827705029092344	1	Unigene0058667(ttll6)
GO:0005875	microtubule associated complex	2	229	0.834418575732477	1	Unigene0074771(DYNLT3);Unigene0078857(Hdac6)
GO:0043235	receptor complex	2	230	0.83621831326926	1	Unigene0055955(Eps8);Unigene0076723(CNTFR)
GO:0098687	chromosomal region	4	416	0.838889854640324	1	Unigene0001645(SALL1);Unigene0073239(FN1);Unigene0074771(DYNLT3);Unigene0078579(HMGB1P1)
GO:0042383	sarcolemma	1	132	0.846251148588024	1	Unigene0078331(Cltc)
GO:0045202	synapse	10	939	0.85446854607179	1	Unigene0016471(arhgap32);Unigene0034093(TRPM7);Unigene0036580(Mme);Unigene0043236(Xrn1);Unigene0048128(ABLIM1);Unigene0052959(PPP1R9A);Unigene0054162(actr2a);Unigene0055955(Eps8);Unigene0077319(MGLL);Unigene0078331(Cltc)
GO:0016469	proton-transporting two-sector ATPase complex	1	136	0.854764451274669	1	Unigene0053425(--)
GO:1905369	endopeptidase complex	1	138	0.858843361912782	1	Unigene0004067(gtpbp8)
GO:0005819	spindle	3	342	0.861829214994164	1	Unigene0029899(Dido1);Unigene0074771(DYNLT3);Unigene0078331(Cltc)
GO:0043231	intracellular membrane-bounded organelle	125	9492	0.868653900806031	1	Unigene0001359(Gm4952);Unigene0001361(GLYATL3);Unigene0001645(SALL1);Unigene0001815(ADGRG3);Unigene0002664(RALGAPA2);Unigene0002805(B3GNT2);Unigene0003512(SFXN2);Unigene0004067(gtpbp8);Unigene0004763(CYP4F2);Unigene0004922(Gca);Unigene0005546(Adam8);Unigene0005936(IQGAP1);Unigene0006252(NRIP2);Unigene0006979(GLG1);Unigene0007376(cfaD);Unigene0007532(ARSB);Unigene0007562(marchf2);Unigene0007853(Up…
GO:0030684	preribosome	1	144	0.870408106019638	1	Unigene0078579(HMGB1P1)
GO:0032838	plasma membrane bounded cell projection cytoplasm	2	254	0.874433550724605	1	Unigene0012465(ATG7);Unigene0073326(ccdc65)
GO:0000781	chromosome, telomeric region	1	147	0.875831548821343	1	Unigene0073239(FN1)
GO:0000775	chromosome, centromeric region	2	260	0.882616378604834	1	Unigene0074771(DYNLT3);Unigene0078579(HMGB1P1)
GO:0030135	coated vesicle	2	262	0.885232959655696	1	Unigene0072368(CLTC);Unigene0078331(Cltc)
GO:0043679	axon terminus	1	154	0.88762318793385	1	Unigene0078331(Cltc)
GO:0000776	kinetochore	1	160	0.896838224745818	1	Unigene0074771(DYNLT3)
GO:0099081	supramolecular polymer	8	837	0.905882996883402	1	Unigene0001809(UPB1);Unigene0005936(IQGAP1);Unigene0027361(Map3k1);Unigene0043236(Xrn1);Unigene0058667(ttll6);Unigene0074771(DYNLT3);Unigene0078331(Cltc);Unigene0078857(Hdac6)
GO:0099512	supramolecular fiber	8	837	0.905882996883402	1	Unigene0001809(UPB1);Unigene0005936(IQGAP1);Unigene0027361(Map3k1);Unigene0043236(Xrn1);Unigene0058667(ttll6);Unigene0074771(DYNLT3);Unigene0078331(Cltc);Unigene0078857(Hdac6)
GO:0043227	membrane-bounded organelle	129	9883	0.906009803329429	1	Unigene0001359(Gm4952);Unigene0001361(GLYATL3);Unigene0001645(SALL1);Unigene0001815(ADGRG3);Unigene0002664(RALGAPA2);Unigene0002805(B3GNT2);Unigene0003512(SFXN2);Unigene0004067(gtpbp8);Unigene0004763(CYP4F2);Unigene0004922(Gca);Unigene0005546(Adam8);Unigene0005936(IQGAP1);Unigene0006252(NRIP2);Unigene0006979(GLG1);Unigene0007376(cfaD);Unigene0007532(ARSB);Unigene0007562(marchf2);Unigene0007853(Up…
GO:0005925	focal adhesion	1	167	0.906641990740815	1	Unigene0078009(TNS3)
GO:0030176	integral component of endoplasmic reticulum membrane	1	168	0.90796461630392	1	Unigene0057674(Abcb9)
GO:0030496	midbody	1	168	0.90796461630392	1	Unigene0068498(PIK3CB)
GO:0000779	condensed chromosome, centromeric region	1	170	0.91055414112774	1	Unigene0074771(DYNLT3)
GO:0032993	protein-DNA complex	1	170	0.91055414112774	1	Unigene0073239(FN1)
GO:1905368	peptidase complex	1	170	0.91055414112774	1	Unigene0004067(gtpbp8)
GO:0031227	intrinsic component of endoplasmic reticulum membrane	1	172	0.9130710944565	1	Unigene0057674(Abcb9)
GO:0009897	external side of plasma membrane	1	174	0.915517502038916	1	Unigene0077072(Gpc4)
GO:0034399	nuclear periphery	1	174	0.915517502038916	1	Unigene0075828(CEBPA)
GO:1990391	DNA repair complex	2	293	0.919465425400412	1	Unigene0057674(Abcb9);Unigene0060686(Abcc4)
GO:0098793	presynapse	3	399	0.921374888997573	1	Unigene0034093(TRPM7);Unigene0036580(Mme);Unigene0078331(Cltc)
GO:0030055	cell-substrate junction	1	182	0.924636251092077	1	Unigene0078009(TNS3)
GO:0031966	mitochondrial membrane	6	693	0.927208867142655	1	Unigene0003512(SFXN2);Unigene0014952(VPS13C);Unigene0038010(--);Unigene0042276(BDH1);Unigene0049128(ass1);Unigene0077319(MGLL)
GO:0030054	cell junction	15	1483	0.933006769312817	1	Unigene0011133(xirp1);Unigene0016471(arhgap32);Unigene0027361(Map3k1);Unigene0034093(TRPM7);Unigene0036580(Mme);Unigene0036646(Fyb1);Unigene0036914(PARD6B);Unigene0043236(Xrn1);Unigene0048128(ABLIM1);Unigene0052959(PPP1R9A);Unigene0054162(actr2a);Unigene0055955(Eps8);Unigene0077319(MGLL);Unigene0078009(TNS3);Unigene0078331(Cltc)
GO:0005635	nuclear envelope	3	424	0.939209113095182	1	Unigene0015283(OSBPL8);Unigene0024442(ATP11B);Unigene0030649(Alox5ap)
GO:0043229	intracellular organelle	138	10649	0.940957706750478	1	Unigene0001359(Gm4952);Unigene0001361(GLYATL3);Unigene0001645(SALL1);Unigene0001809(UPB1);Unigene0001815(ADGRG3);Unigene0002664(RALGAPA2);Unigene0002805(B3GNT2);Unigene0003512(SFXN2);Unigene0004067(gtpbp8);Unigene0004763(CYP4F2);Unigene0004922(Gca);Unigene0005546(Adam8);Unigene0005936(IQGAP1);Unigene0006252(NRIP2);Unigene0006979(GLG1);Unigene0007376(cfaD);Unigene0007532(ARSB);Unigene0007562(march…
GO:0016607	nuclear speck	2	321	0.941924008962034	1	Unigene0022935(Pum1);Unigene0030946(NOSTRIN)
GO:0043226	organelle	141	10882	0.945987023415034	1	Unigene0001359(Gm4952);Unigene0001361(GLYATL3);Unigene0001645(SALL1);Unigene0001809(UPB1);Unigene0001815(ADGRG3);Unigene0002664(RALGAPA2);Unigene0002805(B3GNT2);Unigene0003512(SFXN2);Unigene0004067(gtpbp8);Unigene0004763(CYP4F2);Unigene0004922(Gca);Unigene0005546(Adam8);Unigene0005936(IQGAP1);Unigene0006252(NRIP2);Unigene0006979(GLG1);Unigene0007376(cfaD);Unigene0007532(ARSB);Unigene0007562(march…
GO:0034703	cation channel complex	1	210	0.949491320955702	1	Unigene0055955(Eps8)
GO:0005740	mitochondrial envelope	6	744	0.952430731563525	1	Unigene0003512(SFXN2);Unigene0014952(VPS13C);Unigene0038010(--);Unigene0042276(BDH1);Unigene0049128(ass1);Unigene0077319(MGLL)
GO:0031514	motile cilium	1	218	0.954953827211657	1	Unigene0073326(ccdc65)
GO:0022626	cytosolic ribosome	1	220	0.956224889029805	1	Unigene0018029(IGF2BP2)
GO:0005813	centrosome	3	457	0.957062116151786	1	Unigene0051467(nit2);Unigene0077628(CDK6);Unigene0078857(Hdac6)
GO:0061695	transferase complex, transferring phosphorus-containing groups	2	350	0.95885705828644	1	Unigene0068498(PIK3CB);Unigene0077628(CDK6)
GO:0005815	microtubule organizing center	5	668	0.960184473989789	1	Unigene0021286(MAFG);Unigene0051467(nit2);Unigene0058667(ttll6);Unigene0077628(CDK6);Unigene0078857(Hdac6)
GO:0070013	intracellular organelle lumen	47	4157	0.965486958990611	1	Unigene0001361(GLYATL3);Unigene0001645(SALL1);Unigene0004922(Gca);Unigene0007532(ARSB);Unigene0007853(Upp1);Unigene0008364(prlr);Unigene0012283(CITED3);Unigene0012465(ATG7);Unigene0015522(--);Unigene0016471(arhgap32);Unigene0022159(DACH1);Unigene0022935(Pum1);Unigene0028228(Dusp4);Unigene0029065(MMP9);Unigene0029899(Dido1);Unigene0030093(TFCP2L1);Unigene0030946(NOSTRIN);Unigene0040976(Acss1);Unig…
GO:0031974	membrane-enclosed lumen	47	4158	0.965644492438635	1	Unigene0001361(GLYATL3);Unigene0001645(SALL1);Unigene0004922(Gca);Unigene0007532(ARSB);Unigene0007853(Upp1);Unigene0008364(prlr);Unigene0012283(CITED3);Unigene0012465(ATG7);Unigene0015522(--);Unigene0016471(arhgap32);Unigene0022159(DACH1);Unigene0022935(Pum1);Unigene0028228(Dusp4);Unigene0029065(MMP9);Unigene0029899(Dido1);Unigene0030093(TFCP2L1);Unigene0030946(NOSTRIN);Unigene0040976(Acss1);Unig…
GO:0043233	organelle lumen	47	4158	0.965644492438635	1	Unigene0001361(GLYATL3);Unigene0001645(SALL1);Unigene0004922(Gca);Unigene0007532(ARSB);Unigene0007853(Upp1);Unigene0008364(prlr);Unigene0012283(CITED3);Unigene0012465(ATG7);Unigene0015522(--);Unigene0016471(arhgap32);Unigene0022159(DACH1);Unigene0022935(Pum1);Unigene0028228(Dusp4);Unigene0029065(MMP9);Unigene0029899(Dido1);Unigene0030093(TFCP2L1);Unigene0030946(NOSTRIN);Unigene0040976(Acss1);Unig…
GO:0045211	postsynaptic membrane	1	238	0.966171219847775	1	Unigene0016471(arhgap32)
GO:0031461	cullin-RING ubiquitin ligase complex	1	249	0.971105165363644	1	Unigene0041374(CUL9)
GO:0044391	ribosomal subunit	1	251	0.971921939099569	1	Unigene0018029(IGF2BP2)
GO:0015630	microtubule cytoskeleton	10	1186	0.973469740271465	1	Unigene0005936(IQGAP1);Unigene0021286(MAFG);Unigene0029899(Dido1);Unigene0043236(Xrn1);Unigene0051467(nit2);Unigene0058667(ttll6);Unigene0074771(DYNLT3);Unigene0077628(CDK6);Unigene0078331(Cltc);Unigene0078857(Hdac6)
GO:0005912	adherens junction	1	265	0.97703033127689	1	Unigene0078009(TNS3)
GO:0016604	nuclear body	4	625	0.977501759795683	1	Unigene0015522(--);Unigene0022935(Pum1);Unigene0030946(NOSTRIN);Unigene0042833(hoxb7a)
GO:0099080	supramolecular complex	9	1125	0.97924400169409	1	Unigene0001809(UPB1);Unigene0005936(IQGAP1);Unigene0022935(Pum1);Unigene0027361(Map3k1);Unigene0043236(Xrn1);Unigene0058667(ttll6);Unigene0074771(DYNLT3);Unigene0078331(Cltc);Unigene0078857(Hdac6)
GO:0034702	ion channel complex	1	274	0.979813918981349	1	Unigene0055955(Eps8)
GO:0043292	contractile fiber	1	281	0.981744396871247	1	Unigene0001809(UPB1)
GO:1902494	catalytic complex	17	1867	0.982984315425313	1	Unigene0001645(SALL1);Unigene0004067(gtpbp8);Unigene0022168(CLCA4);Unigene0036499(CRY2);Unigene0041374(CUL9);Unigene0048970(XDH);Unigene0049055(dph2);Unigene0051911(--);Unigene0057674(Abcb9);Unigene0060686(Abcc4);Unigene0063178(NCF1);Unigene0064426(lonp2);Unigene0068498(PIK3CB);Unigene0074771(DYNLT3);Unigene0075041(IGBP1);Unigene0077628(CDK6);Unigene0078857(Hdac6)
GO:0031967	organelle envelope	9	1164	0.984954475079382	1	Unigene0003512(SFXN2);Unigene0014952(VPS13C);Unigene0015283(OSBPL8);Unigene0024442(ATP11B);Unigene0030649(Alox5ap);Unigene0038010(--);Unigene0042276(BDH1);Unigene0049128(ass1);Unigene0077319(MGLL)
GO:0000793	condensed chromosome	1	297	0.985494109273573	1	Unigene0074771(DYNLT3)
GO:0031975	envelope	11	1363	0.986396363910143	1	Unigene0003512(SFXN2);Unigene0003967(MAGI2);Unigene0014952(VPS13C);Unigene0015283(OSBPL8);Unigene0024442(ATP11B);Unigene0030649(Alox5ap);Unigene0036914(PARD6B);Unigene0038010(--);Unigene0042276(BDH1);Unigene0049128(ass1);Unigene0077319(MGLL)
GO:0097060	synaptic membrane	1	303	0.986693130158325	1	Unigene0016471(arhgap32)
GO:0031301	integral component of organelle membrane	1	325	0.990304306016597	1	Unigene0057674(Abcb9)
GO:0005730	nucleolus	5	838	0.992440595053219	1	Unigene0016471(arhgap32);Unigene0030093(TFCP2L1);Unigene0049055(dph2);Unigene0068498(PIK3CB);Unigene0075828(CEBPA)
GO:0031300	intrinsic component of organelle membrane	1	343	0.992519173631234	1	Unigene0057674(Abcb9)
GO:0043232	intracellular non-membrane-bounded organelle	43	4181	0.993970839253303	1	Unigene0001645(SALL1);Unigene0001809(UPB1);Unigene0005546(Adam8);Unigene0005936(IQGAP1);Unigene0012465(ATG7);Unigene0016471(arhgap32);Unigene0018029(IGF2BP2);Unigene0019087(plekhh1);Unigene0021286(MAFG);Unigene0022935(Pum1);Unigene0027361(Map3k1);Unigene0029899(Dido1);Unigene0030093(TFCP2L1);Unigene0030946(NOSTRIN);Unigene0036646(Fyb1);Unigene0043236(Xrn1);Unigene0048128(ABLIM1);Unigene0049055(dp…
GO:0005929	cilium	3	645	0.994842070762097	1	Unigene0012465(ATG7);Unigene0058667(ttll6);Unigene0073326(ccdc65)
GO:0000151	ubiquitin ligase complex	1	371	0.995005269611895	1	Unigene0041374(CUL9)
GO:0043228	non-membrane-bounded organelle	43	4218	0.995142103436714	1	Unigene0001645(SALL1);Unigene0001809(UPB1);Unigene0005546(Adam8);Unigene0005936(IQGAP1);Unigene0012465(ATG7);Unigene0016471(arhgap32);Unigene0018029(IGF2BP2);Unigene0019087(plekhh1);Unigene0021286(MAFG);Unigene0022935(Pum1);Unigene0027361(Map3k1);Unigene0029899(Dido1);Unigene0030093(TFCP2L1);Unigene0030946(NOSTRIN);Unigene0036646(Fyb1);Unigene0043236(Xrn1);Unigene0048128(ABLIM1);Unigene0049055(dp…
GO:0019866	organelle inner membrane	2	527	0.995459944446396	1	Unigene0024442(ATP11B);Unigene0042276(BDH1)
GO:0005911	cell-cell junction	2	535	0.995903599076255	1	Unigene0036914(PARD6B);Unigene0078009(TNS3)
GO:0070161	anchoring junction	2	548	0.996535662249409	1	Unigene0036914(PARD6B);Unigene0078009(TNS3)
GO:0005840	ribosome	1	403	0.996854725026775	1	Unigene0018029(IGF2BP2)
GO:0005694	chromosome	7	1158	0.997445154734516	1	Unigene0001645(SALL1);Unigene0049275(Spi1);Unigene0073239(FN1);Unigene0074771(DYNLT3);Unigene0078331(Cltc);Unigene0078381(MFSD12);Unigene0078579(HMGB1P1)
GO:0000785	chromatin	2	580	0.997712332219048	1	Unigene0001645(SALL1);Unigene0049275(Spi1)
GO:1990904	ribonucleoprotein complex	5	954	0.997784767291698	1	Unigene0018029(IGF2BP2);Unigene0020610(ERG);Unigene0022935(Pum1);Unigene0043236(Xrn1);Unigene0078579(HMGB1P1)
GO:0005634	nucleus	64	6017	0.998070147525529	1	Unigene0001645(SALL1);Unigene0002664(RALGAPA2);Unigene0004067(gtpbp8);Unigene0006252(NRIP2);Unigene0007853(Upp1);Unigene0012283(CITED3);Unigene0014325(hoxb8a);Unigene0015283(OSBPL8);Unigene0015522(--);Unigene0016471(arhgap32);Unigene0018727(Hlx);Unigene0020610(ERG);Unigene0022159(DACH1);Unigene0022935(Pum1);Unigene0023239(--);Unigene0024442(ATP11B);Unigene0028228(Dusp4);Unigene0029899(Dido1);Unig…
GO:0000228	nuclear chromosome	2	628	0.998779920130938	1	Unigene0001645(SALL1);Unigene0049275(Spi1)
GO:0005743	mitochondrial inner membrane	1	483	0.999014023082467	1	Unigene0042276(BDH1)
GO:0005654	nucleoplasm	23	2826	0.999290974840426	1	Unigene0001645(SALL1);Unigene0007853(Upp1);Unigene0012283(CITED3);Unigene0015522(--);Unigene0016471(arhgap32);Unigene0022159(DACH1);Unigene0022935(Pum1);Unigene0028228(Dusp4);Unigene0029899(Dido1);Unigene0030946(NOSTRIN);Unigene0042276(BDH1);Unigene0042833(hoxb7a);Unigene0049111(agtrap);Unigene0049275(Spi1);Unigene0050245(CERT1);Unigene0052051(MAPK6);Unigene0052501(msrb1);Unigene0074317(TALDO1);U…
GO:1990234	transferase complex	3	960	0.999895957868827	1	Unigene0041374(CUL9);Unigene0068498(PIK3CB);Unigene0077628(CDK6)
GO:0031981	nuclear lumen	26	3358	0.999918901333469	1	Unigene0001645(SALL1);Unigene0007853(Upp1);Unigene0012283(CITED3);Unigene0015522(--);Unigene0016471(arhgap32);Unigene0022159(DACH1);Unigene0022935(Pum1);Unigene0028228(Dusp4);Unigene0029899(Dido1);Unigene0030093(TFCP2L1);Unigene0030946(NOSTRIN);Unigene0042276(BDH1);Unigene0042833(hoxb7a);Unigene0049055(dph2);Unigene0049111(agtrap);Unigene0049275(Spi1);Unigene0050245(CERT1);Unigene0052051(MAPK6);U…
GO:0032991	protein-containing complex	55	5924	0.999970568529526	1	Unigene0001645(SALL1);Unigene0001763(COL4A6);Unigene0004067(gtpbp8);Unigene0005546(Adam8);Unigene0005936(IQGAP1);Unigene0007233(Slc4a5);Unigene0011373(ATP13A3);Unigene0012283(CITED3);Unigene0018029(IGF2BP2);Unigene0018613(COL4A3);Unigene0020610(ERG);Unigene0021110(colec10);Unigene0022159(DACH1);Unigene0022168(CLCA4);Unigene0022935(Pum1);Unigene0024442(ATP11B);Unigene0027361(Map3k1);Unigene0029065…
GO:0140513	nuclear protein-containing complex	6	1467	0.99997551399185	1	Unigene0001645(SALL1);Unigene0042833(hoxb7a);Unigene0073239(FN1);Unigene0075828(CEBPA);Unigene0078331(Cltc);Unigene0078857(Hdac6)
GO:0140535	intracellular protein-containing complex	3	1079	0.999978003032106	1	Unigene0004067(gtpbp8);Unigene0041374(CUL9);Unigene0075041(IGBP1)
GO:0005575	cellular_component	246	17531	1	1	Unigene0000051(Aspg);Unigene0000069(krt18);Unigene0000120(PRUNE2);Unigene0000538(PGPEP1);Unigene0000864(Nadk);Unigene0001161(Mgat3);Unigene0001359(Gm4952);Unigene0001361(GLYATL3);Unigene0001522(SLC23A1);Unigene0001645(SALL1);Unigene0001763(COL4A6);Unigene0001809(UPB1);Unigene0001815(ADGRG3);Unigene0002159(Gipr);Unigene0002664(RALGAPA2);Unigene0002805(B3GNT2);Unigene0003512(SFXN2);Unigene0003967(M…
