# Supplementary material for: Exploitation of Key Regulatory Modules and Genes for High-Salt Adaptation in Schizothoracine by Weighted Gene Co-Expression Network Analysis
Source: Animals (Basel). 2024 Dec 29;15(1):56. doi: 10.3390/ani15010056 (PMC11718949; doi:10.3390/ani15010056)
Supplement: Supplementary file 1 [file animals-15-00056-s001.zip › Suppl. Figures and Tables/Tables/Table S13.GP-LIVER-GO.xls]

GO ID	Description	magenta (317)	All (17531)	pvalue	p.adjust	Genes
GO:0005615	extracellular space	54	774	8.15112274937085e-18	4.38530403916152e-15	Unigene0000202(gpt2l);Unigene0000766(rbp4a);Unigene0002404(apoa1);Unigene0003188(PROS1);Unigene0004089(Btd);Unigene0004775(DBI);Unigene0004799(CFI);Unigene0005141(tf1);Unigene0005234(F5);Unigene0007148(QSOX1);Unigene0009162(C4);Unigene0010737(IGFALS);Unigene0011041(Hdlbp);Unigene0011608(Cilp);Unigene0013121(AMBP);Unigene0013261(C8A);Unigene0013796(ANGPTL3);Unigene0018891(--);Unigene0019598(SPINK1…
GO:0005576	extracellular region	79	2015	1.42320540839715e-11	3.82842254858833e-09	Unigene0000202(gpt2l);Unigene0000766(rbp4a);Unigene0002308(Epha3);Unigene0002404(apoa1);Unigene0003188(PROS1);Unigene0003839(F10);Unigene0004089(Btd);Unigene0004775(DBI);Unigene0004799(CFI);Unigene0005141(tf1);Unigene0005234(F5);Unigene0005869(Acaa1a);Unigene0006838(Itih2);Unigene0007076(spp2);Unigene0007148(QSOX1);Unigene0008468(nrp1a);Unigene0009162(C4);Unigene0009847(PLXNB1);Unigene0010433(--)…
GO:0005737	cytoplasm	229	9851	2.01058475582194e-09	2.56124216440849e-07	Unigene0000037(Fahd1);Unigene0000202(gpt2l);Unigene0000551(NEDD8);Unigene0000766(rbp4a);Unigene0000895(RRBP1);Unigene0001127(SSR3);Unigene0001217(H6pd);Unigene0001499(TBXAS1);Unigene0001504(MAN1C1);Unigene0002079(Robo1);Unigene0002179(Yme1l1);Unigene0002308(Epha3);Unigene0002404(apoa1);Unigene0003188(PROS1);Unigene0003593(UBXN6);Unigene0003725(SLC27A2);Unigene0003839(F10);Unigene0004089(Btd);Unig…
GO:0005777	peroxisome	16	133	2.38033658402276e-09	2.56124216440849e-07	Unigene0005610(HSD17B4);Unigene0005869(Acaa1a);Unigene0016753(phyhd1);Unigene0019288(RIDA);Unigene0028074(acsf2);Unigene0028179(HMGCR);Unigene0028372(HACL1);Unigene0035965(Aoc1);Unigene0055008(ABCD2);Unigene0059737(ehhadh);Unigene0066000(cat);Unigene0066520(CROT);Unigene0073649(ACAD11);Unigene0076171(SCP2);Unigene0077590(acbd5a);Unigene0077624(ACOX3)
GO:0042579	microbody	16	133	2.38033658402276e-09	2.56124216440849e-07	Unigene0005610(HSD17B4);Unigene0005869(Acaa1a);Unigene0016753(phyhd1);Unigene0019288(RIDA);Unigene0028074(acsf2);Unigene0028179(HMGCR);Unigene0028372(HACL1);Unigene0035965(Aoc1);Unigene0055008(ABCD2);Unigene0059737(ehhadh);Unigene0066000(cat);Unigene0066520(CROT);Unigene0073649(ACAD11);Unigene0076171(SCP2);Unigene0077590(acbd5a);Unigene0077624(ACOX3)
GO:0005783	endoplasmic reticulum	62	1569	2.90063102135039e-09	2.60089914914419e-07	Unigene0000895(RRBP1);Unigene0001127(SSR3);Unigene0001217(H6pd);Unigene0001499(TBXAS1);Unigene0001504(MAN1C1);Unigene0002404(apoa1);Unigene0003188(PROS1);Unigene0003725(SLC27A2);Unigene0003839(F10);Unigene0004233(Asph);Unigene0004775(DBI);Unigene0005234(F5);Unigene0006194(CYP7A1);Unigene0006838(Itih2);Unigene0007148(QSOX1);Unigene0010574(RNF43);Unigene0011500(GGCX);Unigene0012910(EPHX1);Unigene00…
GO:0005788	endoplasmic reticulum lumen	19	213	1.18486330909011e-08	9.10652086129256e-07	Unigene0001217(H6pd);Unigene0002404(apoa1);Unigene0003839(F10);Unigene0004233(Asph);Unigene0004775(DBI);Unigene0005234(F5);Unigene0006838(Itih2);Unigene0007148(QSOX1);Unigene0034940(FGA);Unigene0040457(RCN1);Unigene0040979(DNAJC3);Unigene0048966(F2);Unigene0049186(OS9);Unigene0052034(LOC106584303);Unigene0053303(VTN);Unigene0059440(--);Unigene0071120(Sc5d);Unigene0072789(CALR);Unigene0076623(TOR3…
GO:0005759	mitochondrial matrix	25	421	2.10061151466436e-07	1.37707763984727e-05	Unigene0000037(Fahd1);Unigene0004089(Btd);Unigene0005022(pin4);Unigene0005373(SHMT2);Unigene0007308(ABAT);Unigene0009332(Pdk2);Unigene0009747(Dmgdh);Unigene0019288(RIDA);Unigene0022079(PCK2);Unigene0022229(Sars2);Unigene0022990(Gstz1);Unigene0026504(sco2);Unigene0028074(acsf2);Unigene0030463(Pycr2);Unigene0033382(MPST);Unigene0034286(isca1);Unigene0035571(OAT);Unigene0036037(aldh4a1);Unigene00484…
GO:0005782	peroxisomal matrix	8	37	2.55962386588713e-07	1.37707763984727e-05	Unigene0005610(HSD17B4);Unigene0005869(Acaa1a);Unigene0028372(HACL1);Unigene0059737(ehhadh);Unigene0066000(cat);Unigene0066520(CROT);Unigene0076171(SCP2);Unigene0077624(ACOX3)
GO:0031907	microbody lumen	8	37	2.55962386588713e-07	1.37707763984727e-05	Unigene0005610(HSD17B4);Unigene0005869(Acaa1a);Unigene0028372(HACL1);Unigene0059737(ehhadh);Unigene0066000(cat);Unigene0066520(CROT);Unigene0076171(SCP2);Unigene0077624(ACOX3)
GO:0060205	cytoplasmic vesicle lumen	16	197	6.17027026951461e-07	3.01782309545351e-05	Unigene0002404(apoa1);Unigene0003188(PROS1);Unigene0005234(F5);Unigene0005869(Acaa1a);Unigene0007148(QSOX1);Unigene0026093(FGB);Unigene0034940(FGA);Unigene0035965(Aoc1);Unigene0037182(hpx);Unigene0040631(QPCT);Unigene0040979(DNAJC3);Unigene0044836(PSMD12);Unigene0052034(LOC106584303);Unigene0053150(SERPING1);Unigene0066000(cat);Unigene0072789(CALR)
GO:0031983	vesicle lumen	16	199	7.06599037916595e-07	3.16791901999273e-05	Unigene0002404(apoa1);Unigene0003188(PROS1);Unigene0005234(F5);Unigene0005869(Acaa1a);Unigene0007148(QSOX1);Unigene0026093(FGB);Unigene0034940(FGA);Unigene0035965(Aoc1);Unigene0037182(hpx);Unigene0040631(QPCT);Unigene0040979(DNAJC3);Unigene0044836(PSMD12);Unigene0052034(LOC106584303);Unigene0053150(SERPING1);Unigene0066000(cat);Unigene0072789(CALR)
GO:0005789	endoplasmic reticulum membrane	38	925	2.00213301515247e-06	8.28575047809254e-05	Unigene0000895(RRBP1);Unigene0001127(SSR3);Unigene0001499(TBXAS1);Unigene0003188(PROS1);Unigene0003725(SLC27A2);Unigene0004233(Asph);Unigene0006194(CYP7A1);Unigene0010574(RNF43);Unigene0011500(GGCX);Unigene0012910(EPHX1);Unigene0020628(CYP2U1);Unigene0022509(triqk);Unigene0024959(abcb6);Unigene0025080(cyp1a1);Unigene0028179(HMGCR);Unigene0030856(mfsd2ab);Unigene0032668(Pgrmc1);Unigene0034800(hpd)…
GO:0098827	endoplasmic reticulum subcompartment	38	930	2.27531716702803e-06	8.74371882757914e-05	Unigene0000895(RRBP1);Unigene0001127(SSR3);Unigene0001499(TBXAS1);Unigene0003188(PROS1);Unigene0003725(SLC27A2);Unigene0004233(Asph);Unigene0006194(CYP7A1);Unigene0010574(RNF43);Unigene0011500(GGCX);Unigene0012910(EPHX1);Unigene0020628(CYP2U1);Unigene0022509(triqk);Unigene0024959(abcb6);Unigene0025080(cyp1a1);Unigene0028179(HMGCR);Unigene0030856(mfsd2ab);Unigene0032668(Pgrmc1);Unigene0034800(hpd)…
GO:0034364	high-density lipoprotein particle	5	14	3.28004804040423e-06	0.000117644389715832	Unigene0002404(apoa1);Unigene0011041(Hdlbp);Unigene0018891(--);Unigene0019701(CETP);Unigene0021425(LCAT)
GO:0034358	plasma lipoprotein particle	6	25	4.41850466317126e-06	0.000136119754030301	Unigene0002404(apoa1);Unigene0011041(Hdlbp);Unigene0018891(--);Unigene0019701(CETP);Unigene0021425(LCAT);Unigene0028768(LPL)
GO:1990777	lipoprotein particle	6	25	4.41850466317126e-06	0.000136119754030301	Unigene0002404(apoa1);Unigene0011041(Hdlbp);Unigene0018891(--);Unigene0019701(CETP);Unigene0021425(LCAT);Unigene0028768(LPL)
GO:0012505	endomembrane system	99	3610	4.55419251402496e-06	0.000136119754030301	Unigene0000895(RRBP1);Unigene0001127(SSR3);Unigene0001217(H6pd);Unigene0001499(TBXAS1);Unigene0001504(MAN1C1);Unigene0002308(Epha3);Unigene0002404(apoa1);Unigene0003188(PROS1);Unigene0003593(UBXN6);Unigene0003725(SLC27A2);Unigene0003839(F10);Unigene0004233(Asph);Unigene0004775(DBI);Unigene0005141(tf1);Unigene0005234(F5);Unigene0005385(AKT2);Unigene0005869(Acaa1a);Unigene0006194(CYP7A1);Unigene000…
GO:0042175	nuclear outer membrane-endoplasmic reticulum membrane network	38	964	5.26904212967184e-06	0.000148921121918832	Unigene0000895(RRBP1);Unigene0001127(SSR3);Unigene0001499(TBXAS1);Unigene0003188(PROS1);Unigene0003725(SLC27A2);Unigene0004233(Asph);Unigene0006194(CYP7A1);Unigene0010574(RNF43);Unigene0011500(GGCX);Unigene0012910(EPHX1);Unigene0020628(CYP2U1);Unigene0022509(triqk);Unigene0024959(abcb6);Unigene0025080(cyp1a1);Unigene0028179(HMGCR);Unigene0030856(mfsd2ab);Unigene0032668(Pgrmc1);Unigene0034800(hpd)…
GO:0031093	platelet alpha granule lumen	7	39	5.5361011865737e-06	0.000148921121918832	Unigene0003188(PROS1);Unigene0005234(F5);Unigene0007148(QSOX1);Unigene0026093(FGB);Unigene0034940(FGA);Unigene0052034(LOC106584303);Unigene0053150(SERPING1)
GO:0034774	secretory granule lumen	14	185	7.12151327567525e-06	0.00017517930267132	Unigene0002404(apoa1);Unigene0003188(PROS1);Unigene0005234(F5);Unigene0005869(Acaa1a);Unigene0007148(QSOX1);Unigene0026093(FGB);Unigene0034940(FGA);Unigene0035965(Aoc1);Unigene0040631(QPCT);Unigene0040979(DNAJC3);Unigene0044836(PSMD12);Unigene0052034(LOC106584303);Unigene0053150(SERPING1);Unigene0066000(cat)
GO:0032994	protein-lipid complex	6	27	7.16346590849262e-06	0.00017517930267132	Unigene0002404(apoa1);Unigene0011041(Hdlbp);Unigene0018891(--);Unigene0019701(CETP);Unigene0021425(LCAT);Unigene0028768(LPL)
GO:0005739	mitochondrion	51	1566	2.63014985146621e-05	0.000615226356560358	Unigene0000037(Fahd1);Unigene0001217(H6pd);Unigene0004089(Btd);Unigene0005022(pin4);Unigene0005373(SHMT2);Unigene0005869(Acaa1a);Unigene0007308(ABAT);Unigene0009332(Pdk2);Unigene0009747(Dmgdh);Unigene0011041(Hdlbp);Unigene0019288(RIDA);Unigene0019868(sirt2);Unigene0022079(PCK2);Unigene0022229(Sars2);Unigene0022990(Gstz1);Unigene0024292(Kynu);Unigene0024959(abcb6);Unigene0025080(cyp1a1);Unigene002…
GO:0031984	organelle subcompartment	47	1451	6.49885210564354e-05	0.00145682601368176	Unigene0000895(RRBP1);Unigene0001127(SSR3);Unigene0001499(TBXAS1);Unigene0001504(MAN1C1);Unigene0003188(PROS1);Unigene0003725(SLC27A2);Unigene0004233(Asph);Unigene0005234(F5);Unigene0006194(CYP7A1);Unigene0007148(QSOX1);Unigene0010574(RNF43);Unigene0011500(GGCX);Unigene0012910(EPHX1);Unigene0014995(chac1);Unigene0020628(CYP2U1);Unigene0022509(triqk);Unigene0024959(abcb6);Unigene0025080(cyp1a1);Un…
GO:0031091	platelet alpha granule	7	58	8.06742408809315e-05	0.00173610966375765	Unigene0003188(PROS1);Unigene0005234(F5);Unigene0007148(QSOX1);Unigene0026093(FGB);Unigene0034940(FGA);Unigene0052034(LOC106584303);Unigene0053150(SERPING1)
GO:0072562	blood microparticle	4	16	0.000160776330004874	0.00332683329010085	Unigene0002404(apoa1);Unigene0026093(FGB);Unigene0034940(FGA);Unigene0052034(LOC106584303)
GO:0005579	membrane attack complex	3	7	0.00019422787141814	0.00387017017862811	Unigene0013261(C8A);Unigene0023088(c9);Unigene0066012(C7)
GO:0030141	secretory granule	21	527	0.000637114561076732	0.0122417012092601	Unigene0002404(apoa1);Unigene0003188(PROS1);Unigene0005234(F5);Unigene0005385(AKT2);Unigene0005869(Acaa1a);Unigene0006418(DCXR);Unigene0007148(QSOX1);Unigene0019598(SPINK1);Unigene0026093(FGB);Unigene0030492(Rnd2);Unigene0032668(Pgrmc1);Unigene0034940(FGA);Unigene0035965(Aoc1);Unigene0040631(QPCT);Unigene0040979(DNAJC3);Unigene0044836(PSMD12);Unigene0052034(LOC106584303);Unigene0053150(SERPING1);…
GO:0070062	extracellular exosome	6	60	0.000734612936664644	0.0136283365491579	Unigene0000766(rbp4a);Unigene0007148(QSOX1);Unigene0031140(bhmt);Unigene0032668(Pgrmc1);Unigene0035965(Aoc1);Unigene0048287(SORD)
GO:0005622	intracellular anatomical structure	250	12449	0.000872505905634162	0.0156469392410393	Unigene0000037(Fahd1);Unigene0000202(gpt2l);Unigene0000551(NEDD8);Unigene0000766(rbp4a);Unigene0000895(RRBP1);Unigene0001127(SSR3);Unigene0001217(H6pd);Unigene0001499(TBXAS1);Unigene0001504(MAN1C1);Unigene0002079(Robo1);Unigene0002179(Yme1l1);Unigene0002308(Epha3);Unigene0002404(apoa1);Unigene0002880(KIF21A);Unigene0002897(setdb1a);Unigene0003188(PROS1);Unigene0003593(UBXN6);Unigene0003725(SLC27A…
GO:0005829	cytosol	100	4170	0.000907589810480024	0.0157510747754275	Unigene0000037(Fahd1);Unigene0000202(gpt2l);Unigene0000551(NEDD8);Unigene0000766(rbp4a);Unigene0001217(H6pd);Unigene0002179(Yme1l1);Unigene0002404(apoa1);Unigene0003593(UBXN6);Unigene0004775(DBI);Unigene0005385(AKT2);Unigene0005869(Acaa1a);Unigene0007076(spp2);Unigene0007199(PANK1);Unigene0007308(ABAT);Unigene0008410(LCMT1);Unigene0008468(nrp1a);Unigene0009332(Pdk2);Unigene0010218(MTHFR);Unigene0…
GO:0031982	vesicle	52	1868	0.00105409596022535	0.0177219883312887	Unigene0000766(rbp4a);Unigene0002308(Epha3);Unigene0002404(apoa1);Unigene0003188(PROS1);Unigene0003593(UBXN6);Unigene0004775(DBI);Unigene0005141(tf1);Unigene0005234(F5);Unigene0005385(AKT2);Unigene0005869(Acaa1a);Unigene0006418(DCXR);Unigene0007148(QSOX1);Unigene0007199(PANK1);Unigene0008468(nrp1a);Unigene0010979(uhrf1bp1l);Unigene0011740(Slc31a1);Unigene0012837(slc7a2);Unigene0013796(ANGPTL3);Un…
GO:1903561	extracellular vesicle	6	65	0.00112406066718809	0.018325595119612	Unigene0000766(rbp4a);Unigene0007148(QSOX1);Unigene0031140(bhmt);Unigene0032668(Pgrmc1);Unigene0035965(Aoc1);Unigene0048287(SORD)
GO:0065010	extracellular membrane-bounded organelle	6	68	0.00142377161903731	0.0225290920894728	Unigene0000766(rbp4a);Unigene0007148(QSOX1);Unigene0031140(bhmt);Unigene0032668(Pgrmc1);Unigene0035965(Aoc1);Unigene0048287(SORD)
GO:0043230	extracellular organelle	6	69	0.00153609698610733	0.0230115385216453	Unigene0000766(rbp4a);Unigene0007148(QSOX1);Unigene0031140(bhmt);Unigene0032668(Pgrmc1);Unigene0035965(Aoc1);Unigene0048287(SORD)
GO:0043231	intracellular membrane-bounded organelle	198	9492	0.00153980555163426	0.0230115385216453	Unigene0000037(Fahd1);Unigene0000551(NEDD8);Unigene0000766(rbp4a);Unigene0000895(RRBP1);Unigene0001127(SSR3);Unigene0001217(H6pd);Unigene0001499(TBXAS1);Unigene0001504(MAN1C1);Unigene0002308(Epha3);Unigene0002404(apoa1);Unigene0002897(setdb1a);Unigene0003188(PROS1);Unigene0003593(UBXN6);Unigene0003725(SLC27A2);Unigene0003839(F10);Unigene0004089(Btd);Unigene0004233(Asph);Unigene0004775(DBI);Unigen…
GO:0071682	endocytic vesicle lumen	3	14	0.00183855049777059	0.0267335180486643	Unigene0002404(apoa1);Unigene0037182(hpx);Unigene0072789(CALR)
GO:0035580	specific granule lumen	4	30	0.00198348035099545	0.0280819060219883	Unigene0005869(Acaa1a);Unigene0007148(QSOX1);Unigene0035965(Aoc1);Unigene0040631(QPCT)
GO:0031301	integral component of organelle membrane	14	325	0.00248251986638848	0.0339531695590452	Unigene0000895(RRBP1);Unigene0001504(MAN1C1);Unigene0004233(Asph);Unigene0007148(QSOX1);Unigene0024959(abcb6);Unigene0026504(sco2);Unigene0030015(TIMM17B);Unigene0038203(elovl6);Unigene0046624(Samd8);Unigene0056861(RDH16);Unigene0060249(dhcr7);Unigene0064574(tpst1);Unigene0072789(CALR);Unigene0077965(srebf2)
GO:0031410	cytoplasmic vesicle	49	1807	0.00255883907861281	0.0339531695590452	Unigene0000766(rbp4a);Unigene0002308(Epha3);Unigene0002404(apoa1);Unigene0003188(PROS1);Unigene0003593(UBXN6);Unigene0004775(DBI);Unigene0005141(tf1);Unigene0005234(F5);Unigene0005385(AKT2);Unigene0005869(Acaa1a);Unigene0006418(DCXR);Unigene0007148(QSOX1);Unigene0007199(PANK1);Unigene0008468(nrp1a);Unigene0010979(uhrf1bp1l);Unigene0011740(Slc31a1);Unigene0012837(slc7a2);Unigene0013796(ANGPTL3);Un…
GO:0097708	intracellular vesicle	49	1808	0.00258750920431385	0.0339531695590452	Unigene0000766(rbp4a);Unigene0002308(Epha3);Unigene0002404(apoa1);Unigene0003188(PROS1);Unigene0003593(UBXN6);Unigene0004775(DBI);Unigene0005141(tf1);Unigene0005234(F5);Unigene0005385(AKT2);Unigene0005869(Acaa1a);Unigene0006418(DCXR);Unigene0007148(QSOX1);Unigene0007199(PANK1);Unigene0008468(nrp1a);Unigene0010979(uhrf1bp1l);Unigene0011740(Slc31a1);Unigene0012837(slc7a2);Unigene0013796(ANGPTL3);Un…
GO:0002116	semaphorin receptor complex	2	5	0.00314396748336672	0.0402727263345547	Unigene0008468(nrp1a);Unigene0009847(PLXNB1)
GO:0046930	pore complex	3	17	0.00329948706790579	0.0412819544775189	Unigene0013261(C8A);Unigene0023088(c9);Unigene0066012(C7)
GO:0031300	intrinsic component of organelle membrane	14	343	0.004018628202596	0.0491368630226511	Unigene0000895(RRBP1);Unigene0001504(MAN1C1);Unigene0004233(Asph);Unigene0007148(QSOX1);Unigene0024959(abcb6);Unigene0026504(sco2);Unigene0030015(TIMM17B);Unigene0038203(elovl6);Unigene0046624(Samd8);Unigene0056861(RDH16);Unigene0060249(dhcr7);Unigene0064574(tpst1);Unigene0072789(CALR);Unigene0077965(srebf2)
GO:0043227	membrane-bounded organelle	202	9883	0.00435932527575188	0.0521181555189892	Unigene0000037(Fahd1);Unigene0000551(NEDD8);Unigene0000766(rbp4a);Unigene0000895(RRBP1);Unigene0001127(SSR3);Unigene0001217(H6pd);Unigene0001499(TBXAS1);Unigene0001504(MAN1C1);Unigene0002308(Epha3);Unigene0002404(apoa1);Unigene0002897(setdb1a);Unigene0003188(PROS1);Unigene0003593(UBXN6);Unigene0003725(SLC27A2);Unigene0003839(F10);Unigene0004089(Btd);Unigene0004233(Asph);Unigene0004775(DBI);Unigen…
GO:0099503	secretory vesicle	22	662	0.00462919002710483	0.0541413964039652	Unigene0002404(apoa1);Unigene0003188(PROS1);Unigene0004775(DBI);Unigene0005234(F5);Unigene0005385(AKT2);Unigene0005869(Acaa1a);Unigene0006418(DCXR);Unigene0007148(QSOX1);Unigene0019598(SPINK1);Unigene0026093(FGB);Unigene0030492(Rnd2);Unigene0032668(Pgrmc1);Unigene0034940(FGA);Unigene0035965(Aoc1);Unigene0040631(QPCT);Unigene0040979(DNAJC3);Unigene0044836(PSMD12);Unigene0052034(LOC106584303);Unige…
GO:0030173	integral component of Golgi membrane	4	40	0.00574289034229046	0.0657377660457929	Unigene0001504(MAN1C1);Unigene0007148(QSOX1);Unigene0046624(Samd8);Unigene0064574(tpst1)
GO:0045178	basal part of cell	10	216	0.00608101221300313	0.0681580118874101	Unigene0005141(tf1);Unigene0006409(--);Unigene0020913(Slc41a1);Unigene0044996(LRP1);Unigene0054382(--);Unigene0058316(slc39a14);Unigene0064062(HPGD);Unigene0069760(Itga9);Unigene0076560(SLC19A1);Unigene0077137(MET)
GO:0031228	intrinsic component of Golgi membrane	4	43	0.00743445135570963	0.0816272414157506	Unigene0001504(MAN1C1);Unigene0007148(QSOX1);Unigene0046624(Samd8);Unigene0064574(tpst1)
GO:0030956	glutamyl-tRNA(Gln) amidotransferase complex	2	8	0.00849232429146287	0.0895856954668044	Unigene0007308(ABAT);Unigene0067589(FAAH)
GO:0033018	sarcoplasmic reticulum lumen	2	8	0.00849232429146287	0.0895856954668044	Unigene0004233(Asph);Unigene0072789(CALR)
GO:0009986	cell surface	18	540	0.00968291323467032	0.0977253319117165	Unigene0002079(Robo1);Unigene0002404(apoa1);Unigene0003839(F10);Unigene0005141(tf1);Unigene0008468(nrp1a);Unigene0013121(AMBP);Unigene0013796(ANGPTL3);Unigene0026093(FGB);Unigene0028768(LPL);Unigene0032406(HHIP);Unigene0034940(FGA);Unigene0038032(CPM);Unigene0048966(F2);Unigene0058316(slc39a14);Unigene0060014(apmap);Unigene0072314(SDC2);Unigene0072789(CALR);Unigene0078921(Rora)
GO:0009925	basal plasma membrane	9	197	0.00980886231084144	0.0977253319117165	Unigene0005141(tf1);Unigene0006409(--);Unigene0020913(Slc41a1);Unigene0044996(LRP1);Unigene0058316(slc39a14);Unigene0064062(HPGD);Unigene0069760(Itga9);Unigene0076560(SLC19A1);Unigene0077137(MET)
GO:0016323	basolateral plasma membrane	9	197	0.00980886231084144	0.0977253319117165	Unigene0005141(tf1);Unigene0006409(--);Unigene0020913(Slc41a1);Unigene0044996(LRP1);Unigene0058316(slc39a14);Unigene0064062(HPGD);Unigene0069760(Itga9);Unigene0076560(SLC19A1);Unigene0077137(MET)
GO:0030176	integral component of endoplasmic reticulum membrane	8	168	0.0115239851956867	0.110799233311768	Unigene0000895(RRBP1);Unigene0004233(Asph);Unigene0038203(elovl6);Unigene0046624(Samd8);Unigene0056861(RDH16);Unigene0060249(dhcr7);Unigene0072789(CALR);Unigene0077965(srebf2)
GO:0005758	mitochondrial intermembrane space	5	75	0.0115330056978792	0.110799233311768	Unigene0005373(SHMT2);Unigene0005869(Acaa1a);Unigene0048483(NME4);Unigene0064622(gatm);Unigene0066000(cat)
GO:0031090	organelle membrane	71	3044	0.0121239752252605	0.11443331002088	Unigene0000895(RRBP1);Unigene0001127(SSR3);Unigene0001499(TBXAS1);Unigene0001504(MAN1C1);Unigene0003188(PROS1);Unigene0003593(UBXN6);Unigene0003725(SLC27A2);Unigene0004233(Asph);Unigene0005234(F5);Unigene0005373(SHMT2);Unigene0006194(CYP7A1);Unigene0007148(QSOX1);Unigene0010574(RNF43);Unigene0011041(Hdlbp);Unigene0011500(GGCX);Unigene0012910(EPHX1);Unigene0020628(CYP2U1);Unigene0022509(triqk);Uni…
GO:0031227	intrinsic component of endoplasmic reticulum membrane	8	172	0.0131383036910477	0.117534785234434	Unigene0000895(RRBP1);Unigene0004233(Asph);Unigene0038203(elovl6);Unigene0046624(Samd8);Unigene0056861(RDH16);Unigene0060249(dhcr7);Unigene0072789(CALR);Unigene0077965(srebf2)
GO:0009941	chloroplast envelope	2	10	0.0133264347570641	0.117534785234434	Unigene0019288(RIDA);Unigene0077523(msmo1)
GO:0031595	nuclear proteasome complex	2	10	0.0133264347570641	0.117534785234434	Unigene0044836(PSMD12);Unigene0052001(PSMC1)
GO:0042627	chylomicron	2	10	0.0133264347570641	0.117534785234434	Unigene0002404(apoa1);Unigene0028768(LPL)
GO:0034362	low-density lipoprotein particle	2	11	0.0160950546218858	0.139663538493138	Unigene0002404(apoa1);Unigene0018891(--)
GO:0032144	4-aminobutyrate transaminase complex	1	1	0.0180822542923963	0.143288344438036	Unigene0007308(ABAT)
GO:0034752	cytosolic aryl hydrocarbon receptor complex	1	1	0.0180822542923963	0.143288344438036	Unigene0042596(AHR)
GO:0034753	nuclear aryl hydrocarbon receptor complex	1	1	0.0180822542923963	0.143288344438036	Unigene0042596(AHR)
GO:0060418	yolk plasma	1	1	0.0180822542923963	0.143288344438036	Unigene0000766(rbp4a)
GO:0097456	terminal loop	1	1	0.0180822542923963	0.143288344438036	Unigene0019868(sirt2)
GO:0005577	fibrinogen complex	3	31	0.0181107944642871	0.143288344438036	Unigene0026093(FGB);Unigene0034940(FGA);Unigene0068843(FGG)
GO:0005796	Golgi lumen	4	56	0.0184452338669606	0.143819359716302	Unigene0003188(PROS1);Unigene0003839(F10);Unigene0048966(F2);Unigene0053303(VTN)
GO:0005778	peroxisomal membrane	4	57	0.0195629017955067	0.148237199520882	Unigene0028179(HMGCR);Unigene0055008(ABCD2);Unigene0066000(cat);Unigene0077590(acbd5a)
GO:0031903	microbody membrane	4	57	0.0195629017955067	0.148237199520882	Unigene0028179(HMGCR);Unigene0055008(ABCD2);Unigene0066000(cat);Unigene0077590(acbd5a)
GO:0031970	organelle envelope lumen	5	88	0.0216958448368284	0.157787804341754	Unigene0005373(SHMT2);Unigene0005869(Acaa1a);Unigene0048483(NME4);Unigene0064622(gatm);Unigene0066000(cat)
GO:0070013	intracellular organelle lumen	91	4157	0.0221500563283256	0.157787804341754	Unigene0000037(Fahd1);Unigene0000551(NEDD8);Unigene0001217(H6pd);Unigene0002404(apoa1);Unigene0003188(PROS1);Unigene0003839(F10);Unigene0004089(Btd);Unigene0004233(Asph);Unigene0004775(DBI);Unigene0005022(pin4);Unigene0005234(F5);Unigene0005373(SHMT2);Unigene0005385(AKT2);Unigene0005610(HSD17B4);Unigene0005869(Acaa1a);Unigene0006143(LYSMD1);Unigene0006838(Itih2);Unigene0007076(spp2);Unigene000714…
GO:0031974	membrane-enclosed lumen	91	4158	0.0222805736845418	0.157787804341754	Unigene0000037(Fahd1);Unigene0000551(NEDD8);Unigene0001217(H6pd);Unigene0002404(apoa1);Unigene0003188(PROS1);Unigene0003839(F10);Unigene0004089(Btd);Unigene0004233(Asph);Unigene0004775(DBI);Unigene0005022(pin4);Unigene0005234(F5);Unigene0005373(SHMT2);Unigene0005385(AKT2);Unigene0005610(HSD17B4);Unigene0005869(Acaa1a);Unigene0006143(LYSMD1);Unigene0006838(Itih2);Unigene0007076(spp2);Unigene000714…
GO:0043233	organelle lumen	91	4158	0.0222805736845418	0.157787804341754	Unigene0000037(Fahd1);Unigene0000551(NEDD8);Unigene0001217(H6pd);Unigene0002404(apoa1);Unigene0003188(PROS1);Unigene0003839(F10);Unigene0004089(Btd);Unigene0004233(Asph);Unigene0004775(DBI);Unigene0005022(pin4);Unigene0005234(F5);Unigene0005373(SHMT2);Unigene0005385(AKT2);Unigene0005610(HSD17B4);Unigene0005869(Acaa1a);Unigene0006143(LYSMD1);Unigene0006838(Itih2);Unigene0007076(spp2);Unigene000714…
GO:0009341	beta-galactosidase complex	2	13	0.0222897270073853	0.157787804341754	Unigene0043721(GLB1);Unigene0064577(GBA3)
GO:0042581	specific granule	5	89	0.0226587816755075	0.158317201836663	Unigene0005869(Acaa1a);Unigene0007148(QSOX1);Unigene0032668(Pgrmc1);Unigene0035965(Aoc1);Unigene0040631(QPCT)
GO:0005769	early endosome	11	306	0.0239171937334323	0.164967310622905	Unigene0002308(Epha3);Unigene0002404(apoa1);Unigene0003593(UBXN6);Unigene0005141(tf1);Unigene0005385(AKT2);Unigene0008468(nrp1a);Unigene0010979(uhrf1bp1l);Unigene0013796(ANGPTL3);Unigene0030492(Rnd2);Unigene0044996(LRP1);Unigene0064329(washc3)
GO:0034361	very-low-density lipoprotein particle	2	14	0.0256982564256544	0.172820774462526	Unigene0002404(apoa1);Unigene0028768(LPL)
GO:0034385	triglyceride-rich plasma lipoprotein particle	2	14	0.0256982564256544	0.172820774462526	Unigene0002404(apoa1);Unigene0028768(LPL)
GO:0005790	smooth endoplasmic reticulum	3	36	0.0269361813315759	0.17890945131343	Unigene0032668(Pgrmc1);Unigene0040979(DNAJC3);Unigene0072789(CALR)
GO:0000153	cytoplasmic ubiquitin ligase complex	2	15	0.0293029715056994	0.192256081342272	Unigene0047591(Elob);Unigene0049186(OS9)
GO:0001669	acrosomal vesicle	4	65	0.0300049220610108	0.194489735768962	Unigene0006418(DCXR);Unigene0019598(SPINK1);Unigene0030492(Rnd2);Unigene0072789(CALR)
GO:0034099	luminal surveillance complex	1	2	0.0358385535159733	0.221622319443605	Unigene0049186(OS9)
GO:0034365	discoidal high-density lipoprotein particle	1	2	0.0358385535159733	0.221622319443605	Unigene0002404(apoa1)
GO:0045244	succinate-CoA ligase complex (GDP-forming)	1	2	0.0358385535159733	0.221622319443605	Unigene0058025(SUCLG2)
GO:0048237	rough endoplasmic reticulum lumen	1	2	0.0358385535159733	0.221622319443605	Unigene0053303(VTN)
GO:0016507	mitochondrial fatty acid beta-oxidation multienzyme complex	2	17	0.0370685399870252	0.224077241719321	Unigene0055297(echdc3);Unigene0059737(ehhadh)
GO:0036125	fatty acid beta-oxidation multienzyme complex	2	17	0.0370685399870252	0.224077241719321	Unigene0055297(echdc3);Unigene0059737(ehhadh)
GO:0009897	external side of plasma membrane	7	174	0.0391200007253464	0.233850671002626	Unigene0003839(F10);Unigene0005141(tf1);Unigene0026093(FGB);Unigene0034940(FGA);Unigene0048966(F2);Unigene0072789(CALR);Unigene0078921(Rora)
GO:0016529	sarcoplasmic reticulum	3	44	0.0450028450947289	0.260551429601471	Unigene0004233(Asph);Unigene0041799(tmem38b);Unigene0072789(CALR)
GO:0031226	intrinsic component of plasma membrane	35	1442	0.04546407460517	0.260551429601471	Unigene0002079(Robo1);Unigene0002308(Epha3);Unigene0003839(F10);Unigene0005141(tf1);Unigene0009847(PLXNB1);Unigene0010574(RNF43);Unigene0011740(Slc31a1);Unigene0012837(slc7a2);Unigene0013261(C8A);Unigene0017835(Slco2a1);Unigene0020181(npr2);Unigene0023088(c9);Unigene0024959(abcb6);Unigene0030856(mfsd2ab);Unigene0032028(slc39a14);Unigene0032406(HHIP);Unigene0032668(Pgrmc1);Unigene0036559(slc7a2);U…
GO:0044322	endoplasmic reticulum quality control compartment	2	19	0.0455238557296251	0.260551429601471	Unigene0049186(OS9);Unigene0072789(CALR)
GO:0072687	meiotic spindle	2	19	0.0455238557296251	0.260551429601471	Unigene0019868(sirt2);Unigene0032668(Pgrmc1)
GO:0005956	protein kinase CK2 complex	1	3	0.0532747551552821	0.272969697843255	Unigene0072788(--)
GO:0016942	insulin-like growth factor binding protein complex	1	3	0.0532747551552821	0.272969697843255	Unigene0010737(IGFALS)
GO:0034679	integrin alpha9-beta1 complex	1	3	0.0532747551552821	0.272969697843255	Unigene0069760(Itga9)
GO:0034751	aryl hydrocarbon receptor complex	1	3	0.0532747551552821	0.272969697843255	Unigene0042596(AHR)
GO:0036454	growth factor complex	1	3	0.0532747551552821	0.272969697843255	Unigene0010737(IGFALS)
GO:0042567	insulin-like growth factor ternary complex	1	3	0.0532747551552821	0.272969697843255	Unigene0010737(IGFALS)
GO:0042709	succinate-CoA ligase complex	1	3	0.0532747551552821	0.272969697843255	Unigene0058025(SUCLG2)
GO:0044218	other organism cell membrane	1	3	0.0532747551552821	0.272969697843255	Unigene0023088(c9)
GO:0060417	yolk	1	3	0.0532747551552821	0.272969697843255	Unigene0000766(rbp4a)
GO:0070552	BRISC complex	1	3	0.0532747551552821	0.272969697843255	Unigene0005373(SHMT2)
GO:0090443	FAR/SIN/STRIPAK complex	1	3	0.0532747551552821	0.272969697843255	Unigene0076136(MOB4)
GO:0031233	intrinsic component of external side of plasma membrane	2	21	0.0546098366924077	0.2771706805709	Unigene0003839(F10);Unigene0005141(tf1)
GO:0009507	chloroplast	4	81	0.0591564960808979	0.295722694846081	Unigene0006838(Itih2);Unigene0019288(RIDA);Unigene0022229(Sars2);Unigene0077523(msmo1)
GO:0009526	plastid envelope	2	22	0.0593717773639489	0.295722694846081	Unigene0019288(RIDA);Unigene0077523(msmo1)
GO:0005887	integral component of plasma membrane	33	1379	0.0599140775803398	0.295722694846081	Unigene0002079(Robo1);Unigene0002308(Epha3);Unigene0009847(PLXNB1);Unigene0010574(RNF43);Unigene0011740(Slc31a1);Unigene0012837(slc7a2);Unigene0013261(C8A);Unigene0017835(Slco2a1);Unigene0020181(npr2);Unigene0023088(c9);Unigene0024959(abcb6);Unigene0030856(mfsd2ab);Unigene0032028(slc39a14);Unigene0032406(HHIP);Unigene0032668(Pgrmc1);Unigene0036559(slc7a2);Unigene0037085(GHR);Unigene0044996(LRP1);…
GO:0009342	glutamate synthase complex (NADPH)	2	23	0.0642707266769349	0.311510368938657	Unigene0010034(FMO5);Unigene0076851(FMO5)
GO:0031026	glutamate synthase complex	2	23	0.0642707266769349	0.311510368938657	Unigene0010034(FMO5);Unigene0076851(FMO5)
GO:0009368	endopeptidase Clp complex	3	52	0.0676965906099834	0.319580492746893	Unigene0002179(Yme1l1);Unigene0052001(PSMC1);Unigene0076623(TOR3A)
GO:0005794	Golgi apparatus	30	1252	0.0697729102877872	0.319580492746893	Unigene0001504(MAN1C1);Unigene0003188(PROS1);Unigene0003839(F10);Unigene0004775(DBI);Unigene0005234(F5);Unigene0007148(QSOX1);Unigene0010979(uhrf1bp1l);Unigene0012837(slc7a2);Unigene0013796(ANGPTL3);Unigene0014995(chac1);Unigene0024959(abcb6);Unigene0031376(Aco1);Unigene0034800(hpd);Unigene0036559(slc7a2);Unigene0046624(Samd8);Unigene0047082(cyb5r2);Unigene0048966(F2);Unigene0053303(VTN);Unigene0…
GO:0005967	mitochondrial pyruvate dehydrogenase complex	1	4	0.0703966117627544	0.319580492746893	Unigene0009332(Pdk2)
GO:0032937	SREBP-SCAP-Insig complex	1	4	0.0703966117627544	0.319580492746893	Unigene0077965(srebf2)
GO:0034363	intermediate-density lipoprotein particle	1	4	0.0703966117627544	0.319580492746893	Unigene0002404(apoa1)
GO:0042824	MHC class I peptide loading complex	1	4	0.0703966117627544	0.319580492746893	Unigene0072789(CALR)
GO:0097443	sorting endosome	1	4	0.0703966117627544	0.319580492746893	Unigene0008468(nrp1a)
GO:0000502	proteasome complex	5	122	0.0706878785072125	0.319580492746893	Unigene0002179(Yme1l1);Unigene0029306(PSMA1);Unigene0039231(USP25);Unigene0044836(PSMD12);Unigene0052001(PSMC1)
GO:0016528	sarcoplasm	3	54	0.0740446408623091	0.328329643566969	Unigene0004233(Asph);Unigene0041799(tmem38b);Unigene0072789(CALR)
GO:0009338	exodeoxyribonuclease V complex	2	25	0.0744539340430673	0.328329643566969	Unigene0021728(HELZ2);Unigene0032270(helz)
GO:0033017	sarcoplasmic reticulum membrane	2	25	0.0744539340430673	0.328329643566969	Unigene0004233(Asph);Unigene0041799(tmem38b)
GO:0005768	endosome	20	782	0.0757763162391443	0.331444375094794	Unigene0002308(Epha3);Unigene0002404(apoa1);Unigene0003593(UBXN6);Unigene0005141(tf1);Unigene0005385(AKT2);Unigene0007199(PANK1);Unigene0008468(nrp1a);Unigene0010979(uhrf1bp1l);Unigene0011740(Slc31a1);Unigene0013796(ANGPTL3);Unigene0016329(TTPA);Unigene0020739(TCN2);Unigene0024959(abcb6);Unigene0030492(Rnd2);Unigene0044996(LRP1);Unigene0055635(TBC1D17);Unigene0064329(washc3);Unigene0064670(GRB14)…
GO:0005838	proteasome regulatory particle	2	26	0.079725799110907	0.340416507314825	Unigene0044836(PSMD12);Unigene0052001(PSMC1)
GO:0045254	pyruvate dehydrogenase complex	2	26	0.079725799110907	0.340416507314825	Unigene0009332(Pdk2);Unigene0077115(PC)
GO:1904724	tertiary granule lumen	2	26	0.079725799110907	0.340416507314825	Unigene0007148(QSOX1);Unigene0040631(QPCT)
GO:0043229	intracellular organelle	205	10649	0.0822257444937488	0.344991601352497	Unigene0000037(Fahd1);Unigene0000551(NEDD8);Unigene0000766(rbp4a);Unigene0000895(RRBP1);Unigene0001127(SSR3);Unigene0001217(H6pd);Unigene0001499(TBXAS1);Unigene0001504(MAN1C1);Unigene0002308(Epha3);Unigene0002404(apoa1);Unigene0002880(KIF21A);Unigene0002897(setdb1a);Unigene0003188(PROS1);Unigene0003593(UBXN6);Unigene0003725(SLC27A2);Unigene0003839(F10);Unigene0004089(Btd);Unigene0004233(Asph);Uni…
GO:0005948	acetolactate synthase complex	1	5	0.0872097728326015	0.344991601352497	Unigene0028372(HACL1)
GO:0009316	3-isopropylmalate dehydratase complex	1	5	0.0872097728326015	0.344991601352497	Unigene0031376(Aco1)
GO:0030868	smooth endoplasmic reticulum membrane	1	5	0.0872097728326015	0.344991601352497	Unigene0032668(Pgrmc1)
GO:0031232	extrinsic component of external side of plasma membrane	1	5	0.0872097728326015	0.344991601352497	Unigene0005141(tf1)
GO:0031315	extrinsic component of mitochondrial outer membrane	1	5	0.0872097728326015	0.344991601352497	Unigene0076171(SCP2)
GO:0034366	spherical high-density lipoprotein particle	1	5	0.0872097728326015	0.344991601352497	Unigene0002404(apoa1)
GO:0034998	oligosaccharyltransferase I complex	1	5	0.0872097728326015	0.344991601352497	Unigene0010574(RNF43)
GO:0044326	dendritic spine neck	1	5	0.0872097728326015	0.344991601352497	Unigene0033492(PPP1R1B)
GO:1990385	meiotic spindle midzone	1	5	0.0872097728326015	0.344991601352497	Unigene0032668(Pgrmc1)
GO:0000139	Golgi membrane	15	565	0.0897715541770784	0.352533548520206	Unigene0001504(MAN1C1);Unigene0003188(PROS1);Unigene0005234(F5);Unigene0007148(QSOX1);Unigene0024959(abcb6);Unigene0034800(hpd);Unigene0046624(Samd8);Unigene0064574(tpst1);Unigene0066650(GALNT14);Unigene0067589(FAAH);Unigene0074508(MAN2A1);Unigene0075186(Dhcr24);Unigene0076136(MOB4);Unigene0076613(Slc16a13);Unigene0077965(srebf2)
GO:0045239	tricarboxylic acid cycle enzyme complex	2	28	0.0906004182912692	0.353210326381905	Unigene0058025(SUCLG2);Unigene0077115(PC)
GO:0022624	proteasome accessory complex	2	29	0.0961918397579722	0.372310861797044	Unigene0044836(PSMD12);Unigene0052001(PSMC1)
GO:0031597	cytosolic proteasome complex	3	61	0.0982049399763975	0.377387555052156	Unigene0002179(Yme1l1);Unigene0044836(PSMD12);Unigene0052001(PSMC1)
GO:0000836	Hrd1p ubiquitin ligase complex	1	6	0.103719786641346	0.384836173883065	Unigene0049186(OS9)
GO:0000938	GARP complex	1	6	0.103719786641346	0.384836173883065	Unigene0010979(uhrf1bp1l)
GO:0016013	syntrophin complex	1	6	0.103719786641346	0.384836173883065	Unigene0027156(SNTA1)
GO:0031934	mating-type region heterochromatin	1	6	0.103719786641346	0.384836173883065	Unigene0019868(sirt2)
GO:1990712	HFE-transferrin receptor complex	1	6	0.103719786641346	0.384836173883065	Unigene0005141(tf1)
GO:0043226	organelle	208	10882	0.104526969067663	0.385174721632896	Unigene0000037(Fahd1);Unigene0000551(NEDD8);Unigene0000766(rbp4a);Unigene0000895(RRBP1);Unigene0001127(SSR3);Unigene0001217(H6pd);Unigene0001499(TBXAS1);Unigene0001504(MAN1C1);Unigene0002308(Epha3);Unigene0002404(apoa1);Unigene0002880(KIF21A);Unigene0002897(setdb1a);Unigene0003188(PROS1);Unigene0003593(UBXN6);Unigene0003725(SLC27A2);Unigene0003839(F10);Unigene0004089(Btd);Unigene0004233(Asph);Uni…
GO:1905369	endopeptidase complex	5	138	0.105565232057001	0.386354386712017	Unigene0002179(Yme1l1);Unigene0029306(PSMA1);Unigene0039231(USP25);Unigene0044836(PSMD12);Unigene0052001(PSMC1)
GO:0009536	plastid	4	100	0.107708429352537	0.391534695889627	Unigene0006838(Itih2);Unigene0019288(RIDA);Unigene0022229(Sars2);Unigene0077523(msmo1)
GO:0031975	envelope	31	1363	0.109995857514557	0.39716625062303	Unigene0005141(tf1);Unigene0005373(SHMT2);Unigene0005869(Acaa1a);Unigene0007986(MAGI1);Unigene0010574(RNF43);Unigene0011041(Hdlbp);Unigene0019288(RIDA);Unigene0024959(abcb6);Unigene0026504(sco2);Unigene0030015(TIMM17B);Unigene0036037(aldh4a1);Unigene0038032(CPM);Unigene0040174(UCP3);Unigene0040979(DNAJC3);Unigene0041799(tmem38b);Unigene0048287(SORD);Unigene0048483(NME4);Unigene0056839(EBP);Unigen…
GO:0005902	microvillus	3	66	0.117151505067329	0.40837639813867	Unigene0006418(DCXR);Unigene0015853(gamt);Unigene0050722(SLC26A2)
GO:0140534	endoplasmic reticulum protein-containing complex	5	143	0.117928237960186	0.40837639813867	Unigene0010574(RNF43);Unigene0040979(DNAJC3);Unigene0049186(OS9);Unigene0072789(CALR);Unigene0077965(srebf2)
GO:0005791	rough endoplasmic reticulum	4	104	0.119681816800284	0.40837639813867	Unigene0003725(SLC27A2);Unigene0034940(FGA);Unigene0040979(DNAJC3);Unigene0053303(VTN)
GO:0000835	ER ubiquitin ligase complex	1	7	0.119932102055594	0.40837639813867	Unigene0049186(OS9)
GO:0005883	neurofilament	1	7	0.119932102055594	0.40837639813867	Unigene0008468(nrp1a)
GO:0014701	junctional sarcoplasmic reticulum membrane	1	7	0.119932102055594	0.40837639813867	Unigene0004233(Asph)
GO:0030891	VCB complex	1	7	0.119932102055594	0.40837639813867	Unigene0047591(Elob)
GO:0034507	chromosome, centromeric outer repeat region	1	7	0.119932102055594	0.40837639813867	Unigene0019868(sirt2)
GO:0043219	lateral loop	1	7	0.119932102055594	0.40837639813867	Unigene0019868(sirt2)
GO:0005740	mitochondrial envelope	18	744	0.129303261046011	0.432475821452637	Unigene0005373(SHMT2);Unigene0005869(Acaa1a);Unigene0011041(Hdlbp);Unigene0024959(abcb6);Unigene0026504(sco2);Unigene0030015(TIMM17B);Unigene0036037(aldh4a1);Unigene0040174(UCP3);Unigene0048287(SORD);Unigene0048483(NME4);Unigene0064622(gatm);Unigene0066000(cat);Unigene0067589(FAAH);Unigene0068307(ppp1cc-a);Unigene0068556(Chdh);Unigene0069053(SFXN1);Unigene0073649(ACAD11);Unigene0076171(SCP2)
GO:0031205	endoplasmic reticulum Sec complex	1	8	0.135852070307613	0.432475821452637	Unigene0040979(DNAJC3)
GO:0031362	anchored component of external side of plasma membrane	1	8	0.135852070307613	0.432475821452637	Unigene0005141(tf1)
GO:0031466	Cul5-RING ubiquitin ligase complex	1	8	0.135852070307613	0.432475821452637	Unigene0047591(Elob)
GO:0032541	cortical endoplasmic reticulum	1	8	0.135852070307613	0.432475821452637	Unigene0004233(Asph)
GO:0032584	growth cone membrane	1	8	0.135852070307613	0.432475821452637	Unigene0008468(nrp1a)
GO:0032593	insulin-responsive compartment	1	8	0.135852070307613	0.432475821452637	Unigene0005385(AKT2)
GO:0070449	elongin complex	1	8	0.135852070307613	0.432475821452637	Unigene0047591(Elob)
GO:0071141	SMAD protein complex	1	8	0.135852070307613	0.432475821452637	Unigene0075225(SMAD9)
GO:0071556	integral component of lumenal side of endoplasmic reticulum membrane	1	8	0.135852070307613	0.432475821452637	Unigene0072789(CALR)
GO:0098553	lumenal side of endoplasmic reticulum membrane	1	8	0.135852070307613	0.432475821452637	Unigene0072789(CALR)
GO:0032592	integral component of mitochondrial membrane	3	74	0.149973896010241	0.463061939464456	Unigene0024959(abcb6);Unigene0026504(sco2);Unigene0030015(TIMM17B)
GO:0005886	plasma membrane	82	4081	0.150793384980448	0.463061939464456	Unigene0001217(H6pd);Unigene0002079(Robo1);Unigene0002308(Epha3);Unigene0002404(apoa1);Unigene0003188(PROS1);Unigene0003839(F10);Unigene0004233(Asph);Unigene0004775(DBI);Unigene0005141(tf1);Unigene0005234(F5);Unigene0005385(AKT2);Unigene0006409(--);Unigene0006418(DCXR);Unigene0007076(spp2);Unigene0008468(nrp1a);Unigene0009847(PLXNB1);Unigene0010574(RNF43);Unigene0011041(Hdlbp);Unigene0011740(Slc3…
GO:0009345	glycine-tRNA ligase complex	1	9	0.151484946739302	0.463061939464456	Unigene0076896(TARS3)
GO:0043218	compact myelin	1	9	0.151484946739302	0.463061939464456	Unigene0019868(sirt2)
GO:0043220	Schmidt-Lanterman incisure	1	9	0.151484946739302	0.463061939464456	Unigene0019868(sirt2)
GO:0045180	basal cortex	1	9	0.151484946739302	0.463061939464456	Unigene0054382(--)
GO:0071986	Ragulator complex	1	9	0.151484946739302	0.463061939464456	Unigene0078759(DYNLRB1)
GO:0098573	intrinsic component of mitochondrial membrane	3	75	0.15426764448622	0.468903913749076	Unigene0024959(abcb6);Unigene0026504(sco2);Unigene0030015(TIMM17B)
GO:0031967	organelle envelope	26	1164	0.155226643437676	0.469168169491401	Unigene0005373(SHMT2);Unigene0005869(Acaa1a);Unigene0010574(RNF43);Unigene0011041(Hdlbp);Unigene0019288(RIDA);Unigene0024959(abcb6);Unigene0026504(sco2);Unigene0030015(TIMM17B);Unigene0036037(aldh4a1);Unigene0040174(UCP3);Unigene0041799(tmem38b);Unigene0048287(SORD);Unigene0048483(NME4);Unigene0056839(EBP);Unigene0060249(dhcr7);Unigene0063683(Gch1);Unigene0064622(gatm);Unigene0066000(cat);Unigene…
GO:0071944	cell periphery	90	4521	0.157638025651494	0.473794736315665	Unigene0001217(H6pd);Unigene0002079(Robo1);Unigene0002308(Epha3);Unigene0002404(apoa1);Unigene0003188(PROS1);Unigene0003593(UBXN6);Unigene0003839(F10);Unigene0004233(Asph);Unigene0004775(DBI);Unigene0005141(tf1);Unigene0005234(F5);Unigene0005385(AKT2);Unigene0006409(--);Unigene0006418(DCXR);Unigene0007076(spp2);Unigene0007199(PANK1);Unigene0008468(nrp1a);Unigene0009847(PLXNB1);Unigene0010574(RNF4…
GO:0098588	bounding membrane of organelle	37	1733	0.162969793913413	0.485176811746633	Unigene0001504(MAN1C1);Unigene0003188(PROS1);Unigene0003593(UBXN6);Unigene0003725(SLC27A2);Unigene0004233(Asph);Unigene0005234(F5);Unigene0007148(QSOX1);Unigene0024959(abcb6);Unigene0028179(HMGCR);Unigene0030492(Rnd2);Unigene0032406(HHIP);Unigene0032668(Pgrmc1);Unigene0034800(hpd);Unigene0040979(DNAJC3);Unigene0041799(tmem38b);Unigene0044996(LRP1);Unigene0046624(Samd8);Unigene0047082(cyb5r2);Unig…
GO:0055037	recycling endosome	5	160	0.164632386552923	0.485176811746633	Unigene0005141(tf1);Unigene0007199(PANK1);Unigene0011740(Slc31a1);Unigene0055635(TBC1D17);Unigene0065754(Mcoln2)
GO:0002080	acrosomal membrane	1	10	0.166835892515106	0.485176811746633	Unigene0030492(Rnd2)
GO:0035748	myelin sheath abaxonal region	1	10	0.166835892515106	0.485176811746633	Unigene0019868(sirt2)
GO:0042585	germinal vesicle	1	10	0.166835892515106	0.485176811746633	Unigene0032668(Pgrmc1)
GO:0070852	cell body fiber	1	10	0.166835892515106	0.485176811746633	Unigene0008468(nrp1a)
GO:0101002	ficolin-1-rich granule	4	119	0.169172286672929	0.487174461451954	Unigene0040631(QPCT);Unigene0044836(PSMD12);Unigene0066000(cat);Unigene0078301(STBD1)
GO:0009376	HslUV protease complex	2	41	0.169340484776362	0.487174461451954	Unigene0002179(Yme1l1);Unigene0052001(PSMC1)
GO:0098791	Golgi apparatus subcompartment	16	679	0.170239402886556	0.487174461451954	Unigene0001504(MAN1C1);Unigene0003188(PROS1);Unigene0005234(F5);Unigene0007148(QSOX1);Unigene0014995(chac1);Unigene0024959(abcb6);Unigene0034800(hpd);Unigene0046624(Samd8);Unigene0064574(tpst1);Unigene0066650(GALNT14);Unigene0067589(FAAH);Unigene0074508(MAN2A1);Unigene0075186(Dhcr24);Unigene0076136(MOB4);Unigene0076613(Slc16a13);Unigene0077965(srebf2)
GO:0031304	intrinsic component of mitochondrial inner membrane	2	42	0.175805562219382	0.495201007717421	Unigene0026504(sco2);Unigene0030015(TIMM17B)
GO:0031305	integral component of mitochondrial inner membrane	2	42	0.175805562219382	0.495201007717421	Unigene0026504(sco2);Unigene0030015(TIMM17B)
GO:0080008	Cul4-RING E3 ubiquitin ligase complex	2	42	0.175805562219382	0.495201007717421	Unigene0011050(Dcaf8);Unigene0048807(crbn)
GO:0005951	carbamoyl-phosphate synthase complex	1	11	0.181909976304428	0.496789681481128	Unigene0077115(PC)
GO:0010007	magnesium chelatase complex	1	11	0.181909976304428	0.496789681481128	Unigene0006838(Itih2)
GO:0031462	Cul2-RING ubiquitin ligase complex	1	11	0.181909976304428	0.496789681481128	Unigene0047591(Elob)
GO:0033010	paranodal junction	1	11	0.181909976304428	0.496789681481128	Unigene0019868(sirt2)
GO:0044327	dendritic spine head	1	11	0.181909976304428	0.496789681481128	Unigene0033492(PPP1R1B)
GO:0098576	lumenal side of membrane	1	11	0.181909976304428	0.496789681481128	Unigene0072789(CALR)
GO:0031012	extracellular matrix	8	304	0.186789867615059	0.506369141878158	Unigene0005141(tf1);Unigene0011608(Cilp);Unigene0028768(LPL);Unigene0038289(BMP1);Unigene0048966(F2);Unigene0053303(VTN);Unigene0062689(Kazald1);Unigene0072789(CALR)
GO:0030496	midbody	5	168	0.188817258802366	0.506369141878158	Unigene0019868(sirt2);Unigene0032668(Pgrmc1);Unigene0059987(DCTN3);Unigene0068307(ppp1cc-a);Unigene0072789(CALR)
GO:1904115	axon cytoplasm	2	44	0.18884743000151	0.506369141878158	Unigene0033492(PPP1R1B);Unigene0078759(DYNLRB1)
GO:0031966	mitochondrial membrane	16	693	0.190511717844014	0.506369141878158	Unigene0005373(SHMT2);Unigene0011041(Hdlbp);Unigene0024959(abcb6);Unigene0026504(sco2);Unigene0030015(TIMM17B);Unigene0036037(aldh4a1);Unigene0040174(UCP3);Unigene0048287(SORD);Unigene0048483(NME4);Unigene0064622(gatm);Unigene0067589(FAAH);Unigene0068307(ppp1cc-a);Unigene0068556(Chdh);Unigene0069053(SFXN1);Unigene0073649(ACAD11);Unigene0076171(SCP2)
GO:1905368	peptidase complex	5	170	0.195055192929492	0.506369141878158	Unigene0002179(Yme1l1);Unigene0029306(PSMA1);Unigene0039231(USP25);Unigene0044836(PSMD12);Unigene0052001(PSMC1)
GO:0008540	proteasome regulatory particle, base subcomplex	1	12	0.19671217593408	0.506369141878158	Unigene0052001(PSMC1)
GO:0008541	proteasome regulatory particle, lid subcomplex	1	12	0.19671217593408	0.506369141878158	Unigene0044836(PSMD12)
GO:0031464	Cul4A-RING E3 ubiquitin ligase complex	1	12	0.19671217593408	0.506369141878158	Unigene0048807(crbn)
GO:0044224	juxtaparanode region of axon	1	12	0.19671217593408	0.506369141878158	Unigene0019868(sirt2)
GO:0060091	kinocilium	1	12	0.19671217593408	0.506369141878158	Unigene0074038(cdc14ab)
GO:0072357	PTW/PP1 phosphatase complex	1	12	0.19671217593408	0.506369141878158	Unigene0068307(ppp1cc-a)
GO:0097732	9+2 non-motile cilium	1	12	0.19671217593408	0.506369141878158	Unigene0074038(cdc14ab)
GO:1904813	ficolin-1-rich granule lumen	3	86	0.203755934081099	0.522003297788721	Unigene0040631(QPCT);Unigene0044836(PSMD12);Unigene0066000(cat)
GO:0030312	external encapsulating structure	10	410	0.210011569222154	0.531079861897578	Unigene0005141(tf1);Unigene0011608(Cilp);Unigene0028768(LPL);Unigene0038032(CPM);Unigene0038289(BMP1);Unigene0040979(DNAJC3);Unigene0048966(F2);Unigene0053303(VTN);Unigene0062689(Kazald1);Unigene0072789(CALR)
GO:0005677	chromatin silencing complex	1	13	0.211247380011304	0.531079861897578	Unigene0019868(sirt2)
GO:0009317	acetyl-CoA carboxylase complex	1	13	0.211247380011304	0.531079861897578	Unigene0077115(PC)
GO:0030062	mitochondrial tricarboxylic acid cycle enzyme complex	1	13	0.211247380011304	0.531079861897578	Unigene0058025(SUCLG2)
GO:0070820	tertiary granule	3	88	0.213125244014793	0.533308750139341	Unigene0007148(QSOX1);Unigene0040631(QPCT);Unigene0078301(STBD1)
GO:0031230	intrinsic component of cell outer membrane	2	49	0.221948746331372	0.541651649824225	Unigene0038032(CPM);Unigene0040979(DNAJC3)
GO:0045203	integral component of cell outer membrane	2	49	0.221948746331372	0.541651649824225	Unigene0038032(CPM);Unigene0040979(DNAJC3)
GO:0005770	late endosome	6	225	0.223320778799181	0.541651649824225	Unigene0003593(UBXN6);Unigene0005141(tf1);Unigene0011740(Slc31a1);Unigene0016329(TTPA);Unigene0065754(Mcoln2);Unigene0078759(DYNLRB1)
GO:0005614	interstitial matrix	1	14	0.225520389517893	0.541651649824225	Unigene0062689(Kazald1)
GO:0005845	mRNA cap binding complex	1	14	0.225520389517893	0.541651649824225	Unigene0048844(EIF4E2)
GO:0009570	chloroplast stroma	1	14	0.225520389517893	0.541651649824225	Unigene0019288(RIDA)
GO:0033270	paranode region of axon	1	14	0.225520389517893	0.541651649824225	Unigene0019868(sirt2)
GO:0033553	rDNA heterochromatin	1	14	0.225520389517893	0.541651649824225	Unigene0019868(sirt2)
GO:0071203	WASH complex	1	14	0.225520389517893	0.541651649824225	Unigene0064329(washc3)
GO:0043235	receptor complex	6	230	0.237991093986798	0.562752509276147	Unigene0005141(tf1);Unigene0008468(nrp1a);Unigene0009847(PLXNB1);Unigene0042596(AHR);Unigene0044996(LRP1);Unigene0069760(Itga9)
GO:0000164	protein phosphatase type 1 complex	1	15	0.239535919375907	0.562752509276147	Unigene0068307(ppp1cc-a)
GO:0001674	female germ cell nucleus	1	15	0.239535919375907	0.562752509276147	Unigene0032668(Pgrmc1)
GO:0015627	type II protein secretion system complex	1	15	0.239535919375907	0.562752509276147	Unigene0079061(Lnx2)
GO:0036157	outer dynein arm	1	15	0.239535919375907	0.562752509276147	Unigene0078759(DYNLRB1)
GO:0033116	endoplasmic reticulum-Golgi intermediate compartment membrane	2	52	0.242028827774319	0.566136997141668	Unigene0005234(F5);Unigene0072789(CALR)
GO:0030126	COPI vesicle coat	1	16	0.253298599985512	0.584869728721911	Unigene0047082(cyb5r2)
GO:0031528	microvillus membrane	1	16	0.253298599985512	0.584869728721911	Unigene0050722(SLC26A2)
GO:0045252	oxoglutarate dehydrogenase complex	1	16	0.253298599985512	0.584869728721911	Unigene0077115(PC)
GO:0030867	rough endoplasmic reticulum membrane	2	54	0.255461316325932	0.587342684544237	Unigene0003725(SLC27A2);Unigene0040979(DNAJC3)
GO:0005743	mitochondrial inner membrane	11	483	0.2595229820057	0.59316273784981	Unigene0005373(SHMT2);Unigene0011041(Hdlbp);Unigene0026504(sco2);Unigene0030015(TIMM17B);Unigene0036037(aldh4a1);Unigene0040174(UCP3);Unigene0048483(NME4);Unigene0064622(gatm);Unigene0067589(FAAH);Unigene0068556(Chdh);Unigene0073649(ACAD11)
GO:0009379	Holliday junction helicase complex	2	55	0.262183840018649	0.59316273784981	Unigene0002179(Yme1l1);Unigene0052001(PSMC1)
GO:0005797	Golgi medial cisterna	1	17	0.266812978735416	0.59316273784981	Unigene0074508(MAN2A1)
GO:0005869	dynactin complex	1	17	0.266812978735416	0.59316273784981	Unigene0059987(DCTN3)
GO:0008250	oligosaccharyltransferase complex	1	17	0.266812978735416	0.59316273784981	Unigene0010574(RNF43)
GO:0033104	type VI protein secretion system complex	1	17	0.266812978735416	0.59316273784981	Unigene0076623(TOR3A)
GO:0034518	RNA cap binding complex	1	17	0.266812978735416	0.59316273784981	Unigene0048844(EIF4E2)
GO:0035371	microtubule plus-end	1	17	0.266812978735416	0.59316273784981	Unigene0020631(SLAIN2)
GO:0031225	anchored component of membrane	3	100	0.270939987311078	0.599858901947984	Unigene0005141(tf1);Unigene0028768(LPL);Unigene0038032(CPM)
GO:0099738	cell cortex region	2	57	0.27562988445054	0.605160379757782	Unigene0003593(UBXN6);Unigene0054382(--)
GO:0009331	glycerol-3-phosphate dehydrogenase complex	1	18	0.280083521486408	0.605160379757782	Unigene0009747(Dmgdh)
GO:0030663	COPI-coated vesicle membrane	1	18	0.280083521486408	0.605160379757782	Unigene0047082(cyb5r2)
GO:0030673	axolemma	1	18	0.280083521486408	0.605160379757782	Unigene0002079(Robo1)
GO:0042025	host cell nucleus	1	18	0.280083521486408	0.605160379757782	Unigene0004799(CFI)
GO:0045179	apical cortex	1	18	0.280083521486408	0.605160379757782	Unigene0003593(UBXN6)
GO:0055052	ATP-binding cassette (ABC) transporter complex, substrate-binding subunit-containing	3	103	0.285686474754678	0.614797293672067	Unigene0005141(tf1);Unigene0024959(abcb6);Unigene0055008(ABCD2)
GO:0005852	eukaryotic translation initiation factor 3 complex	1	19	0.293114614028452	0.620849064359477	Unigene0011608(Cilp)
GO:0034515	proteasome storage granule	1	19	0.293114614028452	0.620849064359477	Unigene0044836(PSMD12)
GO:0044217	other organism part	1	19	0.293114614028452	0.620849064359477	Unigene0023088(c9)
GO:0045240	dihydrolipoyl dehydrogenase complex	1	19	0.293114614028452	0.620849064359477	Unigene0077115(PC)
GO:0045177	apical part of cell	8	350	0.300481605285789	0.633957269191194	Unigene0003593(UBXN6);Unigene0004089(Btd);Unigene0005141(tf1);Unigene0006418(DCXR);Unigene0032056(--);Unigene0050722(SLC26A2);Unigene0076560(SLC19A1);Unigene0078017(igfbp2a)
GO:0032154	cleavage furrow	2	61	0.302466271829504	0.635443564360489	Unigene0059987(DCTN3);Unigene0068307(ppp1cc-a)
GO:0005744	TIM23 mitochondrial import inner membrane translocase complex	1	20	0.305910563511834	0.635443564360489	Unigene0030015(TIMM17B)
GO:0034045	phagophore assembly site membrane	1	20	0.305910563511834	0.635443564360489	Unigene0078301(STBD1)
GO:0097386	glial cell projection	1	20	0.305910563511834	0.635443564360489	Unigene0019868(sirt2)
GO:0005640	nuclear outer membrane	1	21	0.318475599852805	0.651482405782545	Unigene0060249(dhcr7)
GO:0033647	host intracellular organelle	1	21	0.318475599852805	0.651482405782545	Unigene0004799(CFI)
GO:0033648	host intracellular membrane-bounded organelle	1	21	0.318475599852805	0.651482405782545	Unigene0004799(CFI)
GO:0060076	excitatory synapse	1	21	0.318475599852805	0.651482405782545	Unigene0077137(MET)
GO:1990204	oxidoreductase complex	5	209	0.327431991016118	0.666583767368646	Unigene0009332(Pdk2);Unigene0009747(Dmgdh);Unigene0010034(FMO5);Unigene0076851(FMO5);Unigene0077115(PC)
GO:0005905	clathrin-coated pit	2	65	0.329125666621891	0.666583767368646	Unigene0005141(tf1);Unigene0044996(LRP1)
GO:0008074	guanylate cyclase complex, soluble	1	22	0.33081387711418	0.666583767368646	Unigene0020181(npr2)
GO:0031307	integral component of mitochondrial outer membrane	1	22	0.33081387711418	0.666583767368646	Unigene0024959(abcb6)
GO:0030139	endocytic vesicle	5	213	0.341708281164874	0.683318731390348	Unigene0002404(apoa1);Unigene0005141(tf1);Unigene0037182(hpx);Unigene0044996(LRP1);Unigene0072789(CALR)
GO:0005868	cytoplasmic dynein complex	1	23	0.342929474861327	0.683318731390348	Unigene0078759(DYNLRB1)
GO:0031306	intrinsic component of mitochondrial outer membrane	1	23	0.342929474861327	0.683318731390348	Unigene0024959(abcb6)
GO:0009279	cell outer membrane	2	68	0.348938576875426	0.690179979260953	Unigene0038032(CPM);Unigene0040979(DNAJC3)
GO:0044304	main axon	2	68	0.348938576875426	0.690179979260953	Unigene0002079(Robo1);Unigene0019868(sirt2)
GO:0030313	cell envelope	5	216	0.352445849767807	0.694563616025934	Unigene0005141(tf1);Unigene0007986(MAGI1);Unigene0038032(CPM);Unigene0040979(DNAJC3);Unigene0079061(Lnx2)
GO:0019866	organelle inner membrane	11	527	0.356814492786563	0.700606558829091	Unigene0005373(SHMT2);Unigene0011041(Hdlbp);Unigene0026504(sco2);Unigene0030015(TIMM17B);Unigene0036037(aldh4a1);Unigene0040174(UCP3);Unigene0048483(NME4);Unigene0064622(gatm);Unigene0067589(FAAH);Unigene0068556(Chdh);Unigene0073649(ACAD11)
GO:0033202	DNA helicase complex	2	70	0.362038284690353	0.708278535139673	Unigene0002179(Yme1l1);Unigene0052001(PSMC1)
GO:0032045	guanyl-nucleotide exchange factor complex	1	25	0.366508585554463	0.709286399382378	Unigene0078759(DYNLRB1)
GO:0071782	endoplasmic reticulum tubular network	1	25	0.366508585554463	0.709286399382378	Unigene0004233(Asph)
GO:1990752	microtubule end	1	25	0.366508585554463	0.709286399382378	Unigene0020631(SLAIN2)
GO:0031902	late endosome membrane	3	121	0.374668412689986	0.718562489726382	Unigene0003593(UBXN6);Unigene0065754(Mcoln2);Unigene0078759(DYNLRB1)
GO:0098552	side of membrane	10	483	0.376693629884015	0.718562489726382	Unigene0001217(H6pd);Unigene0003839(F10);Unigene0005141(tf1);Unigene0024959(abcb6);Unigene0026093(FGB);Unigene0034940(FGA);Unigene0048966(F2);Unigene0055008(ABCD2);Unigene0072789(CALR);Unigene0078921(Rora)
GO:0008305	integrin complex	1	26	0.377979897012204	0.718562489726382	Unigene0069760(Itga9)
GO:0030137	COPI-coated vesicle	1	26	0.377979897012204	0.718562489726382	Unigene0047082(cyb5r2)
GO:0097038	perinuclear endoplasmic reticulum	1	26	0.377979897012204	0.718562489726382	Unigene0004775(DBI)
GO:0016324	apical plasma membrane	6	276	0.382345847491617	0.724303049121443	Unigene0005141(tf1);Unigene0006418(DCXR);Unigene0032056(--);Unigene0050722(SLC26A2);Unigene0076560(SLC19A1);Unigene0078017(igfbp2a)
GO:0098636	protein complex involved in cell adhesion	1	27	0.389244128525894	0.732214479534724	Unigene0069760(Itga9)
GO:1902773	GTPase activator complex	1	27	0.389244128525894	0.732214479534724	Unigene0078759(DYNLRB1)
GO:0120111	neuron projection cytoplasm	2	75	0.394331037751817	0.739089236104062	Unigene0033492(PPP1R1B);Unigene0078759(DYNLRB1)
GO:0140535	intracellular protein-containing complex	21	1079	0.395646282524108	0.739089236104062	Unigene0000551(NEDD8);Unigene0002179(Yme1l1);Unigene0007308(ABAT);Unigene0010034(FMO5);Unigene0011050(Dcaf8);Unigene0021728(HELZ2);Unigene0029306(PSMA1);Unigene0032270(helz);Unigene0039231(USP25);Unigene0042596(AHR);Unigene0044836(PSMD12);Unigene0047591(Elob);Unigene0048807(crbn);Unigene0048844(EIF4E2);Unigene0049186(OS9);Unigene0052001(PSMC1);Unigene0067589(FAAH);Unigene0072788(--);Unigene007685…
GO:0042788	polysomal ribosome	1	28	0.400305006682732	0.745204476108339	Unigene0025021(NR0B1)
GO:0005839	proteasome core complex	1	29	0.411166191215759	0.757559626281091	Unigene0029306(PSMA1)
GO:0033646	host intracellular part	1	29	0.411166191215759	0.757559626281091	Unigene0004799(CFI)
GO:0043656	host intracellular region	1	29	0.411166191215759	0.757559626281091	Unigene0004799(CFI)
GO:0005844	polysome	2	78	0.413348767214733	0.758981695431831	Unigene0025021(NR0B1);Unigene0072789(CALR)
GO:0098858	actin-based cell projection	4	182	0.418566997469205	0.765949131423239	Unigene0006418(DCXR);Unigene0007076(spp2);Unigene0015853(gamt);Unigene0050722(SLC26A2)
GO:0030660	Golgi-associated vesicle membrane	2	80	0.425861816711459	0.776656465731406	Unigene0047082(cyb5r2);Unigene0077965(srebf2)
GO:0005721	pericentric heterochromatin	1	31	0.43230379122401	0.780467918384286	Unigene0019868(sirt2)
GO:0016010	dystrophin-associated glycoprotein complex	1	31	0.43230379122401	0.780467918384286	Unigene0027156(SNTA1)
GO:0090665	glycoprotein complex	1	31	0.43230379122401	0.780467918384286	Unigene0027156(SNTA1)
GO:0005798	Golgi-associated vesicle	3	135	0.442463092331432	0.786411818399841	Unigene0005234(F5);Unigene0047082(cyb5r2);Unigene0077965(srebf2)
GO:0008180	COP9 signalosome	1	32	0.442587202548695	0.786411818399841	Unigene0044836(PSMD12)
GO:0009532	plastid stroma	1	32	0.442587202548695	0.786411818399841	Unigene0019288(RIDA)
GO:0044295	axonal growth cone	1	32	0.442587202548695	0.786411818399841	Unigene0008468(nrp1a)
GO:0031594	neuromuscular junction	2	83	0.444366529356044	0.786411818399841	Unigene0027156(SNTA1);Unigene0072314(SDC2)
GO:0055051	ATP-binding cassette (ABC) transporter complex, integrated substrate binding	2	83	0.444366529356044	0.786411818399841	Unigene0024959(abcb6);Unigene0055008(ABCD2)
GO:0098590	plasma membrane region	19	1001	0.447434490786575	0.78924510178091	Unigene0002079(Robo1);Unigene0005141(tf1);Unigene0005385(AKT2);Unigene0006409(--);Unigene0006418(DCXR);Unigene0020913(Slc41a1);Unigene0027156(SNTA1);Unigene0032056(--);Unigene0032406(HHIP);Unigene0044996(LRP1);Unigene0050722(SLC26A2);Unigene0058316(slc39a14);Unigene0059987(DCTN3);Unigene0064062(HPGD);Unigene0068307(ppp1cc-a);Unigene0069760(Itga9);Unigene0076560(SLC19A1);Unigene0077137(MET);Unigen…
GO:0032839	dendrite cytoplasm	1	33	0.452684914234623	0.790728843695543	Unigene0033492(PPP1R1B)
GO:0043073	germ cell nucleus	1	33	0.452684914234623	0.790728843695543	Unigene0032668(Pgrmc1)
GO:0101003	ficolin-1-rich granule membrane	1	33	0.452684914234623	0.790728843695543	Unigene0078301(STBD1)
GO:0019867	outer membrane	6	299	0.456227645602994	0.794338101405861	Unigene0024959(abcb6);Unigene0038032(CPM);Unigene0040979(DNAJC3);Unigene0060249(dhcr7);Unigene0068307(ppp1cc-a);Unigene0076171(SCP2)
GO:0032153	cell division site	2	86	0.462535998175781	0.802723764576034	Unigene0059987(DCTN3);Unigene0068307(ppp1cc-a)
GO:0005793	endoplasmic reticulum-Golgi intermediate compartment	2	87	0.468514994345851	0.810485745845878	Unigene0005234(F5);Unigene0072789(CALR)
GO:0097542	ciliary tip	1	36	0.481896982324563	0.830963386187868	Unigene0078759(DYNLRB1)
GO:0005923	bicellular tight junction	2	91	0.492028919108921	0.845723829011499	Unigene0032056(--);Unigene0035965(Aoc1)
GO:0031968	organelle outer membrane	4	201	0.494080373085015	0.846545352610631	Unigene0024959(abcb6);Unigene0060249(dhcr7);Unigene0068307(ppp1cc-a);Unigene0076171(SCP2)
GO:0030666	endocytic vesicle membrane	2	92	0.497804508286036	0.849433952136575	Unigene0044996(LRP1);Unigene0072789(CALR)
GO:0009360	DNA polymerase III complex	1	38	0.500502904883447	0.849433952136575	Unigene0021728(HELZ2)
GO:0046658	anchored component of plasma membrane	1	38	0.500502904883447	0.849433952136575	Unigene0005141(tf1)
GO:0030288	outer membrane-bounded periplasmic space	3	148	0.502735962490908	0.850540716415435	Unigene0005141(tf1);Unigene0007986(MAGI1);Unigene0079061(Lnx2)
GO:0030135	coated vesicle	5	262	0.514559126051409	0.865638292637342	Unigene0000766(rbp4a);Unigene0005234(F5);Unigene0044996(LRP1);Unigene0047082(cyb5r2);Unigene0077965(srebf2)
GO:0031985	Golgi cisterna	2	95	0.514877794877229	0.865638292637342	Unigene0074508(MAN2A1);Unigene0076136(MOB4)
GO:0070821	tertiary granule membrane	1	40	0.518442690637478	0.868916409853468	Unigene0078301(STBD1)
GO:0030670	phagocytic vesicle membrane	1	41	0.527170245784006	0.879584203838294	Unigene0072789(CALR)
GO:0031224	intrinsic component of membrane	97	5372	0.528216808985467	0.879584203838294	Unigene0000895(RRBP1);Unigene0001127(SSR3);Unigene0001499(TBXAS1);Unigene0001504(MAN1C1);Unigene0002079(Robo1);Unigene0002308(Epha3);Unigene0003839(F10);Unigene0004233(Asph);Unigene0005141(tf1);Unigene0005245(SYNE1);Unigene0006010(Rnf130);Unigene0006409(--);Unigene0007148(QSOX1);Unigene0008468(nrp1a);Unigene0009847(PLXNB1);Unigene0010574(RNF43);Unigene0011500(GGCX);Unigene0011740(Slc31a1);Unigene…
GO:0016021	integral component of membrane	95	5263	0.529712420155404	0.879584203838294	Unigene0000895(RRBP1);Unigene0001127(SSR3);Unigene0001499(TBXAS1);Unigene0001504(MAN1C1);Unigene0002079(Robo1);Unigene0002308(Epha3);Unigene0004233(Asph);Unigene0005141(tf1);Unigene0005245(SYNE1);Unigene0006010(Rnf130);Unigene0006409(--);Unigene0007148(QSOX1);Unigene0008468(nrp1a);Unigene0009847(PLXNB1);Unigene0010574(RNF43);Unigene0011500(GGCX);Unigene0011740(Slc31a1);Unigene0012837(slc7a2);Unig…
GO:0005581	collagen trimer	1	42	0.53574011611485	0.886278291281438	Unigene0068879(colec11)
GO:0070160	tight junction	2	99	0.537038518508827	0.886278291281438	Unigene0032056(--);Unigene0035965(Aoc1)
GO:0043190	ATP-binding cassette (ABC) transporter complex	3	157	0.542454057322536	0.892477929172857	Unigene0005141(tf1);Unigene0024959(abcb6);Unigene0055008(ABCD2)
GO:0000407	phagophore assembly site	1	43	0.544155141741907	0.892547153223006	Unigene0078301(STBD1)
GO:0042597	periplasmic space	3	159	0.551029935520328	0.901076307932937	Unigene0005141(tf1);Unigene0007986(MAGI1);Unigene0079061(Lnx2)
GO:0030134	COPII-coated ER to Golgi transport vesicle	2	103	0.558494506704624	0.910515286688145	Unigene0005234(F5);Unigene0077965(srebf2)
GO:0031312	extrinsic component of organelle membrane	1	45	0.560531765271544	0.910746323550435	Unigene0076171(SCP2)
GO:0062023	collagen-containing extracellular matrix	3	162	0.563714731863001	0.910746323550435	Unigene0011608(Cilp);Unigene0053303(VTN);Unigene0062689(Kazald1)
GO:0098862	cluster of actin-based cell projections	3	162	0.563714731863001	0.910746323550435	Unigene0006418(DCXR);Unigene0074038(cdc14ab);Unigene0076560(SLC19A1)
GO:0035578	azurophil granule lumen	1	46	0.568498792059198	0.913724147818151	Unigene0040979(DNAJC3)
GO:0005903	brush border	2	105	0.568954627358886	0.913724147818151	Unigene0006418(DCXR);Unigene0076560(SLC19A1)
GO:0043025	neuronal cell body	11	625	0.579665971636965	0.928155633156806	Unigene0002079(Robo1);Unigene0004089(Btd);Unigene0008468(nrp1a);Unigene0011740(Slc31a1);Unigene0019868(sirt2);Unigene0032668(Pgrmc1);Unigene0033492(PPP1R1B);Unigene0044996(LRP1);Unigene0072314(SDC2);Unigene0076136(MOB4);Unigene0077137(MET)
GO:0045171	intercellular bridge	1	48	0.58400348426898	0.930126249205399	Unigene0007148(QSOX1)
GO:0044306	neuron projection terminus	3	167	0.584365817247415	0.930126249205399	Unigene0008468(nrp1a);Unigene0063683(Gch1);Unigene0076136(MOB4)
GO:0005773	vacuole	11	628	0.586083268551358	0.930126249205399	Unigene0003593(UBXN6);Unigene0019288(RIDA);Unigene0020739(TCN2);Unigene0040979(DNAJC3);Unigene0043721(GLB1);Unigene0047733(MST1);Unigene0055635(TBC1D17);Unigene0065754(Mcoln2);Unigene0066000(cat);Unigene0075186(Dhcr24);Unigene0078759(DYNLRB1)
GO:0009295	nucleoid	1	50	0.598952756568181	0.937205120918466	Unigene0005373(SHMT2)
GO:0032589	neuron projection membrane	1	50	0.598952756568181	0.937205120918466	Unigene0002079(Robo1)
GO:0042645	mitochondrial nucleoid	1	50	0.598952756568181	0.937205120918466	Unigene0005373(SHMT2)
GO:0051233	spindle midzone	1	50	0.598952756568181	0.937205120918466	Unigene0032668(Pgrmc1)
GO:0030286	dynein complex	2	111	0.599253831962737	0.937205120918466	Unigene0033642(DNAL4);Unigene0078759(DYNLRB1)
GO:0030315	T-tubule	1	51	0.606225336864954	0.945360090531435	Unigene0078301(STBD1)
GO:0031253	cell projection membrane	5	292	0.610886706348098	0.949875861315829	Unigene0002079(Robo1);Unigene0005385(AKT2);Unigene0032406(HHIP);Unigene0050722(SLC26A2);Unigene0076560(SLC19A1)
GO:0031526	brush border membrane	1	52	0.613366444886339	0.950983133570173	Unigene0076560(SLC19A1)
GO:0009579	thylakoid	1	53	0.620378449976505	0.955476571901379	Unigene0019288(RIDA)
GO:0043296	apical junction complex	2	116	0.623261028721697	0.955476571901379	Unigene0032056(--);Unigene0035965(Aoc1)
GO:0019005	SCF ubiquitin ligase complex	1	54	0.627263678913309	0.955476571901379	Unigene0000551(NEDD8)
GO:0035579	specific granule membrane	1	54	0.627263678913309	0.955476571901379	Unigene0032668(Pgrmc1)
GO:0043197	dendritic spine	3	178	0.627558634998494	0.955476571901379	Unigene0033492(PPP1R1B);Unigene0068307(ppp1cc-a);Unigene0076136(MOB4)
GO:0044309	neuron spine	3	179	0.631328861138867	0.955476571901379	Unigene0033492(PPP1R1B);Unigene0068307(ppp1cc-a);Unigene0076136(MOB4)
GO:0005775	vacuolar lumen	2	118	0.632548585045963	0.955476571901379	Unigene0020739(TCN2);Unigene0040979(DNAJC3)
GO:0098802	plasma membrane signaling receptor complex	2	118	0.632548585045963	0.955476571901379	Unigene0005141(tf1);Unigene0069760(Itga9)
GO:0005882	intermediate filament	1	55	0.634024416670617	0.955476571901379	Unigene0008468(nrp1a)
GO:0032580	Golgi cisterna membrane	1	55	0.634024416670617	0.955476571901379	Unigene0076136(MOB4)
GO:0005858	axonemal dynein complex	1	56	0.640662907167036	0.960102072579012	Unigene0078759(DYNLRB1)
GO:0030118	clathrin coat	1	56	0.640662907167036	0.960102072579012	Unigene0007199(PANK1)
GO:0005741	mitochondrial outer membrane	3	182	0.642480965155572	0.96015210903805	Unigene0024959(abcb6);Unigene0068307(ppp1cc-a);Unigene0076171(SCP2)
GO:0030027	lamellipodium	3	183	0.646145320872076	0.962953414485255	Unigene0007076(spp2);Unigene0013796(ANGPTL3);Unigene0032028(slc39a14)
GO:0005635	nuclear envelope	7	424	0.648973335146038	0.964496282620355	Unigene0010574(RNF43);Unigene0041799(tmem38b);Unigene0056839(EBP);Unigene0060249(dhcr7);Unigene0063683(Gch1);Unigene0068307(ppp1cc-a);Unigene0072789(CALR)
GO:0008287	protein serine/threonine phosphatase complex	1	58	0.653581921174294	0.968669624219752	Unigene0068307(ppp1cc-a)
GO:0005801	cis-Golgi network	1	59	0.659866733798786	0.96996804039275	Unigene0074508(MAN2A1)
GO:0008023	transcription elongation factor complex	1	59	0.659866733798786	0.96996804039275	Unigene0047591(Elob)
GO:1903293	phosphatase complex	1	59	0.659866733798786	0.96996804039275	Unigene0068307(ppp1cc-a)
GO:0031461	cullin-RING ubiquitin ligase complex	4	249	0.662238517561414	0.970801968523272	Unigene0000551(NEDD8);Unigene0011050(Dcaf8);Unigene0047591(Elob);Unigene0048807(crbn)
GO:0000151	ubiquitin ligase complex	6	371	0.665204396273031	0.972499905420898	Unigene0000551(NEDD8);Unigene0011050(Dcaf8);Unigene0047591(Elob);Unigene0048807(crbn);Unigene0049186(OS9);Unigene0078727(ubr3)
GO:0030667	secretory granule membrane	3	190	0.671050736729969	0.975580155093943	Unigene0030492(Rnd2);Unigene0032668(Pgrmc1);Unigene0078301(STBD1)
GO:0033643	host cell part	1	61	0.672097405578452	0.975580155093943	Unigene0004799(CFI)
GO:0005938	cell cortex	6	374	0.67275137089192	0.975580155093943	Unigene0003593(UBXN6);Unigene0004233(Asph);Unigene0005385(AKT2);Unigene0026093(FGB);Unigene0034940(FGA);Unigene0054382(--)
GO:0000314	organellar small ribosomal subunit	1	62	0.678047326725083	0.97798783318524	Unigene0074127(TTC14)
GO:0005881	cytoplasmic microtubule	1	62	0.678047326725083	0.97798783318524	Unigene0006418(DCXR)
GO:0032421	stereocilium bundle	1	63	0.68388961863808	0.983777044992746	Unigene0074038(cdc14ab)
GO:0042383	sarcolemma	2	132	0.692602564083673	0.993653811938709	Unigene0027156(SNTA1);Unigene0078301(STBD1)
GO:0000775	chromosome, centromeric region	4	260	0.694968371420942	0.99439623357571	Unigene0019868(sirt2);Unigene0032668(Pgrmc1);Unigene0059987(DCTN3);Unigene0068307(ppp1cc-a)
GO:0030136	clathrin-coated vesicle	2	134	0.70048915652513	0.999637045651246	Unigene0000766(rbp4a);Unigene0044996(LRP1)
GO:0044297	cell body	11	690	0.707655136213427	1	Unigene0002079(Robo1);Unigene0004089(Btd);Unigene0008468(nrp1a);Unigene0011740(Slc31a1);Unigene0019868(sirt2);Unigene0032668(Pgrmc1);Unigene0033492(PPP1R1B);Unigene0044996(LRP1);Unigene0072314(SDC2);Unigene0076136(MOB4);Unigene0077137(MET)
GO:0055038	recycling endosome membrane	1	68	0.711553362211791	1	Unigene0065754(Mcoln2)
GO:0005795	Golgi stack	2	138	0.715759514931368	1	Unigene0074508(MAN2A1);Unigene0076136(MOB4)
GO:0098533	ATPase dependent transmembrane transport complex	3	204	0.716955428668331	1	Unigene0005141(tf1);Unigene0024959(abcb6);Unigene0055008(ABCD2)
GO:1902494	catalytic complex	31	1867	0.720317978400343	1	Unigene0000551(NEDD8);Unigene0002179(Yme1l1);Unigene0006838(Itih2);Unigene0007308(ABAT);Unigene0009332(Pdk2);Unigene0009747(Dmgdh);Unigene0010034(FMO5);Unigene0010574(RNF43);Unigene0011050(Dcaf8);Unigene0021728(HELZ2);Unigene0024959(abcb6);Unigene0028372(HACL1);Unigene0029306(PSMA1);Unigene0031376(Aco1);Unigene0032270(helz);Unigene0033642(DNAL4);Unigene0039231(USP25);Unigene0043721(GLB1);Unigene0…
GO:0016592	mediator complex	1	72	0.731935944617951	1	Unigene0073007(med8)
GO:0043202	lysosomal lumen	1	72	0.731935944617951	1	Unigene0020739(TCN2)
GO:0031965	nuclear membrane	4	277	0.740995376540238	1	Unigene0041799(tmem38b);Unigene0060249(dhcr7);Unigene0063683(Gch1);Unigene0068307(ppp1cc-a)
GO:0018995	host cellular component	1	74	0.741582229647647	1	Unigene0004799(CFI)
GO:0034704	calcium channel complex	1	74	0.741582229647647	1	Unigene0004233(Asph)
GO:0043657	host cell	1	74	0.741582229647647	1	Unigene0004799(CFI)
GO:0005819	spindle	5	342	0.744031216274228	1	Unigene0005022(pin4);Unigene0019868(sirt2);Unigene0032668(Pgrmc1);Unigene0059987(DCTN3);Unigene0074038(cdc14ab)
GO:0036126	sperm flagellum	1	75	0.746274813321914	1	Unigene0077137(MET)
GO:0060170	ciliary membrane	1	75	0.746274813321914	1	Unigene0032406(HHIP)
GO:0000781	chromosome, telomeric region	2	147	0.747739310333176	1	Unigene0019868(sirt2);Unigene0068307(ppp1cc-a)
GO:0031256	leading edge membrane	2	147	0.747739310333176	1	Unigene0002079(Robo1);Unigene0005385(AKT2)
GO:0009380	excinuclease repair complex	1	76	0.750882448758266	1	Unigene0024959(abcb6)
GO:0032587	ruffle membrane	1	78	0.759848979379378	1	Unigene0005385(AKT2)
GO:0000313	organellar ribosome	2	151	0.760934893542745	1	Unigene0011385(RBKS);Unigene0074127(TTC14)
GO:1905347	endodeoxyribonuclease complex	1	80	0.768493757603267	1	Unigene0024959(abcb6)
GO:0043679	axon terminus	2	154	0.770436455752087	1	Unigene0008468(nrp1a);Unigene0076136(MOB4)
GO:0012507	ER to Golgi transport vesicle membrane	1	81	0.772699102789203	1	Unigene0077965(srebf2)
GO:0005874	microtubule	6	420	0.774567385889295	1	Unigene0006418(DCXR);Unigene0019868(sirt2);Unigene0020631(SLAIN2);Unigene0033642(DNAL4);Unigene0059987(DCTN3);Unigene0078759(DYNLRB1)
GO:0042575	DNA polymerase complex	1	83	0.780882705635609	1	Unigene0021728(HELZ2)
GO:0043204	perikaryon	2	158	0.782593454891805	1	Unigene0004089(Btd);Unigene0019868(sirt2)
GO:0045111	intermediate filament cytoskeleton	1	84	0.78486368811575	1	Unigene0008468(nrp1a)
GO:0005875	microtubule associated complex	3	229	0.786381758837057	1	Unigene0033642(DNAL4);Unigene0059987(DCTN3);Unigene0078759(DYNLRB1)
GO:0000776	kinetochore	2	160	0.788458005218335	1	Unigene0059987(DCTN3);Unigene0068307(ppp1cc-a)
GO:0000315	organellar large ribosomal subunit	1	86	0.792610644336756	1	Unigene0011385(RBKS)
GO:0008021	synaptic vesicle	2	164	0.799771268815154	1	Unigene0004775(DBI);Unigene0044836(PSMD12)
GO:0097729	9+2 motile cilium	1	88	0.800079484699995	1	Unigene0077137(MET)
GO:0031252	cell leading edge	5	370	0.802352682015136	1	Unigene0002079(Robo1);Unigene0005385(AKT2);Unigene0007076(spp2);Unigene0013796(ANGPTL3);Unigene0032028(slc39a14)
GO:0005776	autophagosome	1	89	0.80371273605298	1	Unigene0055635(TBC1D17)
GO:0099023	vesicle tethering complex	1	89	0.80371273605298	1	Unigene0010979(uhrf1bp1l)
GO:0099568	cytoplasmic region	8	566	0.807063387010382	1	Unigene0003593(UBXN6);Unigene0004233(Asph);Unigene0005385(AKT2);Unigene0026093(FGB);Unigene0033492(PPP1R1B);Unigene0034940(FGA);Unigene0054382(--);Unigene0078759(DYNLRB1)
GO:0005766	primary lysosome	1	91	0.810782954706688	1	Unigene0040979(DNAJC3)
GO:0042582	azurophil granule	1	91	0.810782954706688	1	Unigene0040979(DNAJC3)
GO:0043195	terminal bouton	1	91	0.810782954706688	1	Unigene0076136(MOB4)
GO:0098798	mitochondrial protein-containing complex	5	375	0.811581064891726	1	Unigene0009332(Pdk2);Unigene0030015(TIMM17B);Unigene0055297(echdc3);Unigene0058025(SUCLG2);Unigene0059737(ehhadh)
GO:0000779	condensed chromosome, centromeric region	2	170	0.815737981750249	1	Unigene0059987(DCTN3);Unigene0068307(ppp1cc-a)
GO:0017053	transcription repressor complex	1	94	0.820915086467116	1	Unigene0019868(sirt2)
GO:0022627	cytosolic small ribosomal subunit	1	94	0.820915086467116	1	Unigene0074127(TTC14)
GO:0019028	viral capsid	1	95	0.824170802335094	1	Unigene0076770(SLC38A4)
GO:1904949	ATPase complex	1	95	0.824170802335094	1	Unigene0024959(abcb6)
GO:0030175	filopodium	1	97	0.830506285969907	1	Unigene0007076(spp2)
GO:0030662	coated vesicle membrane	2	176	0.8305591284588	1	Unigene0047082(cyb5r2);Unigene0077965(srebf2)
GO:0019898	extrinsic component of membrane	3	249	0.831251142657959	1	Unigene0003593(UBXN6);Unigene0005141(tf1);Unigene0076171(SCP2)
GO:0005604	basement membrane	1	98	0.833588166625381	1	Unigene0053303(VTN)
GO:0016363	nuclear matrix	1	100	0.839585345894056	1	Unigene0077404(Mat1a)
GO:0045335	phagocytic vesicle	1	100	0.839585345894056	1	Unigene0072789(CALR)
GO:0070382	exocytic vesicle	2	181	0.842081930071181	1	Unigene0004775(DBI);Unigene0044836(PSMD12)
GO:0036477	somatodendritic compartment	13	908	0.842426244720144	1	Unigene0002079(Robo1);Unigene0004089(Btd);Unigene0008468(nrp1a);Unigene0011740(Slc31a1);Unigene0019868(sirt2);Unigene0032668(Pgrmc1);Unigene0033492(PPP1R1B);Unigene0044996(LRP1);Unigene0068307(ppp1cc-a);Unigene0072314(SDC2);Unigene0076136(MOB4);Unigene0077137(MET);Unigene0077965(srebf2)
GO:0010008	endosome membrane	5	394	0.843557001684028	1	Unigene0003593(UBXN6);Unigene0024959(abcb6);Unigene0064670(GRB14);Unigene0065754(Mcoln2);Unigene0078759(DYNLRB1)
GO:0005667	transcription regulator complex	6	464	0.847921909137967	1	Unigene0014184(Mlxipl);Unigene0019868(sirt2);Unigene0033522(tbx2b);Unigene0042596(AHR);Unigene0047591(Elob);Unigene0075225(SMAD9)
GO:0000792	heterochromatin	1	103	0.8481795309513	1	Unigene0019868(sirt2)
GO:0098797	plasma membrane protein complex	9	666	0.85513537483345	1	Unigene0005141(tf1);Unigene0013261(C8A);Unigene0023088(c9);Unigene0024959(abcb6);Unigene0027156(SNTA1);Unigene0044996(LRP1);Unigene0055008(ABCD2);Unigene0066012(C7);Unigene0069760(Itga9)
GO:0005814	centriole	1	106	0.856314658727622	1	Unigene0019868(sirt2)
GO:0005774	vacuolar membrane	4	338	0.863409744412661	1	Unigene0003593(UBXN6);Unigene0065754(Mcoln2);Unigene0075186(Dhcr24);Unigene0078759(DYNLRB1)
GO:0030120	vesicle coat	1	110	0.866489472502397	1	Unigene0047082(cyb5r2)
GO:0098794	postsynapse	6	478	0.866745758367998	1	Unigene0027156(SNTA1);Unigene0032668(Pgrmc1);Unigene0033492(PPP1R1B);Unigene0068307(ppp1cc-a);Unigene0076136(MOB4);Unigene0077137(MET)
GO:0022625	cytosolic large ribosomal subunit	1	111	0.868918887416394	1	Unigene0011385(RBKS)
GO:0030426	growth cone	2	196	0.872514801647169	1	Unigene0008468(nrp1a);Unigene0019868(sirt2)
GO:0072686	mitotic spindle	1	114	0.875945887045382	1	Unigene0019868(sirt2)
GO:0009898	cytoplasmic side of plasma membrane	3	277	0.880356959194949	1	Unigene0001217(H6pd);Unigene0024959(abcb6);Unigene0055008(ABCD2)
GO:0015935	small ribosomal subunit	1	116	0.880420640606491	1	Unigene0074127(TTC14)
GO:0030117	membrane coat	2	204	0.886451270403759	1	Unigene0007199(PANK1);Unigene0047082(cyb5r2)
GO:0048475	coated membrane	2	204	0.886451270403759	1	Unigene0007199(PANK1);Unigene0047082(cyb5r2)
GO:0031901	early endosome membrane	1	119	0.886832860839946	1	Unigene0003593(UBXN6)
GO:0099513	polymeric cytoskeletal fiber	7	563	0.886988690099254	1	Unigene0006418(DCXR);Unigene0008468(nrp1a);Unigene0019868(sirt2);Unigene0020631(SLAIN2);Unigene0033642(DNAL4);Unigene0059987(DCTN3);Unigene0078759(DYNLRB1)
GO:0030659	cytoplasmic vesicle membrane	12	895	0.890300404327432	1	Unigene0003593(UBXN6);Unigene0024959(abcb6);Unigene0030492(Rnd2);Unigene0032668(Pgrmc1);Unigene0044996(LRP1);Unigene0047082(cyb5r2);Unigene0064670(GRB14);Unigene0065754(Mcoln2);Unigene0072789(CALR);Unigene0077965(srebf2);Unigene0078301(STBD1);Unigene0078759(DYNLRB1)
GO:0019897	extrinsic component of plasma membrane	1	126	0.900492973563029	1	Unigene0005141(tf1)
GO:0012506	vesicle membrane	12	913	0.904475976366816	1	Unigene0003593(UBXN6);Unigene0024959(abcb6);Unigene0030492(Rnd2);Unigene0032668(Pgrmc1);Unigene0044996(LRP1);Unigene0047082(cyb5r2);Unigene0064670(GRB14);Unigene0065754(Mcoln2);Unigene0072789(CALR);Unigene0077965(srebf2);Unigene0078301(STBD1);Unigene0078759(DYNLRB1)
GO:0031514	motile cilium	2	218	0.907500725336562	1	Unigene0048287(SORD);Unigene0077137(MET)
GO:0030133	transport vesicle	4	374	0.909407668775674	1	Unigene0004775(DBI);Unigene0044836(PSMD12);Unigene0074322(TMEM187);Unigene0077965(srebf2)
GO:0022626	cytosolic ribosome	2	220	0.91019224274357	1	Unigene0011385(RBKS);Unigene0074127(TTC14)
GO:0016020	membrane	158	9371	0.912609364068299	1	Unigene0000895(RRBP1);Unigene0001127(SSR3);Unigene0001217(H6pd);Unigene0001499(TBXAS1);Unigene0001504(MAN1C1);Unigene0002079(Robo1);Unigene0002308(Epha3);Unigene0002404(apoa1);Unigene0003188(PROS1);Unigene0003593(UBXN6);Unigene0003725(SLC27A2);Unigene0003839(F10);Unigene0004233(Asph);Unigene0004775(DBI);Unigene0004799(CFI);Unigene0005141(tf1);Unigene0005234(F5);Unigene0005245(SYNE1);Unigene000537…
GO:0005765	lysosomal membrane	2	222	0.91281044723434	1	Unigene0003593(UBXN6);Unigene0065754(Mcoln2)
GO:0110165	cellular anatomical entity	309	17237	0.912967933235069	1	Unigene0000037(Fahd1);Unigene0000202(gpt2l);Unigene0000551(NEDD8);Unigene0000766(rbp4a);Unigene0000895(RRBP1);Unigene0001127(SSR3);Unigene0001217(H6pd);Unigene0001499(TBXAS1);Unigene0001504(MAN1C1);Unigene0002079(Robo1);Unigene0002179(Yme1l1);Unigene0002308(Epha3);Unigene0002404(apoa1);Unigene0002880(KIF21A);Unigene0002897(setdb1a);Unigene0003188(PROS1);Unigene0003593(UBXN6);Unigene0003725(SLC27A…
GO:0030427	site of polarized growth	2	226	0.917833990728904	1	Unigene0008468(nrp1a);Unigene0019868(sirt2)
GO:0005815	microtubule organizing center	8	668	0.919905832784117	1	Unigene0002880(KIF21A);Unigene0003593(UBXN6);Unigene0019868(sirt2);Unigene0020631(SLAIN2);Unigene0025021(NR0B1);Unigene0059987(DCTN3);Unigene0074038(cdc14ab);Unigene0078759(DYNLRB1)
GO:0098562	cytoplasmic side of membrane	3	309	0.920609093160998	1	Unigene0001217(H6pd);Unigene0024959(abcb6);Unigene0055008(ABCD2)
GO:0045202	synapse	12	939	0.922259174718639	1	Unigene0004775(DBI);Unigene0008468(nrp1a);Unigene0010218(MTHFR);Unigene0027156(SNTA1);Unigene0032668(Pgrmc1);Unigene0033382(MPST);Unigene0033492(PPP1R1B);Unigene0044836(PSMD12);Unigene0068307(ppp1cc-a);Unigene0072314(SDC2);Unigene0076136(MOB4);Unigene0077137(MET)
GO:0005764	lysosome	5	462	0.923524237417132	1	Unigene0003593(UBXN6);Unigene0020739(TCN2);Unigene0040979(DNAJC3);Unigene0065754(Mcoln2);Unigene0066000(cat)
GO:0000922	spindle pole	1	141	0.924479782236038	1	Unigene0074038(cdc14ab)
GO:0015934	large ribosomal subunit	1	141	0.924479782236038	1	Unigene0011385(RBKS)
GO:0001726	ruffle	1	143	0.927208061262587	1	Unigene0005385(AKT2)
GO:0030684	preribosome	1	144	0.928535128468692	1	Unigene0005022(pin4)
GO:0045211	postsynaptic membrane	2	238	0.931323154907161	1	Unigene0027156(SNTA1);Unigene0077137(MET)
GO:0016607	nuclear speck	3	321	0.932209508813673	1	Unigene0025021(NR0B1);Unigene0044836(PSMD12);Unigene0068307(ppp1cc-a)
GO:0098793	presynapse	4	399	0.93270911961852	1	Unigene0004775(DBI);Unigene0008468(nrp1a);Unigene0044836(PSMD12);Unigene0076136(MOB4)
GO:0032991	protein-containing complex	95	5924	0.935874580856453	1	Unigene0000551(NEDD8);Unigene0000766(rbp4a);Unigene0002179(Yme1l1);Unigene0002404(apoa1);Unigene0003188(PROS1);Unigene0003593(UBXN6);Unigene0004233(Asph);Unigene0005022(pin4);Unigene0005141(tf1);Unigene0005373(SHMT2);Unigene0005385(AKT2);Unigene0006409(--);Unigene0006838(Itih2);Unigene0007199(PANK1);Unigene0007308(ABAT);Unigene0008468(nrp1a);Unigene0009332(Pdk2);Unigene0009747(Dmgdh);Unigene00098…
GO:0044423	virion component	1	150	0.936006058503126	1	Unigene0076770(SLC38A4)
GO:0014069	postsynaptic density	2	243	0.936302798962332	1	Unigene0032668(Pgrmc1);Unigene0077137(MET)
GO:0048471	perinuclear region of cytoplasm	8	695	0.937972713117678	1	Unigene0004775(DBI);Unigene0005141(tf1);Unigene0019868(sirt2);Unigene0044996(LRP1);Unigene0059987(DCTN3);Unigene0072789(CALR);Unigene0076136(MOB4);Unigene0078301(STBD1)
GO:0099572	postsynaptic specialization	2	245	0.938197436083863	1	Unigene0032668(Pgrmc1);Unigene0077137(MET)
GO:0150034	distal axon	3	328	0.938236588782552	1	Unigene0008468(nrp1a);Unigene0019868(sirt2);Unigene0076136(MOB4)
GO:0097730	non-motile cilium	1	152	0.938319119955329	1	Unigene0074038(cdc14ab)
GO:0032279	asymmetric synapse	2	248	0.940939657580054	1	Unigene0032668(Pgrmc1);Unigene0077137(MET)
GO:0098852	lytic vacuole membrane	2	248	0.940939657580054	1	Unigene0003593(UBXN6);Unigene0065754(Mcoln2)
GO:0098984	neuron to neuron synapse	2	249	0.941827823692783	1	Unigene0032668(Pgrmc1);Unigene0077137(MET)
GO:0044391	ribosomal subunit	2	251	0.943566304039769	1	Unigene0011385(RBKS);Unigene0074127(TTC14)
GO:0098687	chromosomal region	4	416	0.945311262602183	1	Unigene0019868(sirt2);Unigene0032668(Pgrmc1);Unigene0059987(DCTN3);Unigene0068307(ppp1cc-a)
GO:0043209	myelin sheath	1	159	0.945777830566624	1	Unigene0019868(sirt2)
GO:0032838	plasma membrane bounded cell projection cytoplasm	2	254	0.946081856976352	1	Unigene0033492(PPP1R1B);Unigene0078759(DYNLRB1)
GO:0030424	axon	7	639	0.946241292925339	1	Unigene0002079(Robo1);Unigene0008468(nrp1a);Unigene0019868(sirt2);Unigene0032668(Pgrmc1);Unigene0033492(PPP1R1B);Unigene0076136(MOB4);Unigene0078759(DYNLRB1)
GO:0000323	lytic vacuole	5	494	0.946681105348813	1	Unigene0003593(UBXN6);Unigene0020739(TCN2);Unigene0040979(DNAJC3);Unigene0065754(Mcoln2);Unigene0066000(cat)
GO:0005925	focal adhesion	1	167	0.953207192855024	1	Unigene0008468(nrp1a)
GO:0032993	protein-DNA complex	1	170	0.955723604693494	1	Unigene0056775(NUPR1)
GO:0034399	nuclear periphery	1	174	0.958870198069803	1	Unigene0077404(Mat1a)
GO:1990234	transferase complex	11	960	0.963755817179467	1	Unigene0000551(NEDD8);Unigene0007308(ABAT);Unigene0010574(RNF43);Unigene0011050(Dcaf8);Unigene0021728(HELZ2);Unigene0028372(HACL1);Unigene0047591(Elob);Unigene0048807(crbn);Unigene0049186(OS9);Unigene0077115(PC);Unigene0078727(ubr3)
GO:0005930	axoneme	1	181	0.963849747978558	1	Unigene0078759(DYNLRB1)
GO:0043292	contractile fiber	2	281	0.964391432466895	1	Unigene0004775(DBI);Unigene0026504(sco2)
GO:0030055	cell-substrate junction	1	182	0.964510245378604	1	Unigene0008468(nrp1a)
GO:0097014	ciliary plasm	1	182	0.964510245378604	1	Unigene0078759(DYNLRB1)
GO:0005813	centrosome	4	457	0.967347564655092	1	Unigene0019868(sirt2);Unigene0020631(SLAIN2);Unigene0059987(DCTN3);Unigene0078759(DYNLRB1)
GO:0099081	supramolecular polymer	9	837	0.96929215210875	1	Unigene0004775(DBI);Unigene0006418(DCXR);Unigene0008468(nrp1a);Unigene0019868(sirt2);Unigene0020631(SLAIN2);Unigene0026504(sco2);Unigene0033642(DNAL4);Unigene0059987(DCTN3);Unigene0078759(DYNLRB1)
GO:0099512	supramolecular fiber	9	837	0.96929215210875	1	Unigene0004775(DBI);Unigene0006418(DCXR);Unigene0008468(nrp1a);Unigene0019868(sirt2);Unigene0020631(SLAIN2);Unigene0026504(sco2);Unigene0033642(DNAL4);Unigene0059987(DCTN3);Unigene0078759(DYNLRB1)
GO:1990391	DNA repair complex	2	293	0.97045852139412	1	Unigene0024959(abcb6);Unigene0079061(Lnx2)
GO:0098796	membrane protein complex	19	1527	0.971777078564372	1	Unigene0004233(Asph);Unigene0005141(tf1);Unigene0007199(PANK1);Unigene0010574(RNF43);Unigene0013261(C8A);Unigene0023088(c9);Unigene0024959(abcb6);Unigene0027156(SNTA1);Unigene0030015(TIMM17B);Unigene0040979(DNAJC3);Unigene0044996(LRP1);Unigene0047082(cyb5r2);Unigene0049186(OS9);Unigene0055008(ABCD2);Unigene0066012(C7);Unigene0069760(Itga9);Unigene0072789(CALR);Unigene0077965(srebf2);Unigene007875…
GO:0000793	condensed chromosome	2	297	0.972250222938202	1	Unigene0059987(DCTN3);Unigene0068307(ppp1cc-a)
GO:0030658	transport vesicle membrane	1	196	0.972588209993976	1	Unigene0077965(srebf2)
GO:0000109	nucleotide-excision repair complex	1	197	0.973089481262041	1	Unigene0079061(Lnx2)
GO:0097060	synaptic membrane	2	303	0.974743032537043	1	Unigene0027156(SNTA1);Unigene0077137(MET)
GO:0098800	inner mitochondrial membrane protein complex	1	204	0.97635160274781	1	Unigene0030015(TIMM17B)
GO:0005929	cilium	6	645	0.977680542589813	1	Unigene0032406(HHIP);Unigene0033642(DNAL4);Unigene0048287(SORD);Unigene0074038(cdc14ab);Unigene0077137(MET);Unigene0078759(DYNLRB1)
GO:0005840	ribosome	3	403	0.978096832678675	1	Unigene0011385(RBKS);Unigene0025021(NR0B1);Unigene0074127(TTC14)
GO:0030425	dendrite	6	648	0.978451225703997	1	Unigene0033492(PPP1R1B);Unigene0044996(LRP1);Unigene0068307(ppp1cc-a);Unigene0076136(MOB4);Unigene0077137(MET);Unigene0077965(srebf2)
GO:0097447	dendritic tree	6	648	0.978451225703997	1	Unigene0033492(PPP1R1B);Unigene0044996(LRP1);Unigene0068307(ppp1cc-a);Unigene0076136(MOB4);Unigene0077137(MET);Unigene0077965(srebf2)
GO:0034703	cation channel complex	1	210	0.978831975310749	1	Unigene0004233(Asph)
GO:0005802	trans-Golgi network	1	212	0.979599719679245	1	Unigene0014995(chac1)
GO:0043005	neuron projection	15	1306	0.98094329693153	1	Unigene0002079(Robo1);Unigene0007308(ABAT);Unigene0008468(nrp1a);Unigene0019868(sirt2);Unigene0032668(Pgrmc1);Unigene0033382(MPST);Unigene0033492(PPP1R1B);Unigene0044996(LRP1);Unigene0063683(Gch1);Unigene0068307(ppp1cc-a);Unigene0074038(cdc14ab);Unigene0076136(MOB4);Unigene0077137(MET);Unigene0077965(srebf2);Unigene0078759(DYNLRB1)
GO:0120025	plasma membrane bounded cell projection	26	2047	0.98271235218641	1	Unigene0002079(Robo1);Unigene0005385(AKT2);Unigene0006418(DCXR);Unigene0007076(spp2);Unigene0007308(ABAT);Unigene0008468(nrp1a);Unigene0013796(ANGPTL3);Unigene0015853(gamt);Unigene0019868(sirt2);Unigene0032028(slc39a14);Unigene0032406(HHIP);Unigene0032668(Pgrmc1);Unigene0033382(MPST);Unigene0033492(PPP1R1B);Unigene0033642(DNAL4);Unigene0044996(LRP1);Unigene0048287(SORD);Unigene0050722(SLC26A2);Un…
GO:0015630	microtubule cytoskeleton	13	1186	0.983893211221059	1	Unigene0002880(KIF21A);Unigene0003593(UBXN6);Unigene0005022(pin4);Unigene0005373(SHMT2);Unigene0006418(DCXR);Unigene0019868(sirt2);Unigene0020631(SLAIN2);Unigene0025021(NR0B1);Unigene0032668(Pgrmc1);Unigene0033642(DNAL4);Unigene0059987(DCTN3);Unigene0074038(cdc14ab);Unigene0078759(DYNLRB1)
GO:0030054	cell junction	17	1483	0.98667917597751	1	Unigene0004775(DBI);Unigene0008468(nrp1a);Unigene0010218(MTHFR);Unigene0012837(slc7a2);Unigene0019868(sirt2);Unigene0027156(SNTA1);Unigene0032056(--);Unigene0032668(Pgrmc1);Unigene0033382(MPST);Unigene0033492(PPP1R1B);Unigene0035965(Aoc1);Unigene0036559(slc7a2);Unigene0044836(PSMD12);Unigene0068307(ppp1cc-a);Unigene0072314(SDC2);Unigene0076136(MOB4);Unigene0077137(MET)
GO:0005911	cell-cell junction	4	535	0.988386976802232	1	Unigene0008468(nrp1a);Unigene0019868(sirt2);Unigene0032056(--);Unigene0035965(Aoc1)
GO:0016604	nuclear body	5	625	0.989278442718827	1	Unigene0007076(spp2);Unigene0025021(NR0B1);Unigene0044836(PSMD12);Unigene0068307(ppp1cc-a);Unigene0078921(Rora)
GO:0070161	anchoring junction	4	548	0.990282072142605	1	Unigene0008468(nrp1a);Unigene0019868(sirt2);Unigene0032056(--);Unigene0035965(Aoc1)
GO:1902495	transmembrane transporter complex	4	557	0.991417331115838	1	Unigene0004233(Asph);Unigene0005141(tf1);Unigene0024959(abcb6);Unigene0055008(ABCD2)
GO:0042995	cell projection	26	2138	0.99148404503489	1	Unigene0002079(Robo1);Unigene0005385(AKT2);Unigene0006418(DCXR);Unigene0007076(spp2);Unigene0007308(ABAT);Unigene0008468(nrp1a);Unigene0013796(ANGPTL3);Unigene0015853(gamt);Unigene0019868(sirt2);Unigene0032028(slc39a14);Unigene0032406(HHIP);Unigene0032668(Pgrmc1);Unigene0033382(MPST);Unigene0033492(PPP1R1B);Unigene0033642(DNAL4);Unigene0044996(LRP1);Unigene0048287(SORD);Unigene0050722(SLC26A2);Un…
GO:0005912	adherens junction	1	265	0.992347873781376	1	Unigene0008468(nrp1a)
GO:1990351	transporter complex	4	568	0.992633431923333	1	Unigene0004233(Asph);Unigene0005141(tf1);Unigene0024959(abcb6);Unigene0055008(ABCD2)
GO:0030016	myofibril	1	269	0.992894597665644	1	Unigene0026504(sco2)
GO:0034702	ion channel complex	1	274	0.99352356111935	1	Unigene0004233(Asph)
GO:0045121	membrane raft	1	280	0.994205474917569	1	Unigene0078759(DYNLRB1)
GO:0098857	membrane microdomain	1	280	0.994205474917569	1	Unigene0078759(DYNLRB1)
GO:0005730	nucleolus	7	838	0.994333488129814	1	Unigene0004089(Btd);Unigene0005022(pin4);Unigene0019868(sirt2);Unigene0048807(crbn);Unigene0059987(DCTN3);Unigene0062735(Oxr1);Unigene0068307(ppp1cc-a)
GO:0099080	supramolecular complex	10	1125	0.99694252300183	1	Unigene0004775(DBI);Unigene0006418(DCXR);Unigene0008468(nrp1a);Unigene0019868(sirt2);Unigene0020631(SLAIN2);Unigene0026504(sco2);Unigene0033642(DNAL4);Unigene0059987(DCTN3);Unigene0068307(ppp1cc-a);Unigene0078759(DYNLRB1)
GO:0061695	transferase complex, transferring phosphorus-containing groups	1	350	0.998422220700329	1	Unigene0021728(HELZ2)
GO:0005654	nucleoplasm	33	2826	0.998716236253991	1	Unigene0000037(Fahd1);Unigene0000551(NEDD8);Unigene0005385(AKT2);Unigene0006143(LYSMD1);Unigene0007076(spp2);Unigene0008410(LCMT1);Unigene0009332(Pdk2);Unigene0010737(IGFALS);Unigene0014184(Mlxipl);Unigene0019868(sirt2);Unigene0022893(MASP1);Unigene0024292(Kynu);Unigene0024959(abcb6);Unigene0025021(NR0B1);Unigene0034159(uvssa);Unigene0035571(OAT);Unigene0042596(AHR);Unigene0044836(PSMD12);Unigene…
GO:0005694	chromosome	9	1158	0.999205917602799	1	Unigene0002897(setdb1a);Unigene0019868(sirt2);Unigene0027597(--);Unigene0032668(Pgrmc1);Unigene0034159(uvssa);Unigene0052001(PSMC1);Unigene0059987(DCTN3);Unigene0068307(ppp1cc-a);Unigene0078177(HPRT1)
GO:0000228	nuclear chromosome	3	628	0.999277386142294	1	Unigene0019868(sirt2);Unigene0052001(PSMC1);Unigene0068307(ppp1cc-a)
GO:0005634	nucleus	83	6017	0.999322749239838	1	Unigene0000037(Fahd1);Unigene0000551(NEDD8);Unigene0001217(H6pd);Unigene0002404(apoa1);Unigene0002897(setdb1a);Unigene0003593(UBXN6);Unigene0004089(Btd);Unigene0004775(DBI);Unigene0004799(CFI);Unigene0005022(pin4);Unigene0005245(SYNE1);Unigene0005373(SHMT2);Unigene0005385(AKT2);Unigene0006143(LYSMD1);Unigene0007076(spp2);Unigene0007199(PANK1);Unigene0008410(LCMT1);Unigene0009332(Pdk2);Unigene0010…
GO:0015629	actin cytoskeleton	2	566	0.999675682788568	1	Unigene0059987(DCTN3);Unigene0074476(foxa1)
GO:0000785	chromatin	2	580	0.999745143337401	1	Unigene0019868(sirt2);Unigene0052001(PSMC1)
GO:0031981	nuclear lumen	38	3358	0.999788268428427	1	Unigene0000037(Fahd1);Unigene0000551(NEDD8);Unigene0004089(Btd);Unigene0005022(pin4);Unigene0005385(AKT2);Unigene0006143(LYSMD1);Unigene0007076(spp2);Unigene0008410(LCMT1);Unigene0009332(Pdk2);Unigene0010737(IGFALS);Unigene0014184(Mlxipl);Unigene0019868(sirt2);Unigene0022893(MASP1);Unigene0024292(Kynu);Unigene0024959(abcb6);Unigene0025021(NR0B1);Unigene0034159(uvssa);Unigene0035571(OAT);Unigene00…
GO:0005856	cytoskeleton	19	2091	0.999880761070093	1	Unigene0002880(KIF21A);Unigene0003593(UBXN6);Unigene0005022(pin4);Unigene0005373(SHMT2);Unigene0006418(DCXR);Unigene0007076(spp2);Unigene0008468(nrp1a);Unigene0019868(sirt2);Unigene0020631(SLAIN2);Unigene0025021(NR0B1);Unigene0027156(SNTA1);Unigene0032668(Pgrmc1);Unigene0033642(DNAL4);Unigene0059987(DCTN3);Unigene0067589(FAAH);Unigene0074038(cdc14ab);Unigene0074476(foxa1);Unigene0075186(Dhcr24);U…
GO:1990904	ribonucleoprotein complex	5	954	0.999897601030908	1	Unigene0005022(pin4);Unigene0011385(RBKS);Unigene0025021(NR0B1);Unigene0072789(CALR);Unigene0074127(TTC14)
GO:0140513	nuclear protein-containing complex	8	1467	0.999996667898223	1	Unigene0005373(SHMT2);Unigene0019868(sirt2);Unigene0042596(AHR);Unigene0044836(PSMD12);Unigene0047591(Elob);Unigene0052001(PSMC1);Unigene0073007(med8);Unigene0079061(Lnx2)
GO:0043232	intracellular non-membrane-bounded organelle	33	4181	0.999999999790133	1	Unigene0002880(KIF21A);Unigene0002897(setdb1a);Unigene0003593(UBXN6);Unigene0004089(Btd);Unigene0004775(DBI);Unigene0005022(pin4);Unigene0005373(SHMT2);Unigene0006418(DCXR);Unigene0007076(spp2);Unigene0008468(nrp1a);Unigene0011385(RBKS);Unigene0019868(sirt2);Unigene0020631(SLAIN2);Unigene0025021(NR0B1);Unigene0026504(sco2);Unigene0027156(SNTA1);Unigene0027597(--);Unigene0032668(Pgrmc1);Unigene003…
GO:0043228	non-membrane-bounded organelle	33	4218	0.999999999875545	1	Unigene0002880(KIF21A);Unigene0002897(setdb1a);Unigene0003593(UBXN6);Unigene0004089(Btd);Unigene0004775(DBI);Unigene0005022(pin4);Unigene0005373(SHMT2);Unigene0006418(DCXR);Unigene0007076(spp2);Unigene0008468(nrp1a);Unigene0011385(RBKS);Unigene0019868(sirt2);Unigene0020631(SLAIN2);Unigene0025021(NR0B1);Unigene0026504(sco2);Unigene0027156(SNTA1);Unigene0027597(--);Unigene0032668(Pgrmc1);Unigene003…
GO:0005575	cellular_component	317	17531	1	1	Unigene0000037(Fahd1);Unigene0000202(gpt2l);Unigene0000551(NEDD8);Unigene0000766(rbp4a);Unigene0000895(RRBP1);Unigene0001127(SSR3);Unigene0001217(H6pd);Unigene0001499(TBXAS1);Unigene0001504(MAN1C1);Unigene0002079(Robo1);Unigene0002179(Yme1l1);Unigene0002308(Epha3);Unigene0002404(apoa1);Unigene0002700(fggy);Unigene0002880(KIF21A);Unigene0002897(setdb1a);Unigene0003188(PROS1);Unigene0003593(UBXN6);…
