# Supplementary material for: Exploitation of Key Regulatory Modules and Genes for High-Salt Adaptation in Schizothoracine by Weighted Gene Co-Expression Network Analysis
Source: Animals (Basel). 2024 Dec 29;15(1):56. doi: 10.3390/ani15010056 (PMC11718949; doi:10.3390/ani15010056)
Supplement: Supplementary file 1 [file animals-15-00056-s001.zip › Suppl. Figures and Tables/Tables/Table S14.GS-GILL-GO.xls]

GO ID	Description	pink (269)	All (17962)	pvalue	p.adjust	Genes
GO:0070161	anchoring junction	31	566	4.87235092117248e-10	2.22179202005465e-07	Unigene0003165(CTNNA1);Unigene0006585(Hcls1);Unigene0008044(LRRC1);Unigene0008299(DSP);Unigene0009020(PARD6A);Unigene0012110(CD2AP);Unigene0012232(--);Unigene0013055(DAG1);Unigene0015028(Pxn);Unigene0015479(tmem65);Unigene0016067(FBLIM1);Unigene0021734(ACTN4);Unigene0022231(--);Unigene0023406(EPS8L1);Unigene0024233(ACTN4);Unigene0027284(TJP3);Unigene0038540(cxadr);Unigene0041973(AMOT);Unigene0043…
GO:0005911	cell-cell junction	30	557	1.40681383871221e-09	3.20753555226383e-07	Unigene0003165(CTNNA1);Unigene0006585(Hcls1);Unigene0008044(LRRC1);Unigene0008299(DSP);Unigene0009020(PARD6A);Unigene0012110(CD2AP);Unigene0012232(--);Unigene0013055(DAG1);Unigene0015028(Pxn);Unigene0015479(tmem65);Unigene0016067(FBLIM1);Unigene0021734(ACTN4);Unigene0022231(--);Unigene0024233(ACTN4);Unigene0027284(TJP3);Unigene0038540(cxadr);Unigene0041973(AMOT);Unigene0043488(wtip);Unigene004613…
GO:0070160	tight junction	11	95	1.7800205249073e-07	2.70563119785909e-05	Unigene0008044(LRRC1);Unigene0009020(PARD6A);Unigene0022231(--);Unigene0027284(TJP3);Unigene0038540(cxadr);Unigene0041973(AMOT);Unigene0050067(Lsr);Unigene0051486(prkci);Unigene0076974(Sipa1l3);Unigene0085269(ocln);Unigene0087190(MAGI3)
GO:0030054	cell junction	49	1576	6.72609784215396e-07	7.66775154005552e-05	Unigene0003165(CTNNA1);Unigene0006585(Hcls1);Unigene0006893(RAC1);Unigene0008044(LRRC1);Unigene0008299(DSP);Unigene0009020(PARD6A);Unigene0011129(Nlrx1);Unigene0012110(CD2AP);Unigene0012232(--);Unigene0013055(DAG1);Unigene0013962(CAST);Unigene0015028(Pxn);Unigene0015479(tmem65);Unigene0016067(FBLIM1);Unigene0017300(thbs4b);Unigene0021734(ACTN4);Unigene0022231(--);Unigene0023406(EPS8L1);Unigene002…
GO:0043296	apical junction complex	10	112	7.10368743248249e-06	0.000647856293842403	Unigene0003165(CTNNA1);Unigene0008044(LRRC1);Unigene0009020(PARD6A);Unigene0022231(--);Unigene0027284(TJP3);Unigene0038540(cxadr);Unigene0041973(AMOT);Unigene0051486(prkci);Unigene0085269(ocln);Unigene0087190(MAGI3)
GO:0005912	adherens junction	15	264	1.12071279174471e-05	0.000851741721725977	Unigene0003165(CTNNA1);Unigene0006585(Hcls1);Unigene0008299(DSP);Unigene0012232(--);Unigene0013055(DAG1);Unigene0015028(Pxn);Unigene0016067(FBLIM1);Unigene0022231(--);Unigene0038540(cxadr);Unigene0043488(wtip);Unigene0051486(prkci);Unigene0052433(PRAG1);Unigene0053067(ITGA6);Unigene0076110(Mapk3);Unigene0084528(Niban2)
GO:0016327	apicolateral plasma membrane	5	22	1.55141440538405e-05	0.00101063566979304	Unigene0008044(LRRC1);Unigene0038540(cxadr);Unigene0051486(prkci);Unigene0058475(krt8);Unigene0085269(ocln)
GO:0031252	cell leading edge	17	387	7.93805767047469e-05	0.00452469287217058	Unigene0001408(Sh3yl1);Unigene0003165(CTNNA1);Unigene0006585(Hcls1);Unigene0006893(RAC1);Unigene0009020(PARD6A);Unigene0012110(CD2AP);Unigene0013055(DAG1);Unigene0015028(Pxn);Unigene0016867(phactr4a);Unigene0020141(Plek2);Unigene0033491(Naa25);Unigene0041973(AMOT);Unigene0048757(Robo1);Unigene0051486(prkci);Unigene0057957(NRG1);Unigene0060472(Hip1r);Unigene0081757(ABL2)
GO:0098590	plasma membrane region	32	1048	0.000102601246140124	0.00468157119176187	Unigene0000457(TNIK);Unigene0001316(atp8b1);Unigene0001317(ATP8B1);Unigene0001408(Sh3yl1);Unigene0003165(CTNNA1);Unigene0006585(Hcls1);Unigene0006893(RAC1);Unigene0007053(ANXA1);Unigene0007868(SEPTIN2);Unigene0008044(LRRC1);Unigene0008299(DSP);Unigene0011435(HPGD);Unigene0013055(DAG1);Unigene0020141(Plek2);Unigene0022231(--);Unigene0027284(TJP3);Unigene0038540(cxadr);Unigene0041943(Slc4a11);Unige…
GO:0015629	actin cytoskeleton	21	556	0.000102666034907059	0.00468157119176187	Unigene0001408(Sh3yl1);Unigene0003165(CTNNA1);Unigene0006585(Hcls1);Unigene0006893(RAC1);Unigene0012110(CD2AP);Unigene0012232(--);Unigene0015028(Pxn);Unigene0016067(FBLIM1);Unigene0019671(MYO18A);Unigene0021734(ACTN4);Unigene0024233(ACTN4);Unigene0041973(AMOT);Unigene0051486(prkci);Unigene0057255(Notch3);Unigene0066482(Myo5b);Unigene0076974(Sipa1l3);Unigene0078411(MYO10);Unigene0081757(ABL2);Unig…
GO:0009986	cell surface	21	571	0.000148421089964144	0.00615272882033181	Unigene0001560(fzd1);Unigene0007053(ANXA1);Unigene0013055(DAG1);Unigene0020929(--);Unigene0022231(--);Unigene0027284(TJP3);Unigene0032337(tspan33);Unigene0038540(cxadr);Unigene0041973(AMOT);Unigene0048757(Robo1);Unigene0051456(Itgb7);Unigene0053067(ITGA6);Unigene0053302(Sema7a);Unigene0057957(NRG1);Unigene0058296(Plat);Unigene0059303(VWF);Unigene0068027(--);Unigene0068028(--);Unigene0071998(--);U…
GO:0030027	lamellipodium	10	170	0.000249496723936924	0.0087515773934798	Unigene0003165(CTNNA1);Unigene0006585(Hcls1);Unigene0006893(RAC1);Unigene0013055(DAG1);Unigene0015028(Pxn);Unigene0016867(phactr4a);Unigene0020141(Plek2);Unigene0033491(Naa25);Unigene0041973(AMOT);Unigene0081757(ABL2)
GO:0030055	cell-substrate junction	10	170	0.000249496723936924	0.0087515773934798	Unigene0006585(Hcls1);Unigene0012232(--);Unigene0013055(DAG1);Unigene0015028(Pxn);Unigene0016067(FBLIM1);Unigene0023406(EPS8L1);Unigene0043488(wtip);Unigene0052433(PRAG1);Unigene0053067(ITGA6);Unigene0076110(Mapk3)
GO:0005923	bicellular tight junction	7	85	0.00028511874846381	0.00928672494996408	Unigene0009020(PARD6A);Unigene0027284(TJP3);Unigene0038540(cxadr);Unigene0041973(AMOT);Unigene0051486(prkci);Unigene0085269(ocln);Unigene0087190(MAGI3)
GO:0005938	cell cortex	15	371	0.000501051358373356	0.01523196129455	Unigene0001408(Sh3yl1);Unigene0006585(Hcls1);Unigene0007303(ADPGK);Unigene0007868(SEPTIN2);Unigene0008044(LRRC1);Unigene0009020(PARD6A);Unigene0012110(CD2AP);Unigene0015028(Pxn);Unigene0016067(FBLIM1);Unigene0021734(ACTN4);Unigene0024233(ACTN4);Unigene0043488(wtip);Unigene0051486(prkci);Unigene0060472(Hip1r);Unigene0084296(LRCH3)
GO:0009897	external side of plasma membrane	10	193	0.000679734874146512	0.0193470783163158	Unigene0007053(ANXA1);Unigene0013055(DAG1);Unigene0020929(--);Unigene0041973(AMOT);Unigene0053067(ITGA6);Unigene0053302(Sema7a);Unigene0057957(NRG1);Unigene0059303(VWF);Unigene0068027(--);Unigene0068028(--)
GO:0071944	cell periphery	93	4620	0.000721272656529317	0.0193470783163158	Unigene0000457(TNIK);Unigene0001316(atp8b1);Unigene0001317(ATP8B1);Unigene0001359(olfml2a);Unigene0001408(Sh3yl1);Unigene0001560(fzd1);Unigene0003165(CTNNA1);Unigene0003197(Cdc42ep2);Unigene0003645(svopl);Unigene0006026(Cilp);Unigene0006585(Hcls1);Unigene0006767(SPINT1);Unigene0006893(RAC1);Unigene0007053(ANXA1);Unigene0007303(ADPGK);Unigene0007868(SEPTIN2);Unigene0007914(DGKA);Unigene0008044(LRR…
GO:0031143	pseudopodium	3	13	0.000849991375404005	0.0215331148435681	Unigene0021734(ACTN4);Unigene0024233(ACTN4);Unigene0076110(Mapk3)
GO:0001725	stress fiber	6	77	0.00103970502528961	0.0237052745766032	Unigene0015028(Pxn);Unigene0016067(FBLIM1);Unigene0021734(ACTN4);Unigene0024233(ACTN4);Unigene0041973(AMOT);Unigene0076974(Sipa1l3)
GO:0097517	contractile actin filament bundle	6	77	0.00103970502528961	0.0237052745766032	Unigene0015028(Pxn);Unigene0016067(FBLIM1);Unigene0021734(ACTN4);Unigene0024233(ACTN4);Unigene0041973(AMOT);Unigene0076974(Sipa1l3)
GO:0005915	zonula adherens	3	15	0.00132260516032284	0.0287194263384388	Unigene0003165(CTNNA1);Unigene0022231(--);Unigene0051486(prkci)
GO:0032432	actin filament bundle	6	86	0.00184397870702218	0.0365588821913962	Unigene0015028(Pxn);Unigene0016067(FBLIM1);Unigene0021734(ACTN4);Unigene0024233(ACTN4);Unigene0041973(AMOT);Unigene0076974(Sipa1l3)
GO:0042641	actomyosin	6	86	0.00184397870702218	0.0365588821913962	Unigene0015028(Pxn);Unigene0016067(FBLIM1);Unigene0021734(ACTN4);Unigene0024233(ACTN4);Unigene0041973(AMOT);Unigene0076974(Sipa1l3)
GO:0045177	apical part of cell	14	383	0.00198668698229401	0.0377470526635863	Unigene0000457(TNIK);Unigene0001316(atp8b1);Unigene0001317(ATP8B1);Unigene0007053(ANXA1);Unigene0023406(EPS8L1);Unigene0027284(TJP3);Unigene0043488(wtip);Unigene0051486(prkci);Unigene0057957(NRG1);Unigene0058296(Plat);Unigene0060472(Hip1r);Unigene0072305(Homer2);Unigene0076974(Sipa1l3);Unigene0085269(ocln)
GO:0061689	tricellular tight junction	2	5	0.00216890474369908	0.0385151162863176	Unigene0050067(Lsr);Unigene0076974(Sipa1l3)
GO:0031594	neuromuscular junction	6	89	0.0021960373321146	0.0385151162863176	Unigene0008044(LRRC1);Unigene0013055(DAG1);Unigene0017300(thbs4b);Unigene0022231(--);Unigene0038540(cxadr);Unigene0057957(NRG1)
GO:0005925	focal adhesion	8	156	0.00245910583242869	0.0404413822822042	Unigene0006585(Hcls1);Unigene0012232(--);Unigene0013055(DAG1);Unigene0015028(Pxn);Unigene0016067(FBLIM1);Unigene0043488(wtip);Unigene0052433(PRAG1);Unigene0076110(Mapk3)
GO:0009925	basal plasma membrane	9	193	0.00257193001356123	0.0404413822822042	Unigene0007053(ANXA1);Unigene0008044(LRRC1);Unigene0008299(DSP);Unigene0011435(HPGD);Unigene0013055(DAG1);Unigene0022231(--);Unigene0038540(cxadr);Unigene0041943(Slc4a11);Unigene0053067(ITGA6)
GO:0016323	basolateral plasma membrane	9	193	0.00257193001356123	0.0404413822822042	Unigene0007053(ANXA1);Unigene0008044(LRRC1);Unigene0008299(DSP);Unigene0011435(HPGD);Unigene0013055(DAG1);Unigene0022231(--);Unigene0038540(cxadr);Unigene0041943(Slc4a11);Unigene0053067(ITGA6)
GO:0005886	plasma membrane	83	4199	0.00279277728490727	0.0424502147305904	Unigene0000457(TNIK);Unigene0001316(atp8b1);Unigene0001317(ATP8B1);Unigene0001408(Sh3yl1);Unigene0001560(fzd1);Unigene0003165(CTNNA1);Unigene0003197(Cdc42ep2);Unigene0003645(svopl);Unigene0006585(Hcls1);Unigene0006767(SPINT1);Unigene0006893(RAC1);Unigene0007053(ANXA1);Unigene0007868(SEPTIN2);Unigene0007914(DGKA);Unigene0008044(LRRC1);Unigene0008299(DSP);Unigene0009020(PARD6A);Unigene0009464(RAB10…
GO:0001533	cornified envelope	2	7	0.00446524444882455	0.065682305440774	Unigene0008299(DSP);Unigene0046137(EVPL)
GO:0045178	basal part of cell	9	219	0.00588041707248974	0.0814583416745036	Unigene0007053(ANXA1);Unigene0008044(LRRC1);Unigene0008299(DSP);Unigene0011435(HPGD);Unigene0013055(DAG1);Unigene0022231(--);Unigene0038540(cxadr);Unigene0041943(Slc4a11);Unigene0053067(ITGA6)
GO:0005918	septate junction	2	8	0.0058950115685496	0.0814583416745036	Unigene0008044(LRRC1);Unigene0022231(--)
GO:0016328	lateral plasma membrane	4	49	0.00614360886385467	0.0823966365269921	Unigene0007053(ANXA1);Unigene0008044(LRRC1);Unigene0022231(--);Unigene0085269(ocln)
GO:0001726	ruffle	7	150	0.00749780215817588	0.0976856509750915	Unigene0001408(Sh3yl1);Unigene0006585(Hcls1);Unigene0006893(RAC1);Unigene0009020(PARD6A);Unigene0012110(CD2AP);Unigene0041973(AMOT);Unigene0060472(Hip1r)
GO:0031410	cytoplasmic vesicle	40	1818	0.0085208086347286	0.100849101205151	Unigene0000457(TNIK);Unigene0003165(CTNNA1);Unigene0003197(Cdc42ep2);Unigene0006893(RAC1);Unigene0007053(ANXA1);Unigene0007991(Scg2);Unigene0008299(DSP);Unigene0009464(RAB10);Unigene0012110(CD2AP);Unigene0013619(Capn15);Unigene0019970(SNX33);Unigene0020929(--);Unigene0021734(ACTN4);Unigene0022231(--);Unigene0023986(Lrba);Unigene0024233(ACTN4);Unigene0024538(FSTL3);Unigene0026418(Aldh3b1);Unigene0…
GO:0097708	intracellular vesicle	40	1819	0.00859626931675679	0.100849101205151	Unigene0000457(TNIK);Unigene0003165(CTNNA1);Unigene0003197(Cdc42ep2);Unigene0006893(RAC1);Unigene0007053(ANXA1);Unigene0007991(Scg2);Unigene0008299(DSP);Unigene0009464(RAB10);Unigene0012110(CD2AP);Unigene0013619(Capn15);Unigene0019970(SNX33);Unigene0020929(--);Unigene0021734(ACTN4);Unigene0022231(--);Unigene0023986(Lrba);Unigene0024233(ACTN4);Unigene0024538(FSTL3);Unigene0026418(Aldh3b1);Unigene0…
GO:0005829	cytosol	81	4251	0.00864126225745287	0.100849101205151	Unigene0000457(TNIK);Unigene0002952(ch25h);Unigene0003165(CTNNA1);Unigene0003197(Cdc42ep2);Unigene0006585(Hcls1);Unigene0006893(RAC1);Unigene0007020(etf1);Unigene0007914(DGKA);Unigene0008044(LRRC1);Unigene0009020(PARD6A);Unigene0009464(RAB10);Unigene0011435(HPGD);Unigene0012110(CD2AP);Unigene0013055(DAG1);Unigene0013619(Capn15);Unigene0013962(CAST);Unigene0015028(Pxn);Unigene0015602(SYDE2);Unigen…
GO:0044291	cell-cell contact zone	5	85	0.00900044527772531	0.100849101205151	Unigene0003165(CTNNA1);Unigene0008299(DSP);Unigene0015479(tmem65);Unigene0022231(--);Unigene0038540(cxadr)
GO:0001891	phagocytic cup	3	29	0.00910292960099301	0.100849101205151	Unigene0006893(RAC1);Unigene0007053(ANXA1);Unigene0081757(ABL2)
GO:0030056	hemidesmosome	2	10	0.00928873300573755	0.100849101205151	Unigene0023406(EPS8L1);Unigene0053067(ITGA6)
GO:0030057	desmosome	2	10	0.00928873300573755	0.100849101205151	Unigene0008299(DSP);Unigene0046137(EVPL)
GO:0005802	trans-Golgi network	8	203	0.0116347451547529	0.123382413734124	Unigene0006893(RAC1);Unigene0009464(RAB10);Unigene0023986(Lrba);Unigene0052149(TM9SF3);Unigene0062799(CLTA);Unigene0076164(Pcsk7);Unigene0084617(GOLPH3L);Unigene0087180(CLINT1)
GO:0018444	translation release factor complex	1	1	0.0149760605723194	0.142272575437034	Unigene0007020(etf1)
GO:0031416	NatB complex	1	1	0.0149760605723194	0.142272575437034	Unigene0033491(Naa25)
GO:0034676	integrin alpha6-beta4 complex	1	1	0.0149760605723194	0.142272575437034	Unigene0053067(ITGA6)
GO:0098871	postsynaptic actin cytoskeleton	1	1	0.0149760605723194	0.142272575437034	Unigene0006585(Hcls1)
GO:0099571	postsynaptic cytoskeleton	1	1	0.0149760605723194	0.142272575437034	Unigene0006585(Hcls1)
GO:0031982	vesicle	40	1889	0.0154582020118016	0.143855920762889	Unigene0000457(TNIK);Unigene0003165(CTNNA1);Unigene0003197(Cdc42ep2);Unigene0006893(RAC1);Unigene0007053(ANXA1);Unigene0007991(Scg2);Unigene0008299(DSP);Unigene0009464(RAB10);Unigene0012110(CD2AP);Unigene0013619(Capn15);Unigene0019970(SNX33);Unigene0020929(--);Unigene0021734(ACTN4);Unigene0022231(--);Unigene0023986(Lrba);Unigene0024233(ACTN4);Unigene0024538(FSTL3);Unigene0026418(Aldh3b1);Unigene0…
GO:0016324	apical plasma membrane	10	302	0.0159728383471149	0.144813562348012	Unigene0000457(TNIK);Unigene0001316(atp8b1);Unigene0001317(ATP8B1);Unigene0007053(ANXA1);Unigene0027284(TJP3);Unigene0051486(prkci);Unigene0057957(NRG1);Unigene0060472(Hip1r);Unigene0076974(Sipa1l3);Unigene0085269(ocln)
GO:0005856	cytoskeleton	44	2126	0.0161962536836593	0.144813562348012	Unigene0000457(TNIK);Unigene0000640(Pdlim1);Unigene0001408(Sh3yl1);Unigene0003165(CTNNA1);Unigene0003197(Cdc42ep2);Unigene0006585(Hcls1);Unigene0006893(RAC1);Unigene0007868(SEPTIN2);Unigene0008299(DSP);Unigene0009020(PARD6A);Unigene0012110(CD2AP);Unigene0012232(--);Unigene0013055(DAG1);Unigene0015028(Pxn);Unigene0016067(FBLIM1);Unigene0016423(Plec);Unigene0017622(PLK2);Unigene0019671(MYO18A);Unig…
GO:0031093	platelet alpha granule lumen	3	37	0.0177364562500967	0.155289039652397	Unigene0021734(ACTN4);Unigene0024233(ACTN4);Unigene0059303(VWF)
GO:0014704	intercalated disc	4	67	0.0180489453981952	0.155289039652397	Unigene0003165(CTNNA1);Unigene0008299(DSP);Unigene0015479(tmem65);Unigene0038540(cxadr)
GO:0030863	cortical cytoskeleton	5	102	0.0186548486209357	0.157529832799012	Unigene0001408(Sh3yl1);Unigene0006585(Hcls1);Unigene0021734(ACTN4);Unigene0024233(ACTN4);Unigene0051486(prkci)
GO:0098862	cluster of actin-based cell projections	7	182	0.0199952909692283	0.165779139672147	Unigene0001316(atp8b1);Unigene0001317(ATP8B1);Unigene0006893(RAC1);Unigene0021734(ACTN4);Unigene0023406(EPS8L1);Unigene0024233(ACTN4);Unigene0072305(Homer2)
GO:0031253	cell projection membrane	10	317	0.0215632026980944	0.175586079113054	Unigene0001316(atp8b1);Unigene0001317(ATP8B1);Unigene0001408(Sh3yl1);Unigene0006893(RAC1);Unigene0007868(SEPTIN2);Unigene0020141(Plek2);Unigene0048757(Robo1);Unigene0057957(NRG1);Unigene0060472(Hip1r);Unigene0062799(CLTA)
GO:1990909	Wnt signalosome	2	16	0.0233510146875434	0.186808117500347	Unigene0001560(fzd1);Unigene0063828(GSK3B)
GO:0032421	stereocilium bundle	4	73	0.0239233067074811	0.188086687217437	Unigene0001316(atp8b1);Unigene0001317(ATP8B1);Unigene0006893(RAC1);Unigene0072305(Homer2)
GO:0031012	extracellular matrix	10	327	0.0260071613111086	0.19480822085449	Unigene0001359(olfml2a);Unigene0006026(Cilp);Unigene0013055(DAG1);Unigene0017300(thbs4b);Unigene0020929(--);Unigene0037874(EFEMP1);Unigene0043375(COL6A6);Unigene0053067(ITGA6);Unigene0059303(VWF);Unigene0062443(VIT)
GO:0005576	extracellular region	42	2075	0.0260743390891428	0.19480822085449	Unigene0000343(EDN2);Unigene0001359(olfml2a);Unigene0003677(DHRS11);Unigene0006026(Cilp);Unigene0006767(SPINT1);Unigene0007053(ANXA1);Unigene0007303(ADPGK);Unigene0011435(HPGD);Unigene0012199(gfod1);Unigene0013055(DAG1);Unigene0013701(--);Unigene0014254(PCOLCE2);Unigene0016454(kcp);Unigene0017300(thbs4b);Unigene0019613(CXCL8);Unigene0020929(--);Unigene0021734(ACTN4);Unigene0024233(ACTN4);Unigene0…
GO:0016459	myosin complex	6	151	0.0263114286687048	0.19480822085449	Unigene0019671(MYO18A);Unigene0066482(Myo5b);Unigene0078411(MYO10);Unigene0082920(--);Unigene0084627(Myo1e);Unigene0085186(CGN)
GO:0030141	secretory granule	14	523	0.0264870826600404	0.19480822085449	Unigene0003165(CTNNA1);Unigene0007991(Scg2);Unigene0008299(DSP);Unigene0009464(RAB10);Unigene0020929(--);Unigene0021734(ACTN4);Unigene0024233(ACTN4);Unigene0024538(FSTL3);Unigene0026418(Aldh3b1);Unigene0038540(cxadr);Unigene0058296(Plat);Unigene0059303(VWF);Unigene0061570(Padi2);Unigene0087466(--)
GO:0030673	axolemma	2	18	0.0291957255559222	0.20233237306231	Unigene0048757(Robo1);Unigene0057957(NRG1)
GO:0045179	apical cortex	2	18	0.0291957255559222	0.20233237306231	Unigene0043488(wtip);Unigene0051486(prkci)
GO:0005920	smooth septate junction	1	2	0.0297286600771377	0.20233237306231	Unigene0022231(--)
GO:0034669	integrin alpha4-beta7 complex	1	2	0.0297286600771377	0.20233237306231	Unigene0051456(Itgb7)
GO:1990794	basolateral part of cell	1	2	0.0297286600771377	0.20233237306231	Unigene0008044(LRRC1)
GO:0005903	brush border	5	118	0.0324134445707735	0.217360745945187	Unigene0001316(atp8b1);Unigene0001317(ATP8B1);Unigene0021734(ACTN4);Unigene0023406(EPS8L1);Unigene0024233(ACTN4)
GO:0010008	endosome membrane	11	393	0.0351975902350777	0.231618529693698	Unigene0006893(RAC1);Unigene0007053(ANXA1);Unigene0009464(RAB10);Unigene0013619(Capn15);Unigene0047931(PLEKHF1);Unigene0052149(TM9SF3);Unigene0056726(TMEM108);Unigene0061083(STAM2);Unigene0064596(znrf2);Unigene0083368(Gnpnat1);Unigene0085999(chmp4b)
GO:0043034	costamere	2	20	0.0355554760494712	0.231618529693698	Unigene0013055(DAG1);Unigene0058475(krt8)
GO:0098588	bounding membrane of organelle	36	1770	0.0360776051934164	0.231709689692928	Unigene0000201(hace1);Unigene0000766(SIL1);Unigene0002009(TOMM6);Unigene0003048(ATG16L1);Unigene0006893(RAC1);Unigene0007053(ANXA1);Unigene0007868(SEPTIN2);Unigene0008299(DSP);Unigene0009464(RAB10);Unigene0011129(Nlrx1);Unigene0013619(Capn15);Unigene0016018(GALNT3);Unigene0017049(ass1);Unigene0020929(--);Unigene0026418(Aldh3b1);Unigene0038153(far1);Unigene0038377(BAD);Unigene0047931(PLEKHF1);Unig…
GO:0012505	endomembrane system	68	3707	0.0367718822860671	0.232888587811758	Unigene0000201(hace1);Unigene0000457(TNIK);Unigene0000766(SIL1);Unigene0001316(atp8b1);Unigene0001317(ATP8B1);Unigene0002952(ch25h);Unigene0003165(CTNNA1);Unigene0003197(Cdc42ep2);Unigene0003645(svopl);Unigene0006585(Hcls1);Unigene0006893(RAC1);Unigene0007053(ANXA1);Unigene0007303(ADPGK);Unigene0007991(Scg2);Unigene0008299(DSP);Unigene0009464(RAB10);Unigene0011002(Tpd52);Unigene0013055(DAG1);Unig…
GO:0005884	actin filament	4	85	0.038801552401988	0.242376820483651	Unigene0006585(Hcls1);Unigene0006893(RAC1);Unigene0012110(CD2AP);Unigene0041973(AMOT)
GO:0031256	leading edge membrane	6	168	0.0410470881672315	0.249566296056768	Unigene0001408(Sh3yl1);Unigene0006893(RAC1);Unigene0020141(Plek2);Unigene0048757(Robo1);Unigene0057957(NRG1);Unigene0060472(Hip1r)
GO:0062023	collagen-containing extracellular matrix	6	168	0.0410470881672315	0.249566296056768	Unigene0006026(Cilp);Unigene0013055(DAG1);Unigene0017300(thbs4b);Unigene0037874(EFEMP1);Unigene0053067(ITGA6);Unigene0062443(VIT)
GO:0045111	intermediate filament cytoskeleton	4	88	0.0431873403581815	0.259124042149089	Unigene0008299(DSP);Unigene0046137(EVPL);Unigene0055521(LMNA);Unigene0058475(krt8)
GO:0042151	nematocyst	1	3	0.044261120569301	0.262117804929886	Unigene0007303(ADPGK)
GO:0099568	cytoplasmic region	15	616	0.0449377787426584	0.262713168034003	Unigene0001408(Sh3yl1);Unigene0006585(Hcls1);Unigene0007868(SEPTIN2);Unigene0008044(LRRC1);Unigene0009020(PARD6A);Unigene0012110(CD2AP);Unigene0015028(Pxn);Unigene0016067(FBLIM1);Unigene0021734(ACTN4);Unigene0024233(ACTN4);Unigene0043488(wtip);Unigene0051486(prkci);Unigene0056726(TMEM108);Unigene0060472(Hip1r);Unigene0084296(LRCH3)
GO:0031091	platelet alpha granule	3	54	0.0471079258835095	0.271914103833928	Unigene0021734(ACTN4);Unigene0024233(ACTN4);Unigene0059303(VWF)
GO:0005737	cytoplasm	165	10092	0.0484933897746219	0.276412321715345	Unigene0000201(hace1);Unigene0000457(TNIK);Unigene0000589(Ripk4);Unigene0000640(Pdlim1);Unigene0000766(SIL1);Unigene0001316(atp8b1);Unigene0001317(ATP8B1);Unigene0001408(Sh3yl1);Unigene0001736(RAB11A);Unigene0002009(TOMM6);Unigene0002952(ch25h);Unigene0003048(ATG16L1);Unigene0003165(CTNNA1);Unigene0003197(Cdc42ep2);Unigene0003645(svopl);Unigene0004245(Abtb2);Unigene0005798(arg2-a);Unigene0005799(…
GO:0030139	endocytic vesicle	7	226	0.0542009570509571	0.301849426775029	Unigene0003197(Cdc42ep2);Unigene0009464(RAB10);Unigene0012110(CD2AP);Unigene0041973(AMOT);Unigene0061083(STAM2);Unigene0062799(CLTA);Unigene0085269(ocln)
GO:0030018	Z disc	6	181	0.0552599431524583	0.301849426775029	Unigene0000640(Pdlim1);Unigene0013055(DAG1);Unigene0013619(Capn15);Unigene0021734(ACTN4);Unigene0024233(ACTN4);Unigene0058475(krt8)
GO:0032420	stereocilium	3	58	0.0561411600508311	0.301849426775029	Unigene0001316(atp8b1);Unigene0001317(ATP8B1);Unigene0072305(Homer2)
GO:0005638	lamin filament	1	4	0.0585767148989885	0.301849426775029	Unigene0055521(LMNA)
GO:0016602	CCAAT-binding factor complex	1	4	0.0585767148989885	0.301849426775029	Unigene0006685(NFYA)
GO:0035003	subapical complex	1	4	0.0585767148989885	0.301849426775029	Unigene0051486(prkci)
GO:0097574	lateral part of cell	1	4	0.0585767148989885	0.301849426775029	Unigene0008044(LRRC1)
GO:1990761	growth cone lamellipodium	1	4	0.0585767148989885	0.301849426775029	Unigene0033491(Naa25)
GO:0098858	actin-based cell projection	6	184	0.0589135942609158	0.301849426775029	Unigene0001316(atp8b1);Unigene0001317(ATP8B1);Unigene0013055(DAG1);Unigene0038540(cxadr);Unigene0053067(ITGA6);Unigene0072305(Homer2)
GO:0005795	Golgi stack	5	142	0.0626066838245079	0.310938329556126	Unigene0000201(hace1);Unigene0016018(GALNT3);Unigene0050410(dnmbp);Unigene0052149(TM9SF3);Unigene0084617(GOLPH3L)
GO:0016363	nuclear matrix	4	100	0.0633946784393213	0.310938329556126	Unigene0015703(SATB1);Unigene0055521(LMNA);Unigene0058475(krt8);Unigene0087127(RGS12)
GO:0005882	intermediate filament	3	61	0.0634150540542099	0.310938329556126	Unigene0008299(DSP);Unigene0055521(LMNA);Unigene0058475(krt8)
GO:0032580	Golgi cisterna membrane	3	61	0.0634150540542099	0.310938329556126	Unigene0000201(hace1);Unigene0016018(GALNT3);Unigene0084617(GOLPH3L)
GO:0031985	Golgi cisterna	4	101	0.0652685689002703	0.311869431822813	Unigene0000201(hace1);Unigene0016018(GALNT3);Unigene0052149(TM9SF3);Unigene0084617(GOLPH3L)
GO:0120025	plasma membrane bounded cell projection	41	2161	0.0656298945987858	0.311869431822813	Unigene0001316(atp8b1);Unigene0001317(ATP8B1);Unigene0001408(Sh3yl1);Unigene0001560(fzd1);Unigene0003165(CTNNA1);Unigene0006585(Hcls1);Unigene0006893(RAC1);Unigene0007053(ANXA1);Unigene0007868(SEPTIN2);Unigene0009020(PARD6A);Unigene0009464(RAB10);Unigene0010543(CLCN2);Unigene0012110(CD2AP);Unigene0013055(DAG1);Unigene0015028(Pxn);Unigene0016867(phactr4a);Unigene0017049(ass1);Unigene0017622(PLK2);…
GO:0019897	extrinsic component of plasma membrane	5	144	0.0656567224890132	0.311869431822813	Unigene0003165(CTNNA1);Unigene0006893(RAC1);Unigene0007053(ANXA1);Unigene0075501(Prss8);Unigene0081757(ABL2)
GO:0031674	I band	6	191	0.0679883794846757	0.318668003381171	Unigene0000640(Pdlim1);Unigene0013055(DAG1);Unigene0013619(Capn15);Unigene0021734(ACTN4);Unigene0024233(ACTN4);Unigene0058475(krt8)
GO:0030288	outer membrane-bounded periplasmic space	5	147	0.0703851794784957	0.318668003381171	Unigene0001964(PDZD2);Unigene0027284(TJP3);Unigene0029914(ARHGAP23);Unigene0059542(TJP2);Unigene0087190(MAGI3)
GO:0017059	serine C-palmitoyltransferase complex	1	5	0.0726786674378108	0.318668003381171	Unigene0082460(SPTLC3)
GO:0031211	endoplasmic reticulum palmitoyltransferase complex	1	5	0.0726786674378108	0.318668003381171	Unigene0082460(SPTLC3)
GO:0032449	CBM complex	1	5	0.0726786674378108	0.318668003381171	Unigene0015420(CARD11)
GO:0033093	Weibel-Palade body	1	5	0.0726786674378108	0.318668003381171	Unigene0059303(VWF)
GO:0033565	ESCRT-0 complex	1	5	0.0726786674378108	0.318668003381171	Unigene0061083(STAM2)
GO:1905961	protein-cysteine S-palmitoyltransferase complex	1	5	0.0726786674378108	0.318668003381171	Unigene0082460(SPTLC3)
GO:0008305	integrin complex	2	30	0.0738918207593636	0.320901621583522	Unigene0051456(Itgb7);Unigene0053067(ITGA6)
GO:0005783	endoplasmic reticulum	31	1587	0.0763453115468327	0.328428887409016	Unigene0000201(hace1);Unigene0000766(SIL1);Unigene0001316(atp8b1);Unigene0001317(ATP8B1);Unigene0002952(ch25h);Unigene0003645(svopl);Unigene0006585(Hcls1);Unigene0007303(ADPGK);Unigene0009464(RAB10);Unigene0011002(Tpd52);Unigene0013055(DAG1);Unigene0013619(Capn15);Unigene0013962(CAST);Unigene0016137(KTN1);Unigene0017049(ass1);Unigene0017300(thbs4b);Unigene0023986(Lrba);Unigene0024538(FSTL3);Unige…
GO:0042995	cell projection	42	2253	0.0780588253657536	0.330314001039993	Unigene0001316(atp8b1);Unigene0001317(ATP8B1);Unigene0001408(Sh3yl1);Unigene0001560(fzd1);Unigene0003165(CTNNA1);Unigene0006585(Hcls1);Unigene0006893(RAC1);Unigene0007053(ANXA1);Unigene0007868(SEPTIN2);Unigene0009020(PARD6A);Unigene0009464(RAB10);Unigene0010543(CLCN2);Unigene0012110(CD2AP);Unigene0013055(DAG1);Unigene0015028(Pxn);Unigene0016867(phactr4a);Unigene0017049(ass1);Unigene0017622(PLK2);…
GO:0098636	protein complex involved in cell adhesion	2	31	0.0782322634042088	0.330314001039993	Unigene0051456(Itgb7);Unigene0053067(ITGA6)
GO:0005615	extracellular space	18	841	0.0820078195114906	0.343078584378346	Unigene0000343(EDN2);Unigene0006026(Cilp);Unigene0007053(ANXA1);Unigene0011435(HPGD);Unigene0013055(DAG1);Unigene0016454(kcp);Unigene0017300(thbs4b);Unigene0019613(CXCL8);Unigene0020929(--);Unigene0024538(FSTL3);Unigene0037874(EFEMP1);Unigene0038540(cxadr);Unigene0050067(Lsr);Unigene0057957(NRG1);Unigene0058296(Plat);Unigene0059303(VWF);Unigene0076492(CA6);Unigene0087466(--)
GO:0098552	side of membrane	12	512	0.0848240712387543	0.351634331680654	Unigene0007053(ANXA1);Unigene0013055(DAG1);Unigene0019671(MYO18A);Unigene0020929(--);Unigene0041973(AMOT);Unigene0053067(ITGA6);Unigene0053302(Sema7a);Unigene0057957(NRG1);Unigene0059303(VWF);Unigene0068027(--);Unigene0068028(--);Unigene0081757(ABL2)
GO:0002178	palmitoyltransferase complex	1	6	0.0865701547942305	0.351658931173541	Unigene0082460(SPTLC3)
GO:0097197	tetraspanin-enriched microdomain	1	6	0.0865701547942305	0.351658931173541	Unigene0032337(tspan33)
GO:0101003	ficolin-1-rich granule membrane	2	33	0.0871435509267766	0.351658931173541	Unigene0008299(DSP);Unigene0020929(--)
GO:0016010	dystrophin-associated glycoprotein complex	2	34	0.0917079041401419	0.362337680728318	Unigene0013055(DAG1);Unigene0058475(krt8)
GO:0090665	glycoprotein complex	2	34	0.0917079041401419	0.362337680728318	Unigene0013055(DAG1);Unigene0058475(krt8)
GO:0005604	basement membrane	4	114	0.0921828443238244	0.362337680728318	Unigene0013055(DAG1);Unigene0017300(thbs4b);Unigene0037874(EFEMP1);Unigene0053067(ITGA6)
GO:0042597	periplasmic space	5	160	0.0929682207131869	0.362337680728318	Unigene0001964(PDZD2);Unigene0027284(TJP3);Unigene0029914(ARHGAP23);Unigene0059542(TJP2);Unigene0087190(MAGI3)
GO:0044304	main axon	3	73	0.0964740470017719	0.372814961294983	Unigene0013055(DAG1);Unigene0048757(Robo1);Unigene0057957(NRG1)
GO:0009424	bacterial-type flagellum hook	1	7	0.100254306518465	0.378849450664507	Unigene0056756(krt18)
GO:0032593	insulin-responsive compartment	1	7	0.100254306518465	0.378849450664507	Unigene0009464(RAB10)
GO:0098791	Golgi apparatus subcompartment	15	695	0.100528034057906	0.378849450664507	Unigene0000201(hace1);Unigene0006893(RAC1);Unigene0009464(RAB10);Unigene0016018(GALNT3);Unigene0023986(Lrba);Unigene0050410(dnmbp);Unigene0051486(prkci);Unigene0052149(TM9SF3);Unigene0057255(Notch3);Unigene0062799(CLTA);Unigene0066941(Osbp);Unigene0076164(Pcsk7);Unigene0083368(Gnpnat1);Unigene0084617(GOLPH3L);Unigene0087180(CLINT1)
GO:0005782	peroxisomal matrix	2	37	0.105798503277066	0.392228597514976	Unigene0038153(far1);Unigene0055816(HMGCL)
GO:0031907	microbody lumen	2	37	0.105798503277066	0.392228597514976	Unigene0038153(far1);Unigene0055816(HMGCL)
GO:0030312	external encapsulating structure	10	425	0.107126416846715	0.39394875872663	Unigene0001359(olfml2a);Unigene0006026(Cilp);Unigene0013055(DAG1);Unigene0017300(thbs4b);Unigene0020929(--);Unigene0037874(EFEMP1);Unigene0043375(COL6A6);Unigene0053067(ITGA6);Unigene0059303(VWF);Unigene0062443(VIT)
GO:0005905	clathrin-coated pit	3	78	0.111944280544383	0.408372735425909	Unigene0006585(Hcls1);Unigene0060472(Hip1r);Unigene0062799(CLTA)
GO:0043197	dendritic spine	5	171	0.114635226094847	0.414870342057542	Unigene0006585(Hcls1);Unigene0006893(RAC1);Unigene0060472(Hip1r);Unigene0063828(GSK3B);Unigene0081757(ABL2)
GO:0044309	neuron spine	5	172	0.116715859631144	0.419074267651983	Unigene0006585(Hcls1);Unigene0006893(RAC1);Unigene0060472(Hip1r);Unigene0063828(GSK3B);Unigene0081757(ABL2)
GO:0005768	endosome	16	773	0.12003379854788	0.427620407326821	Unigene0000457(TNIK);Unigene0006893(RAC1);Unigene0007053(ANXA1);Unigene0009464(RAB10);Unigene0013619(Capn15);Unigene0022231(--);Unigene0047931(PLEKHF1);Unigene0051486(prkci);Unigene0052057(Samd9l);Unigene0052149(TM9SF3);Unigene0056726(TMEM108);Unigene0061083(STAM2);Unigene0064596(znrf2);Unigene0076110(Mapk3);Unigene0083368(Gnpnat1);Unigene0085999(chmp4b)
GO:0005741	mitochondrial outer membrane	5	175	0.123064768573672	0.435019647051119	Unigene0002009(TOMM6);Unigene0011129(Nlrx1);Unigene0017049(ass1);Unigene0038377(BAD);Unigene0074757(HTATIP2)
GO:0099503	secretory vesicle	14	663	0.124620848027996	0.43586732179028	Unigene0003165(CTNNA1);Unigene0007991(Scg2);Unigene0008299(DSP);Unigene0009464(RAB10);Unigene0020929(--);Unigene0021734(ACTN4);Unigene0024233(ACTN4);Unigene0024538(FSTL3);Unigene0026418(Aldh3b1);Unigene0038540(cxadr);Unigene0058296(Plat);Unigene0059303(VWF);Unigene0061570(Padi2);Unigene0087466(--)
GO:0034399	nuclear periphery	5	176	0.125216270075716	0.43586732179028	Unigene0013055(DAG1);Unigene0015703(SATB1);Unigene0055521(LMNA);Unigene0058475(krt8);Unigene0087127(RGS12)
GO:0031313	extrinsic component of endosome membrane	1	9	0.127012890137038	0.438771802291586	Unigene0007053(ANXA1)
GO:0005794	Golgi apparatus	25	1315	0.129900587286584	0.445373442125432	Unigene0000201(hace1);Unigene0001316(atp8b1);Unigene0001317(ATP8B1);Unigene0003165(CTNNA1);Unigene0006585(Hcls1);Unigene0006893(RAC1);Unigene0009464(RAB10);Unigene0013055(DAG1);Unigene0016018(GALNT3);Unigene0023986(Lrba);Unigene0024538(FSTL3);Unigene0028747(GRHL1);Unigene0033491(Naa25);Unigene0050410(dnmbp);Unigene0051486(prkci);Unigene0052149(TM9SF3);Unigene0057255(Notch3);Unigene0062799(CLTA);U…
GO:0110165	cellular anatomical entity	267	17637	0.131964987967324	0.44794814442517	Unigene0000201(hace1);Unigene0000343(EDN2);Unigene0000457(TNIK);Unigene0000589(Ripk4);Unigene0000640(Pdlim1);Unigene0000766(SIL1);Unigene0000889(K-CAM);Unigene0001316(atp8b1);Unigene0001317(ATP8B1);Unigene0001359(olfml2a);Unigene0001408(Sh3yl1);Unigene0001560(fzd1);Unigene0001736(RAB11A);Unigene0001964(PDZD2);Unigene0002009(TOMM6);Unigene0002697(coe3);Unigene0002952(ch25h);Unigene0003048(ATG16L1)…
GO:0016020	membrane	153	9579	0.132616226967978	0.44794814442517	Unigene0000201(hace1);Unigene0000457(TNIK);Unigene0000589(Ripk4);Unigene0000766(SIL1);Unigene0000889(K-CAM);Unigene0001316(atp8b1);Unigene0001317(ATP8B1);Unigene0001408(Sh3yl1);Unigene0001560(fzd1);Unigene0002009(TOMM6);Unigene0002952(ch25h);Unigene0003048(ATG16L1);Unigene0003162(CLDN24);Unigene0003165(CTNNA1);Unigene0003197(Cdc42ep2);Unigene0003378(TM9SF2);Unigene0003645(svopl);Unigene0005442(B3…
GO:0043005	neuron projection	26	1381	0.134391575829914	0.448434929229979	Unigene0001316(atp8b1);Unigene0001317(ATP8B1);Unigene0001560(fzd1);Unigene0006585(Hcls1);Unigene0006893(RAC1);Unigene0009020(PARD6A);Unigene0010543(CLCN2);Unigene0013055(DAG1);Unigene0017049(ass1);Unigene0017622(PLK2);Unigene0021734(ACTN4);Unigene0023004(Anks1a);Unigene0024233(ACTN4);Unigene0024538(FSTL3);Unigene0033491(Naa25);Unigene0038540(cxadr);Unigene0039183(HMBS);Unigene0048757(Robo1);Unige…
GO:0005916	fascia adherens	1	10	0.140093352040515	0.448434929229979	Unigene0008299(DSP)
GO:0016342	catenin complex	1	10	0.140093352040515	0.448434929229979	Unigene0003165(CTNNA1)
GO:0016600	flotillin complex	1	10	0.140093352040515	0.448434929229979	Unigene0003165(CTNNA1)
GO:0031414	N-terminal protein acetyltransferase complex	1	10	0.140093352040515	0.448434929229979	Unigene0033491(Naa25)
GO:0042613	MHC class II protein complex	1	10	0.140093352040515	0.448434929229979	Unigene0075780(H2-Ea)
GO:0043220	Schmidt-Lanterman incisure	1	10	0.140093352040515	0.448434929229979	Unigene0051486(prkci)
GO:0030867	rough endoplasmic reticulum membrane	2	44	0.140627620350629	0.448434929229979	Unigene0072305(Homer2);Unigene0078207(Fosl1)
GO:0032587	ruffle membrane	3	87	0.141936391898034	0.44946524101044	Unigene0001408(Sh3yl1);Unigene0006893(RAC1);Unigene0060472(Hip1r)
GO:0090533	cation-transporting ATPase complex	2	45	0.145787216955974	0.458475661599477	Unigene0001317(ATP8B1);Unigene0010028(atp1b1)
GO:0030175	filopodium	3	89	0.148934892056196	0.458935619006088	Unigene0013055(DAG1);Unigene0038540(cxadr);Unigene0053067(ITGA6)
GO:0030479	actin cortical patch	1	11	0.152978539668696	0.458935619006088	Unigene0001408(Sh3yl1)
GO:0030877	beta-catenin destruction complex	1	11	0.152978539668696	0.458935619006088	Unigene0063828(GSK3B)
GO:0042611	MHC protein complex	1	11	0.152978539668696	0.458935619006088	Unigene0075780(H2-Ea)
GO:0045095	keratin filament	1	11	0.152978539668696	0.458935619006088	Unigene0058475(krt8)
GO:0045169	fusome	1	11	0.152978539668696	0.458935619006088	Unigene0008044(LRRC1)
GO:0061645	endocytic patch	1	11	0.152978539668696	0.458935619006088	Unigene0001408(Sh3yl1)
GO:0045171	intercellular bridge	2	48	0.161488625870339	0.469230677133294	Unigene0051486(prkci);Unigene0084077(PPP1R13L)
GO:0048471	perinuclear region of cytoplasm	15	756	0.164173508045981	0.469230677133294	Unigene0000457(TNIK);Unigene0009464(RAB10);Unigene0011002(Tpd52);Unigene0012110(CD2AP);Unigene0016018(GALNT3);Unigene0021734(ACTN4);Unigene0024233(ACTN4);Unigene0035132(Xiap);Unigene0047931(PLEKHF1);Unigene0055521(LMNA);Unigene0060472(Hip1r);Unigene0063828(GSK3B);Unigene0066941(Osbp);Unigene0085969(TSTD1);Unigene0087180(CLINT1)
GO:0000139	Golgi membrane	12	582	0.165322367279627	0.469230677133294	Unigene0000201(hace1);Unigene0006893(RAC1);Unigene0009464(RAB10);Unigene0016018(GALNT3);Unigene0051486(prkci);Unigene0052149(TM9SF3);Unigene0057255(Notch3);Unigene0066941(Osbp);Unigene0076164(Pcsk7);Unigene0083368(Gnpnat1);Unigene0084617(GOLPH3L);Unigene0086831(Slc35a2)
GO:0005890	sodium:potassium-exchanging ATPase complex	1	12	0.165671357496623	0.469230677133294	Unigene0010028(atp1b1)
GO:0031232	extrinsic component of external side of plasma membrane	1	12	0.165671357496623	0.469230677133294	Unigene0007053(ANXA1)
GO:0043218	compact myelin	1	12	0.165671357496623	0.469230677133294	Unigene0051486(prkci)
GO:0060091	kinocilium	1	12	0.165671357496623	0.469230677133294	Unigene0006893(RAC1)
GO:0070852	cell body fiber	1	12	0.165671357496623	0.469230677133294	Unigene0017049(ass1)
GO:0097732	9+2 non-motile cilium	1	12	0.165671357496623	0.469230677133294	Unigene0006893(RAC1)
GO:0036464	cytoplasmic ribonucleoprotein granule	5	194	0.16675811959355	0.469393225522585	Unigene0006893(RAC1);Unigene0007020(etf1);Unigene0042586(NFKBIZ);Unigene0043488(wtip);Unigene0085969(TSTD1)
GO:0031968	organelle outer membrane	5	195	0.169211770985881	0.473377715150687	Unigene0002009(TOMM6);Unigene0011129(Nlrx1);Unigene0017049(ass1);Unigene0038377(BAD);Unigene0074757(HTATIP2)
GO:0017101	aminoacyl-tRNA synthetase multienzyme complex	1	13	0.178174666958094	0.495412488615189	Unigene0022522(Iars1)
GO:0044853	plasma membrane raft	3	98	0.181697532008061	0.50214590664046	Unigene0003165(CTNNA1);Unigene0013055(DAG1);Unigene0076110(Mapk3)
GO:0005622	intracellular anatomical structure	198	12743	0.18420560547683	0.506010578900207	Unigene0000201(hace1);Unigene0000343(EDN2);Unigene0000457(TNIK);Unigene0000589(Ripk4);Unigene0000640(Pdlim1);Unigene0000766(SIL1);Unigene0001316(atp8b1);Unigene0001317(ATP8B1);Unigene0001408(Sh3yl1);Unigene0001736(RAB11A);Unigene0002009(TOMM6);Unigene0002697(coe3);Unigene0002952(ch25h);Unigene0003048(ATG16L1);Unigene0003165(CTNNA1);Unigene0003197(Cdc42ep2);Unigene0003645(svopl);Unigene0004245(Abt…
GO:0009570	chloroplast stroma	1	14	0.190491287081125	0.515073968796637	Unigene0017049(ass1)
GO:0043209	myelin sheath	4	151	0.191077695808707	0.515073968796637	Unigene0017049(ass1);Unigene0051486(prkci);Unigene0062971(Slc25a12);Unigene0071689(sept8a)
GO:0045202	synapse	19	1021	0.194065570480271	0.515073968796637	Unigene0006585(Hcls1);Unigene0006893(RAC1);Unigene0008044(LRRC1);Unigene0013055(DAG1);Unigene0013962(CAST);Unigene0017300(thbs4b);Unigene0022231(--);Unigene0038540(cxadr);Unigene0050410(dnmbp);Unigene0056726(TMEM108);Unigene0057957(NRG1);Unigene0058296(Plat);Unigene0060472(Hip1r);Unigene0062799(CLTA);Unigene0063828(GSK3B);Unigene0064596(znrf2);Unigene0072305(Homer2);Unigene0081757(ABL2);Unigene00…
GO:0055037	recycling endosome	4	152	0.194115690035661	0.515073968796637	Unigene0000457(TNIK);Unigene0006893(RAC1);Unigene0009464(RAB10);Unigene0022231(--)
GO:0031226	intrinsic component of plasma membrane	27	1512	0.194368318824881	0.515073968796637	Unigene0001316(atp8b1);Unigene0001317(ATP8B1);Unigene0003645(svopl);Unigene0006585(Hcls1);Unigene0010028(atp1b1);Unigene0013619(Capn15);Unigene0016137(KTN1);Unigene0022231(--);Unigene0024651(Slc22a17);Unigene0032337(tspan33);Unigene0038540(cxadr);Unigene0041943(Slc4a11);Unigene0048757(Robo1);Unigene0051456(Itgb7);Unigene0051486(prkci);Unigene0053067(ITGA6);Unigene0053840(Pgap6);Unigene0057255(Not…
GO:0030315	T-tubule	2	55	0.199147114083061	0.515073968796637	Unigene0013055(DAG1);Unigene0013619(Capn15)
GO:0030313	cell envelope	5	207	0.199706356988268	0.515073968796637	Unigene0001964(PDZD2);Unigene0027284(TJP3);Unigene0029914(ARHGAP23);Unigene0059542(TJP2);Unigene0087190(MAGI3)
GO:0035770	ribonucleoprotein granule	5	207	0.199706356988268	0.515073968796637	Unigene0006893(RAC1);Unigene0007020(etf1);Unigene0042586(NFKBIZ);Unigene0043488(wtip);Unigene0085969(TSTD1)
GO:0016011	dystroglycan complex	1	15	0.202623995114064	0.515073968796637	Unigene0013055(DAG1)
GO:0031258	lamellipodium membrane	1	15	0.202623995114064	0.515073968796637	Unigene0020141(Plek2)
GO:0033268	node of Ranvier	1	15	0.202623995114064	0.515073968796637	Unigene0013055(DAG1)
GO:0042627	chylomicron	1	15	0.202623995114064	0.515073968796637	Unigene0050067(Lsr)
GO:0030017	sarcomere	6	263	0.202893138046788	0.515073968796637	Unigene0000640(Pdlim1);Unigene0013055(DAG1);Unigene0013619(Capn15);Unigene0021734(ACTN4);Unigene0024233(ACTN4);Unigene0058475(krt8)
GO:0030136	clathrin-coated vesicle	4	155	0.203318671893409	0.515073968796637	Unigene0059303(VWF);Unigene0060472(Hip1r);Unigene0062799(CLTA);Unigene0087180(CLINT1)
GO:0055038	recycling endosome membrane	2	56	0.204614492858096	0.515492865985038	Unigene0006893(RAC1);Unigene0009464(RAB10)
GO:0019898	extrinsic component of membrane	6	266	0.209906698729398	0.52352356064712	Unigene0003165(CTNNA1);Unigene0006893(RAC1);Unigene0007053(ANXA1);Unigene0019970(SNX33);Unigene0075501(Prss8);Unigene0081757(ABL2)
GO:0032154	cleavage furrow	2	57	0.210098271049173	0.52352356064712	Unigene0007868(SEPTIN2);Unigene0084296(LRCH3)
GO:0005797	Golgi medial cisterna	1	16	0.214575527142498	0.526056131059027	Unigene0052149(TM9SF3)
GO:0030130	clathrin coat of trans-Golgi network vesicle	1	16	0.214575527142498	0.526056131059027	Unigene0062799(CLTA)
GO:0070938	contractile ring	1	16	0.214575527142498	0.526056131059027	Unigene0013055(DAG1)
GO:0030659	cytoplasmic vesicle membrane	17	924	0.223889527667065	0.54323658887301	Unigene0006893(RAC1);Unigene0007053(ANXA1);Unigene0008299(DSP);Unigene0009464(RAB10);Unigene0013619(Capn15);Unigene0019970(SNX33);Unigene0020929(--);Unigene0026418(Aldh3b1);Unigene0047931(PLEKHF1);Unigene0052149(TM9SF3);Unigene0056726(TMEM108);Unigene0060472(Hip1r);Unigene0061083(STAM2);Unigene0062799(CLTA);Unigene0064596(znrf2);Unigene0083368(Gnpnat1);Unigene0085999(chmp4b)
GO:0005614	interstitial matrix	1	17	0.226348578697088	0.54323658887301	Unigene0062443(VIT)
GO:0012510	trans-Golgi network transport vesicle membrane	1	17	0.226348578697088	0.54323658887301	Unigene0062799(CLTA)
GO:0032426	stereocilium tip	1	17	0.226348578697088	0.54323658887301	Unigene0072305(Homer2)
GO:0005788	endoplasmic reticulum lumen	5	218	0.229167363201015	0.54712208177834	Unigene0000766(SIL1);Unigene0013055(DAG1);Unigene0016137(KTN1);Unigene0024538(FSTL3);Unigene0076164(Pcsk7)
GO:0031526	brush border membrane	2	61	0.2321638921085	0.551389243757688	Unigene0001316(atp8b1);Unigene0001317(ATP8B1)
GO:0030176	integral component of endoplasmic reticulum membrane	4	165	0.234858826070601	0.553588200207743	Unigene0003645(svopl);Unigene0016137(KTN1);Unigene0026272(Gpat4);Unigene0080703(ELOVL1)
GO:0031984	organelle subcompartment	26	1493	0.237489134398487	0.553588200207743	Unigene0000201(hace1);Unigene0002952(ch25h);Unigene0003645(svopl);Unigene0006893(RAC1);Unigene0007303(ADPGK);Unigene0009464(RAB10);Unigene0013619(Capn15);Unigene0016018(GALNT3);Unigene0016137(KTN1);Unigene0023986(Lrba);Unigene0026272(Gpat4);Unigene0050410(dnmbp);Unigene0051486(prkci);Unigene0052149(TM9SF3);Unigene0057255(Notch3);Unigene0062799(CLTA);Unigene0066941(Osbp);Unigene0072305(Homer2);Uni…
GO:0005922	connexin complex	1	18	0.237945805352451	0.553588200207743	Unigene0049056(GJB3)
GO:0097386	glial cell projection	1	18	0.237945805352451	0.553588200207743	Unigene0020929(--)
GO:0032589	neuron projection membrane	2	63	0.243252848456157	0.554695802110544	Unigene0048757(Robo1);Unigene0057957(NRG1)
GO:0031227	intrinsic component of endoplasmic reticulum membrane	4	169	0.247794480221611	0.554695802110544	Unigene0003645(svopl);Unigene0016137(KTN1);Unigene0026272(Gpat4);Unigene0080703(ELOVL1)
GO:0031901	early endosome membrane	3	115	0.247845459608971	0.554695802110544	Unigene0006893(RAC1);Unigene0007053(ANXA1);Unigene0061083(STAM2)
GO:0019867	outer membrane	6	282	0.248653714250595	0.554695802110544	Unigene0002009(TOMM6);Unigene0011129(Nlrx1);Unigene0016137(KTN1);Unigene0017049(ass1);Unigene0038377(BAD);Unigene0074757(HTATIP2)
GO:0099738	cell cortex region	2	64	0.248806131128062	0.554695802110544	Unigene0043488(wtip);Unigene0051486(prkci)
GO:0012506	vesicle membrane	17	943	0.248932973026511	0.554695802110544	Unigene0006893(RAC1);Unigene0007053(ANXA1);Unigene0008299(DSP);Unigene0009464(RAB10);Unigene0013619(Capn15);Unigene0019970(SNX33);Unigene0020929(--);Unigene0026418(Aldh3b1);Unigene0047931(PLEKHF1);Unigene0052149(TM9SF3);Unigene0056726(TMEM108);Unigene0060472(Hip1r);Unigene0061083(STAM2);Unigene0062799(CLTA);Unigene0064596(znrf2);Unigene0083368(Gnpnat1);Unigene0085999(chmp4b)
GO:0034361	very-low-density lipoprotein particle	1	19	0.24936982331724	0.554695802110544	Unigene0050067(Lsr)
GO:0034362	low-density lipoprotein particle	1	19	0.24936982331724	0.554695802110544	Unigene0050067(Lsr)
GO:0034385	triglyceride-rich plasma lipoprotein particle	1	19	0.24936982331724	0.554695802110544	Unigene0050067(Lsr)
GO:0030016	myofibril	6	283	0.251142626106434	0.555927366526863	Unigene0000640(Pdlim1);Unigene0013055(DAG1);Unigene0013619(Capn15);Unigene0021734(ACTN4);Unigene0024233(ACTN4);Unigene0058475(krt8)
GO:0005887	integral component of plasma membrane	25	1445	0.253411203478479	0.558239172880128	Unigene0001316(atp8b1);Unigene0001317(ATP8B1);Unigene0003645(svopl);Unigene0006585(Hcls1);Unigene0010028(atp1b1);Unigene0013619(Capn15);Unigene0016137(KTN1);Unigene0022231(--);Unigene0024651(Slc22a17);Unigene0032337(tspan33);Unigene0038540(cxadr);Unigene0041943(Slc4a11);Unigene0048757(Robo1);Unigene0051456(Itgb7);Unigene0053067(ITGA6);Unigene0053840(Pgap6);Unigene0057255(Notch3);Unigene0057957(NR…
GO:0098797	plasma membrane protein complex	12	643	0.258047074169454	0.565718585679187	Unigene0003165(CTNNA1);Unigene0006585(Hcls1);Unigene0010028(atp1b1);Unigene0013055(DAG1);Unigene0019671(MYO18A);Unigene0049056(GJB3);Unigene0051456(Itgb7);Unigene0051486(prkci);Unigene0053067(ITGA6);Unigene0058475(krt8);Unigene0062799(CLTA);Unigene0075780(H2-Ea)
GO:0000242	pericentriolar material	1	20	0.260623210015544	0.565924684605181	Unigene0006893(RAC1)
GO:0005652	nuclear lamina	1	20	0.260623210015544	0.565924684605181	Unigene0055521(LMNA)
GO:0044217	other organism part	1	21	0.271708504659721	0.587199422392573	Unigene0020929(--)
GO:0032588	trans-Golgi network membrane	2	69	0.276605779406425	0.59496337457231	Unigene0076164(Pcsk7);Unigene0084617(GOLPH3L)
GO:0001669	acrosomal vesicle	2	70	0.282163381618362	0.599434712649095	Unigene0003165(CTNNA1);Unigene0038540(cxadr)
GO:0005742	mitochondrial outer membrane translocase complex	1	22	0.282628208814815	0.599434712649095	Unigene0002009(TOMM6)
GO:0005921	gap junction	1	22	0.282628208814815	0.599434712649095	Unigene0049056(GJB3)
GO:0043292	contractile fiber	6	298	0.289246125892203	0.606886089165761	Unigene0000640(Pdlim1);Unigene0013055(DAG1);Unigene0013619(Capn15);Unigene0021734(ACTN4);Unigene0024233(ACTN4);Unigene0058475(krt8)
GO:0060170	ciliary membrane	2	72	0.293266673784332	0.606886089165761	Unigene0007868(SEPTIN2);Unigene0062799(CLTA)
GO:0005852	eukaryotic translation initiation factor 3 complex	1	23	0.293384786954659	0.606886089165761	Unigene0006026(Cilp)
GO:0097440	apical dendrite	1	23	0.293384786954659	0.606886089165761	Unigene0087127(RGS12)
GO:1990023	mitotic spindle midzone	1	23	0.293384786954659	0.606886089165761	Unigene0006585(Hcls1)
GO:0034774	secretory granule lumen	4	183	0.294126810757967	0.606886089165761	Unigene0021734(ACTN4);Unigene0024233(ACTN4);Unigene0059303(VWF);Unigene0061570(Padi2)
GO:0070062	extracellular exosome	2	73	0.298810128059897	0.6126658987227	Unigene0007053(ANXA1);Unigene0087466(--)
GO:0005769	early endosome	6	302	0.299615121524478	0.6126658987227	Unigene0006893(RAC1);Unigene0007053(ANXA1);Unigene0052057(Samd9l);Unigene0056726(TMEM108);Unigene0061083(STAM2);Unigene0076110(Mapk3)
GO:0030132	clathrin coat of coated pit	1	24	0.303980667009801	0.61881778641281	Unigene0062799(CLTA)
GO:0000323	lytic vacuole	9	487	0.30778515614009	0.623777916443915	Unigene0017049(ass1);Unigene0023986(Lrba);Unigene0033491(Naa25);Unigene0047931(PLEKHF1);Unigene0053840(Pgap6);Unigene0061570(Padi2);Unigene0064596(znrf2);Unigene0076164(Pcsk7);Unigene0087466(--)
GO:0030864	cortical actin cytoskeleton	2	75	0.309875318316138	0.625235155540527	Unigene0001408(Sh3yl1);Unigene0051486(prkci)
GO:0032839	dendrite cytoplasm	1	25	0.314418240907358	0.626090470977096	Unigene0060472(Hip1r)
GO:0071782	endoplasmic reticulum tubular network	1	25	0.314418240907358	0.626090470977096	Unigene0009464(RAB10)
GO:0098799	outer mitochondrial membrane protein complex	1	25	0.314418240907358	0.626090470977096	Unigene0002009(TOMM6)
GO:0002102	podosome	1	26	0.324699865102926	0.63606890714801	Unigene0006585(Hcls1)
GO:0031941	filamentous actin	1	26	0.324699865102926	0.63606890714801	Unigene0012110(CD2AP)
GO:0005773	vacuole	11	620	0.326050311438935	0.63606890714801	Unigene0000766(SIL1);Unigene0003048(ATG16L1);Unigene0017049(ass1);Unigene0023986(Lrba);Unigene0033491(Naa25);Unigene0047931(PLEKHF1);Unigene0053840(Pgap6);Unigene0061570(Padi2);Unigene0064596(znrf2);Unigene0076164(Pcsk7);Unigene0087466(--)
GO:0120111	neuron projection cytoplasm	2	78	0.326403781299637	0.63606890714801	Unigene0056726(TMEM108);Unigene0060472(Hip1r)
GO:1903561	extracellular vesicle	2	78	0.326403781299637	0.63606890714801	Unigene0007053(ANXA1);Unigene0087466(--)
GO:0000221	vacuolar proton-transporting V-type ATPase, V1 domain	1	27	0.334827861104672	0.641518927158532	Unigene0000766(SIL1)
GO:0000421	autophagosome membrane	1	27	0.334827861104672	0.641518927158532	Unigene0003048(ATG16L1)
GO:0005779	integral component of peroxisomal membrane	1	27	0.334827861104672	0.641518927158532	Unigene0038153(far1)
GO:0031231	intrinsic component of peroxisomal membrane	1	27	0.334827861104672	0.641518927158532	Unigene0038153(far1)
GO:0032153	cell division site	2	81	0.342826688003819	0.645040747017658	Unigene0007868(SEPTIN2);Unigene0084296(LRCH3)
GO:0065010	extracellular membrane-bounded organelle	2	81	0.342826688003819	0.645040747017658	Unigene0007053(ANXA1);Unigene0087466(--)
GO:0030125	clathrin vesicle coat	1	28	0.344804515989693	0.645040747017658	Unigene0062799(CLTA)
GO:0030140	trans-Golgi network transport vesicle	1	28	0.344804515989693	0.645040747017658	Unigene0062799(CLTA)
GO:0030667	secretory granule membrane	4	199	0.348256367078129	0.645040747017658	Unigene0008299(DSP);Unigene0009464(RAB10);Unigene0020929(--);Unigene0026418(Aldh3b1)
GO:0005901	caveola	2	82	0.348273494432205	0.645040747017658	Unigene0003165(CTNNA1);Unigene0076110(Mapk3)
GO:0043230	extracellular organelle	2	82	0.348273494432205	0.645040747017658	Unigene0007053(ANXA1);Unigene0087466(--)
GO:0009338	exodeoxyribonuclease V complex	1	29	0.354632082912787	0.645040747017658	Unigene0022018(ANKRD50)
GO:0009532	plastid stroma	1	29	0.354632082912787	0.645040747017658	Unigene0017049(ass1)
GO:0034358	plasma lipoprotein particle	1	29	0.354632082912787	0.645040747017658	Unigene0050067(Lsr)
GO:0034451	centriolar satellite	1	29	0.354632082912787	0.645040747017658	Unigene0009020(PARD6A)
GO:1990777	lipoprotein particle	1	29	0.354632082912787	0.645040747017658	Unigene0050067(Lsr)
GO:0030426	growth cone	4	201	0.355055323468053	0.645040747017658	Unigene0009020(PARD6A);Unigene0033491(Naa25);Unigene0038540(cxadr);Unigene0063828(GSK3B)
GO:0060205	cytoplasmic vesicle lumen	4	202	0.3584549579863	0.648632781118066	Unigene0021734(ACTN4);Unigene0024233(ACTN4);Unigene0059303(VWF);Unigene0061570(Padi2)
GO:0001772	immunological synapse	1	30	0.364312781607733	0.65025482592687	Unigene0020929(--)
GO:0035327	transcriptionally active chromatin	1	30	0.364312781607733	0.65025482592687	Unigene0061570(Padi2)
GO:0005654	nucleoplasm	46	2906	0.364531086854296	0.65025482592687	Unigene0000201(hace1);Unigene0000457(TNIK);Unigene0003048(ATG16L1);Unigene0004245(Abtb2);Unigene0006685(NFYA);Unigene0009998(ZFHX3);Unigene0011435(HPGD);Unigene0013055(DAG1);Unigene0013990(DNMT3B);Unigene0015703(SATB1);Unigene0018281(EYA2);Unigene0021734(ACTN4);Unigene0023004(Anks1a);Unigene0023075(irf2bp2a);Unigene0024233(ACTN4);Unigene0024459(esrp2);Unigene0024538(FSTL3);Unigene0025517(dlx5a);U…
GO:0031983	vesicle lumen	4	204	0.365253250292974	0.65025482592687	Unigene0021734(ACTN4);Unigene0024233(ACTN4);Unigene0059303(VWF);Unigene0061570(Padi2)
GO:0098794	postsynapse	9	515	0.366481338296504	0.65025482592687	Unigene0006585(Hcls1);Unigene0006893(RAC1);Unigene0013055(DAG1);Unigene0013962(CAST);Unigene0056726(TMEM108);Unigene0060472(Hip1r);Unigene0063828(GSK3B);Unigene0072305(Homer2);Unigene0081757(ABL2)
GO:0014069	postsynaptic density	5	268	0.373827706038509	0.658159018785129	Unigene0013962(CAST);Unigene0056726(TMEM108);Unigene0060472(Hip1r);Unigene0063828(GSK3B);Unigene0072305(Homer2)
GO:0032994	protein-lipid complex	1	31	0.373848798881183	0.658159018785129	Unigene0050067(Lsr)
GO:0005776	autophagosome	2	87	0.375266107202047	0.658159018785129	Unigene0003048(ATG16L1);Unigene0087466(--)
GO:0099572	postsynaptic specialization	5	270	0.379767806229648	0.662881077215693	Unigene0013962(CAST);Unigene0056726(TMEM108);Unigene0060472(Hip1r);Unigene0063828(GSK3B);Unigene0072305(Homer2)
GO:0005764	lysosome	8	460	0.384366916017118	0.662881077215693	Unigene0017049(ass1);Unigene0023986(Lrba);Unigene0033491(Naa25);Unigene0047931(PLEKHF1);Unigene0053840(Pgap6);Unigene0061570(Padi2);Unigene0064596(znrf2);Unigene0087466(--)
GO:0005791	rough endoplasmic reticulum	2	89	0.385937222135864	0.662881077215693	Unigene0072305(Homer2);Unigene0078207(Fosl1)
GO:0070820	tertiary granule	2	89	0.385937222135864	0.662881077215693	Unigene0008299(DSP);Unigene0020929(--)
GO:0032279	asymmetric synapse	5	273	0.388675118192673	0.662881077215693	Unigene0013962(CAST);Unigene0056726(TMEM108);Unigene0060472(Hip1r);Unigene0063828(GSK3B);Unigene0072305(Homer2)
GO:0042383	sarcolemma	3	150	0.390456221081109	0.662881077215693	Unigene0013055(DAG1);Unigene0013619(Capn15);Unigene0058475(krt8)
GO:0030425	dendrite	11	654	0.390518372880848	0.662881077215693	Unigene0006585(Hcls1);Unigene0006893(RAC1);Unigene0010543(CLCN2);Unigene0017622(PLK2);Unigene0056726(TMEM108);Unigene0057957(NRG1);Unigene0060472(Hip1r);Unigene0063828(GSK3B);Unigene0072305(Homer2);Unigene0081757(ABL2);Unigene0087127(RGS12)
GO:0097447	dendritic tree	11	654	0.390518372880848	0.662881077215693	Unigene0006585(Hcls1);Unigene0006893(RAC1);Unigene0010543(CLCN2);Unigene0017622(PLK2);Unigene0056726(TMEM108);Unigene0057957(NRG1);Unigene0060472(Hip1r);Unigene0063828(GSK3B);Unigene0072305(Homer2);Unigene0081757(ABL2);Unigene0087127(RGS12)
GO:0098984	neuron to neuron synapse	5	274	0.391642800165849	0.662881077215693	Unigene0013962(CAST);Unigene0056726(TMEM108);Unigene0060472(Hip1r);Unigene0063828(GSK3B);Unigene0072305(Homer2)
GO:0031004	potassium ion-transporting ATPase complex	1	33	0.392495374667187	0.662881077215693	Unigene0001317(ATP8B1)
GO:0030665	clathrin-coated vesicle membrane	2	91	0.396528580970475	0.666775727375527	Unigene0060472(Hip1r);Unigene0062799(CLTA)
GO:0031301	integral component of organelle membrane	6	339	0.397725872469612	0.666775727375527	Unigene0003645(svopl);Unigene0016137(KTN1);Unigene0026272(Gpat4);Unigene0038153(far1);Unigene0076164(Pcsk7);Unigene0080703(ELOVL1)
GO:0044295	axonal growth cone	1	34	0.40161014650134	0.670821343606633	Unigene0009020(PARD6A)
GO:0031225	anchored component of membrane	2	93	0.407035494326844	0.677402136543944	Unigene0053302(Sema7a);Unigene0075501(Prss8)
GO:0031090	organelle membrane	48	3093	0.417458245523567	0.69222167257726	Unigene0000201(hace1);Unigene0000766(SIL1);Unigene0002009(TOMM6);Unigene0002952(ch25h);Unigene0003048(ATG16L1);Unigene0003645(svopl);Unigene0006893(RAC1);Unigene0007053(ANXA1);Unigene0007303(ADPGK);Unigene0007868(SEPTIN2);Unigene0008299(DSP);Unigene0009464(RAB10);Unigene0011129(Nlrx1);Unigene0013619(Capn15);Unigene0015479(tmem65);Unigene0016018(GALNT3);Unigene0016137(KTN1);Unigene0017049(ass1);Un…
GO:0036452	ESCRT complex	1	36	0.41943295797699	0.692976191440244	Unigene0061083(STAM2)
GO:0008180	COP9 signalosome	1	37	0.428145026163099	0.702281050109255	Unigene0041973(AMOT)
GO:0046658	anchored component of plasma membrane	1	37	0.428145026163099	0.702281050109255	Unigene0075501(Prss8)
GO:0009376	HslUV protease complex	1	38	0.436726838601711	0.713790101800646	Unigene0062706(Vps4b)
GO:0030427	site of polarized growth	4	226	0.439420561631336	0.714562601501843	Unigene0009020(PARD6A);Unigene0033491(Naa25);Unigene0038540(cxadr);Unigene0063828(GSK3B)
GO:0031300	intrinsic component of organelle membrane	6	355	0.440333532943022	0.714562601501843	Unigene0003645(svopl);Unigene0016137(KTN1);Unigene0026272(Gpat4);Unigene0038153(far1);Unigene0076164(Pcsk7);Unigene0080703(ELOVL1)
GO:0045335	phagocytic vesicle	2	100	0.443084931907669	0.716477762233678	Unigene0003197(Cdc42ep2);Unigene0009464(RAB10)
GO:0045121	membrane raft	5	295	0.453497474184132	0.728150874042127	Unigene0003165(CTNNA1);Unigene0013055(DAG1);Unigene0038540(cxadr);Unigene0063828(GSK3B);Unigene0076110(Mapk3)
GO:0098857	membrane microdomain	5	295	0.453497474184132	0.728150874042127	Unigene0003165(CTNNA1);Unigene0013055(DAG1);Unigene0038540(cxadr);Unigene0063828(GSK3B);Unigene0076110(Mapk3)
GO:0000792	heterochromatin	2	103	0.458162645634915	0.733060233015864	Unigene0013990(DNMT3B);Unigene0015703(SATB1)
GO:0009288	bacterial-type flagellum	1	41	0.4617100010682	0.735023249862062	Unigene0056756(krt18)
GO:0005789	endoplasmic reticulum membrane	15	955	0.462613317347394	0.735023249862062	Unigene0002952(ch25h);Unigene0003645(svopl);Unigene0007303(ADPGK);Unigene0009464(RAB10);Unigene0013619(Capn15);Unigene0016137(KTN1);Unigene0026272(Gpat4);Unigene0057255(Notch3);Unigene0066941(Osbp);Unigene0072305(Homer2);Unigene0078207(Fosl1);Unigene0079076(ptdss1);Unigene0080703(ELOVL1);Unigene0082460(SPTLC3);Unigene0083368(Gnpnat1)
GO:0016471	vacuolar proton-transporting V-type ATPase complex	1	42	0.469789907865402	0.741260200645755	Unigene0000766(SIL1)
GO:0034707	chloride channel complex	1	42	0.469789907865402	0.741260200645755	Unigene0010543(CLCN2)
GO:0098827	endoplasmic reticulum subcompartment	15	961	0.472437425173149	0.742867123720538	Unigene0002952(ch25h);Unigene0003645(svopl);Unigene0007303(ADPGK);Unigene0009464(RAB10);Unigene0013619(Capn15);Unigene0016137(KTN1);Unigene0026272(Gpat4);Unigene0057255(Notch3);Unigene0066941(Osbp);Unigene0072305(Homer2);Unigene0078207(Fosl1);Unigene0079076(ptdss1);Unigene0080703(ELOVL1);Unigene0082460(SPTLC3);Unigene0083368(Gnpnat1)
GO:0030670	phagocytic vesicle membrane	1	43	0.47774897677077	0.74352741777294	Unigene0009464(RAB10)
GO:0033180	proton-transporting V-type ATPase, V1 domain	1	43	0.47774897677077	0.74352741777294	Unigene0000766(SIL1)
GO:0045334	clathrin-coated endocytic vesicle	1	43	0.47774897677077	0.74352741777294	Unigene0062799(CLTA)
GO:0101002	ficolin-1-rich granule	2	110	0.492403551758739	0.762542949129476	Unigene0008299(DSP);Unigene0020929(--)
GO:0030173	integral component of Golgi membrane	1	45	0.493311776300867	0.762542949129476	Unigene0076164(Pcsk7)
GO:0035578	azurophil granule lumen	1	46	0.500919028194324	0.771686070461526	Unigene0061570(Padi2)
GO:0031228	intrinsic component of Golgi membrane	1	47	0.508412485518264	0.780592907058345	Unigene0076164(Pcsk7)
GO:0031312	extrinsic component of organelle membrane	1	48	0.515793844234178	0.786628739032726	Unigene0007053(ANXA1)
GO:0051233	spindle midzone	1	48	0.515793844234178	0.786628739032726	Unigene0006585(Hcls1)
GO:0043198	dendritic shaft	1	49	0.523064775120691	0.795058458183451	Unigene0063828(GSK3B)
GO:0042175	nuclear outer membrane-endoplasmic reticulum membrane network	15	996	0.529124037351202	0.801596548279562	Unigene0002952(ch25h);Unigene0003645(svopl);Unigene0007303(ADPGK);Unigene0009464(RAB10);Unigene0013619(Capn15);Unigene0016137(KTN1);Unigene0026272(Gpat4);Unigene0057255(Notch3);Unigene0066941(Osbp);Unigene0072305(Homer2);Unigene0078207(Fosl1);Unigene0079076(ptdss1);Unigene0080703(ELOVL1);Unigene0082460(SPTLC3);Unigene0083368(Gnpnat1)
GO:0009368	endopeptidase Clp complex	1	52	0.544231338632373	0.821753279524378	Unigene0062706(Vps4b)
GO:1904115	axon cytoplasm	1	53	0.551076775254813	0.825419482862349	Unigene0056726(TMEM108)
GO:0005774	vacuolar membrane	5	330	0.552089785686439	0.825419482862349	Unigene0000766(SIL1);Unigene0003048(ATG16L1);Unigene0047931(PLEKHF1);Unigene0053840(Pgap6);Unigene0064596(znrf2)
GO:0097060	synaptic membrane	5	330	0.552089785686439	0.825419482862349	Unigene0013055(DAG1);Unigene0056726(TMEM108);Unigene0060472(Hip1r);Unigene0064596(znrf2);Unigene0072305(Homer2)
GO:0000324	fungal-type vacuole	1	54	0.557819773046786	0.831260838265799	Unigene0076164(Pcsk7)
GO:0005801	cis-Golgi network	1	55	0.564461859323892	0.833186000073575	Unigene0052149(TM9SF3)
GO:0019005	SCF ubiquitin ligase complex	1	55	0.564461859323892	0.833186000073575	Unigene0004245(Abtb2)
GO:0044297	cell body	11	747	0.566250695373172	0.833186000073575	Unigene0009020(PARD6A);Unigene0010543(CLCN2);Unigene0017049(ass1);Unigene0038540(cxadr);Unigene0048757(Robo1);Unigene0056589(Acot7);Unigene0057957(NRG1);Unigene0060472(Hip1r);Unigene0063828(GSK3B);Unigene0072305(Homer2);Unigene0087127(RGS12)
GO:0000322	storage vacuole	1	56	0.571004538714179	0.833186000073575	Unigene0076164(Pcsk7)
GO:0009379	Holliday junction helicase complex	1	56	0.571004538714179	0.833186000073575	Unigene0062706(Vps4b)
GO:0035579	specific granule membrane	1	56	0.571004538714179	0.833186000073575	Unigene0026418(Aldh3b1)
GO:0036477	somatodendritic compartment	14	955	0.571901793910151	0.833186000073575	Unigene0006585(Hcls1);Unigene0006893(RAC1);Unigene0009020(PARD6A);Unigene0010543(CLCN2);Unigene0017049(ass1);Unigene0017622(PLK2);Unigene0048757(Robo1);Unigene0056726(TMEM108);Unigene0057957(NRG1);Unigene0060472(Hip1r);Unigene0063828(GSK3B);Unigene0072305(Homer2);Unigene0081757(ABL2);Unigene0087127(RGS12)
GO:0016529	sarcoplasmic reticulum	1	57	0.577449293493912	0.835926596295948	Unigene0017300(thbs4b)
GO:0030118	clathrin coat	1	57	0.577449293493912	0.835926596295948	Unigene0062799(CLTA)
GO:0031597	cytosolic proteasome complex	1	58	0.583797583918382	0.841074102376647	Unigene0062706(Vps4b)
GO:0098533	ATPase dependent transmembrane transport complex	3	202	0.585422018687175	0.841074102376647	Unigene0001317(ATP8B1);Unigene0010028(atp1b1);Unigene0019671(MYO18A)
GO:0098802	plasma membrane signaling receptor complex	2	131	0.586538518762662	0.841074102376647	Unigene0051456(Itgb7);Unigene0053067(ITGA6)
GO:0099081	supramolecular polymer	13	899	0.591958025116715	0.843540185791319	Unigene0000640(Pdlim1);Unigene0006585(Hcls1);Unigene0006893(RAC1);Unigene0008299(DSP);Unigene0012110(CD2AP);Unigene0013055(DAG1);Unigene0013619(Capn15);Unigene0021734(ACTN4);Unigene0024233(ACTN4);Unigene0041973(AMOT);Unigene0055521(LMNA);Unigene0058475(krt8);Unigene0063828(GSK3B)
GO:0099512	supramolecular fiber	13	899	0.591958025116715	0.843540185791319	Unigene0000640(Pdlim1);Unigene0006585(Hcls1);Unigene0006893(RAC1);Unigene0008299(DSP);Unigene0012110(CD2AP);Unigene0013055(DAG1);Unigene0013619(Capn15);Unigene0021734(ACTN4);Unigene0024233(ACTN4);Unigene0041973(AMOT);Unigene0055521(LMNA);Unigene0058475(krt8);Unigene0063828(GSK3B)
GO:0000932	P-body	1	61	0.602277948109664	0.852915355086978	Unigene0043488(wtip)
GO:0005796	Golgi lumen	1	61	0.602277948109664	0.852915355086978	Unigene0013055(DAG1)
GO:0005798	Golgi-associated vesicle	2	136	0.606965867855764	0.854330814206641	Unigene0062799(CLTA);Unigene0087180(CLINT1)
GO:0030135	coated vesicle	4	281	0.60956314113251	0.854330814206641	Unigene0059303(VWF);Unigene0060472(Hip1r);Unigene0062799(CLTA);Unigene0087180(CLINT1)
GO:0005581	collagen trimer	1	63	0.614141678845812	0.854330814206641	Unigene0043375(COL6A6)
GO:0008023	transcription elongation factor complex	1	63	0.614141678845812	0.854330814206641	Unigene0047660(AFF1)
GO:0033178	proton-transporting two-sector ATPase complex, catalytic domain	1	63	0.614141678845812	0.854330814206641	Unigene0000766(SIL1)
GO:0099080	supramolecular complex	17	1189	0.614518655832847	0.854330814206641	Unigene0000640(Pdlim1);Unigene0006585(Hcls1);Unigene0006893(RAC1);Unigene0007020(etf1);Unigene0008299(DSP);Unigene0012110(CD2AP);Unigene0013055(DAG1);Unigene0013619(Capn15);Unigene0021734(ACTN4);Unigene0024233(ACTN4);Unigene0041973(AMOT);Unigene0042586(NFKBIZ);Unigene0043488(wtip);Unigene0055521(LMNA);Unigene0058475(krt8);Unigene0063828(GSK3B);Unigene0085969(TSTD1)
GO:0005778	peroxisomal membrane	1	64	0.619940655793713	0.85664526982404	Unigene0038153(far1)
GO:0031903	microbody membrane	1	64	0.619940655793713	0.85664526982404	Unigene0038153(far1)
GO:0005765	lysosomal membrane	3	216	0.630767678103876	0.8685462515708	Unigene0047931(PLEKHF1);Unigene0053840(Pgap6);Unigene0064596(znrf2)
GO:0005777	peroxisome	2	143	0.634267328449729	0.8685462515708	Unigene0038153(far1);Unigene0055816(HMGCL)
GO:0042579	microbody	2	143	0.634267328449729	0.8685462515708	Unigene0038153(far1);Unigene0055816(HMGCL)
GO:0005770	late endosome	3	219	0.640028169076486	0.873810913469694	Unigene0076110(Mapk3);Unigene0083368(Gnpnat1);Unigene0085999(chmp4b)
GO:0016528	sarcoplasm	1	68	0.642281098123544	0.874269196251749	Unigene0017300(thbs4b)
GO:0033202	DNA helicase complex	1	70	0.652955709596807	0.886154177309953	Unigene0062706(Vps4b)
GO:0031224	intrinsic component of membrane	80	5515	0.657222164493437	0.889297646911001	Unigene0001316(atp8b1);Unigene0001317(ATP8B1);Unigene0001560(fzd1);Unigene0002952(ch25h);Unigene0003162(CLDN24);Unigene0003378(TM9SF2);Unigene0003645(svopl);Unigene0006585(Hcls1);Unigene0007874(Tspan15);Unigene0008604(lpar1-a);Unigene0010028(atp1b1);Unigene0010543(CLCN2);Unigene0011496(F2r);Unigene0011557(C2cd2);Unigene0013055(DAG1);Unigene0013322(NIPAL4);Unigene0013619(Capn15);Unigene0015479(tme…
GO:0010494	cytoplasmic stress granule	1	72	0.663312931209178	0.894883717844335	Unigene0007020(etf1)
GO:0043204	perikaryon	2	152	0.667167682680371	0.896409454072541	Unigene0010543(CLCN2);Unigene0017049(ass1)
GO:0008076	voltage-gated potassium channel complex	1	73	0.668375470141807	0.896409454072541	Unigene0006585(Hcls1)
GO:0016592	mediator complex	1	74	0.673362165794546	0.900449113203264	Unigene0005442(B3GNT7)
GO:0043229	intracellular organelle	159	10833	0.681616760342796	0.908822347123728	Unigene0000201(hace1);Unigene0000457(TNIK);Unigene0000640(Pdlim1);Unigene0000766(SIL1);Unigene0001316(atp8b1);Unigene0001317(ATP8B1);Unigene0001408(Sh3yl1);Unigene0002009(TOMM6);Unigene0002697(coe3);Unigene0002952(ch25h);Unigene0003048(ATG16L1);Unigene0003165(CTNNA1);Unigene0003197(Cdc42ep2);Unigene0003645(svopl);Unigene0004245(Abtb2);Unigene0005442(B3GNT7);Unigene0005798(arg2-a);Unigene0005799(a…
GO:0099513	polymeric cytoskeletal fiber	8	606	0.69077580668569	0.918061758621269	Unigene0006585(Hcls1);Unigene0006893(RAC1);Unigene0008299(DSP);Unigene0012110(CD2AP);Unigene0041973(AMOT);Unigene0055521(LMNA);Unigene0058475(krt8);Unigene0063828(GSK3B)
GO:0030660	Golgi-associated vesicle membrane	1	78	0.692572905626571	0.918061758621269	Unigene0062799(CLTA)
GO:0098852	lytic vacuole membrane	3	238	0.694873448038305	0.918441426972368	Unigene0047931(PLEKHF1);Unigene0053840(Pgap6);Unigene0064596(znrf2)
GO:0034705	potassium channel complex	1	79	0.697197032689111	0.918849268515128	Unigene0006585(Hcls1)
GO:0031981	nuclear lumen	48	3405	0.704132726958526	0.923640046893648	Unigene0000201(hace1);Unigene0000457(TNIK);Unigene0003048(ATG16L1);Unigene0004245(Abtb2);Unigene0006685(NFYA);Unigene0009998(ZFHX3);Unigene0011435(HPGD);Unigene0013055(DAG1);Unigene0013990(DNMT3B);Unigene0015703(SATB1);Unigene0016067(FBLIM1);Unigene0018281(EYA2);Unigene0021734(ACTN4);Unigene0023004(Anks1a);Unigene0023075(irf2bp2a);Unigene0024233(ACTN4);Unigene0024459(esrp2);Unigene0024538(FSTL3);…
GO:0009507	chloroplast	1	82	0.710657746003025	0.923640046893648	Unigene0017049(ass1)
GO:0033176	proton-transporting V-type ATPase complex	1	82	0.710657746003025	0.923640046893648	Unigene0000766(SIL1)
GO:0030424	axon	9	692	0.713280734065169	0.923640046893648	Unigene0009020(PARD6A);Unigene0013055(DAG1);Unigene0033491(Naa25);Unigene0038540(cxadr);Unigene0039183(HMBS);Unigene0048757(Robo1);Unigene0056726(TMEM108);Unigene0057957(NRG1);Unigene0063828(GSK3B)
GO:0005766	primary lysosome	1	83	0.715010825775127	0.923640046893648	Unigene0061570(Padi2)
GO:0016605	PML body	1	83	0.715010825775127	0.923640046893648	Unigene0015703(SATB1)
GO:0042582	azurophil granule	1	83	0.715010825775127	0.923640046893648	Unigene0061570(Padi2)
GO:0005667	transcription regulator complex	6	480	0.728285306418855	0.93551933813826	Unigene0000640(Pdlim1);Unigene0006685(NFYA);Unigene0009998(ZFHX3);Unigene0043488(wtip);Unigene0059154(EPAS1);Unigene0070109(sox9-b)
GO:0016021	integral component of membrane	77	5414	0.728310011050619	0.93551933813826	Unigene0001316(atp8b1);Unigene0001317(ATP8B1);Unigene0001560(fzd1);Unigene0002952(ch25h);Unigene0003162(CLDN24);Unigene0003378(TM9SF2);Unigene0003645(svopl);Unigene0006585(Hcls1);Unigene0007874(Tspan15);Unigene0008604(lpar1-a);Unigene0010028(atp1b1);Unigene0010543(CLCN2);Unigene0011496(F2r);Unigene0011557(C2cd2);Unigene0013055(DAG1);Unigene0013322(NIPAL4);Unigene0013619(Capn15);Unigene0015479(tme…
GO:0045211	postsynaptic membrane	3	252	0.731099754907503	0.936464854600621	Unigene0013055(DAG1);Unigene0056726(TMEM108);Unigene0072305(Homer2)
GO:0043235	receptor complex	3	254	0.735989992123224	0.93968089515974	Unigene0051456(Itgb7);Unigene0053067(ITGA6);Unigene0057255(Notch3)
GO:0042470	melanosome	1	89	0.73979263456655	0.93968089515974	Unigene0006893(RAC1)
GO:0048770	pigment granule	1	89	0.73979263456655	0.93968089515974	Unigene0006893(RAC1)
GO:0016604	nuclear body	8	638	0.743658871949959	0.941967904469948	Unigene0000201(hace1);Unigene0009998(ZFHX3);Unigene0015703(SATB1);Unigene0021734(ACTN4);Unigene0024233(ACTN4);Unigene0042586(NFKBIZ);Unigene0055521(LMNA);Unigene0059154(EPAS1)
GO:0005793	endoplasmic reticulum-Golgi intermediate compartment	1	91	0.747566479987246	0.944294501036521	Unigene0083368(Gnpnat1)
GO:0042581	specific granule	1	93	0.755108914910291	0.951186920439482	Unigene0026418(Aldh3b1)
GO:0022627	cytosolic small ribosomal subunit	1	95	0.762426802983819	0.957759289698682	Unigene0050968(IGF2BP2)
GO:0031234	extrinsic component of cytoplasmic side of plasma membrane	1	96	0.766003631214488	0.959608944598369	Unigene0081757(ABL2)
GO:0042734	presynaptic membrane	1	97	0.769526805019665	0.960886864182477	Unigene0064596(znrf2)
GO:0009536	plastid	1	98	0.772997126287491	0.960886864182477	Unigene0017049(ass1)
GO:0031966	mitochondrial membrane	8	659	0.774800143692339	0.960886864182477	Unigene0002009(TOMM6);Unigene0011129(Nlrx1);Unigene0015479(tmem65);Unigene0017049(ass1);Unigene0020929(--);Unigene0038377(BAD);Unigene0062971(Slc25a12);Unigene0074757(HTATIP2)
GO:0030662	coated vesicle membrane	2	188	0.775452557059543	0.960886864182477	Unigene0060472(Hip1r);Unigene0062799(CLTA)
GO:0043228	non-membrane-bounded organelle	59	4268	0.781472303134474	0.963272624026228	Unigene0000457(TNIK);Unigene0000640(Pdlim1);Unigene0001408(Sh3yl1);Unigene0003165(CTNNA1);Unigene0003197(Cdc42ep2);Unigene0006585(Hcls1);Unigene0006893(RAC1);Unigene0007020(etf1);Unigene0007303(ADPGK);Unigene0007868(SEPTIN2);Unigene0008299(DSP);Unigene0009020(PARD6A);Unigene0012110(CD2AP);Unigene0012232(--);Unigene0013055(DAG1);Unigene0013619(Capn15);Unigene0013990(DNMT3B);Unigene0015028(Pxn);Uni…
GO:0150034	distal axon	4	355	0.781602787038825	0.963272624026228	Unigene0009020(PARD6A);Unigene0033491(Naa25);Unigene0038540(cxadr);Unigene0063828(GSK3B)
GO:0043226	organelle	160	11070	0.786888271368406	0.963418549235567	Unigene0000201(hace1);Unigene0000457(TNIK);Unigene0000640(Pdlim1);Unigene0000766(SIL1);Unigene0001316(atp8b1);Unigene0001317(ATP8B1);Unigene0001408(Sh3yl1);Unigene0002009(TOMM6);Unigene0002697(coe3);Unigene0002952(ch25h);Unigene0003048(ATG16L1);Unigene0003165(CTNNA1);Unigene0003197(Cdc42ep2);Unigene0003645(svopl);Unigene0004245(Abtb2);Unigene0005442(B3GNT7);Unigene0005798(arg2-a);Unigene0005799(a…
GO:0030120	vesicle coat	1	103	0.789583184674021	0.963418549235567	Unigene0062799(CLTA)
GO:0001650	fibrillar center	1	104	0.792752573963605	0.963418549235567	Unigene0016067(FBLIM1)
GO:0030117	membrane coat	2	197	0.79721720725247	0.963418549235567	Unigene0010916(jup);Unigene0062799(CLTA)
GO:0048475	coated membrane	2	197	0.79721720725247	0.963418549235567	Unigene0010916(jup);Unigene0062799(CLTA)
GO:0043025	neuronal cell body	8	677	0.799248375417421	0.963418549235567	Unigene0009020(PARD6A);Unigene0010543(CLCN2);Unigene0017049(ass1);Unigene0048757(Robo1);Unigene0060472(Hip1r);Unigene0063828(GSK3B);Unigene0072305(Homer2);Unigene0087127(RGS12)
GO:0031902	late endosome membrane	1	107	0.801978192494752	0.963418549235567	Unigene0085999(chmp4b)
GO:0043232	intracellular non-membrane-bounded organelle	58	4235	0.80345498912087	0.963418549235567	Unigene0000457(TNIK);Unigene0000640(Pdlim1);Unigene0001408(Sh3yl1);Unigene0003165(CTNNA1);Unigene0003197(Cdc42ep2);Unigene0006585(Hcls1);Unigene0006893(RAC1);Unigene0007020(etf1);Unigene0007303(ADPGK);Unigene0007868(SEPTIN2);Unigene0008299(DSP);Unigene0009020(PARD6A);Unigene0012110(CD2AP);Unigene0012232(--);Unigene0013055(DAG1);Unigene0013619(Capn15);Unigene0013990(DNMT3B);Unigene0015028(Pxn);Uni…
GO:0030666	endocytic vesicle membrane	1	108	0.804961551006033	0.963418549235567	Unigene0009464(RAB10)
GO:0031248	protein acetyltransferase complex	1	108	0.804961551006033	0.963418549235567	Unigene0033491(Naa25)
GO:1902493	acetyltransferase complex	1	108	0.804961551006033	0.963418549235567	Unigene0033491(Naa25)
GO:0005814	centriole	1	113	0.819219857621523	0.977916898103179	Unigene0017622(PLK2)
GO:0098796	membrane protein complex	18	1446	0.825247684918384	0.982540324602567	Unigene0000766(SIL1);Unigene0001317(ATP8B1);Unigene0002009(TOMM6);Unigene0003165(CTNNA1);Unigene0006585(Hcls1);Unigene0010028(atp1b1);Unigene0010543(CLCN2);Unigene0010916(jup);Unigene0013055(DAG1);Unigene0019671(MYO18A);Unigene0049056(GJB3);Unigene0051456(Itgb7);Unigene0051486(prkci);Unigene0053067(ITGA6);Unigene0058475(krt8);Unigene0062799(CLTA);Unigene0075780(H2-Ea);Unigene0082460(SPTLC3)
GO:0015935	small ribosomal subunit	1	117	0.82987489168213	0.982681755331125	Unigene0050968(IGF2BP2)
GO:0005740	mitochondrial envelope	8	707	0.835512518777314	0.982681755331125	Unigene0002009(TOMM6);Unigene0011129(Nlrx1);Unigene0015479(tmem65);Unigene0017049(ass1);Unigene0020929(--);Unigene0038377(BAD);Unigene0062971(Slc25a12);Unigene0074757(HTATIP2)
GO:0070013	intracellular organelle lumen	57	4223	0.835611258606594	0.982681755331125	Unigene0000201(hace1);Unigene0000457(TNIK);Unigene0000766(SIL1);Unigene0003048(ATG16L1);Unigene0004245(Abtb2);Unigene0005798(arg2-a);Unigene0005799(arg2-a);Unigene0006685(NFYA);Unigene0009998(ZFHX3);Unigene0011435(HPGD);Unigene0013055(DAG1);Unigene0013990(DNMT3B);Unigene0015703(SATB1);Unigene0016067(FBLIM1);Unigene0016137(KTN1);Unigene0018281(EYA2);Unigene0021734(ACTN4);Unigene0023004(Anks1a);Uni…
GO:0031974	membrane-enclosed lumen	57	4224	0.83614149357122	0.982681755331125	Unigene0000201(hace1);Unigene0000457(TNIK);Unigene0000766(SIL1);Unigene0003048(ATG16L1);Unigene0004245(Abtb2);Unigene0005798(arg2-a);Unigene0005799(arg2-a);Unigene0006685(NFYA);Unigene0009998(ZFHX3);Unigene0011435(HPGD);Unigene0013055(DAG1);Unigene0013990(DNMT3B);Unigene0015703(SATB1);Unigene0016067(FBLIM1);Unigene0016137(KTN1);Unigene0018281(EYA2);Unigene0021734(ACTN4);Unigene0023004(Anks1a);Uni…
GO:0043233	organelle lumen	57	4224	0.83614149357122	0.982681755331125	Unigene0000201(hace1);Unigene0000457(TNIK);Unigene0000766(SIL1);Unigene0003048(ATG16L1);Unigene0004245(Abtb2);Unigene0005798(arg2-a);Unigene0005799(arg2-a);Unigene0006685(NFYA);Unigene0009998(ZFHX3);Unigene0011435(HPGD);Unigene0013055(DAG1);Unigene0013990(DNMT3B);Unigene0015703(SATB1);Unigene0016067(FBLIM1);Unigene0016137(KTN1);Unigene0018281(EYA2);Unigene0021734(ACTN4);Unigene0023004(Anks1a);Uni…
GO:0072686	mitotic spindle	1	122	0.842317989967682	0.987395895694764	Unigene0006585(Hcls1)
GO:0005775	vacuolar lumen	1	123	0.844695594266936	0.987644079450572	Unigene0061570(Padi2)
GO:0036064	ciliary basal body	1	124	0.847037479189981	0.987849336344326	Unigene0043488(wtip)
GO:0000502	proteasome complex	1	127	0.853854124447246	0.993258879459041	Unigene0062706(Vps4b)
GO:0043231	intracellular membrane-bounded organelle	136	9627	0.857333478910737	0.99476861675139	Unigene0000201(hace1);Unigene0000457(TNIK);Unigene0000766(SIL1);Unigene0001316(atp8b1);Unigene0001317(ATP8B1);Unigene0002009(TOMM6);Unigene0002697(coe3);Unigene0002952(ch25h);Unigene0003048(ATG16L1);Unigene0003165(CTNNA1);Unigene0003197(Cdc42ep2);Unigene0003645(svopl);Unigene0004245(Abtb2);Unigene0005442(B3GNT7);Unigene0005798(arg2-a);Unigene0005799(arg2-a);Unigene0006585(Hcls1);Unigene0006685(NF…
GO:0016469	proton-transporting two-sector ATPase complex	1	130	0.860368070652168	0.99566670893714	Unigene0000766(SIL1)
GO:0000794	condensed nuclear chromosome	1	131	0.862474451820549	0.99566670893714	Unigene0087127(RGS12)
GO:0140534	endoplasmic reticulum protein-containing complex	1	134	0.868605531088156	1	Unigene0082460(SPTLC3)
GO:1905369	endopeptidase complex	1	139	0.878224725170362	1	Unigene0062706(Vps4b)
GO:0016607	nuclear speck	3	334	0.879756500867625	1	Unigene0042586(NFKBIZ);Unigene0055521(LMNA);Unigene0059154(EPAS1)
GO:1902495	transmembrane transporter complex	5	512	0.885079748828794	1	Unigene0001317(ATP8B1);Unigene0006585(Hcls1);Unigene0010028(atp1b1);Unigene0010543(CLCN2);Unigene0019671(MYO18A)
GO:0005739	mitochondrion	18	1536	0.889865166174378	1	Unigene0002009(TOMM6);Unigene0005798(arg2-a);Unigene0005799(arg2-a);Unigene0011129(Nlrx1);Unigene0015479(tmem65);Unigene0017049(ass1);Unigene0018281(EYA2);Unigene0020929(--);Unigene0038377(BAD);Unigene0047931(PLEKHF1);Unigene0055816(HMGCL);Unigene0056589(Acot7);Unigene0060472(Hip1r);Unigene0062971(Slc25a12);Unigene0063828(GSK3B);Unigene0073058(FASTKD3);Unigene0074757(HTATIP2);Unigene0076110(Mapk3)
GO:0000781	chromosome, telomeric region	1	146	0.890524160692984	1	Unigene0072422(ML1136)
GO:0034702	ion channel complex	2	251	0.89257535772204	1	Unigene0006585(Hcls1);Unigene0010543(CLCN2)
GO:1990351	transporter complex	5	527	0.899248672491413	1	Unigene0001317(ATP8B1);Unigene0006585(Hcls1);Unigene0010028(atp1b1);Unigene0010543(CLCN2);Unigene0019671(MYO18A)
GO:0030496	midbody	1	153	0.901585489158631	1	Unigene0007868(SEPTIN2)
GO:0031975	envelope	15	1337	0.906491645589509	1	Unigene0001964(PDZD2);Unigene0002009(TOMM6);Unigene0011129(Nlrx1);Unigene0015479(tmem65);Unigene0017049(ass1);Unigene0020929(--);Unigene0027284(TJP3);Unigene0029914(ARHGAP23);Unigene0038377(BAD);Unigene0055521(LMNA);Unigene0059542(TJP2);Unigene0062971(Slc25a12);Unigene0074757(HTATIP2);Unigene0076110(Mapk3);Unigene0087190(MAGI3)
GO:0043190	ATP-binding cassette (ABC) transporter complex	1	157	0.907398693441778	1	Unigene0019671(MYO18A)
GO:1990904	ribonucleoprotein complex	10	949	0.90805578730779	1	Unigene0006893(RAC1);Unigene0007020(etf1);Unigene0020929(--);Unigene0021734(ACTN4);Unigene0024233(ACTN4);Unigene0042586(NFKBIZ);Unigene0043488(wtip);Unigene0050968(IGF2BP2);Unigene0063828(GSK3B);Unigene0085969(TSTD1)
GO:0097730	non-motile cilium	1	159	0.910175696614657	1	Unigene0006893(RAC1)
GO:0032993	protein-DNA complex	1	167	0.920478262812917	1	Unigene0006685(NFYA)
GO:0005813	centrosome	4	473	0.92666725970422	1	Unigene0006893(RAC1);Unigene0009020(PARD6A);Unigene0017622(PLK2);Unigene0063828(GSK3B)
GO:0090575	RNA polymerase II transcription regulator complex	1	175	0.929603042854315	1	Unigene0006685(NFYA)
GO:1905368	peptidase complex	1	180	0.934768221071201	1	Unigene0062706(Vps4b)
GO:0009898	cytoplasmic side of plasma membrane	2	292	0.935119115207796	1	Unigene0019671(MYO18A);Unigene0081757(ABL2)
GO:0032838	plasma membrane bounded cell projection cytoplasm	2	294	0.936720806101283	1	Unigene0056726(TMEM108);Unigene0060472(Hip1r)
GO:0070382	exocytic vesicle	1	187	0.941371209520453	1	Unigene0009464(RAB10)
GO:0044306	neuron projection terminus	1	188	0.942258475041634	1	Unigene0024538(FSTL3)
GO:0034703	cation channel complex	1	189	0.94313236219218	1	Unigene0006585(Hcls1)
GO:0005929	cilium	6	682	0.945229139120219	1	Unigene0006893(RAC1);Unigene0007053(ANXA1);Unigene0007868(SEPTIN2);Unigene0009464(RAB10);Unigene0043488(wtip);Unigene0062799(CLTA)
GO:0000785	chromatin	5	597	0.947120659727669	1	Unigene0013990(DNMT3B);Unigene0015703(SATB1);Unigene0017622(PLK2);Unigene0025517(dlx5a);Unigene0061570(Padi2)
GO:0005634	nucleus	80	6138	0.947479258921121	1	Unigene0000201(hace1);Unigene0000457(TNIK);Unigene0002697(coe3);Unigene0003048(ATG16L1);Unigene0004245(Abtb2);Unigene0005442(B3GNT7);Unigene0006685(NFYA);Unigene0006893(RAC1);Unigene0007053(ANXA1);Unigene0008329(Mdp1);Unigene0009020(PARD6A);Unigene0009998(ZFHX3);Unigene0011435(HPGD);Unigene0013055(DAG1);Unigene0013619(Capn15);Unigene0013962(CAST);Unigene0013990(DNMT3B);Unigene0015703(SATB1);Unige…
GO:0005681	spliceosomal complex	1	200	0.951917534564923	1	Unigene0020929(--)
GO:0098562	cytoplasmic side of membrane	2	317	0.952643189118068	1	Unigene0019671(MYO18A);Unigene0081757(ABL2)
GO:0005759	mitochondrial matrix	3	426	0.955878729992936	1	Unigene0005798(arg2-a);Unigene0005799(arg2-a);Unigene0055816(HMGCL)
GO:0030658	transport vesicle membrane	1	208	0.957444505582702	1	Unigene0062799(CLTA)
GO:0031514	motile cilium	1	211	0.959349791753127	1	Unigene0007053(ANXA1)
GO:0043227	membrane-bounded organelle	137	10062	0.960134009565107	1	Unigene0000201(hace1);Unigene0000457(TNIK);Unigene0000766(SIL1);Unigene0001316(atp8b1);Unigene0001317(ATP8B1);Unigene0002009(TOMM6);Unigene0002697(coe3);Unigene0002952(ch25h);Unigene0003048(ATG16L1);Unigene0003165(CTNNA1);Unigene0003197(Cdc42ep2);Unigene0003645(svopl);Unigene0004245(Abtb2);Unigene0005442(B3GNT7);Unigene0005798(arg2-a);Unigene0005799(arg2-a);Unigene0006585(Hcls1);Unigene0006685(NF…
GO:0005635	nuclear envelope	3	438	0.961519315609235	1	Unigene0055521(LMNA);Unigene0074757(HTATIP2);Unigene0076110(Mapk3)
GO:0005819	spindle	2	342	0.96560013350546	1	Unigene0006585(Hcls1);Unigene0007868(SEPTIN2)
GO:0022626	cytosolic ribosome	1	223	0.966157890976681	1	Unigene0050968(IGF2BP2)
GO:0005743	mitochondrial inner membrane	3	453	0.967621801772585	1	Unigene0015479(tmem65);Unigene0020929(--);Unigene0062971(Slc25a12)
GO:0005815	microtubule organizing center	5	673	0.975022025691875	1	Unigene0006893(RAC1);Unigene0009020(PARD6A);Unigene0017622(PLK2);Unigene0043488(wtip);Unigene0063828(GSK3B)
GO:0030133	transport vesicle	2	377	0.978167731931649	1	Unigene0009464(RAB10);Unigene0062799(CLTA)
GO:0031967	organelle envelope	10	1141	0.979030474749285	1	Unigene0002009(TOMM6);Unigene0011129(Nlrx1);Unigene0015479(tmem65);Unigene0017049(ass1);Unigene0020929(--);Unigene0038377(BAD);Unigene0055521(LMNA);Unigene0062971(Slc25a12);Unigene0074757(HTATIP2);Unigene0076110(Mapk3)
GO:0044391	ribosomal subunit	1	257	0.979880652557365	1	Unigene0050968(IGF2BP2)
GO:0019866	organelle inner membrane	3	497	0.980683681696908	1	Unigene0015479(tmem65);Unigene0020929(--);Unigene0062971(Slc25a12)
GO:0000775	chromosome, centromeric region	1	268	0.982999828994392	1	Unigene0013990(DNMT3B)
GO:0031461	cullin-RING ubiquitin ligase complex	1	268	0.982999828994392	1	Unigene0004245(Abtb2)
GO:0005875	microtubule associated complex	1	273	0.984253526037115	1	Unigene0015028(Pxn)
GO:0000228	nuclear chromosome	4	633	0.986637151340349	1	Unigene0013990(DNMT3B);Unigene0015703(SATB1);Unigene0025517(dlx5a);Unigene0087127(RGS12)
GO:0031965	nuclear membrane	1	287	0.987294932888946	1	Unigene0055521(LMNA)
GO:0098687	chromosomal region	2	423	0.988120484652928	1	Unigene0013990(DNMT3B);Unigene0072422(ML1136)
GO:0098793	presynapse	2	427	0.988738793031795	1	Unigene0062799(CLTA);Unigene0064596(znrf2)
GO:0000793	condensed chromosome	1	306	0.990507872545021	1	Unigene0087127(RGS12)
GO:0015630	microtubule cytoskeleton	10	1241	0.991190970390985	1	Unigene0003197(Cdc42ep2);Unigene0006585(Hcls1);Unigene0006893(RAC1);Unigene0007868(SEPTIN2);Unigene0009020(PARD6A);Unigene0015028(Pxn);Unigene0017622(PLK2);Unigene0043488(wtip);Unigene0051486(prkci);Unigene0063828(GSK3B)
GO:0098798	mitochondrial protein-containing complex	1	332	0.993633797583651	1	Unigene0002009(TOMM6)
GO:0005694	chromosome	8	1173	0.99712924753635	1	Unigene0013990(DNMT3B);Unigene0015703(SATB1);Unigene0017622(PLK2);Unigene0025517(dlx5a);Unigene0033491(Naa25);Unigene0061570(Padi2);Unigene0072422(ML1136);Unigene0087127(RGS12)
GO:0000151	ubiquitin ligase complex	1	386	0.997228313742773	1	Unigene0004245(Abtb2)
GO:0005840	ribosome	1	426	0.99850543763419	1	Unigene0050968(IGF2BP2)
GO:0005874	microtubule	1	463	0.999156953062489	1	Unigene0063828(GSK3B)
GO:0005730	nucleolus	3	822	0.999695676300328	1	Unigene0016067(FBLIM1);Unigene0066941(Osbp);Unigene0087127(RGS12)
GO:0032991	protein-containing complex	62	5995	0.999926524312475	1	Unigene0000640(Pdlim1);Unigene0000766(SIL1);Unigene0001317(ATP8B1);Unigene0001560(fzd1);Unigene0002009(TOMM6);Unigene0003165(CTNNA1);Unigene0004245(Abtb2);Unigene0005442(B3GNT7);Unigene0006026(Cilp);Unigene0006585(Hcls1);Unigene0006685(NFYA);Unigene0006893(RAC1);Unigene0007020(etf1);Unigene0009020(PARD6A);Unigene0009998(ZFHX3);Unigene0010028(atp1b1);Unigene0010543(CLCN2);Unigene0010916(jup);Unige…
GO:1990234	transferase complex	3	952	0.999948513366077	1	Unigene0004245(Abtb2);Unigene0033491(Naa25);Unigene0082460(SPTLC3)
GO:0140535	intracellular protein-containing complex	4	1099	0.999959229308427	1	Unigene0004245(Abtb2);Unigene0022018(ANKRD50);Unigene0033491(Naa25);Unigene0062706(Vps4b)
GO:0140513	nuclear protein-containing complex	5	1519	0.999999229926971	1	Unigene0005442(B3GNT7);Unigene0006685(NFYA);Unigene0020929(--);Unigene0041973(AMOT);Unigene0047660(AFF1)
GO:1902494	catalytic complex	5	1863	0.999999994068176	1	Unigene0004245(Abtb2);Unigene0022018(ANKRD50);Unigene0033491(Naa25);Unigene0062706(Vps4b);Unigene0082460(SPTLC3)
GO:0005575	cellular_component	269	17962	1	1	Unigene0000201(hace1);Unigene0000343(EDN2);Unigene0000457(TNIK);Unigene0000589(Ripk4);Unigene0000640(Pdlim1);Unigene0000766(SIL1);Unigene0000889(K-CAM);Unigene0001316(atp8b1);Unigene0001317(ATP8B1);Unigene0001359(olfml2a);Unigene0001408(Sh3yl1);Unigene0001560(fzd1);Unigene0001736(RAB11A);Unigene0001964(PDZD2);Unigene0002009(TOMM6);Unigene0002697(coe3);Unigene0002952(ch25h);Unigene0003048(ATG16L1)…
