# Supplementary material for: Exploitation of Key Regulatory Modules and Genes for High-Salt Adaptation in Schizothoracine by Weighted Gene Co-Expression Network Analysis
Source: Animals (Basel). 2024 Dec 29;15(1):56. doi: 10.3390/ani15010056 (PMC11718949; doi:10.3390/ani15010056)
Supplement: Supplementary file 1 [file animals-15-00056-s001.zip › Suppl. Figures and Tables/Tables/Table S15.GS-kidney-GO.xls]

GO ID	Description	skyblue (187)	All (17962)	pvalue	p.adjust	Genes
GO:0034774	secretory granule lumen	9	183	0.000130140511996461	0.0245117220172197	Unigene0016695(Dock2);Unigene0020356(nit2);Unigene0030898(sepp1a);Unigene0034094(ALAD);Unigene0037634(pycard);Unigene0047195(Unc13d);Unigene0051572(ALOX5);Unigene0071100(HEBP2);Unigene0086882(Gca)
GO:0031235	intrinsic component of the cytoplasmic side of the plasma membrane	3	12	0.000227962863264662	0.0245117220172197	Unigene0020118(RASA4);Unigene0024326(RASAL2);Unigene0044616(DAB2IP)
GO:0060205	cytoplasmic vesicle lumen	9	202	0.000272633294743684	0.0245117220172197	Unigene0016695(Dock2);Unigene0020356(nit2);Unigene0030898(sepp1a);Unigene0034094(ALAD);Unigene0037634(pycard);Unigene0047195(Unc13d);Unigene0051572(ALOX5);Unigene0071100(HEBP2);Unigene0086882(Gca)
GO:0098533	ATPase dependent transmembrane transport complex	9	202	0.000272633294743684	0.0245117220172197	Unigene0000097(ATP13A3);Unigene0000723(MELTF);Unigene0007737(Abcd3);Unigene0045675(Abcb9);Unigene0049084(atp1a1);Unigene0056910(Abcc12);Unigene0061167(atp1a1);Unigene0065306(PRKAG1);Unigene0065806(atnb233)
GO:0031983	vesicle lumen	9	204	0.00029320241647392	0.0245117220172197	Unigene0016695(Dock2);Unigene0020356(nit2);Unigene0030898(sepp1a);Unigene0034094(ALAD);Unigene0037634(pycard);Unigene0047195(Unc13d);Unigene0051572(ALOX5);Unigene0071100(HEBP2);Unigene0086882(Gca)
GO:0005829	cytosol	65	4251	0.000380571711474146	0.0265131625660322	Unigene0001079(sephs3);Unigene0003685(coro1ca);Unigene0003927(CD79B);Unigene0004355(RBKS);Unigene0005812(RBX1);Unigene0005974(MTMR9);Unigene0006792(PSMB8);Unigene0006967(sgk1);Unigene0007737(Abcd3);Unigene0010127(VAV2);Unigene0011935(mylipb);Unigene0015422(unc5b-b);Unigene0015652(Hdac6);Unigene0016695(Dock2);Unigene0017072(colec10);Unigene0017512(EXOC6);Unigene0017535(adhfe1);Unigene0020118(RASA4…
GO:0009898	cytoplasmic side of plasma membrane	10	292	0.000997586841664334	0.0551510645056402	Unigene0007737(Abcd3);Unigene0020118(RASA4);Unigene0023751(DST);Unigene0024326(RASAL2);Unigene0044616(DAB2IP);Unigene0045675(Abcb9);Unigene0056910(Abcc12);Unigene0065306(PRKAG1);Unigene0084212(Carmil3);Unigene0084429(g6pd)
GO:0030141	secretory granule	14	523	0.00118620629421593	0.0551510645056402	Unigene0013075(--);Unigene0016695(Dock2);Unigene0017072(colec10);Unigene0020356(nit2);Unigene0029162(IQGAP1);Unigene0030898(sepp1a);Unigene0034094(ALAD);Unigene0037634(pycard);Unigene0042285(RAP1A);Unigene0047195(Unc13d);Unigene0051572(ALOX5);Unigene0071100(HEBP2);Unigene0073582(ATP8B2);Unigene0086882(Gca)
GO:0090533	cation-transporting ATPase complex	4	45	0.00121444750430723	0.0551510645056402	Unigene0000097(ATP13A3);Unigene0049084(atp1a1);Unigene0061167(atp1a1);Unigene0065806(atnb233)
GO:0035578	azurophil granule lumen	4	46	0.00131940345707273	0.0551510645056402	Unigene0037634(pycard);Unigene0047195(Unc13d);Unigene0071100(HEBP2);Unigene0086882(Gca)
GO:1990111	spermatoproteasome complex	2	6	0.00157327593661257	0.0597844855912775	Unigene0006792(PSMB8);Unigene0046126(PSMB7)
GO:0098562	cytoplasmic side of membrane	10	317	0.00183912647333438	0.0640629054878141	Unigene0007737(Abcd3);Unigene0020118(RASA4);Unigene0023751(DST);Unigene0024326(RASAL2);Unigene0044616(DAB2IP);Unigene0045675(Abcb9);Unigene0056910(Abcc12);Unigene0065306(PRKAG1);Unigene0084212(Carmil3);Unigene0084429(g6pd)
GO:0031252	cell leading edge	11	387	0.00249787302660799	0.0779860502349288	Unigene0003685(coro1ca);Unigene0015652(Hdac6);Unigene0017072(colec10);Unigene0023751(DST);Unigene0027482(GDPD2);Unigene0029162(IQGAP1);Unigene0033113(TRPM7);Unigene0060855(SNX2);Unigene0064810(CDK6);Unigene0084212(Carmil3);Unigene0084675(ABLIM1)
GO:0005839	proteasome core complex	3	27	0.00270211233550807	0.0779860502349288	Unigene0006792(PSMB8);Unigene0046126(PSMB7);Unigene0053779(PSMA6)
GO:0098552	side of membrane	13	512	0.00279854247254529	0.0779860502349288	Unigene0000723(MELTF);Unigene0000961(BDH1);Unigene0003927(CD79B);Unigene0007737(Abcd3);Unigene0020118(RASA4);Unigene0023751(DST);Unigene0024326(RASAL2);Unigene0044616(DAB2IP);Unigene0045675(Abcb9);Unigene0056910(Abcc12);Unigene0065306(PRKAG1);Unigene0084212(Carmil3);Unigene0084429(g6pd)
GO:0001772	immunological synapse	3	30	0.00366585554462649	0.0938554135440764	Unigene0003685(coro1ca);Unigene0003704(CD82);Unigene0084212(Carmil3)
GO:0045335	phagocytic vesicle	5	100	0.003931154620764	0.0938554135440764	Unigene0003685(coro1ca);Unigene0022045(Pld4);Unigene0042285(RAP1A);Unigene0055462(RILPL1);Unigene0085967(NCF1)
GO:0099503	secretory vesicle	15	663	0.00404162067893152	0.0938554135440764	Unigene0013075(--);Unigene0016695(Dock2);Unigene0017072(colec10);Unigene0020356(nit2);Unigene0029162(IQGAP1);Unigene0030898(sepp1a);Unigene0033113(TRPM7);Unigene0034094(ALAD);Unigene0037634(pycard);Unigene0042285(RAP1A);Unigene0047195(Unc13d);Unigene0051572(ALOX5);Unigene0071100(HEBP2);Unigene0073582(ATP8B2);Unigene0086882(Gca)
GO:0031004	potassium ion-transporting ATPase complex	3	33	0.00481515781863869	0.105933472010051	Unigene0000097(ATP13A3);Unigene0049084(atp1a1);Unigene0061167(atp1a1)
GO:0019774	proteasome core complex, beta-subunit complex	2	11	0.00557426473103338	0.116502132878598	Unigene0006792(PSMB8);Unigene0046126(PSMB7)
GO:0031226	intrinsic component of plasma membrane	26	1512	0.00766897146392072	0.139827978149222	Unigene0000097(ATP13A3);Unigene0000723(MELTF);Unigene0002415(SLC26A2);Unigene0003704(CD82);Unigene0003927(CD79B);Unigene0004362(rft2);Unigene0007456(Slc16a4);Unigene0007737(Abcd3);Unigene0016289(SLC13A3);Unigene0018102(TMPRSS2);Unigene0020118(RASA4);Unigene0023390(slc2a12);Unigene0024326(RASAL2);Unigene0026937(Crip3);Unigene0035350(slc20a1a);Unigene0040822(FOLH1);Unigene0043787(slc5a8);Unigene004…
GO:0005639	integral component of nuclear inner membrane	2	13	0.00779796889508695	0.139827978149222	Unigene0014980(Tm7sf2);Unigene0071969(LBR)
GO:0031229	intrinsic component of nuclear inner membrane	2	13	0.00779796889508695	0.139827978149222	Unigene0014980(Tm7sf2);Unigene0071969(LBR)
GO:0030027	lamellipodium	6	170	0.0088382345585607	0.139827978149222	Unigene0003685(coro1ca);Unigene0027482(GDPD2);Unigene0029162(IQGAP1);Unigene0060855(SNX2);Unigene0084212(Carmil3);Unigene0084675(ABLIM1)
GO:0005886	plasma membrane	58	4199	0.00981326529313406	0.139827978149222	Unigene0000097(ATP13A3);Unigene0000723(MELTF);Unigene0002415(SLC26A2);Unigene0003685(coro1ca);Unigene0003704(CD82);Unigene0003927(CD79B);Unigene0004145(RASD1);Unigene0004362(rft2);Unigene0005910(--);Unigene0006602(prlr);Unigene0006967(sgk1);Unigene0007456(Slc16a4);Unigene0007737(Abcd3);Unigene0008767(dio2);Unigene0010127(VAV2);Unigene0013075(--);Unigene0015422(unc5b-b);Unigene0015652(Hdac6);Unige…
GO:0043196	varicosity	2	15	0.0103549554032793	0.139827978149222	Unigene0033113(TRPM7);Unigene0072387(MGLL)
GO:0035361	Cul8-RING ubiquitin ligase complex	1	1	0.0104108673867052	0.139827978149222	Unigene0005812(RBX1)
GO:0072557	IPAF inflammasome complex	1	1	0.0104108673867052	0.139827978149222	Unigene0037634(pycard)
GO:0072558	NLRP1 inflammasome complex	1	1	0.0104108673867052	0.139827978149222	Unigene0037634(pycard)
GO:0097132	cyclin D2-CDK6 complex	1	1	0.0104108673867052	0.139827978149222	Unigene0064810(CDK6)
GO:0097169	AIM2 inflammasome complex	1	1	0.0104108673867052	0.139827978149222	Unigene0037634(pycard)
GO:0005766	primary lysosome	4	83	0.0110390509065175	0.139827978149222	Unigene0037634(pycard);Unigene0047195(Unc13d);Unigene0071100(HEBP2);Unigene0086882(Gca)
GO:0042582	azurophil granule	4	83	0.0110390509065175	0.139827978149222	Unigene0037634(pycard);Unigene0047195(Unc13d);Unigene0071100(HEBP2);Unigene0086882(Gca)
GO:0005884	actin filament	4	85	0.011970948613852	0.147172250605592	Unigene0003685(coro1ca);Unigene0027482(GDPD2);Unigene0029162(IQGAP1);Unigene0071248(Map3k1)
GO:0042581	specific granule	4	93	0.0161971351406065	0.186718302079074	Unigene0016695(Dock2);Unigene0020356(nit2);Unigene0042285(RAP1A);Unigene0073582(ATP8B2)
GO:0005622	intracellular anatomical structure	146	12743	0.0169586315749845	0.186718302079074	Unigene0000088(Nit1);Unigene0000097(ATP13A3);Unigene0000723(MELTF);Unigene0000961(BDH1);Unigene0001079(sephs3);Unigene0002696(EBF1);Unigene0003685(coro1ca);Unigene0003927(CD79B);Unigene0004121(CIITA);Unigene0004145(RASD1);Unigene0004355(RBKS);Unigene0005059(--);Unigene0005812(RBX1);Unigene0005974(MTMR9);Unigene0006218(irx1);Unigene0006602(prlr);Unigene0006792(PSMB8);Unigene0006967(sgk1);Unigene00…
GO:0005777	peroxisome	5	143	0.016996225118236	0.186718302079074	Unigene0007737(Abcd3);Unigene0031013(Crym);Unigene0071812(--);Unigene0077140(acat1);Unigene0080985(acsf2)
GO:0042579	microbody	5	143	0.016996225118236	0.186718302079074	Unigene0007737(Abcd3);Unigene0031013(Crym);Unigene0071812(--);Unigene0077140(acat1);Unigene0080985(acsf2)
GO:1902911	protein kinase complex	4	97	0.0186200645459577	0.186718302079074	Unigene0033646(ccnd1);Unigene0037634(pycard);Unigene0064810(CDK6);Unigene0065306(PRKAG1)
GO:0043259	laminin-10 complex	1	2	0.0207139222165413	0.186718302079074	Unigene0077730(LAMA5)
GO:0061702	inflammasome complex	1	2	0.0207139222165413	0.186718302079074	Unigene0037634(pycard)
GO:0072559	NLRP3 inflammasome complex	1	2	0.0207139222165413	0.186718302079074	Unigene0037634(pycard)
GO:0097232	lamellar body membrane	1	2	0.0207139222165413	0.186718302079074	Unigene0013075(--)
GO:0097233	alveolar lamellar body membrane	1	2	0.0207139222165413	0.186718302079074	Unigene0013075(--)
GO:0099617	matrix side of mitochondrial inner membrane	1	2	0.0207139222165413	0.186718302079074	Unigene0000961(BDH1)
GO:0031982	vesicle	29	1889	0.0212433060388054	0.186718302079074	Unigene0000723(MELTF);Unigene0003685(coro1ca);Unigene0006602(prlr);Unigene0013075(--);Unigene0015652(Hdac6);Unigene0016695(Dock2);Unigene0017072(colec10);Unigene0020356(nit2);Unigene0022045(Pld4);Unigene0023404(GRB14);Unigene0023751(DST);Unigene0029162(IQGAP1);Unigene0030898(sepp1a);Unigene0033113(TRPM7);Unigene0034094(ALAD);Unigene0037634(pycard);Unigene0042285(RAP1A);Unigene0047195(Unc13d);Unig…
GO:0005764	lysosome	10	460	0.0225306081511384	0.186718302079074	Unigene0013075(--);Unigene0037634(pycard);Unigene0045675(Abcb9);Unigene0047195(Unc13d);Unigene0055462(RILPL1);Unigene0060855(SNX2);Unigene0070163(ctsd);Unigene0071100(HEBP2);Unigene0085967(NCF1);Unigene0086882(Gca)
GO:0031410	cytoplasmic vesicle	28	1818	0.022635856064041	0.186718302079074	Unigene0000723(MELTF);Unigene0003685(coro1ca);Unigene0006602(prlr);Unigene0013075(--);Unigene0015652(Hdac6);Unigene0016695(Dock2);Unigene0017072(colec10);Unigene0020356(nit2);Unigene0022045(Pld4);Unigene0023404(GRB14);Unigene0023751(DST);Unigene0029162(IQGAP1);Unigene0030898(sepp1a);Unigene0033113(TRPM7);Unigene0034094(ALAD);Unigene0037634(pycard);Unigene0042285(RAP1A);Unigene0047195(Unc13d);Unig…
GO:0005737	cytoplasm	119	10092	0.0226409578847898	0.186718302079074	Unigene0000088(Nit1);Unigene0000723(MELTF);Unigene0000961(BDH1);Unigene0001079(sephs3);Unigene0003685(coro1ca);Unigene0003927(CD79B);Unigene0004145(RASD1);Unigene0004355(RBKS);Unigene0005812(RBX1);Unigene0005974(MTMR9);Unigene0006602(prlr);Unigene0006792(PSMB8);Unigene0006967(sgk1);Unigene0007737(Abcd3);Unigene0008993(hopx);Unigene0010122(Rsph4a);Unigene0010127(VAV2);Unigene0011085(--);Unigene001…
GO:0055052	ATP-binding cassette (ABC) transporter complex, substrate-binding subunit-containing	4	103	0.0226563102444523	0.186718302079074	Unigene0000723(MELTF);Unigene0007737(Abcd3);Unigene0045675(Abcb9);Unigene0056910(Abcc12)
GO:0097708	intracellular vesicle	28	1819	0.0227814196316574	0.186718302079074	Unigene0000723(MELTF);Unigene0003685(coro1ca);Unigene0006602(prlr);Unigene0013075(--);Unigene0015652(Hdac6);Unigene0016695(Dock2);Unigene0017072(colec10);Unigene0020356(nit2);Unigene0022045(Pld4);Unigene0023404(GRB14);Unigene0023751(DST);Unigene0029162(IQGAP1);Unigene0030898(sepp1a);Unigene0033113(TRPM7);Unigene0034094(ALAD);Unigene0037634(pycard);Unigene0042285(RAP1A);Unigene0047195(Unc13d);Unig…
GO:0043190	ATP-binding cassette (ABC) transporter complex	5	157	0.0243276297312483	0.195556715916573	Unigene0000723(MELTF);Unigene0007737(Abcd3);Unigene0045675(Abcb9);Unigene0056910(Abcc12);Unigene0065306(PRKAG1)
GO:0071944	cell periphery	60	4620	0.0296214757922783	0.215341582715125	Unigene0000097(ATP13A3);Unigene0000723(MELTF);Unigene0002415(SLC26A2);Unigene0003685(coro1ca);Unigene0003704(CD82);Unigene0003927(CD79B);Unigene0004145(RASD1);Unigene0004362(rft2);Unigene0005910(--);Unigene0006602(prlr);Unigene0006967(sgk1);Unigene0007456(Slc16a4);Unigene0007737(Abcd3);Unigene0008767(dio2);Unigene0010127(VAV2);Unigene0013075(--);Unigene0015422(unc5b-b);Unigene0015652(Hdac6);Unige…
GO:0031941	filamentous actin	2	26	0.0297453734812798	0.215341582715125	Unigene0029162(IQGAP1);Unigene0071248(Map3k1)
GO:0005610	laminin-5 complex	1	3	0.0309102750308792	0.215341582715125	Unigene0077730(LAMA5)
GO:0019815	B cell receptor complex	1	3	0.0309102750308792	0.215341582715125	Unigene0003927(CD79B)
GO:0035189	Rb-E2F complex	1	3	0.0309102750308792	0.215341582715125	Unigene0015570(CEBPA)
GO:0036488	CHOP-C/EBP complex	1	3	0.0309102750308792	0.215341582715125	Unigene0015570(CEBPA)
GO:0043260	laminin-11 complex	1	3	0.0309102750308792	0.215341582715125	Unigene0077730(LAMA5)
GO:0070876	SOSS complex	1	3	0.0309102750308792	0.215341582715125	Unigene0031552(inip)
GO:0000323	lytic vacuole	10	487	0.0316343759442026	0.216773264666831	Unigene0013075(--);Unigene0037634(pycard);Unigene0045675(Abcb9);Unigene0047195(Unc13d);Unigene0055462(RILPL1);Unigene0060855(SNX2);Unigene0070163(ctsd);Unigene0071100(HEBP2);Unigene0085967(NCF1);Unigene0086882(Gca)
GO:0005775	vacuolar lumen	4	123	0.0397329544049039	0.234772992425511	Unigene0037634(pycard);Unigene0047195(Unc13d);Unigene0071100(HEBP2);Unigene0086882(Gca)
GO:0044304	main axon	3	73	0.0406263193569947	0.234772992425511	Unigene0033113(TRPM7);Unigene0064791(TUBB4B);Unigene0072387(MGLL)
GO:0016602	CCAAT-binding factor complex	1	4	0.0410010249929721	0.234772992425511	Unigene0087461(NFYC)
GO:0019814	immunoglobulin complex	1	4	0.0410010249929721	0.234772992425511	Unigene0003927(CD79B)
GO:0030905	retromer, tubulation complex	1	4	0.0410010249929721	0.234772992425511	Unigene0060855(SNX2)
GO:0031467	Cul7-RING ubiquitin ligase complex	1	4	0.0410010249929721	0.234772992425511	Unigene0005812(RBX1)
GO:0031673	H zone	1	4	0.0410010249929721	0.234772992425511	Unigene0023751(DST)
GO:0033269	internode region of axon	1	4	0.0410010249929721	0.234772992425511	Unigene0064791(TUBB4B)
GO:0043224	nuclear SCF ubiquitin ligase complex	1	4	0.0410010249929721	0.234772992425511	Unigene0005812(RBX1)
GO:0044352	pinosome	1	4	0.0410010249929721	0.234772992425511	Unigene0084212(Carmil3)
GO:0044354	macropinosome	1	4	0.0410010249929721	0.234772992425511	Unigene0084212(Carmil3)
GO:0060053	neurofilament cytoskeleton	1	4	0.0410010249929721	0.234772992425511	Unigene0023751(DST)
GO:0000502	proteasome complex	4	127	0.0438316405322184	0.247589537060369	Unigene0006792(PSMB8);Unigene0043457(PSMD3);Unigene0046126(PSMB7);Unigene0053779(PSMA6)
GO:0035580	specific granule lumen	2	33	0.0460997211420977	0.253719365647454	Unigene0016695(Dock2);Unigene0020356(nit2)
GO:0005887	integral component of plasma membrane	22	1445	0.0461307937540825	0.253719365647454	Unigene0000097(ATP13A3);Unigene0002415(SLC26A2);Unigene0003704(CD82);Unigene0003927(CD79B);Unigene0004362(rft2);Unigene0007456(Slc16a4);Unigene0007737(Abcd3);Unigene0016289(SLC13A3);Unigene0018102(TMPRSS2);Unigene0023390(slc2a12);Unigene0026937(Crip3);Unigene0035350(slc20a1a);Unigene0040822(FOLH1);Unigene0043787(slc5a8);Unigene0045675(Abcb9);Unigene0048651(Npr1);Unigene0054002(SLC6A2);Unigene0056…
GO:1902554	serine/threonine protein kinase complex	3	79	0.0494024269534745	0.261287090310301	Unigene0033646(ccnd1);Unigene0037634(pycard);Unigene0064810(CDK6)
GO:0001534	radial spoke	1	5	0.0509872600039037	0.261287090310301	Unigene0010122(Rsph4a)
GO:0031391	Elg1 RFC-like complex	1	5	0.0509872600039037	0.261287090310301	Unigene0067379(Rfc5)
GO:0031465	Cul4B-RING E3 ubiquitin ligase complex	1	5	0.0509872600039037	0.261287090310301	Unigene0005812(RBX1)
GO:0033093	Weibel-Palade body	1	5	0.0509872600039037	0.261287090310301	Unigene0047195(Unc13d)
GO:0000307	cyclin-dependent protein kinase holoenzyme complex	2	35	0.0512572760895806	0.261287090310301	Unigene0033646(ccnd1);Unigene0064810(CDK6)
GO:0005782	peroxisomal matrix	2	37	0.056610546903562	0.281704864353439	Unigene0007737(Abcd3);Unigene0031013(Crym)
GO:0031907	microbody lumen	2	37	0.056610546903562	0.281704864353439	Unigene0007737(Abcd3);Unigene0031013(Crym)
GO:1905369	endopeptidase complex	4	139	0.0574982988779587	0.28275634036455	Unigene0006792(PSMB8);Unigene0043457(PSMD3);Unigene0046126(PSMB7);Unigene0053779(PSMA6)
GO:0005773	vacuole	11	620	0.0599809821561909	0.289132769882469	Unigene0013075(--);Unigene0037634(pycard);Unigene0045675(Abcb9);Unigene0047195(Unc13d);Unigene0055462(RILPL1);Unigene0060855(SNX2);Unigene0070163(ctsd);Unigene0071100(HEBP2);Unigene0078703(GLB1);Unigene0085967(NCF1);Unigene0086882(Gca)
GO:0008385	IkappaB kinase complex	1	6	0.0608700568173619	0.289132769882469	Unigene0037634(pycard)
GO:0043020	NADPH oxidase complex	1	6	0.0608700568173619	0.289132769882469	Unigene0085967(NCF1)
GO:0055051	ATP-binding cassette (ABC) transporter complex, integrated substrate binding	3	87	0.0624115650011015	0.293123979443376	Unigene0007737(Abcd3);Unigene0045675(Abcb9);Unigene0056910(Abcc12)
GO:0015629	actin cytoskeleton	10	556	0.0660072542582311	0.306567025332673	Unigene0003685(coro1ca);Unigene0023751(DST);Unigene0027482(GDPD2);Unigene0029162(IQGAP1);Unigene0029621(VIL1);Unigene0043234(CDA);Unigene0071248(Map3k1);Unigene0084212(Carmil3);Unigene0084675(ABLIM1);Unigene0085967(NCF1)
GO:0030891	VCB complex	1	7	0.0706504811532472	0.309763675743956	Unigene0005812(RBX1)
GO:0031089	platelet dense granule lumen	1	7	0.0706504811532472	0.309763675743956	Unigene0030898(sepp1a)
GO:0031466	Cul5-RING ubiquitin ligase complex	1	7	0.0706504811532472	0.309763675743956	Unigene0005812(RBX1)
GO:0097208	alveolar lamellar body	1	7	0.0706504811532472	0.309763675743956	Unigene0013075(--)
GO:0070013	intracellular organelle lumen	53	4223	0.0716303176575875	0.309763675743956	Unigene0000723(MELTF);Unigene0000961(BDH1);Unigene0002696(EBF1);Unigene0003927(CD79B);Unigene0004121(CIITA);Unigene0005812(RBX1);Unigene0006602(prlr);Unigene0006792(PSMB8);Unigene0006967(sgk1);Unigene0007737(Abcd3);Unigene0011996(ARSD);Unigene0013088(PAPOLA);Unigene0015570(CEBPA);Unigene0015652(Hdac6);Unigene0016695(Dock2);Unigene0016889(DACH1);Unigene0017094(ZBTB34);Unigene0017535(adhfe1);Unigen…
GO:0031974	membrane-enclosed lumen	53	4224	0.0718829582468033	0.309763675743956	Unigene0000723(MELTF);Unigene0000961(BDH1);Unigene0002696(EBF1);Unigene0003927(CD79B);Unigene0004121(CIITA);Unigene0005812(RBX1);Unigene0006602(prlr);Unigene0006792(PSMB8);Unigene0006967(sgk1);Unigene0007737(Abcd3);Unigene0011996(ARSD);Unigene0013088(PAPOLA);Unigene0015570(CEBPA);Unigene0015652(Hdac6);Unigene0016695(Dock2);Unigene0016889(DACH1);Unigene0017094(ZBTB34);Unigene0017535(adhfe1);Unigen…
GO:0043233	organelle lumen	53	4224	0.0718829582468033	0.309763675743956	Unigene0000723(MELTF);Unigene0000961(BDH1);Unigene0002696(EBF1);Unigene0003927(CD79B);Unigene0004121(CIITA);Unigene0005812(RBX1);Unigene0006602(prlr);Unigene0006792(PSMB8);Unigene0006967(sgk1);Unigene0007737(Abcd3);Unigene0011996(ARSD);Unigene0013088(PAPOLA);Unigene0015570(CEBPA);Unigene0015652(Hdac6);Unigene0016695(Dock2);Unigene0016889(DACH1);Unigene0017094(ZBTB34);Unigene0017535(adhfe1);Unigen…
GO:0005637	nuclear inner membrane	2	43	0.0737440785787776	0.311363887332617	Unigene0014980(Tm7sf2);Unigene0071969(LBR)
GO:0030670	phagocytic vesicle membrane	2	43	0.0737440785787776	0.311363887332617	Unigene0003685(coro1ca);Unigene0055462(RILPL1)
GO:0045178	basal part of cell	5	219	0.079171752700312	0.32919380102583	Unigene0002415(SLC26A2);Unigene0017072(colec10);Unigene0023751(DST);Unigene0033363(--);Unigene0086045(SLC4A4)
GO:0005918	septate junction	1	8	0.0803295878101307	0.32919380102583	Unigene0000723(MELTF)
GO:0032010	phagolysosome	1	8	0.0803295878101307	0.32919380102583	Unigene0085967(NCF1)
GO:0009536	plastid	3	98	0.0825933576500066	0.335184694152454	Unigene0000088(Nit1);Unigene0020356(nit2);Unigene0034094(ALAD)
GO:1902495	transmembrane transporter complex	9	512	0.0876879023297664	0.344786420959704	Unigene0000097(ATP13A3);Unigene0000723(MELTF);Unigene0007737(Abcd3);Unigene0045675(Abcb9);Unigene0049084(atp1a1);Unigene0056910(Abcc12);Unigene0061167(atp1a1);Unigene0065306(PRKAG1);Unigene0065806(atnb233)
GO:0030139	endocytic vesicle	5	226	0.0877296797809403	0.344786420959704	Unigene0003685(coro1ca);Unigene0022045(Pld4);Unigene0042285(RAP1A);Unigene0055462(RILPL1);Unigene0085967(NCF1)
GO:0005663	DNA replication factor C complex	1	9	0.0899084207765735	0.344786420959704	Unigene0067379(Rfc5)
GO:0008290	F-actin capping protein complex	1	9	0.0899084207765735	0.344786420959704	Unigene0084212(Carmil3)
GO:0031362	anchored component of external side of plasma membrane	1	9	0.0899084207765735	0.344786420959704	Unigene0000723(MELTF)
GO:0031390	Ctf18 RFC-like complex	1	9	0.0899084207765735	0.344786420959704	Unigene0067379(Rfc5)
GO:0030056	hemidesmosome	1	10	0.0993880133413132	0.374055384884284	Unigene0023751(DST)
GO:0031462	Cul2-RING ubiquitin ligase complex	1	10	0.0993880133413132	0.374055384884284	Unigene0005812(RBX1)
GO:1990351	transporter complex	9	527	0.100225366284784	0.374055384884284	Unigene0000097(ATP13A3);Unigene0000723(MELTF);Unigene0007737(Abcd3);Unigene0045675(Abcb9);Unigene0049084(atp1a1);Unigene0056910(Abcc12);Unigene0061167(atp1a1);Unigene0065306(PRKAG1);Unigene0065806(atnb233)
GO:0005641	nuclear envelope lumen	1	11	0.108769388202341	0.38530173108965	Unigene0051572(ALOX5)
GO:0009341	beta-galactosidase complex	1	11	0.108769388202341	0.38530173108965	Unigene0078703(GLB1)
GO:0031464	Cul4A-RING E3 ubiquitin ligase complex	1	11	0.108769388202341	0.38530173108965	Unigene0005812(RBX1)
GO:0031588	nucleotide-activated protein kinase complex	1	11	0.108769388202341	0.38530173108965	Unigene0065306(PRKAG1)
GO:0033644	host cell membrane	1	11	0.108769388202341	0.38530173108965	Unigene0035350(slc20a1a)
GO:0042555	MCM complex	1	11	0.108769388202341	0.38530173108965	Unigene0084541(MCM6)
GO:0090575	RNA polymerase II transcription regulator complex	4	175	0.110295143650332	0.387423277696124	Unigene0015570(CEBPA);Unigene0057157(hoxb7a);Unigene0086262(Erich2);Unigene0087461(NFYC)
GO:0035579	specific granule membrane	2	56	0.115403937928831	0.397658676087306	Unigene0042285(RAP1A);Unigene0073582(ATP8B2)
GO:0005890	sodium:potassium-exchanging ATPase complex	1	12	0.118053557574865	0.397658676087306	Unigene0065806(atnb233)
GO:0042827	platelet dense granule	1	12	0.118053557574865	0.397658676087306	Unigene0030898(sepp1a)
GO:0043256	laminin complex	1	12	0.118053557574865	0.397658676087306	Unigene0077730(LAMA5)
GO:0098576	lumenal side of membrane	1	12	0.118053557574865	0.397658676087306	Unigene0000961(BDH1)
GO:1905368	peptidase complex	4	180	0.118917068207926	0.397658676087306	Unigene0006792(PSMB8);Unigene0043457(PSMD3);Unigene0046126(PSMB7);Unigene0053779(PSMA6)
GO:0019773	proteasome core complex, alpha-subunit complex	1	13	0.127241523298179	0.418794934949912	Unigene0053779(PSMA6)
GO:0042599	lamellar body	1	13	0.127241523298179	0.418794934949912	Unigene0013075(--)
GO:0009570	chloroplast stroma	1	14	0.13633427694146	0.435020822607101	Unigene0020356(nit2)
GO:0016012	sarcoglycan complex	1	14	0.13633427694146	0.435020822607101	Unigene0028998(--)
GO:0042588	zymogen granule	1	14	0.13633427694146	0.435020822607101	Unigene0017072(colec10)
GO:0071203	WASH complex	1	14	0.13633427694146	0.435020822607101	Unigene0036755(CITED3)
GO:0061695	transferase complex, transferring phosphorus-containing groups	6	336	0.13919349410875	0.437043959436989	Unigene0033646(ccnd1);Unigene0037634(pycard);Unigene0064810(CDK6);Unigene0065306(PRKAG1);Unigene0067379(Rfc5);Unigene0086262(Erich2)
GO:0012505	endomembrane system	45	3707	0.142092511089271	0.437043959436989	Unigene0000723(MELTF);Unigene0003685(coro1ca);Unigene0003927(CD79B);Unigene0004145(RASD1);Unigene0006602(prlr);Unigene0006967(sgk1);Unigene0011996(ARSD);Unigene0013075(--);Unigene0013854(TMX1);Unigene0014980(Tm7sf2);Unigene0015652(Hdac6);Unigene0016695(Dock2);Unigene0016889(DACH1);Unigene0017072(colec10);Unigene0018173(hsd11b2);Unigene0020217(Cyp4f6);Unigene0020356(nit2);Unigene0022045(Pld4);Unig…
GO:0005778	peroxisomal membrane	2	64	0.143362700710189	0.437043959436989	Unigene0007737(Abcd3);Unigene0071812(--)
GO:0031903	microbody membrane	2	64	0.143362700710189	0.437043959436989	Unigene0007737(Abcd3);Unigene0071812(--)
GO:0000153	cytoplasmic ubiquitin ligase complex	1	15	0.145332799908472	0.437043959436989	Unigene0005812(RBX1)
GO:0016011	dystroglycan complex	1	15	0.145332799908472	0.437043959436989	Unigene0028998(--)
GO:0043083	synaptic cleft	1	15	0.145332799908472	0.437043959436989	Unigene0077730(LAMA5)
GO:0055120	striated muscle dense body	1	15	0.145332799908472	0.437043959436989	Unigene0050240(UPB1)
GO:0005783	endoplasmic reticulum	21	1587	0.151454290982976	0.4521992402206	Unigene0000723(MELTF);Unigene0004145(RASD1);Unigene0006967(sgk1);Unigene0011996(ARSD);Unigene0013854(TMX1);Unigene0014980(Tm7sf2);Unigene0016889(DACH1);Unigene0018173(hsd11b2);Unigene0020217(Cyp4f6);Unigene0022045(Pld4);Unigene0023751(DST);Unigene0037634(pycard);Unigene0045675(Abcb9);Unigene0047195(Unc13d);Unigene0053024(Ermp1);Unigene0057967(apmap);Unigene0065843(Itpr1);Unigene0072387(MGLL);Unig…
GO:0030667	secretory granule membrane	4	199	0.154160170737308	0.454024722255171	Unigene0013075(--);Unigene0029162(IQGAP1);Unigene0042285(RAP1A);Unigene0073582(ATP8B2)
GO:0045180	basal cortex	1	16	0.15423806354123	0.454024722255171	Unigene0033363(--)
GO:0005759	mitochondrial matrix	7	426	0.157301758079775	0.45980513900242	Unigene0000961(BDH1);Unigene0017535(adhfe1);Unigene0044590(Mpst);Unigene0063941(Dglucy);Unigene0069956(Gstz1);Unigene0077140(acat1);Unigene0080985(acsf2)
GO:0032588	trans-Golgi network membrane	2	69	0.161487842711094	0.468763321203037	Unigene0022045(Pld4);Unigene0074916(MLANA)
GO:0032426	stereocilium tip	1	17	0.163051029222596	0.47003676010376	Unigene0003685(coro1ca)
GO:0005672	transcription factor TFIIA complex	1	18	0.171772648477842	0.49178744564204	Unigene0086262(Erich2)
GO:0035371	microtubule plus-end	1	19	0.18040386307518	0.512985134458676	Unigene0023751(DST)
GO:0005768	endosome	11	773	0.183448292161109	0.515772250961028	Unigene0000723(MELTF);Unigene0003685(coro1ca);Unigene0006602(prlr);Unigene0013075(--);Unigene0015652(Hdac6);Unigene0023404(GRB14);Unigene0042285(RAP1A);Unigene0047195(Unc13d);Unigene0055462(RILPL1);Unigene0060855(SNX2);Unigene0084212(Carmil3)
GO:0005652	nuclear lamina	1	20	0.18894560512528	0.515772250961028	Unigene0071969(LBR)
GO:0005869	dynactin complex	1	20	0.18894560512528	0.515772250961028	Unigene0043234(CDA)
GO:0030904	retromer complex	1	20	0.18894560512528	0.515772250961028	Unigene0060855(SNX2)
GO:0001725	stress fiber	2	77	0.191255260523826	0.515772250961028	Unigene0023751(DST);Unigene0084675(ABLIM1)
GO:0009380	excinuclease repair complex	2	77	0.191255260523826	0.515772250961028	Unigene0045675(Abcb9);Unigene0056910(Abcc12)
GO:0097517	contractile actin filament bundle	2	77	0.191255260523826	0.515772250961028	Unigene0023751(DST);Unigene0084675(ABLIM1)
GO:1904813	ficolin-1-rich granule lumen	2	77	0.191255260523826	0.515772250961028	Unigene0034094(ALAD);Unigene0051572(ALOX5)
GO:0005770	late endosome	4	219	0.194916753632933	0.522232260893304	Unigene0015652(Hdac6);Unigene0042285(RAP1A);Unigene0047195(Unc13d);Unigene0055462(RILPL1)
GO:0005789	endoplasmic reticulum membrane	13	955	0.19662753741895	0.522232260893304	Unigene0006967(sgk1);Unigene0014980(Tm7sf2);Unigene0016889(DACH1);Unigene0018173(hsd11b2);Unigene0020217(Cyp4f6);Unigene0022045(Pld4);Unigene0023751(DST);Unigene0045675(Abcb9);Unigene0053024(Ermp1);Unigene0065843(Itpr1);Unigene0072387(MGLL);Unigene0074916(MLANA);Unigene0078331(Tspo)
GO:0031233	intrinsic component of external side of plasma membrane	1	21	0.197398797179765	0.522232260893304	Unigene0000723(MELTF)
GO:0098827	endoplasmic reticulum subcompartment	13	961	0.202592207940511	0.530922835021017	Unigene0006967(sgk1);Unigene0014980(Tm7sf2);Unigene0016889(DACH1);Unigene0018173(hsd11b2);Unigene0020217(Cyp4f6);Unigene0022045(Pld4);Unigene0023751(DST);Unigene0045675(Abcb9);Unigene0053024(Ermp1);Unigene0065843(Itpr1);Unigene0072387(MGLL);Unigene0074916(MLANA);Unigene0078331(Tspo)
GO:0001726	ruffle	3	150	0.20569799032442	0.530922835021017	Unigene0033113(TRPM7);Unigene0064810(CDK6);Unigene0084212(Carmil3)
GO:0032809	neuronal cell body membrane	1	22	0.205764352328719	0.530922835021017	Unigene0017072(colec10)
GO:0090543	Flemming body	1	22	0.205764352328719	0.530922835021017	Unigene0017512(EXOC6)
GO:0005769	early endosome	5	302	0.20740800421002	0.531880648833057	Unigene0000723(MELTF);Unigene0003685(coro1ca);Unigene0013075(--);Unigene0042285(RAP1A);Unigene0060855(SNX2)
GO:0009507	chloroplast	2	82	0.210209067111556	0.532559802715651	Unigene0020356(nit2);Unigene0034094(ALAD)
GO:1905347	endodeoxyribonuclease complex	2	83	0.214023506833559	0.532559802715651	Unigene0045675(Abcb9);Unigene0056910(Abcc12)
GO:0005767	secondary lysosome	1	23	0.214043174297199	0.532559802715651	Unigene0085967(NCF1)
GO:0044298	cell body membrane	1	23	0.214043174297199	0.532559802715651	Unigene0017072(colec10)
GO:1904724	tertiary granule lumen	1	23	0.214043174297199	0.532559802715651	Unigene0020356(nit2)
GO:0032432	actin filament bundle	2	86	0.225504052026279	0.554474669099909	Unigene0023751(DST);Unigene0084675(ABLIM1)
GO:0042641	actomyosin	2	86	0.225504052026279	0.554474669099909	Unigene0023751(DST);Unigene0084675(ABLIM1)
GO:0098797	plasma membrane protein complex	9	643	0.228129906920545	0.554917104757893	Unigene0000723(MELTF);Unigene0003927(CD79B);Unigene0007737(Abcd3);Unigene0028998(--);Unigene0045675(Abcb9);Unigene0056910(Abcc12);Unigene0065306(PRKAG1);Unigene0065806(atnb233);Unigene0085967(NCF1)
GO:0032156	septin cytoskeleton	1	25	0.230344187340072	0.554917104757893	Unigene0072285(MAPK6)
GO:0045111	intermediate filament cytoskeleton	2	88	0.233183436044506	0.554917104757893	Unigene0023751(DST);Unigene0084212(Carmil3)
GO:0005791	rough endoplasmic reticulum	2	89	0.237029287953963	0.554917104757893	Unigene0016889(DACH1);Unigene0085967(NCF1)
GO:0042470	melanosome	2	89	0.237029287953963	0.554917104757893	Unigene0070163(ctsd);Unigene0074916(MLANA)
GO:0048770	pigment granule	2	89	0.237029287953963	0.554917104757893	Unigene0070163(ctsd);Unigene0074916(MLANA)
GO:0070820	tertiary granule	2	89	0.237029287953963	0.554917104757893	Unigene0020356(nit2);Unigene0073582(ATP8B2)
GO:0002102	podosome	1	26	0.238368139894424	0.554917104757893	Unigene0085967(NCF1)
GO:0032045	guanyl-nucleotide exchange factor complex	1	26	0.238368139894424	0.554917104757893	Unigene0042285(RAP1A)
GO:0042175	nuclear outer membrane-endoplasmic reticulum membrane network	13	996	0.238959518795265	0.554917104757893	Unigene0006967(sgk1);Unigene0014980(Tm7sf2);Unigene0016889(DACH1);Unigene0018173(hsd11b2);Unigene0020217(Cyp4f6);Unigene0022045(Pld4);Unigene0023751(DST);Unigene0045675(Abcb9);Unigene0053024(Ermp1);Unigene0065843(Itpr1);Unigene0072387(MGLL);Unigene0074916(MLANA);Unigene0078331(Tspo)
GO:0009986	cell surface	8	571	0.245287508054011	0.558091390451878	Unigene0000723(MELTF);Unigene0003927(CD79B);Unigene0004121(CIITA);Unigene0006602(prlr);Unigene0029162(IQGAP1);Unigene0040822(FOLH1);Unigene0054002(SLC6A2);Unigene0057967(apmap)
GO:0032590	dendrite membrane	1	27	0.246308882414481	0.558091390451878	Unigene0017072(colec10)
GO:0097038	perinuclear endoplasmic reticulum	1	27	0.246308882414481	0.558091390451878	Unigene0023751(DST)
GO:1990752	microtubule end	1	27	0.246308882414481	0.558091390451878	Unigene0023751(DST)
GO:0005576	extracellular region	25	2075	0.247489859620483	0.558091390451878	Unigene0000723(MELTF);Unigene0006602(prlr);Unigene0012403(ada2a);Unigene0016068(--);Unigene0016695(Dock2);Unigene0017072(colec10);Unigene0018102(TMPRSS2);Unigene0020356(nit2);Unigene0020801(cxcl12);Unigene0023751(DST);Unigene0030898(sepp1a);Unigene0031429(LYZ);Unigene0034094(ALAD);Unigene0037634(pycard);Unigene0041671(--);Unigene0047195(Unc13d);Unigene0051572(ALOX5);Unigene0059551(rgn);Unigene007…
GO:0005739	mitochondrion	19	1536	0.248337317282415	0.558091390451878	Unigene0000088(Nit1);Unigene0000961(BDH1);Unigene0006967(sgk1);Unigene0007737(Abcd3);Unigene0017535(adhfe1);Unigene0019918(cox20);Unigene0020356(nit2);Unigene0031013(Crym);Unigene0032700(HKDC1);Unigene0037634(pycard);Unigene0044590(Mpst);Unigene0063941(Dglucy);Unigene0069956(Gstz1);Unigene0071100(HEBP2);Unigene0071812(--);Unigene0072387(MGLL);Unigene0077140(acat1);Unigene0078331(Tspo);Unigene0080…
GO:0031225	anchored component of membrane	2	93	0.252442316184797	0.564282824413076	Unigene0000723(MELTF);Unigene0070099(XPNPEP2)
GO:1902773	GTPase activator complex	1	28	0.254167273213951	0.565116596826764	Unigene0042285(RAP1A)
GO:0070160	tight junction	2	95	0.260160037936761	0.567319479961441	Unigene0000723(MELTF);Unigene0033646(ccnd1)
GO:0005615	extracellular space	11	841	0.261165222600914	0.567319479961441	Unigene0000723(MELTF);Unigene0012403(ada2a);Unigene0016068(--);Unigene0017072(colec10);Unigene0030898(sepp1a);Unigene0031429(LYZ);Unigene0034094(ALAD);Unigene0070099(XPNPEP2);Unigene0070163(ctsd);Unigene0070874(CCL13);Unigene0077730(LAMA5)
GO:0001891	phagocytic cup	1	29	0.261944161800378	0.567319479961441	Unigene0003685(coro1ca)
GO:0009532	plastid stroma	1	29	0.261944161800378	0.567319479961441	Unigene0020356(nit2)
GO:0034451	centriolar satellite	1	29	0.261944161800378	0.567319479961441	Unigene0087600(c2cd3)
GO:0048471	perinuclear region of cytoplasm	10	756	0.263685263540128	0.56814659876172	Unigene0004145(RASD1);Unigene0006967(sgk1);Unigene0011085(--);Unigene0013075(--);Unigene0015652(Hdac6);Unigene0017072(colec10);Unigene0017512(EXOC6);Unigene0023390(slc2a12);Unigene0023751(DST);Unigene0042285(RAP1A)
GO:0005741	mitochondrial outer membrane	3	175	0.274745481764302	0.588941596807581	Unigene0071812(--);Unigene0072387(MGLL);Unigene0078331(Tspo)
GO:0034399	nuclear periphery	3	176	0.277567721526167	0.591955651009886	Unigene0015570(CEBPA);Unigene0051572(ALOX5);Unigene0071969(LBR)
GO:0016363	nuclear matrix	2	100	0.279458714391773	0.592963160486096	Unigene0015570(CEBPA);Unigene0051572(ALOX5)
GO:0000145	exocyst	1	32	0.284794179145179	0.601232155973157	Unigene0017512(EXOC6)
GO:0016235	aggresome	1	33	0.292253380957776	0.613878961006785	Unigene0015652(Hdac6)
GO:0030424	axon	9	692	0.295183766932249	0.615853924429595	Unigene0003685(coro1ca);Unigene0011085(--);Unigene0015652(Hdac6);Unigene0017072(colec10);Unigene0017512(EXOC6);Unigene0023751(DST);Unigene0033113(TRPM7);Unigene0064791(TUBB4B);Unigene0072387(MGLL)
GO:0016010	dystrophin-associated glycoprotein complex	1	34	0.299635199116116	0.615853924429595	Unigene0028998(--)
GO:0031904	endosome lumen	1	34	0.299635199116116	0.615853924429595	Unigene0006602(prlr)
GO:0090665	glycoprotein complex	1	34	0.299635199116116	0.615853924429595	Unigene0028998(--)
GO:0019898	extrinsic component of membrane	4	266	0.300560288477601	0.615853924429595	Unigene0060855(SNX2);Unigene0072387(MGLL);Unigene0084212(Carmil3);Unigene0085967(NCF1)
GO:0005771	multivesicular body	1	35	0.306940432146309	0.623474209833189	Unigene0015652(Hdac6)
GO:0031224	intrinsic component of membrane	61	5515	0.308904321244943	0.623474209833189	Unigene0000097(ATP13A3);Unigene0000723(MELTF);Unigene0002415(SLC26A2);Unigene0003704(CD82);Unigene0003927(CD79B);Unigene0004362(rft2);Unigene0004569(Slc4a2);Unigene0004575(SLC4A2);Unigene0004663(P2RY1);Unigene0005910(--);Unigene0006602(prlr);Unigene0007456(Slc16a4);Unigene0007737(Abcd3);Unigene0008262(GHSR);Unigene0008767(dio2);Unigene0011085(--);Unigene0011996(ARSD);Unigene0013075(--);Unigene001…
GO:0030666	endocytic vesicle membrane	2	108	0.3102455398213	0.623474209833189	Unigene0003685(coro1ca);Unigene0055462(RILPL1)
GO:1904949	ATPase complex	2	108	0.3102455398213	0.623474209833189	Unigene0045675(Abcb9);Unigene0067379(Rfc5)
GO:0043231	intracellular membrane-bounded organelle	104	9627	0.315190997503462	0.624714212747845	Unigene0000088(Nit1);Unigene0000097(ATP13A3);Unigene0000723(MELTF);Unigene0000961(BDH1);Unigene0002696(EBF1);Unigene0003685(coro1ca);Unigene0003927(CD79B);Unigene0004121(CIITA);Unigene0004145(RASD1);Unigene0004355(RBKS);Unigene0005059(--);Unigene0005812(RBX1);Unigene0006218(irx1);Unigene0006602(prlr);Unigene0006792(PSMB8);Unigene0006967(sgk1);Unigene0007737(Abcd3);Unigene0008993(hopx);Unigene0011…
GO:0042995	cell projection	26	2253	0.317358685305043	0.624714212747845	Unigene0003685(coro1ca);Unigene0006967(sgk1);Unigene0010122(Rsph4a);Unigene0011085(--);Unigene0015652(Hdac6);Unigene0017072(colec10);Unigene0017512(EXOC6);Unigene0023751(DST);Unigene0027482(GDPD2);Unigene0029162(IQGAP1);Unigene0033113(TRPM7);Unigene0042285(RAP1A);Unigene0043787(slc5a8);Unigene0044590(Mpst);Unigene0051572(ALOX5);Unigene0054002(SLC6A2);Unigene0055462(RILPL1);Unigene0060855(SNX2);Un…
GO:0120025	plasma membrane bounded cell projection	25	2161	0.317574953020559	0.624714212747845	Unigene0003685(coro1ca);Unigene0006967(sgk1);Unigene0010122(Rsph4a);Unigene0011085(--);Unigene0015652(Hdac6);Unigene0017072(colec10);Unigene0017512(EXOC6);Unigene0023751(DST);Unigene0027482(GDPD2);Unigene0029162(IQGAP1);Unigene0033113(TRPM7);Unigene0042285(RAP1A);Unigene0043787(slc5a8);Unigene0044590(Mpst);Unigene0051572(ALOX5);Unigene0054002(SLC6A2);Unigene0055462(RILPL1);Unigene0060855(SNX2);Un…
GO:0101002	ficolin-1-rich granule	2	110	0.317906449456785	0.624714212747845	Unigene0034094(ALAD);Unigene0051572(ALOX5)
GO:0005654	nucleoplasm	33	2906	0.32068550156276	0.624714212747845	Unigene0000961(BDH1);Unigene0002696(EBF1);Unigene0003927(CD79B);Unigene0004121(CIITA);Unigene0005812(RBX1);Unigene0006792(PSMB8);Unigene0006967(sgk1);Unigene0013088(PAPOLA);Unigene0015570(CEBPA);Unigene0015652(Hdac6);Unigene0016889(DACH1);Unigene0017094(ZBTB34);Unigene0031552(inip);Unigene0033646(ccnd1);Unigene0036755(CITED3);Unigene0046126(PSMB7);Unigene0046966(znf367);Unigene0047525(Upp1);Unige…
GO:0009360	DNA polymerase III complex	1	37	0.32132429603059	0.624714212747845	Unigene0067379(Rfc5)
GO:0046658	anchored component of plasma membrane	1	37	0.32132429603059	0.624714212747845	Unigene0000723(MELTF)
GO:0043296	apical junction complex	2	112	0.3255477086278	0.624788480005575	Unigene0000723(MELTF);Unigene0033646(ccnd1)
GO:0009925	basal plasma membrane	3	193	0.325846623543577	0.624788480005575	Unigene0002415(SLC26A2);Unigene0023751(DST);Unigene0086045(SLC4A4)
GO:0016323	basolateral plasma membrane	3	193	0.325846623543577	0.624788480005575	Unigene0002415(SLC26A2);Unigene0023751(DST);Unigene0086045(SLC4A4)
GO:0031968	organelle outer membrane	3	195	0.331542400781099	0.632806956742006	Unigene0071812(--);Unigene0072387(MGLL);Unigene0078331(Tspo)
GO:0005604	basement membrane	2	114	0.333166852935745	0.633017020577916	Unigene0023751(DST);Unigene0077730(LAMA5)
GO:0110165	cellular anatomical entity	185	17637	0.339075761034396	0.641328814988134	Unigene0000088(Nit1);Unigene0000097(ATP13A3);Unigene0000723(MELTF);Unigene0000961(BDH1);Unigene0001079(sephs3);Unigene0002415(SLC26A2);Unigene0002696(EBF1);Unigene0003499(SLC9A3R1);Unigene0003685(coro1ca);Unigene0003704(CD82);Unigene0003927(CD79B);Unigene0004121(CIITA);Unigene0004145(RASD1);Unigene0004355(RBKS);Unigene0004362(rft2);Unigene0004569(Slc4a2);Unigene0004575(SLC4A2);Unigene0004663(P2RY…
GO:0043227	membrane-bounded organelle	108	10062	0.343080884404779	0.644534571533451	Unigene0000088(Nit1);Unigene0000097(ATP13A3);Unigene0000723(MELTF);Unigene0000961(BDH1);Unigene0002696(EBF1);Unigene0003685(coro1ca);Unigene0003927(CD79B);Unigene0004121(CIITA);Unigene0004145(RASD1);Unigene0004355(RBKS);Unigene0005059(--);Unigene0005812(RBX1);Unigene0006218(irx1);Unigene0006602(prlr);Unigene0006792(PSMB8);Unigene0006967(sgk1);Unigene0007737(Abcd3);Unigene0008993(hopx);Unigene0010…
GO:0005938	cell cortex	5	371	0.343854568066889	0.644534571533451	Unigene0003685(coro1ca);Unigene0017512(EXOC6);Unigene0023751(DST);Unigene0033363(--);Unigene0044616(DAB2IP)
GO:0080008	Cul4-RING E3 ubiquitin ligase complex	1	42	0.355998055720171	0.664317800406391	Unigene0005812(RBX1)
GO:0033180	proton-transporting V-type ATPase, V1 domain	1	43	0.362718388509252	0.673850161763855	Unigene0013075(--)
GO:0045121	membrane raft	4	295	0.368907228740106	0.676926479654482	Unigene0015422(unc5b-b);Unigene0015652(Hdac6);Unigene0054002(SLC6A2);Unigene0070163(ctsd)
GO:0098857	membrane microdomain	4	295	0.368907228740106	0.676926479654482	Unigene0015422(unc5b-b);Unigene0015652(Hdac6);Unigene0054002(SLC6A2);Unigene0070163(ctsd)
GO:0030867	rough endoplasmic reticulum membrane	1	44	0.369368963951451	0.676926479654482	Unigene0016889(DACH1)
GO:0036064	ciliary basal body	2	124	0.370852066604968	0.676926479654482	Unigene0055462(RILPL1);Unigene0087600(c2cd3)
GO:0070821	tertiary granule membrane	1	46	0.382463716324991	0.693960415939869	Unigene0073582(ATP8B2)
GO:0005667	transcription regulator complex	6	480	0.383504440387822	0.693960415939869	Unigene0015570(CEBPA);Unigene0016889(DACH1);Unigene0033646(ccnd1);Unigene0057157(hoxb7a);Unigene0086262(Erich2);Unigene0087461(NFYC)
GO:0005765	lysosomal membrane	3	216	0.391057637637804	0.70457798505432	Unigene0013075(--);Unigene0045675(Abcb9);Unigene0055462(RILPL1)
GO:1904115	axon cytoplasm	1	53	0.426201494245687	0.764601822294837	Unigene0023751(DST)
GO:0019005	SCF ubiquitin ligase complex	1	55	0.43812210259973	0.782628371310629	Unigene0005812(RBX1)
GO:0009379	Holliday junction helicase complex	1	56	0.443989705593746	0.786884487537257	Unigene0067379(Rfc5)
GO:0099513	polymeric cytoskeletal fiber	7	606	0.444269710666968	0.786884487537257	Unigene0003685(coro1ca);Unigene0015652(Hdac6);Unigene0023751(DST);Unigene0027482(GDPD2);Unigene0029162(IQGAP1);Unigene0064791(TUBB4B);Unigene0071248(Map3k1)
GO:0005881	cytoplasmic microtubule	1	57	0.449796358394705	0.789896215334089	Unigene0015652(Hdac6)
GO:0016529	sarcoplasmic reticulum	1	57	0.449796358394705	0.789896215334089	Unigene0004145(RASD1)
GO:0098852	lytic vacuole membrane	3	238	0.45192684479325	0.789896215334089	Unigene0013075(--);Unigene0045675(Abcb9);Unigene0055462(RILPL1)
GO:0030288	outer membrane-bounded periplasmic space	2	147	0.45392740427065	0.789896215334089	Unigene0000723(MELTF);Unigene0003499(SLC9A3R1)
GO:0032420	stereocilium	1	58	0.45554269075886	0.789896215334089	Unigene0003685(coro1ca)
GO:0043229	intracellular organelle	114	10833	0.458988813797739	0.789896215334089	Unigene0000088(Nit1);Unigene0000097(ATP13A3);Unigene0000723(MELTF);Unigene0000961(BDH1);Unigene0002696(EBF1);Unigene0003685(coro1ca);Unigene0003927(CD79B);Unigene0004121(CIITA);Unigene0004145(RASD1);Unigene0004355(RBKS);Unigene0005059(--);Unigene0005812(RBX1);Unigene0006218(irx1);Unigene0006602(prlr);Unigene0006792(PSMB8);Unigene0006967(sgk1);Unigene0007737(Abcd3);Unigene0008993(hopx);Unigene0010…
GO:0099568	cytoplasmic region	7	616	0.461202775402532	0.789896215334089	Unigene0003685(coro1ca);Unigene0010122(Rsph4a);Unigene0017512(EXOC6);Unigene0023751(DST);Unigene0033363(--);Unigene0044616(DAB2IP);Unigene0064791(TUBB4B)
GO:0033643	host cell part	1	59	0.461229325970438	0.789896215334089	Unigene0035350(slc20a1a)
GO:0042383	sarcolemma	2	150	0.464310186266794	0.789896215334089	Unigene0023751(DST);Unigene0051572(ALOX5)
GO:0043209	myelin sheath	2	151	0.46774543705005	0.789896215334089	Unigene0042285(RAP1A);Unigene0064791(TUBB4B)
GO:0055037	recycling endosome	2	152	0.471167670230353	0.789896215334089	Unigene0000723(MELTF);Unigene0047195(Unc13d)
GO:0043005	neuron projection	15	1381	0.471238964155194	0.789896215334089	Unigene0003685(coro1ca);Unigene0006967(sgk1);Unigene0011085(--);Unigene0015652(Hdac6);Unigene0017072(colec10);Unigene0017512(EXOC6);Unigene0023751(DST);Unigene0033113(TRPM7);Unigene0042285(RAP1A);Unigene0044590(Mpst);Unigene0051572(ALOX5);Unigene0054002(SLC6A2);Unigene0064791(TUBB4B);Unigene0072387(MGLL);Unigene0085967(NCF1)
GO:0005882	intermediate filament	1	61	0.472425966108905	0.789896215334089	Unigene0023751(DST)
GO:0031526	brush border membrane	1	61	0.472425966108905	0.789896215334089	Unigene0043787(slc5a8)
GO:0005635	nuclear envelope	5	438	0.481074598752861	0.791913013328366	Unigene0014980(Tm7sf2);Unigene0023751(DST);Unigene0036426(mtmr8);Unigene0051572(ALOX5);Unigene0071969(LBR)
GO:0032589	neuron projection membrane	1	63	0.483391138140555	0.791913013328366	Unigene0017072(colec10)
GO:0033178	proton-transporting two-sector ATPase complex, catalytic domain	1	63	0.483391138140555	0.791913013328366	Unigene0013075(--)
GO:0005925	focal adhesion	2	156	0.48472443513893	0.791913013328366	Unigene0023751(DST);Unigene0086051(Arhgap24)
GO:0016021	integral component of membrane	57	5414	0.48719059190675	0.791913013328366	Unigene0000097(ATP13A3);Unigene0000723(MELTF);Unigene0002415(SLC26A2);Unigene0003704(CD82);Unigene0003927(CD79B);Unigene0004362(rft2);Unigene0004569(Slc4a2);Unigene0004575(SLC4A2);Unigene0004663(P2RY1);Unigene0005910(--);Unigene0006602(prlr);Unigene0007456(Slc16a4);Unigene0007737(Abcd3);Unigene0008262(GHSR);Unigene0008767(dio2);Unigene0011085(--);Unigene0011996(ARSD);Unigene0013075(--);Unigene001…
GO:0005811	lipid droplet	1	64	0.488788414925164	0.791913013328366	Unigene0072387(MGLL)
GO:0005902	microvillus	1	64	0.488788414925164	0.791913013328366	Unigene0029162(IQGAP1)
GO:0099738	cell cortex region	1	64	0.488788414925164	0.791913013328366	Unigene0033363(--)
GO:0042597	periplasmic space	2	160	0.498065359287142	0.80382749105029	Unigene0000723(MELTF);Unigene0003499(SLC9A3R1)
GO:0014704	intercalated disc	1	67	0.504646020288076	0.811315524924677	Unigene0023751(DST)
GO:0016528	sarcoplasm	1	68	0.509822393252934	0.816497166205848	Unigene0004145(RASD1)
GO:0030176	integral component of endoplasmic reticulum membrane	2	165	0.514430207636106	0.820732163327834	Unigene0014980(Tm7sf2);Unigene0045675(Abcb9)
GO:0033202	DNA helicase complex	1	70	0.520014277360825	0.822028055257069	Unigene0067379(Rfc5)
GO:0062023	collagen-containing extracellular matrix	2	168	0.524079838345494	0.822028055257069	Unigene0023751(DST);Unigene0077730(LAMA5)
GO:0005911	cell-cell junction	6	557	0.524257973890622	0.822028055257069	Unigene0000723(MELTF);Unigene0003685(coro1ca);Unigene0023751(DST);Unigene0033646(ccnd1);Unigene0084212(Carmil3);Unigene0086051(Arhgap24)
GO:0031227	intrinsic component of endoplasmic reticulum membrane	2	169	0.527267818476935	0.822028055257069	Unigene0014980(Tm7sf2);Unigene0045675(Abcb9)
GO:0018995	host cellular component	1	72	0.529995359249699	0.822028055257069	Unigene0035350(slc20a1a)
GO:0043657	host cell	1	72	0.529995359249699	0.822028055257069	Unigene0035350(slc20a1a)
GO:0030055	cell-substrate junction	2	170	0.530441430843255	0.822028055257069	Unigene0023751(DST);Unigene0086051(Arhgap24)
GO:0031463	Cul3-RING ubiquitin ligase complex	1	73	0.534908208205557	0.822028055257069	Unigene0005812(RBX1)
GO:0032421	stereocilium bundle	1	73	0.534908208205557	0.822028055257069	Unigene0003685(coro1ca)
GO:0070062	extracellular exosome	1	73	0.534908208205557	0.822028055257069	Unigene0070099(XPNPEP2)
GO:0070161	anchoring junction	6	566	0.539997601102899	0.8268095137766	Unigene0000723(MELTF);Unigene0003685(coro1ca);Unigene0023751(DST);Unigene0033646(ccnd1);Unigene0084212(Carmil3);Unigene0086051(Arhgap24)
GO:0005875	microtubule associated complex	3	273	0.543083311612545	0.827091756907784	Unigene0010122(Rsph4a);Unigene0015652(Hdac6);Unigene0043234(CDA)
GO:0030864	cortical actin cytoskeleton	1	75	0.544581191086558	0.827091756907784	Unigene0003685(coro1ca)
GO:0043226	organelle	115	11070	0.547261741096145	0.827091756907784	Unigene0000088(Nit1);Unigene0000097(ATP13A3);Unigene0000723(MELTF);Unigene0000961(BDH1);Unigene0002696(EBF1);Unigene0003685(coro1ca);Unigene0003927(CD79B);Unigene0004121(CIITA);Unigene0004145(RASD1);Unigene0004355(RBKS);Unigene0005059(--);Unigene0005812(RBX1);Unigene0006218(irx1);Unigene0006602(prlr);Unigene0006792(PSMB8);Unigene0006967(sgk1);Unigene0007737(Abcd3);Unigene0008993(hopx);Unigene0010…
GO:0000118	histone deacetylase complex	1	76	0.54934237615207	0.827091756907784	Unigene0015652(Hdac6)
GO:0042575	DNA polymerase complex	1	77	0.554054048726126	0.827091756907784	Unigene0067379(Rfc5)
GO:0120111	neuron projection cytoplasm	1	78	0.558716720959182	0.827091756907784	Unigene0023751(DST)
GO:1903561	extracellular vesicle	1	78	0.558716720959182	0.827091756907784	Unigene0070099(XPNPEP2)
GO:0043025	neuronal cell body	7	677	0.561224013209083	0.827091756907784	Unigene0011085(--);Unigene0015652(Hdac6);Unigene0017072(colec10);Unigene0033113(TRPM7);Unigene0037634(pycard);Unigene0064791(TUBB4B);Unigene0085967(NCF1)
GO:0031981	nuclear lumen	35	3405	0.563309570315031	0.827091756907784	Unigene0000961(BDH1);Unigene0002696(EBF1);Unigene0003927(CD79B);Unigene0004121(CIITA);Unigene0005812(RBX1);Unigene0006792(PSMB8);Unigene0006967(sgk1);Unigene0013088(PAPOLA);Unigene0015570(CEBPA);Unigene0015652(Hdac6);Unigene0016889(DACH1);Unigene0017094(ZBTB34);Unigene0031552(inip);Unigene0033646(ccnd1);Unigene0036755(CITED3);Unigene0037634(pycard);Unigene0046126(PSMB7);Unigene0046966(znf367);Uni…
GO:0031672	A band	1	79	0.563330899732423	0.827091756907784	Unigene0023751(DST)
GO:0019867	outer membrane	3	282	0.565094059025356	0.827091756907784	Unigene0071812(--);Unigene0072387(MGLL);Unigene0078331(Tspo)
GO:0098862	cluster of actin-based cell projections	2	182	0.567389163228398	0.827091756907784	Unigene0003685(coro1ca);Unigene0043787(slc5a8)
GO:0065010	extracellular membrane-bounded organelle	1	81	0.572415778400803	0.827091756907784	Unigene0070099(XPNPEP2)
GO:0098858	actin-based cell projection	2	184	0.573341069684458	0.827091756907784	Unigene0003685(coro1ca);Unigene0029162(IQGAP1)
GO:0005901	caveola	1	82	0.576887466194498	0.827091756907784	Unigene0015652(Hdac6)
GO:0033176	proton-transporting V-type ATPase complex	1	82	0.576887466194498	0.827091756907784	Unigene0013075(--)
GO:0043230	extracellular organelle	1	82	0.576887466194498	0.827091756907784	Unigene0070099(XPNPEP2)
GO:0031965	nuclear membrane	3	287	0.5770420046179	0.827091756907784	Unigene0014980(Tm7sf2);Unigene0051572(ALOX5);Unigene0071969(LBR)
GO:0016605	PML body	1	83	0.581312636430607	0.827091756907784	Unigene0004121(CIITA)
GO:0070382	exocytic vesicle	2	187	0.582157611217718	0.827091756907784	Unigene0033113(TRPM7);Unigene0047195(Unc13d)
GO:0016234	inclusion body	1	84	0.585691770441876	0.827091756907784	Unigene0015652(Hdac6)
GO:0030672	synaptic vesicle membrane	1	84	0.585691770441876	0.827091756907784	Unigene0033113(TRPM7)
GO:0099501	exocytic vesicle membrane	1	84	0.585691770441876	0.827091756907784	Unigene0033113(TRPM7)
GO:0005923	bicellular tight junction	1	85	0.590025344607183	0.82761944310672	Unigene0033646(ccnd1)
GO:0044291	cell-cell contact zone	1	85	0.590025344607183	0.82761944310672	Unigene0023751(DST)
GO:0032838	plasma membrane bounded cell projection cytoplasm	3	294	0.593422937712563	0.829601297537965	Unigene0010122(Rsph4a);Unigene0023751(DST);Unigene0064791(TUBB4B)
GO:1990391	DNA repair complex	3	296	0.598027831675539	0.832373942421567	Unigene0014821(THRAP3);Unigene0045675(Abcb9);Unigene0056910(Abcc12)
GO:0009897	external side of plasma membrane	2	193	0.599388891552373	0.832373942421567	Unigene0000723(MELTF);Unigene0003927(CD79B)
GO:0030175	filopodium	1	89	0.606913399826442	0.840032454064413	Unigene0029162(IQGAP1)
GO:0099023	vesicle tethering complex	1	90	0.611026150580789	0.84293376548769	Unigene0017512(EXOC6)
GO:0017053	transcription repressor complex	1	91	0.615096098535209	0.845757135485913	Unigene0033646(ccnd1)
GO:0005643	nuclear pore	1	92	0.619123686782869	0.848161765972082	Unigene0071969(LBR)
GO:0030426	growth cone	2	201	0.621529792589044	0.848161765972082	Unigene0017072(colec10);Unigene0017512(EXOC6)
GO:0031970	organelle envelope lumen	1	93	0.623109353854587	0.848161765972082	Unigene0051572(ALOX5)
GO:0005802	trans-Golgi network	2	203	0.626916338591976	0.848161765972082	Unigene0022045(Pld4);Unigene0074916(MLANA)
GO:0030659	cytoplasmic vesicle membrane	9	924	0.628974025423165	0.848161765972082	Unigene0003685(coro1ca);Unigene0013075(--);Unigene0023404(GRB14);Unigene0029162(IQGAP1);Unigene0033113(TRPM7);Unigene0042285(RAP1A);Unigene0055462(RILPL1);Unigene0060855(SNX2);Unigene0073582(ATP8B2)
GO:0016020	membrane	98	9579	0.629019491510395	0.848161765972082	Unigene0000097(ATP13A3);Unigene0000723(MELTF);Unigene0000961(BDH1);Unigene0002415(SLC26A2);Unigene0003685(coro1ca);Unigene0003704(CD82);Unigene0003927(CD79B);Unigene0004145(RASD1);Unigene0004362(rft2);Unigene0004569(Slc4a2);Unigene0004575(SLC4A2);Unigene0004663(P2RY1);Unigene0005910(--);Unigene0005974(MTMR9);Unigene0006602(prlr);Unigene0006967(sgk1);Unigene0007456(Slc16a4);Unigene0007737(Abcd3);U…
GO:0031234	extrinsic component of cytoplasmic side of plasma membrane	1	96	0.634819145864963	0.851373463632559	Unigene0084212(Carmil3)
GO:0005856	cytoskeleton	21	2126	0.635612786050584	0.851373463632559	Unigene0003685(coro1ca);Unigene0010122(Rsph4a);Unigene0015652(Hdac6);Unigene0016695(Dock2);Unigene0020356(nit2);Unigene0023751(DST);Unigene0027482(GDPD2);Unigene0029162(IQGAP1);Unigene0029621(VIL1);Unigene0043234(CDA);Unigene0055462(RILPL1);Unigene0064791(TUBB4B);Unigene0064810(CDK6);Unigene0071248(Map3k1);Unigene0072285(MAPK6);Unigene0084212(Carmil3);Unigene0084675(ABLIM1);Unigene0085967(NCF1);U…
GO:0030313	cell envelope	2	207	0.637511708413854	0.851373463632559	Unigene0000723(MELTF);Unigene0003499(SLC9A3R1)
GO:0044853	plasma membrane raft	1	98	0.642423906635869	0.855201251508896	Unigene0015652(Hdac6)
GO:0005680	anaphase-promoting complex	1	99	0.646167006135371	0.857453360522492	Unigene0005812(RBX1)
GO:0098796	membrane protein complex	14	1446	0.651203206702571	0.861180772215133	Unigene0000097(ATP13A3);Unigene0000723(MELTF);Unigene0003927(CD79B);Unigene0007737(Abcd3);Unigene0013075(--);Unigene0028998(--);Unigene0045675(Abcb9);Unigene0049084(atp1a1);Unigene0056910(Abcc12);Unigene0060855(SNX2);Unigene0061167(atp1a1);Unigene0065306(PRKAG1);Unigene0065806(atnb233);Unigene0085967(NCF1)
GO:0012506	vesicle membrane	9	943	0.65309642294784	0.861180772215133	Unigene0003685(coro1ca);Unigene0013075(--);Unigene0023404(GRB14);Unigene0029162(IQGAP1);Unigene0033113(TRPM7);Unigene0042285(RAP1A);Unigene0055462(RILPL1);Unigene0060855(SNX2);Unigene0073582(ATP8B2)
GO:0030863	cortical cytoskeleton	1	102	0.657164063131369	0.86381942889595	Unigene0003685(coro1ca)
GO:0044297	cell body	7	747	0.664692289990835	0.867822121231199	Unigene0011085(--);Unigene0015652(Hdac6);Unigene0017072(colec10);Unigene0033113(TRPM7);Unigene0037634(pycard);Unigene0064791(TUBB4B);Unigene0085967(NCF1)
GO:0005788	endoplasmic reticulum lumen	2	218	0.665436615137753	0.867822121231199	Unigene0000723(MELTF);Unigene0011996(ARSD)
GO:0005930	axoneme	2	220	0.670324717801526	0.867822121231199	Unigene0010122(Rsph4a);Unigene0064791(TUBB4B)
GO:0005774	vacuolar membrane	3	330	0.671024265942511	0.867822121231199	Unigene0013075(--);Unigene0045675(Abcb9);Unigene0055462(RILPL1)
GO:0097014	ciliary plasm	2	221	0.672747155058005	0.867822121231199	Unigene0010122(Rsph4a);Unigene0064791(TUBB4B)
GO:0098588	bounding membrane of organelle	17	1770	0.673522336477238	0.867822121231199	Unigene0003685(coro1ca);Unigene0007737(Abcd3);Unigene0013075(--);Unigene0016889(DACH1);Unigene0022045(Pld4);Unigene0023404(GRB14);Unigene0029162(IQGAP1);Unigene0033113(TRPM7);Unigene0042285(RAP1A);Unigene0045675(Abcb9);Unigene0055462(RILPL1);Unigene0060855(SNX2);Unigene0071812(--);Unigene0072387(MGLL);Unigene0073582(ATP8B2);Unigene0074916(MLANA);Unigene0078331(Tspo)
GO:0031902	late endosome membrane	1	107	0.674742079904641	0.867822121231199	Unigene0055462(RILPL1)
GO:0005657	replication fork	1	108	0.678148589625046	0.869527946206347	Unigene0067379(Rfc5)
GO:0030427	site of polarized growth	2	226	0.684644581259818	0.875172583995731	Unigene0017072(colec10);Unigene0017512(EXOC6)
GO:0031301	integral component of organelle membrane	3	339	0.688649285020146	0.877607930300064	Unigene0014980(Tm7sf2);Unigene0045675(Abcb9);Unigene0071969(LBR)
GO:0005814	centriole	1	113	0.694656109749875	0.882572200229324	Unigene0087600(c2cd3)
GO:0031901	early endosome membrane	1	115	0.701020811632374	0.88795969473434	Unigene0060855(SNX2)
GO:0005815	microtubule organizing center	6	673	0.706342707011648	0.891997738763954	Unigene0015652(Hdac6);Unigene0020356(nit2);Unigene0055462(RILPL1);Unigene0064810(CDK6);Unigene0086860(PXK);Unigene0087600(c2cd3)
GO:0005903	brush border	1	118	0.710321267005001	0.89432014942196	Unigene0043787(slc5a8)
GO:0005874	microtubule	4	463	0.713830447908339	0.896039421098155	Unigene0015652(Hdac6);Unigene0023751(DST);Unigene0029162(IQGAP1);Unigene0064791(TUBB4B)
GO:0000152	nuclear ubiquitin ligase complex	1	120	0.716361121577629	0.896179144200888	Unigene0005812(RBX1)
GO:0031300	intrinsic component of organelle membrane	3	355	0.71822969690741	0.896179144200888	Unigene0014980(Tm7sf2);Unigene0045675(Abcb9);Unigene0071969(LBR)
GO:0099081	supramolecular polymer	8	899	0.724326575207809	0.898422873699894	Unigene0003685(coro1ca);Unigene0015652(Hdac6);Unigene0023751(DST);Unigene0027482(GDPD2);Unigene0029162(IQGAP1);Unigene0050240(UPB1);Unigene0064791(TUBB4B);Unigene0071248(Map3k1)
GO:0099512	supramolecular fiber	8	899	0.724326575207809	0.898422873699894	Unigene0003685(coro1ca);Unigene0015652(Hdac6);Unigene0023751(DST);Unigene0027482(GDPD2);Unigene0029162(IQGAP1);Unigene0050240(UPB1);Unigene0064791(TUBB4B);Unigene0071248(Map3k1)
GO:0005813	centrosome	4	473	0.72935211452044	0.901979833933561	Unigene0015652(Hdac6);Unigene0020356(nit2);Unigene0064810(CDK6);Unigene0087600(c2cd3)
GO:0031975	envelope	12	1337	0.744115952925367	0.915582537919997	Unigene0000723(MELTF);Unigene0000961(BDH1);Unigene0003499(SLC9A3R1);Unigene0014980(Tm7sf2);Unigene0019918(cox20);Unigene0023751(DST);Unigene0036426(mtmr8);Unigene0051572(ALOX5);Unigene0071812(--);Unigene0071969(LBR);Unigene0072387(MGLL);Unigene0078331(Tspo)
GO:0016469	proton-transporting two-sector ATPase complex	1	130	0.744732207877509	0.915582537919997	Unigene0013075(--)
GO:0098802	plasma membrane signaling receptor complex	1	131	0.747409141318901	0.91617894742317	Unigene0003927(CD79B)
GO:0005634	nucleus	60	6138	0.751051999051526	0.916260572581141	Unigene0000961(BDH1);Unigene0002696(EBF1);Unigene0003927(CD79B);Unigene0004121(CIITA);Unigene0004145(RASD1);Unigene0004355(RBKS);Unigene0005059(--);Unigene0005812(RBX1);Unigene0006218(irx1);Unigene0006792(PSMB8);Unigene0006967(sgk1);Unigene0008993(hopx);Unigene0011372(foxo1b);Unigene0013088(PAPOLA);Unigene0014201(--);Unigene0014821(THRAP3);Unigene0014980(Tm7sf2);Unigene0015570(CEBPA);Unigene00156…
GO:0015630	microtubule cytoskeleton	11	1241	0.751859752141941	0.916260572581141	Unigene0010122(Rsph4a);Unigene0015652(Hdac6);Unigene0020356(nit2);Unigene0023751(DST);Unigene0029162(IQGAP1);Unigene0043234(CDA);Unigene0055462(RILPL1);Unigene0064791(TUBB4B);Unigene0064810(CDK6);Unigene0086860(PXK);Unigene0087600(c2cd3)
GO:0031967	organelle envelope	10	1141	0.756716471186029	0.917136571803314	Unigene0000961(BDH1);Unigene0014980(Tm7sf2);Unigene0019918(cox20);Unigene0023751(DST);Unigene0036426(mtmr8);Unigene0051572(ALOX5);Unigene0071812(--);Unigene0071969(LBR);Unigene0072387(MGLL);Unigene0078331(Tspo)
GO:0030286	dynein complex	1	135	0.757840519284266	0.917136571803314	Unigene0015652(Hdac6)
GO:0016591	RNA polymerase II, holoenzyme	1	136	0.760380701193383	0.917136571803314	Unigene0086262(Erich2)
GO:0005912	adherens junction	2	264	0.763875916493874	0.917136571803314	Unigene0023751(DST);Unigene0086051(Arhgap24)
GO:0019866	organelle inner membrane	4	497	0.764038422575813	0.917136571803314	Unigene0000961(BDH1);Unigene0014980(Tm7sf2);Unigene0019918(cox20);Unigene0071969(LBR)
GO:0030054	cell junction	14	1576	0.770474717231765	0.917136571803314	Unigene0000723(MELTF);Unigene0003685(coro1ca);Unigene0023751(DST);Unigene0033113(TRPM7);Unigene0033646(ccnd1);Unigene0042285(RAP1A);Unigene0044590(Mpst);Unigene0065885(phactr1);Unigene0071248(Map3k1);Unigene0072387(MGLL);Unigene0077730(LAMA5);Unigene0084212(Carmil3);Unigene0084675(ABLIM1);Unigene0086051(Arhgap24)
GO:0000775	chromosome, centromeric region	2	268	0.771129644637398	0.917136571803314	Unigene0063203(HMGB1P1);Unigene0071791(MKI67)
GO:0014069	postsynaptic density	2	268	0.771129644637398	0.917136571803314	Unigene0023751(DST);Unigene0084675(ABLIM1)
GO:0099572	postsynaptic specialization	2	270	0.774683590264664	0.917136571803314	Unigene0023751(DST);Unigene0084675(ABLIM1)
GO:0010008	endosome membrane	3	393	0.779745604193653	0.917136571803314	Unigene0023404(GRB14);Unigene0055462(RILPL1);Unigene0060855(SNX2)
GO:0019897	extrinsic component of plasma membrane	1	144	0.779770738075868	0.917136571803314	Unigene0084212(Carmil3)
GO:0032279	asymmetric synapse	2	273	0.77992462267397	0.917136571803314	Unigene0023751(DST);Unigene0084675(ABLIM1)
GO:0098984	neuron to neuron synapse	2	274	0.781647889671414	0.917136571803314	Unigene0023751(DST);Unigene0084675(ABLIM1)
GO:0036477	somatodendritic compartment	8	955	0.783296067305702	0.917136571803314	Unigene0011085(--);Unigene0015652(Hdac6);Unigene0017072(colec10);Unigene0033113(TRPM7);Unigene0037634(pycard);Unigene0051572(ALOX5);Unigene0064791(TUBB4B);Unigene0085967(NCF1)
GO:0031984	organelle subcompartment	13	1493	0.787636285764544	0.919642367177596	Unigene0006967(sgk1);Unigene0014980(Tm7sf2);Unigene0016889(DACH1);Unigene0018173(hsd11b2);Unigene0020217(Cyp4f6);Unigene0022045(Pld4);Unigene0023751(DST);Unigene0045675(Abcb9);Unigene0053024(Ermp1);Unigene0065843(Itpr1);Unigene0072387(MGLL);Unigene0074916(MLANA);Unigene0078331(Tspo)
GO:0043204	perikaryon	1	152	0.797599440152444	0.925996892767941	Unigene0015652(Hdac6)
GO:0016604	nuclear body	5	638	0.798278543214429	0.925996892767941	Unigene0004121(CIITA);Unigene0006967(sgk1);Unigene0057157(hoxb7a);Unigene0070049(zgc:85789);Unigene0071791(MKI67)
GO:0030496	midbody	1	153	0.799724589208676	0.925996892767941	Unigene0017512(EXOC6)
GO:0030136	clathrin-coated vesicle	1	155	0.803908531725913	0.928270072545391	Unigene0047195(Unc13d)
GO:0140535	intracellular protein-containing complex	9	1099	0.814731028641999	0.936617424985421	Unigene0005812(RBX1);Unigene0006792(PSMB8);Unigene0042285(RAP1A);Unigene0043457(PSMD3);Unigene0046126(PSMB7);Unigene0053779(PSMA6);Unigene0065306(PRKAG1);Unigene0067379(Rfc5);Unigene0086262(Erich2)
GO:0031090	organelle membrane	28	3093	0.8191674629699	0.936617424985421	Unigene0000961(BDH1);Unigene0003685(coro1ca);Unigene0006967(sgk1);Unigene0007737(Abcd3);Unigene0013075(--);Unigene0014980(Tm7sf2);Unigene0016889(DACH1);Unigene0018173(hsd11b2);Unigene0019918(cox20);Unigene0020217(Cyp4f6);Unigene0022045(Pld4);Unigene0023404(GRB14);Unigene0023751(DST);Unigene0029162(IQGAP1);Unigene0033113(TRPM7);Unigene0042285(RAP1A);Unigene0045675(Abcb9);Unigene0051572(ALOX5);Unig…
GO:0043292	contractile fiber	2	298	0.819604626756343	0.936617424985421	Unigene0023751(DST);Unigene0050240(UPB1)
GO:0031966	mitochondrial membrane	5	659	0.820507029230863	0.936617424985421	Unigene0000961(BDH1);Unigene0019918(cox20);Unigene0071812(--);Unigene0072387(MGLL);Unigene0078331(Tspo)
GO:1902494	catalytic complex	16	1863	0.825484656945977	0.936617424985421	Unigene0005812(RBX1);Unigene0006792(PSMB8);Unigene0015652(Hdac6);Unigene0033646(ccnd1);Unigene0037634(pycard);Unigene0043457(PSMD3);Unigene0045675(Abcb9);Unigene0046126(PSMB7);Unigene0053779(PSMA6);Unigene0056910(Abcc12);Unigene0064810(CDK6);Unigene0065306(PRKAG1);Unigene0067379(Rfc5);Unigene0078703(GLB1);Unigene0085967(NCF1);Unigene0086262(Erich2)
GO:0008021	synaptic vesicle	1	167	0.827247893345261	0.936617424985421	Unigene0033113(TRPM7)
GO:0032993	protein-DNA complex	1	167	0.827247893345261	0.936617424985421	Unigene0087461(NFYC)
GO:0031256	leading edge membrane	1	168	0.829063270920109	0.936617424985421	Unigene0017072(colec10)
GO:1990204	oxidoreductase complex	1	175	0.841250491106815	0.945758812832346	Unigene0085967(NCF1)
GO:0055029	nuclear DNA-directed RNA polymerase complex	1	177	0.844570998695413	0.945758812832346	Unigene0086262(Erich2)
GO:0031253	cell projection membrane	2	317	0.845365218316444	0.945758812832346	Unigene0017072(colec10);Unigene0043787(slc5a8)
GO:0000428	DNA-directed RNA polymerase complex	1	178	0.846205253586836	0.945758812832346	Unigene0086262(Erich2)
GO:0030018	Z disc	1	181	0.851006173227011	0.948588214423709	Unigene0023751(DST)
GO:0030880	RNA polymerase complex	1	184	0.855658001882481	0.950807416315784	Unigene0086262(Erich2)
GO:0031012	extracellular matrix	2	327	0.857546401796771	0.950807416315784	Unigene0023751(DST);Unigene0077730(LAMA5)
GO:0005740	mitochondrial envelope	5	707	0.863979935036587	0.955067220980247	Unigene0000961(BDH1);Unigene0019918(cox20);Unigene0071812(--);Unigene0072387(MGLL);Unigene0078331(Tspo)
GO:0031674	I band	1	191	0.865958078352903	0.955067220980247	Unigene0023751(DST)
GO:1990234	transferase complex	7	952	0.87234655204749	0.959098937668207	Unigene0005812(RBX1);Unigene0033646(ccnd1);Unigene0037634(pycard);Unigene0064810(CDK6);Unigene0065306(PRKAG1);Unigene0067379(Rfc5);Unigene0086262(Erich2)
GO:0000109	nucleotide-excision repair complex	1	197	0.874202620219108	0.959098937668207	Unigene0014821(THRAP3)
GO:0005681	spliceosomal complex	1	200	0.878133718428748	0.960889775662871	Unigene0063203(HMGB1P1)
GO:0150034	distal axon	2	355	0.88715042988077	0.96665699981371	Unigene0017072(colec10);Unigene0017512(EXOC6)
GO:0030658	transport vesicle membrane	1	208	0.88802939695805	0.96665699981371	Unigene0033113(TRPM7)
GO:0030133	transport vesicle	2	377	0.906314437467027	0.983464019403092	Unigene0033113(TRPM7);Unigene0047195(Unc13d)
GO:0045202	synapse	7	1021	0.912402032741161	0.983464019403092	Unigene0023751(DST);Unigene0033113(TRPM7);Unigene0044590(Mpst);Unigene0065885(phactr1);Unigene0072387(MGLL);Unigene0077730(LAMA5);Unigene0084675(ABLIM1)
GO:0030425	dendrite	4	654	0.912880477340669	0.983464019403092	Unigene0015652(Hdac6);Unigene0017072(colec10);Unigene0051572(ALOX5);Unigene0085967(NCF1)
GO:0097447	dendritic tree	4	654	0.912880477340669	0.983464019403092	Unigene0015652(Hdac6);Unigene0017072(colec10);Unigene0051572(ALOX5);Unigene0085967(NCF1)
GO:0005929	cilium	4	682	0.928180258745887	0.992719229100216	Unigene0010122(Rsph4a);Unigene0055462(RILPL1);Unigene0064791(TUBB4B);Unigene0087600(c2cd3)
GO:0043235	receptor complex	1	254	0.931246028543301	0.992719229100216	Unigene0003927(CD79B)
GO:0099080	supramolecular complex	8	1189	0.93343652254715	0.992719229100216	Unigene0003685(coro1ca);Unigene0015652(Hdac6);Unigene0023751(DST);Unigene0027482(GDPD2);Unigene0029162(IQGAP1);Unigene0050240(UPB1);Unigene0064791(TUBB4B);Unigene0071248(Map3k1)
GO:0005730	nucleolus	5	822	0.933630983460305	0.992719229100216	Unigene0015570(CEBPA);Unigene0037634(pycard);Unigene0071791(MKI67);Unigene0079302(wee1-b);Unigene0086262(Erich2)
GO:0098687	chromosomal region	2	423	0.937004678346764	0.992719229100216	Unigene0063203(HMGB1P1);Unigene0071791(MKI67)
GO:0030017	sarcomere	1	263	0.937512557506356	0.992719229100216	Unigene0023751(DST)
GO:0030312	external encapsulating structure	2	425	0.93809592223585	0.992719229100216	Unigene0023751(DST);Unigene0077730(LAMA5)
GO:0031461	cullin-RING ubiquitin ligase complex	1	268	0.940744969512474	0.993008578929834	Unigene0005812(RBX1)
GO:0030135	coated vesicle	1	281	0.94839176799774	0.996930140178788	Unigene0047195(Unc13d)
GO:0030016	myofibril	1	283	0.949477676571749	0.996930140178788	Unigene0023751(DST)
GO:0005743	mitochondrial inner membrane	2	453	0.951615133807025	0.996930140178788	Unigene0000961(BDH1);Unigene0019918(cox20)
GO:0016324	apical plasma membrane	1	302	0.958724526942533	0.998672026360333	Unigene0043787(slc5a8)
GO:0140513	nuclear protein-containing complex	10	1519	0.959956996476143	0.998672026360333	Unigene0005812(RBX1);Unigene0014821(THRAP3);Unigene0015570(CEBPA);Unigene0015652(Hdac6);Unigene0031552(inip);Unigene0057157(hoxb7a);Unigene0063203(HMGB1P1);Unigene0071969(LBR);Unigene0086262(Erich2);Unigene0087461(NFYC)
GO:0000793	condensed chromosome	1	306	0.960445345925488	0.998672026360333	Unigene0071791(MKI67)
GO:0098590	plasma membrane region	6	1048	0.96513516289081	0.999617200712697	Unigene0002415(SLC26A2);Unigene0015652(Hdac6);Unigene0017072(colec10);Unigene0023751(DST);Unigene0043787(slc5a8);Unigene0086045(SLC4A4)
GO:0032991	protein-containing complex	51	5995	0.970025449753111	0.999617200712697	Unigene0000097(ATP13A3);Unigene0000723(MELTF);Unigene0003685(coro1ca);Unigene0003927(CD79B);Unigene0005812(RBX1);Unigene0005974(MTMR9);Unigene0006792(PSMB8);Unigene0007737(Abcd3);Unigene0010122(Rsph4a);Unigene0013075(--);Unigene0014821(THRAP3);Unigene0015570(CEBPA);Unigene0015652(Hdac6);Unigene0016889(DACH1);Unigene0017072(colec10);Unigene0017512(EXOC6);Unigene0028998(--);Unigene0029162(IQGAP1);U…
GO:0016607	nuclear speck	1	334	0.970649314638181	0.999617200712697	Unigene0006967(sgk1)
GO:0098794	postsynapse	2	515	0.972258021161969	0.999617200712697	Unigene0023751(DST);Unigene0084675(ABLIM1)
GO:0045177	apical part of cell	1	383	0.982607752616978	0.999617200712697	Unigene0043787(slc5a8)
GO:0000151	ubiquitin ligase complex	1	386	0.983156940264577	0.999617200712697	Unigene0005812(RBX1)
GO:0000139	Golgi membrane	2	582	0.985006970336855	0.999617200712697	Unigene0022045(Pld4);Unigene0074916(MLANA)
GO:0000785	chromatin	2	597	0.986959994834867	0.999617200712697	Unigene0005059(--);Unigene0014201(--)
GO:0043232	intracellular non-membrane-bounded organelle	32	4235	0.987678897478237	0.999617200712697	Unigene0003685(coro1ca);Unigene0005059(--);Unigene0010122(Rsph4a);Unigene0014201(--);Unigene0015570(CEBPA);Unigene0015652(Hdac6);Unigene0016695(Dock2);Unigene0020356(nit2);Unigene0023751(DST);Unigene0027482(GDPD2);Unigene0029162(IQGAP1);Unigene0029621(VIL1);Unigene0037634(pycard);Unigene0043234(CDA);Unigene0050240(UPB1);Unigene0055462(RILPL1);Unigene0063203(HMGB1P1);Unigene0064791(TUBB4B);Unigene…
GO:0098793	presynapse	1	427	0.989142249342151	0.999617200712697	Unigene0033113(TRPM7)
GO:0043228	non-membrane-bounded organelle	32	4268	0.989395073980902	0.999617200712697	Unigene0003685(coro1ca);Unigene0005059(--);Unigene0010122(Rsph4a);Unigene0014201(--);Unigene0015570(CEBPA);Unigene0015652(Hdac6);Unigene0016695(Dock2);Unigene0020356(nit2);Unigene0023751(DST);Unigene0027482(GDPD2);Unigene0029162(IQGAP1);Unigene0029621(VIL1);Unigene0037634(pycard);Unigene0043234(CDA);Unigene0050240(UPB1);Unigene0055462(RILPL1);Unigene0063203(HMGB1P1);Unigene0064791(TUBB4B);Unigene…
GO:0005794	Golgi apparatus	6	1315	0.994735597249476	0.999617200712697	Unigene0003927(CD79B);Unigene0022045(Pld4);Unigene0023404(GRB14);Unigene0073582(ATP8B2);Unigene0074916(MLANA);Unigene0085967(NCF1)
GO:0005694	chromosome	5	1173	0.994796580923383	0.999617200712697	Unigene0005059(--);Unigene0014201(--);Unigene0063203(HMGB1P1);Unigene0067379(Rfc5);Unigene0071791(MKI67)
GO:0098791	Golgi apparatus subcompartment	2	695	0.994834343293019	0.999617200712697	Unigene0022045(Pld4);Unigene0074916(MLANA)
GO:1990904	ribonucleoprotein complex	1	949	0.999963010555507	1	Unigene0063203(HMGB1P1)
GO:0005575	cellular_component	187	17962	1	1	Unigene0000088(Nit1);Unigene0000097(ATP13A3);Unigene0000723(MELTF);Unigene0000961(BDH1);Unigene0001079(sephs3);Unigene0002415(SLC26A2);Unigene0002696(EBF1);Unigene0003499(SLC9A3R1);Unigene0003685(coro1ca);Unigene0003704(CD82);Unigene0003927(CD79B);Unigene0004121(CIITA);Unigene0004145(RASD1);Unigene0004355(RBKS);Unigene0004362(rft2);Unigene0004569(Slc4a2);Unigene0004575(SLC4A2);Unigene0004663(P2RY…
