# Supplementary material for: Exploitation of Key Regulatory Modules and Genes for High-Salt Adaptation in Schizothoracine by Weighted Gene Co-Expression Network Analysis
Source: Animals (Basel). 2024 Dec 29;15(1):56. doi: 10.3390/ani15010056 (PMC11718949; doi:10.3390/ani15010056)
Supplement: Supplementary file 1 [file animals-15-00056-s001.zip › Suppl. Figures and Tables/Tables/Table S16.GS-Liver-GO.xls]

GO ID	Description	red (363)	All (17962)	pvalue	p.adjust	Genes
GO:0005783	endoplasmic reticulum	125	1587	4.14739048697806e-43	2.40963387293426e-40	Unigene0000328(Dpagt1);Unigene0000445(calub);Unigene0001723(alg11);Unigene0003650(Itih2);Unigene0004231(PROS1);Unigene0004506(LDAH);Unigene0005273(RPN2);Unigene0005279(sec61al1);Unigene0005341(SSR3);Unigene0006084(ext1b);Unigene0006088(SEC24D);Unigene0006805(agmo);Unigene0007578(ficd);Unigene0008486(CRAT);Unigene0009202(HSP90B1);Unigene0009590(nbas);Unigene0010032(kdelr2);Unigene0010037(msmo1);Un…
GO:0098827	endoplasmic reticulum subcompartment	96	961	8.20968277805546e-41	2.38491284702511e-38	Unigene0000328(Dpagt1);Unigene0000445(calub);Unigene0001723(alg11);Unigene0004231(PROS1);Unigene0005273(RPN2);Unigene0005279(sec61al1);Unigene0005341(SSR3);Unigene0006084(ext1b);Unigene0006088(SEC24D);Unigene0006805(agmo);Unigene0007578(ficd);Unigene0009202(HSP90B1);Unigene0009590(nbas);Unigene0010032(kdelr2);Unigene0010037(msmo1);Unigene0010485(cyp3a27);Unigene0010805(tmem214-b);Unigene0011758(A…
GO:0005789	endoplasmic reticulum membrane	95	955	3.34607211269637e-40	6.48022632492197e-38	Unigene0000328(Dpagt1);Unigene0000445(calub);Unigene0001723(alg11);Unigene0004231(PROS1);Unigene0005273(RPN2);Unigene0005279(sec61al1);Unigene0005341(SSR3);Unigene0006084(ext1b);Unigene0006088(SEC24D);Unigene0006805(agmo);Unigene0007578(ficd);Unigene0009202(HSP90B1);Unigene0009590(nbas);Unigene0010032(kdelr2);Unigene0010037(msmo1);Unigene0010485(cyp3a27);Unigene0010805(tmem214-b);Unigene0011758(A…
GO:0042175	nuclear outer membrane-endoplasmic reticulum membrane network	96	996	1.7599048039845e-39	2.55626172778749e-37	Unigene0000328(Dpagt1);Unigene0000445(calub);Unigene0001723(alg11);Unigene0004231(PROS1);Unigene0005273(RPN2);Unigene0005279(sec61al1);Unigene0005341(SSR3);Unigene0006084(ext1b);Unigene0006088(SEC24D);Unigene0006805(agmo);Unigene0007578(ficd);Unigene0009202(HSP90B1);Unigene0009590(nbas);Unigene0010032(kdelr2);Unigene0010037(msmo1);Unigene0010485(cyp3a27);Unigene0010805(tmem214-b);Unigene0011758(A…
GO:0031984	organelle subcompartment	114	1493	1.47098245081819e-37	1.70928160785074e-35	Unigene0000328(Dpagt1);Unigene0000445(calub);Unigene0001034(--);Unigene0001723(alg11);Unigene0004231(PROS1);Unigene0004626(MAN2A1);Unigene0005273(RPN2);Unigene0005279(sec61al1);Unigene0005341(SSR3);Unigene0005503(RGP1);Unigene0006084(ext1b);Unigene0006088(SEC24D);Unigene0006805(agmo);Unigene0007363(ST3GAL4);Unigene0007578(ficd);Unigene0009202(HSP90B1);Unigene0009590(nbas);Unigene0010032(kdelr2);U…
GO:0012505	endomembrane system	169	3707	5.12693870641946e-29	4.96458564738284e-27	Unigene0000328(Dpagt1);Unigene0000445(calub);Unigene0000779(Irak1);Unigene0001034(--);Unigene0001723(alg11);Unigene0001767(Dcxr);Unigene0003650(Itih2);Unigene0004231(PROS1);Unigene0004506(LDAH);Unigene0004626(MAN2A1);Unigene0005074(Acly);Unigene0005273(RPN2);Unigene0005279(sec61al1);Unigene0005341(SSR3);Unigene0005503(RGP1);Unigene0005551(Fam114a1);Unigene0006084(ext1b);Unigene0006088(SEC24D);Uni…
GO:0031090	organelle membrane	130	3093	6.97597088860359e-18	5.79005583754098e-16	Unigene0000328(Dpagt1);Unigene0000445(calub);Unigene0000779(Irak1);Unigene0001034(--);Unigene0001723(alg11);Unigene0003481(Afg3l1);Unigene0004231(PROS1);Unigene0004626(MAN2A1);Unigene0005273(RPN2);Unigene0005279(sec61al1);Unigene0005341(SSR3);Unigene0005503(RGP1);Unigene0006084(ext1b);Unigene0006088(SEC24D);Unigene0006805(agmo);Unigene0007363(ST3GAL4);Unigene0007578(ficd);Unigene0009202(HSP90B1);…
GO:0140534	endoplasmic reticulum protein-containing complex	24	134	2.70693605591145e-16	1.96591231060569e-14	Unigene0000328(Dpagt1);Unigene0005273(RPN2);Unigene0009202(HSP90B1);Unigene0009590(nbas);Unigene0017573(Dnajb11);Unigene0024785(UGGT1);Unigene0034032(STT3A);Unigene0037870(RPN1);Unigene0041076(SDF2L1);Unigene0048100(Ssr4);Unigene0053410(Sec63);Unigene0054900(PDIA4);Unigene0054921(PDIA6);Unigene0059985(P4HB);Unigene0062764(CALR);Unigene0063311(SEL1L);Unigene0064385(OS9);Unigene0069028(Srpra);Unige…
GO:0005737	cytoplasm	277	10092	5.99543327180869e-16	3.87038525657872e-14	Unigene0000041(MACC1);Unigene0000328(Dpagt1);Unigene0000445(calub);Unigene0000779(Irak1);Unigene0000868(SUCLG2);Unigene0001034(--);Unigene0001723(alg11);Unigene0001767(Dcxr);Unigene0002038(Tbcel);Unigene0002142(gk5);Unigene0002296(MASP1);Unigene0002528(GAN);Unigene0002579(AGXT2);Unigene0003481(Afg3l1);Unigene0003650(Itih2);Unigene0004231(PROS1);Unigene0004476(Bcas3);Unigene0004506(LDAH);Unigene00…
GO:0034663	endoplasmic reticulum chaperone complex	9	10	5.0078456270102e-15	2.90955830929293e-13	Unigene0009202(HSP90B1);Unigene0017573(Dnajb11);Unigene0041076(SDF2L1);Unigene0054900(PDIA4);Unigene0054921(PDIA6);Unigene0059985(P4HB);Unigene0070087(hyou1);Unigene0086465(hspa5);Unigene0086712(PPIB)
GO:0005788	endoplasmic reticulum lumen	27	218	4.82426654597177e-14	2.54808987564509e-12	Unigene0000445(calub);Unigene0003650(Itih2);Unigene0008486(CRAT);Unigene0009202(HSP90B1);Unigene0012429(CALR);Unigene0015291(F2);Unigene0017573(Dnajb11);Unigene0017984(FGA);Unigene0022532(calua);Unigene0024785(UGGT1);Unigene0038702(MANF);Unigene0041076(SDF2L1);Unigene0054900(PDIA4);Unigene0054921(PDIA6);Unigene0059985(P4HB);Unigene0062381(F10);Unigene0062764(CALR);Unigene0063491(Edem2);Unigene006…
GO:0030176	integral component of endoplasmic reticulum membrane	23	165	3.04733819033224e-13	1.47541957381919e-11	Unigene0000328(Dpagt1);Unigene0005279(sec61al1);Unigene0006084(ext1b);Unigene0007578(ficd);Unigene0014408(elovl6);Unigene0016249(CGREF1);Unigene0019749(Ubxn8);Unigene0024108(Atf6);Unigene0025271(XBP1);Unigene0032213(Slc39a7);Unigene0040936(RHBDD1);Unigene0046644(Eif2ak3);Unigene0050306(lrrc59);Unigene0053410(Sec63);Unigene0054913(Rrbp1);Unigene0060680(tmco1);Unigene0061986(Acer3);Unigene0062764(C…
GO:0005794	Golgi apparatus	68	1315	4.81722246737963e-13	2.12151546097346e-11	Unigene0000445(calub);Unigene0001034(--);Unigene0004231(PROS1);Unigene0004626(MAN2A1);Unigene0005503(RGP1);Unigene0005551(Fam114a1);Unigene0006088(SEC24D);Unigene0007363(ST3GAL4);Unigene0009202(HSP90B1);Unigene0010805(tmem214-b);Unigene0012065(MAN1C1);Unigene0015291(F2);Unigene0016393(FAAH);Unigene0019553(SAR1A);Unigene0020917(surf4);Unigene0022363(Slc16a13);Unigene0022500(Tmed2);Unigene0022532(c…
GO:0031227	intrinsic component of endoplasmic reticulum membrane	23	169	5.11208544812881e-13	2.12151546097346e-11	Unigene0000328(Dpagt1);Unigene0005279(sec61al1);Unigene0006084(ext1b);Unigene0007578(ficd);Unigene0014408(elovl6);Unigene0016249(CGREF1);Unigene0019749(Ubxn8);Unigene0024108(Atf6);Unigene0025271(XBP1);Unigene0032213(Slc39a7);Unigene0040936(RHBDD1);Unigene0046644(Eif2ak3);Unigene0050306(lrrc59);Unigene0053410(Sec63);Unigene0054913(Rrbp1);Unigene0060680(tmco1);Unigene0061986(Acer3);Unigene0062764(C…
GO:0098791	Golgi apparatus subcompartment	45	695	5.00491676005479e-12	1.93857109172789e-10	Unigene0001034(--);Unigene0004231(PROS1);Unigene0004626(MAN2A1);Unigene0005503(RGP1);Unigene0006088(SEC24D);Unigene0007363(ST3GAL4);Unigene0012065(MAN1C1);Unigene0016393(FAAH);Unigene0019553(SAR1A);Unigene0020917(surf4);Unigene0022363(Slc16a13);Unigene0022500(Tmed2);Unigene0023709(TLR3);Unigene0024108(Atf6);Unigene0025317(sec22bb);Unigene0028000(LMAN1);Unigene0034504(plekhj1);Unigene0040040(SEC23…
GO:0000139	Golgi membrane	40	582	1.37335376211041e-11	4.98699084866341e-10	Unigene0001034(--);Unigene0004231(PROS1);Unigene0004626(MAN2A1);Unigene0005503(RGP1);Unigene0006088(SEC24D);Unigene0007363(ST3GAL4);Unigene0012065(MAN1C1);Unigene0016393(FAAH);Unigene0019553(SAR1A);Unigene0020917(surf4);Unigene0022363(Slc16a13);Unigene0022500(Tmed2);Unigene0023709(TLR3);Unigene0024108(Atf6);Unigene0025317(sec22bb);Unigene0028000(LMAN1);Unigene0040040(SEC23A);Unigene0040540(Copb2)…
GO:0005793	endoplasmic reticulum-Golgi intermediate compartment	16	91	3.66388294037033e-11	1.25218587550304e-09	Unigene0020917(surf4);Unigene0022500(Tmed2);Unigene0025317(sec22bb);Unigene0028000(LMAN1);Unigene0045209(Tmed3);Unigene0045464(TMED5);Unigene0054921(PDIA6);Unigene0055689(vmp1);Unigene0059985(P4HB);Unigene0062764(CALR);Unigene0063050(Tbc1d20);Unigene0069069(tmed10);Unigene0077971(Tmed9);Unigene0080683(F5);Unigene0082157(copg2);Unigene0086465(hspa5)
GO:0031301	integral component of organelle membrane	29	339	6.42762251939793e-11	2.07469371320566e-09	Unigene0000328(Dpagt1);Unigene0003481(Afg3l1);Unigene0005279(sec61al1);Unigene0006084(ext1b);Unigene0007578(ficd);Unigene0010044(abcd1);Unigene0012065(MAN1C1);Unigene0014408(elovl6);Unigene0016249(CGREF1);Unigene0019749(Ubxn8);Unigene0024108(Atf6);Unigene0025271(XBP1);Unigene0031966(SMDT1);Unigene0032213(Slc39a7);Unigene0040936(RHBDD1);Unigene0046644(Eif2ak3);Unigene0050306(lrrc59);Unigene0053410…
GO:0031300	intrinsic component of organelle membrane	29	355	1.93321471240596e-10	5.9115670942519e-09	Unigene0000328(Dpagt1);Unigene0003481(Afg3l1);Unigene0005279(sec61al1);Unigene0006084(ext1b);Unigene0007578(ficd);Unigene0010044(abcd1);Unigene0012065(MAN1C1);Unigene0014408(elovl6);Unigene0016249(CGREF1);Unigene0019749(Ubxn8);Unigene0024108(Atf6);Unigene0025271(XBP1);Unigene0031966(SMDT1);Unigene0032213(Slc39a7);Unigene0040936(RHBDD1);Unigene0046644(Eif2ak3);Unigene0050306(lrrc59);Unigene0053410…
GO:0042470	melanosome	15	89	2.82529614502078e-10	7.81665266789083e-09	Unigene0000445(calub);Unigene0009202(HSP90B1);Unigene0022532(calua);Unigene0025317(sec22bb);Unigene0037870(RPN1);Unigene0048937(RAB1A);Unigene0054900(PDIA4);Unigene0054921(PDIA6);Unigene0056080(snd1);Unigene0059985(P4HB);Unigene0069069(tmed10);Unigene0084027(CANX);Unigene0086465(hspa5);Unigene0086712(PPIB);Unigene0087142(PDIA3)
GO:0048770	pigment granule	15	89	2.82529614502078e-10	7.81665266789083e-09	Unigene0000445(calub);Unigene0009202(HSP90B1);Unigene0022532(calua);Unigene0025317(sec22bb);Unigene0037870(RPN1);Unigene0048937(RAB1A);Unigene0054900(PDIA4);Unigene0054921(PDIA6);Unigene0056080(snd1);Unigene0059985(P4HB);Unigene0069069(tmed10);Unigene0084027(CANX);Unigene0086465(hspa5);Unigene0086712(PPIB);Unigene0087142(PDIA3)
GO:0033116	endoplasmic reticulum-Golgi intermediate compartment membrane	12	56	9.72159420944759e-10	2.56738465258593e-08	Unigene0020917(surf4);Unigene0022500(Tmed2);Unigene0025317(sec22bb);Unigene0028000(LMAN1);Unigene0045209(Tmed3);Unigene0045464(TMED5);Unigene0055689(vmp1);Unigene0062764(CALR);Unigene0063050(Tbc1d20);Unigene0069069(tmed10);Unigene0077971(Tmed9);Unigene0080683(F5)
GO:0005576	extracellular region	82	2075	1.37681639990206e-09	3.47795794931782e-08	Unigene0000445(calub);Unigene0001034(--);Unigene0001191(Adm2);Unigene0002038(Tbcel);Unigene0002039(A2ML1);Unigene0002296(MASP1);Unigene0003650(Itih2);Unigene0004231(PROS1);Unigene0004626(MAN2A1);Unigene0005015(C4);Unigene0005074(Acly);Unigene0005093(MST1);Unigene0007363(ST3GAL4);Unigene0007564(tf1);Unigene0008486(CRAT);Unigene0009131(rbp4a);Unigene0009202(HSP90B1);Unigene0011235(LEPR);Unigene0011…
GO:0005790	smooth endoplasmic reticulum	11	47	1.7936981695432e-09	4.34224431876916e-08	Unigene0009202(HSP90B1);Unigene0015918(Pgrmc1);Unigene0024785(UGGT1);Unigene0054900(PDIA4);Unigene0054921(PDIA6);Unigene0062764(CALR);Unigene0070087(hyou1);Unigene0084027(CANX);Unigene0086465(hspa5);Unigene0086712(PPIB);Unigene0087142(PDIA3)
GO:0005615	extracellular space	45	841	2.46291067101743e-09	5.72380439944451e-08	Unigene0001034(--);Unigene0002296(MASP1);Unigene0004231(PROS1);Unigene0004626(MAN2A1);Unigene0005015(C4);Unigene0005093(MST1);Unigene0007564(tf1);Unigene0008486(CRAT);Unigene0009131(rbp4a);Unigene0009202(HSP90B1);Unigene0011235(LEPR);Unigene0012429(CALR);Unigene0013020(MET);Unigene0014391(--);Unigene0015291(F2);Unigene0015492(SORD);Unigene0015918(Pgrmc1);Unigene0017573(Dnajb11);Unigene0017984(FGA…
GO:0030660	Golgi-associated vesicle membrane	13	78	5.10527383701687e-09	1.14083234588723e-07	Unigene0006088(SEC24D);Unigene0019553(SAR1A);Unigene0022500(Tmed2);Unigene0025317(sec22bb);Unigene0028000(LMAN1);Unigene0040040(SEC23A);Unigene0040540(Copb2);Unigene0043961(sec31a);Unigene0045209(Tmed3);Unigene0047830(sec31a);Unigene0055641(AP1S1);Unigene0069069(tmed10);Unigene0082157(copg2)
GO:0043231	intracellular membrane-bounded organelle	248	9627	5.68963226655073e-09	1.22432457291332e-07	Unigene0000041(MACC1);Unigene0000328(Dpagt1);Unigene0000445(calub);Unigene0000779(Irak1);Unigene0000868(SUCLG2);Unigene0001034(--);Unigene0001723(alg11);Unigene0001767(Dcxr);Unigene0002142(gk5);Unigene0002296(MASP1);Unigene0002579(AGXT2);Unigene0003481(Afg3l1);Unigene0003650(Itih2);Unigene0004231(PROS1);Unigene0004476(Bcas3);Unigene0004506(LDAH);Unigene0004626(MAN2A1);Unigene0004761(SFMBT1);Unige…
GO:0031982	vesicle	74	1889	1.58462688002002e-08	3.22892539692188e-07	Unigene0000445(calub);Unigene0000779(Irak1);Unigene0001767(Dcxr);Unigene0004231(PROS1);Unigene0005074(Acly);Unigene0005279(sec61al1);Unigene0006088(SEC24D);Unigene0007564(tf1);Unigene0009131(rbp4a);Unigene0009202(HSP90B1);Unigene0011034(Tm9sf1);Unigene0011758(Antxr2);Unigene0015492(SORD);Unigene0015918(Pgrmc1);Unigene0017984(FGA);Unigene0018617(EBP);Unigene0018965(Epha3);Unigene0019221(QPCT);Unig…
GO:0005798	Golgi-associated vesicle	16	136	1.61168393305912e-08	3.22892539692188e-07	Unigene0006088(SEC24D);Unigene0009202(HSP90B1);Unigene0019553(SAR1A);Unigene0022500(Tmed2);Unigene0025317(sec22bb);Unigene0028000(LMAN1);Unigene0040040(SEC23A);Unigene0040540(Copb2);Unigene0043961(sec31a);Unigene0045209(Tmed3);Unigene0047830(sec31a);Unigene0055641(AP1S1);Unigene0069069(tmed10);Unigene0077971(Tmed9);Unigene0080683(F5);Unigene0082157(copg2)
GO:0044322	endoplasmic reticulum quality control compartment	7	18	3.41461307188907e-08	6.61296731589183e-07	Unigene0040936(RHBDD1);Unigene0062764(CALR);Unigene0063311(SEL1L);Unigene0063491(Edem2);Unigene0064385(OS9);Unigene0084027(CANX);Unigene0086943(AMFR)
GO:0031410	cytoplasmic vesicle	71	1818	3.77797159884463e-08	7.01232338379784e-07	Unigene0000445(calub);Unigene0000779(Irak1);Unigene0001767(Dcxr);Unigene0004231(PROS1);Unigene0005074(Acly);Unigene0005279(sec61al1);Unigene0006088(SEC24D);Unigene0007564(tf1);Unigene0009131(rbp4a);Unigene0009202(HSP90B1);Unigene0011034(Tm9sf1);Unigene0011758(Antxr2);Unigene0015918(Pgrmc1);Unigene0017984(FGA);Unigene0018617(EBP);Unigene0018965(Epha3);Unigene0019221(QPCT);Unigene0019553(SAR1A);Uni…
GO:0097708	intracellular vesicle	71	1819	3.86220909262531e-08	7.01232338379784e-07	Unigene0000445(calub);Unigene0000779(Irak1);Unigene0001767(Dcxr);Unigene0004231(PROS1);Unigene0005074(Acly);Unigene0005279(sec61al1);Unigene0006088(SEC24D);Unigene0007564(tf1);Unigene0009131(rbp4a);Unigene0009202(HSP90B1);Unigene0011034(Tm9sf1);Unigene0011758(Antxr2);Unigene0015918(Pgrmc1);Unigene0017984(FGA);Unigene0018617(EBP);Unigene0018965(Epha3);Unigene0019221(QPCT);Unigene0019553(SAR1A);Uni…
GO:0098588	bounding membrane of organelle	68	1770	1.46469117100292e-07	2.57874415258394e-06	Unigene0000779(Irak1);Unigene0001034(--);Unigene0004231(PROS1);Unigene0004626(MAN2A1);Unigene0005273(RPN2);Unigene0005279(sec61al1);Unigene0005503(RGP1);Unigene0006088(SEC24D);Unigene0007363(ST3GAL4);Unigene0010044(abcd1);Unigene0011034(Tm9sf1);Unigene0011758(Antxr2);Unigene0012065(MAN1C1);Unigene0015918(Pgrmc1);Unigene0016393(FAAH);Unigene0017220(HMGCR);Unigene0019553(SAR1A);Unigene0020917(surf4…
GO:0043227	membrane-bounded organelle	250	10062	2.75712295282525e-07	4.71143657526903e-06	Unigene0000041(MACC1);Unigene0000328(Dpagt1);Unigene0000445(calub);Unigene0000779(Irak1);Unigene0000868(SUCLG2);Unigene0001034(--);Unigene0001723(alg11);Unigene0001767(Dcxr);Unigene0002142(gk5);Unigene0002296(MASP1);Unigene0002579(AGXT2);Unigene0003481(Afg3l1);Unigene0003650(Itih2);Unigene0004231(PROS1);Unigene0004476(Bcas3);Unigene0004506(LDAH);Unigene0004626(MAN2A1);Unigene0004761(SFMBT1);Unige…
GO:0005622	intracellular anatomical structure	298	12743	5.36958789636582e-07	8.91351590796727e-06	Unigene0000041(MACC1);Unigene0000328(Dpagt1);Unigene0000445(calub);Unigene0000779(Irak1);Unigene0000868(SUCLG2);Unigene0001034(--);Unigene0001723(alg11);Unigene0001767(Dcxr);Unigene0002038(Tbcel);Unigene0002142(gk5);Unigene0002296(MASP1);Unigene0002528(GAN);Unigene0002579(AGXT2);Unigene0003481(Afg3l1);Unigene0003650(Itih2);Unigene0004231(PROS1);Unigene0004476(Bcas3);Unigene0004506(LDAH);Unigene00…
GO:0005791	rough endoplasmic reticulum	11	89	1.76234536137439e-06	2.844229597107e-05	Unigene0005273(RPN2);Unigene0005279(sec61al1);Unigene0017984(FGA);Unigene0024785(UGGT1);Unigene0037870(RPN1);Unigene0048100(Ssr4);Unigene0053410(Sec63);Unigene0069028(Srpra);Unigene0075092(SEC61B);Unigene0084027(CANX);Unigene0087203(PLOD1)
GO:0033018	sarcoplasmic reticulum lumen	4	8	1.07713222934139e-05	0.000169138871688472	Unigene0000445(calub);Unigene0022532(calua);Unigene0038702(MANF);Unigene0062764(CALR)
GO:0060205	cytoplasmic vesicle lumen	15	202	1.60455324013415e-05	0.000245327745399458	Unigene0004231(PROS1);Unigene0005074(Acly);Unigene0009202(HSP90B1);Unigene0017984(FGA);Unigene0019221(QPCT);Unigene0024576(FGB);Unigene0024785(UGGT1);Unigene0053255(cdc37l1);Unigene0062690(mapk14b);Unigene0062764(CALR);Unigene0070087(hyou1);Unigene0071051(LOC106584303);Unigene0071476(hpx);Unigene0080683(F5);Unigene0087583(Acaa1a)
GO:0030135	coated vesicle	18	281	1.77486625327942e-05	0.000261911946420263	Unigene0006088(SEC24D);Unigene0009131(rbp4a);Unigene0019553(SAR1A);Unigene0021056(LRP1);Unigene0022500(Tmed2);Unigene0025317(sec22bb);Unigene0028000(LMAN1);Unigene0040040(SEC23A);Unigene0040540(Copb2);Unigene0043961(sec31a);Unigene0045209(Tmed3);Unigene0047830(sec31a);Unigene0055641(AP1S1);Unigene0069069(tmed10);Unigene0074327(SCYL2);Unigene0077971(Tmed9);Unigene0080683(F5);Unigene0082157(copg2)
GO:0031983	vesicle lumen	15	204	1.80318035401214e-05	0.000261911946420263	Unigene0004231(PROS1);Unigene0005074(Acly);Unigene0009202(HSP90B1);Unigene0017984(FGA);Unigene0019221(QPCT);Unigene0024576(FGB);Unigene0024785(UGGT1);Unigene0053255(cdc37l1);Unigene0062690(mapk14b);Unigene0062764(CALR);Unigene0070087(hyou1);Unigene0071051(LOC106584303);Unigene0071476(hpx);Unigene0080683(F5);Unigene0087583(Acaa1a)
GO:0016021	integral component of membrane	145	5414	3.73264818421874e-05	0.000528943559763681	Unigene0000328(Dpagt1);Unigene0000771(SLC1A3);Unigene0000779(Irak1);Unigene0001034(--);Unigene0001723(alg11);Unigene0003481(Afg3l1);Unigene0003541(SDC2);Unigene0004506(LDAH);Unigene0004626(MAN2A1);Unigene0005273(RPN2);Unigene0005279(sec61al1);Unigene0005341(SSR3);Unigene0006084(ext1b);Unigene0006805(agmo);Unigene0007363(ST3GAL4);Unigene0007578(ficd);Unigene0010032(kdelr2);Unigene0010037(msmo1);Un…
GO:0012507	ER to Golgi transport vesicle membrane	9	82	4.07095252291442e-05	0.000551318893787481	Unigene0006088(SEC24D);Unigene0019553(SAR1A);Unigene0022500(Tmed2);Unigene0025317(sec22bb);Unigene0028000(LMAN1);Unigene0040040(SEC23A);Unigene0043961(sec31a);Unigene0047830(sec31a);Unigene0069069(tmed10)
GO:0031224	intrinsic component of membrane	147	5515	4.08032916228256e-05	0.000551318893787481	Unigene0000328(Dpagt1);Unigene0000771(SLC1A3);Unigene0000779(Irak1);Unigene0001034(--);Unigene0001723(alg11);Unigene0003481(Afg3l1);Unigene0003541(SDC2);Unigene0004506(LDAH);Unigene0004626(MAN2A1);Unigene0005273(RPN2);Unigene0005279(sec61al1);Unigene0005341(SSR3);Unigene0006084(ext1b);Unigene0006805(agmo);Unigene0007363(ST3GAL4);Unigene0007578(ficd);Unigene0010032(kdelr2);Unigene0010037(msmo1);Un…
GO:0030134	COPII-coated ER to Golgi transport vesicle	10	106	5.72217921923724e-05	0.000755587755994735	Unigene0006088(SEC24D);Unigene0019553(SAR1A);Unigene0022500(Tmed2);Unigene0025317(sec22bb);Unigene0028000(LMAN1);Unigene0040040(SEC23A);Unigene0043961(sec31a);Unigene0047830(sec31a);Unigene0069069(tmed10);Unigene0080683(F5)
GO:0043229	intracellular organelle	254	10833	7.02604018235066e-05	0.000907139854654607	Unigene0000041(MACC1);Unigene0000328(Dpagt1);Unigene0000445(calub);Unigene0000779(Irak1);Unigene0000868(SUCLG2);Unigene0001034(--);Unigene0001723(alg11);Unigene0001767(Dcxr);Unigene0002038(Tbcel);Unigene0002142(gk5);Unigene0002296(MASP1);Unigene0002528(GAN);Unigene0002579(AGXT2);Unigene0003481(Afg3l1);Unigene0003650(Itih2);Unigene0004231(PROS1);Unigene0004476(Bcas3);Unigene0004506(LDAH);Unigene00…
GO:0031205	endoplasmic reticulum Sec complex	3	5	7.94290877805906e-05	0.00100322391305485	Unigene0024785(UGGT1);Unigene0053410(Sec63);Unigene0075092(SEC61B)
GO:0030137	COPI-coated vesicle	5	24	0.000101562719279604	0.00125548808300957	Unigene0022500(Tmed2);Unigene0040540(Copb2);Unigene0045209(Tmed3);Unigene0069069(tmed10);Unigene0082157(copg2)
GO:0030662	coated vesicle membrane	13	188	0.000121154448073585	0.00146647363189069	Unigene0006088(SEC24D);Unigene0019553(SAR1A);Unigene0022500(Tmed2);Unigene0025317(sec22bb);Unigene0028000(LMAN1);Unigene0040040(SEC23A);Unigene0040540(Copb2);Unigene0043961(sec31a);Unigene0045209(Tmed3);Unigene0047830(sec31a);Unigene0055641(AP1S1);Unigene0069069(tmed10);Unigene0082157(copg2)
GO:0043226	organelle	257	11070	0.000139115327313514	0.00164951030957452	Unigene0000041(MACC1);Unigene0000328(Dpagt1);Unigene0000445(calub);Unigene0000779(Irak1);Unigene0000868(SUCLG2);Unigene0001034(--);Unigene0001723(alg11);Unigene0001767(Dcxr);Unigene0002038(Tbcel);Unigene0002142(gk5);Unigene0002296(MASP1);Unigene0002528(GAN);Unigene0002579(AGXT2);Unigene0003481(Afg3l1);Unigene0003650(Itih2);Unigene0004231(PROS1);Unigene0004476(Bcas3);Unigene0004506(LDAH);Unigene00…
GO:0030867	rough endoplasmic reticulum membrane	6	44	0.000241242342933798	0.00280323602489073	Unigene0024785(UGGT1);Unigene0048100(Ssr4);Unigene0053410(Sec63);Unigene0069028(Srpra);Unigene0075092(SEC61B);Unigene0087203(PLOD1)
GO:0030663	COPI-coated vesicle membrane	4	16	0.000246319828736112	0.0028061141273663	Unigene0022500(Tmed2);Unigene0040540(Copb2);Unigene0045209(Tmed3);Unigene0082157(copg2)
GO:0030133	transport vesicle	19	377	0.000258107161457138	0.00288385116935764	Unigene0006088(SEC24D);Unigene0019553(SAR1A);Unigene0020917(surf4);Unigene0022500(Tmed2);Unigene0025317(sec22bb);Unigene0028000(LMAN1);Unigene0032213(Slc39a7);Unigene0040040(SEC23A);Unigene0040540(Copb2);Unigene0043961(sec31a);Unigene0045209(Tmed3);Unigene0047830(sec31a);Unigene0048937(RAB1A);Unigene0055641(AP1S1);Unigene0061137(Yipf1);Unigene0069069(tmed10);Unigene0077971(Tmed9);Unigene0082157(c…
GO:0034099	luminal surveillance complex	2	2	0.000407314612384287	0.00438240351472724	Unigene0064385(OS9);Unigene0086465(hspa5)
GO:0045244	succinate-CoA ligase complex (GDP-forming)	2	2	0.000407314612384287	0.00438240351472724	Unigene0000868(SUCLG2);Unigene0073078(SUCLG1)
GO:0072562	blood microparticle	3	8	0.000425098234963376	0.00449058317297675	Unigene0017984(FGA);Unigene0024576(FGB);Unigene0071051(LOC106584303)
GO:0016020	membrane	224	9579	0.000695444649663227	0.00721523824025598	Unigene0000328(Dpagt1);Unigene0000445(calub);Unigene0000771(SLC1A3);Unigene0000779(Irak1);Unigene0000868(SUCLG2);Unigene0001034(--);Unigene0001723(alg11);Unigene0001767(Dcxr);Unigene0003481(Afg3l1);Unigene0003541(SDC2);Unigene0004231(PROS1);Unigene0004506(LDAH);Unigene0004512(CHN2);Unigene0004626(MAN2A1);Unigene0005074(Acly);Unigene0005273(RPN2);Unigene0005279(sec61al1);Unigene0005341(SSR3);Unige…
GO:0071682	endocytic vesicle lumen	4	21	0.000747830725743657	0.0076226254676678	Unigene0009202(HSP90B1);Unigene0062764(CALR);Unigene0070087(hyou1);Unigene0071476(hpx)
GO:0005801	cis-Golgi network	6	55	0.000822333317613704	0.00823751133678555	Unigene0004626(MAN2A1);Unigene0032213(Slc39a7);Unigene0045464(TMED5);Unigene0048937(RAB1A);Unigene0069069(tmed10);Unigene0082157(copg2)
GO:0031093	platelet alpha granule lumen	5	37	0.000839830672052063	0.00827019695698726	Unigene0004231(PROS1);Unigene0017984(FGA);Unigene0024576(FGB);Unigene0071051(LOC106584303);Unigene0080683(F5)
GO:0016529	sarcoplasmic reticulum	6	57	0.000995170524439286	0.00963656791165375	Unigene0000445(calub);Unigene0009202(HSP90B1);Unigene0022532(calua);Unigene0038702(MANF);Unigene0049263(ATP2A2);Unigene0062764(CALR)
GO:0030120	vesicle coat	8	103	0.00115542038227257	0.0106126657943047	Unigene0006088(SEC24D);Unigene0040040(SEC23A);Unigene0040540(Copb2);Unigene0043961(sec31a);Unigene0045209(Tmed3);Unigene0047830(sec31a);Unigene0055641(AP1S1);Unigene0082157(copg2)
GO:0045169	fusome	3	11	0.00119719763595715	0.0106126657943047	Unigene0012429(CALR);Unigene0053410(Sec63);Unigene0082871(SSR1)
GO:0005784	Sec61 translocon complex	2	3	0.00120556960830311	0.0106126657943047	Unigene0048100(Ssr4);Unigene0075092(SEC61B)
GO:0030445	yeast-form cell wall	2	3	0.00120556960830311	0.0106126657943047	Unigene0068560(gmppb);Unigene0068561(gmppb)
GO:0042709	succinate-CoA ligase complex	2	3	0.00120556960830311	0.0106126657943047	Unigene0000868(SUCLG2);Unigene0073078(SUCLG1)
GO:0071256	translocon complex	2	3	0.00120556960830311	0.0106126657943047	Unigene0048100(Ssr4);Unigene0075092(SEC61B)
GO:0034774	secretory granule lumen	11	183	0.00127428567238626	0.0110501488903943	Unigene0004231(PROS1);Unigene0005074(Acly);Unigene0017984(FGA);Unigene0019221(QPCT);Unigene0024576(FGB);Unigene0024785(UGGT1);Unigene0053255(cdc37l1);Unigene0062690(mapk14b);Unigene0071051(LOC106584303);Unigene0080683(F5);Unigene0087583(Acaa1a)
GO:0009986	cell surface	23	571	0.0014016660658543	0.0119759997685493	Unigene0001034(--);Unigene0003541(SDC2);Unigene0007564(tf1);Unigene0008486(CRAT);Unigene0011758(Antxr2);Unigene0015291(F2);Unigene0017984(FGA);Unigene0022527(nrp1a);Unigene0022830(AMBP);Unigene0023709(TLR3);Unigene0024576(FGB);Unigene0034332(LPL);Unigene0054900(PDIA4);Unigene0056023(--);Unigene0059985(P4HB);Unigene0062381(F10);Unigene0062764(CALR);Unigene0063776(Tfr2);Unigene0065678(Slc11a2);Unig…
GO:0008250	oligosaccharyltransferase complex	3	12	0.00157245420493053	0.0132405201893426	Unigene0005273(RPN2);Unigene0034032(STT3A);Unigene0037870(RPN1)
GO:0005811	lipid droplet	6	64	0.00182717083711241	0.015165517948033	Unigene0000779(Irak1);Unigene0004506(LDAH);Unigene0013126(PLIN2);Unigene0021418(PLIN1);Unigene0064615(MOCS1);Unigene0086283(LSS)
GO:0005776	autophagosome	7	87	0.00190070027772024	0.0155536177655699	Unigene0005273(RPN2);Unigene0011034(Tm9sf1);Unigene0034933(wdr24);Unigene0055689(vmp1);Unigene0077243(optn);Unigene0084888(ENTPD4);Unigene0086465(hspa5)
GO:0000421	autophagosome membrane	4	27	0.00199317900573517	0.0155997015990674	Unigene0005273(RPN2);Unigene0011034(Tm9sf1);Unigene0055689(vmp1);Unigene0084888(ENTPD4)
GO:0070971	endoplasmic reticulum exit site	4	27	0.00199317900573517	0.0155997015990674	Unigene0040040(SEC23A);Unigene0043961(sec31a);Unigene0045464(TMED5);Unigene0047830(sec31a)
GO:0030062	mitochondrial tricarboxylic acid cycle enzyme complex	3	13	0.0020137308432531	0.0155997015990674	Unigene0000868(SUCLG2);Unigene0024249(BCKDK);Unigene0073078(SUCLG1)
GO:0030126	COPI vesicle coat	3	13	0.0020137308432531	0.0155997015990674	Unigene0040540(Copb2);Unigene0045209(Tmed3);Unigene0082157(copg2)
GO:0005795	Golgi stack	9	142	0.00241277883264983	0.0184450592338099	Unigene0004626(MAN2A1);Unigene0007363(ST3GAL4);Unigene0019553(SAR1A);Unigene0022500(Tmed2);Unigene0040540(Copb2);Unigene0045209(Tmed3);Unigene0048937(RAB1A);Unigene0052484(FAM114A2);Unigene0061137(Yipf1)
GO:0016528	sarcoplasm	6	68	0.00249382177094873	0.0188170188171586	Unigene0000445(calub);Unigene0009202(HSP90B1);Unigene0022532(calua);Unigene0038702(MANF);Unigene0049263(ATP2A2);Unigene0062764(CALR)
GO:0034358	plasma lipoprotein particle	4	29	0.00261316220026681	0.0192183194728483	Unigene0014391(--);Unigene0034332(LPL);Unigene0039912(PLA2G7);Unigene0047531(Hdlbp)
GO:1990777	lipoprotein particle	4	29	0.00261316220026681	0.0192183194728483	Unigene0014391(--);Unigene0034332(LPL);Unigene0039912(PLA2G7);Unigene0047531(Hdlbp)
GO:0032994	protein-lipid complex	4	31	0.0033538762756924	0.024357526452216	Unigene0014391(--);Unigene0034332(LPL);Unigene0039912(PLA2G7);Unigene0047531(Hdlbp)
GO:0030658	transport vesicle membrane	11	208	0.00347151320756499	0.024900607081423	Unigene0006088(SEC24D);Unigene0019553(SAR1A);Unigene0022500(Tmed2);Unigene0025317(sec22bb);Unigene0028000(LMAN1);Unigene0040040(SEC23A);Unigene0043961(sec31a);Unigene0047830(sec31a);Unigene0048937(RAB1A);Unigene0055641(AP1S1);Unigene0069069(tmed10)
GO:0019008	molybdopterin synthase complex	2	5	0.00391185245353344	0.0273829671747341	Unigene0053943(uba5);Unigene0064615(MOCS1)
GO:0042824	MHC class I peptide loading complex	2	5	0.00391185245353344	0.0273829671747341	Unigene0062764(CALR);Unigene0087142(PDIA3)
GO:0031985	Golgi cisterna	7	101	0.00440458420336791	0.0304650407399614	Unigene0004626(MAN2A1);Unigene0007363(ST3GAL4);Unigene0019553(SAR1A);Unigene0022500(Tmed2);Unigene0045209(Tmed3);Unigene0052484(FAM114A2);Unigene0061137(Yipf1)
GO:0031091	platelet alpha granule	5	54	0.00460785935185726	0.0314960739226949	Unigene0004231(PROS1);Unigene0017984(FGA);Unigene0024576(FGB);Unigene0071051(LOC106584303);Unigene0080683(F5)
GO:1903561	extracellular vesicle	6	78	0.00494827818616279	0.0334296468158207	Unigene0009131(rbp4a);Unigene0015492(SORD);Unigene0015918(Pgrmc1);Unigene0065678(Slc11a2);Unigene0067116(bhmt);Unigene0086465(hspa5)
GO:0030141	secretory granule	20	523	0.00501592878512161	0.0334971795879961	Unigene0001767(Dcxr);Unigene0004231(PROS1);Unigene0005074(Acly);Unigene0015918(Pgrmc1);Unigene0017984(FGA);Unigene0019221(QPCT);Unigene0020917(surf4);Unigene0022500(Tmed2);Unigene0024576(FGB);Unigene0024785(UGGT1);Unigene0039611(SPINK1);Unigene0053255(cdc37l1);Unigene0062690(mapk14b);Unigene0062764(CALR);Unigene0069069(tmed10);Unigene0071051(LOC106584303);Unigene0080683(F5);Unigene0084505(AKT2);U…
GO:0000836	Hrd1p ubiquitin ligase complex	2	6	0.00578954142005868	0.0382241314210693	Unigene0063311(SEL1L);Unigene0064385(OS9)
GO:0005829	cytosol	107	4251	0.00592324994820803	0.0383571942395464	Unigene0000779(Irak1);Unigene0001034(--);Unigene0002296(MASP1);Unigene0002528(GAN);Unigene0003481(Afg3l1);Unigene0004512(CHN2);Unigene0005074(Acly);Unigene0005279(sec61al1);Unigene0005503(RGP1);Unigene0005551(Fam114a1);Unigene0006088(SEC24D);Unigene0008186(CDK5RAP3);Unigene0008419(COMMD5);Unigene0009131(rbp4a);Unigene0009202(HSP90B1);Unigene0009590(nbas);Unigene0009987(TANK);Unigene0010044(abcd1)…
GO:0065010	extracellular membrane-bounded organelle	6	81	0.00594621853132695	0.0383571942395464	Unigene0009131(rbp4a);Unigene0015492(SORD);Unigene0015918(Pgrmc1);Unigene0065678(Slc11a2);Unigene0067116(bhmt);Unigene0086465(hspa5)
GO:0009897	external side of plasma membrane	10	193	0.00600775331462776	0.0383571942395464	Unigene0007564(tf1);Unigene0011758(Antxr2);Unigene0015291(F2);Unigene0017984(FGA);Unigene0024576(FGB);Unigene0056023(--);Unigene0059985(P4HB);Unigene0062381(F10);Unigene0062764(CALR);Unigene0063776(Tfr2)
GO:0043230	extracellular organelle	6	82	0.00630929560898121	0.0398445733567183	Unigene0009131(rbp4a);Unigene0015492(SORD);Unigene0015918(Pgrmc1);Unigene0065678(Slc11a2);Unigene0067116(bhmt);Unigene0086465(hspa5)
GO:0005796	Golgi lumen	5	61	0.00773174283854061	0.0483026084859365	Unigene0004231(PROS1);Unigene0015291(F2);Unigene0045272(sdf4);Unigene0062381(F10);Unigene0080055(bpnt2)
GO:0000835	ER ubiquitin ligase complex	2	7	0.00799746773099729	0.0489108289653624	Unigene0063311(SEL1L);Unigene0064385(OS9)
GO:0032541	cortical endoplasmic reticulum	2	7	0.00799746773099729	0.0489108289653624	Unigene0065061(--);Unigene0086465(hspa5)
GO:0099503	secretory vesicle	23	663	0.00861165577699548	0.0521184584003581	Unigene0001767(Dcxr);Unigene0004231(PROS1);Unigene0005074(Acly);Unigene0015918(Pgrmc1);Unigene0017984(FGA);Unigene0019221(QPCT);Unigene0020917(surf4);Unigene0022500(Tmed2);Unigene0024576(FGB);Unigene0024785(UGGT1);Unigene0032213(Slc39a7);Unigene0039611(SPINK1);Unigene0048937(RAB1A);Unigene0053255(cdc37l1);Unigene0062690(mapk14b);Unigene0062764(CALR);Unigene0069069(tmed10);Unigene0071051(LOC106584…
GO:0042589	zymogen granule membrane	2	8	0.0105215908963419	0.0630210753688109	Unigene0022500(Tmed2);Unigene0069069(tmed10)
GO:0030173	integral component of Golgi membrane	4	45	0.0127378086285393	0.0755170082977687	Unigene0012065(MAN1C1);Unigene0061986(Acer3);Unigene0063050(Tbc1d20);Unigene0084888(ENTPD4)
GO:0071556	integral component of lumenal side of endoplasmic reticulum membrane	2	9	0.0133483003505285	0.0775536250365708	Unigene0062764(CALR);Unigene0084027(CANX)
GO:0098553	lumenal side of endoplasmic reticulum membrane	2	9	0.0133483003505285	0.0775536250365708	Unigene0062764(CALR);Unigene0084027(CANX)
GO:0031228	intrinsic component of Golgi membrane	4	47	0.0147784629524745	0.0850127423305714	Unigene0012065(MAN1C1);Unigene0061986(Acer3);Unigene0063050(Tbc1d20);Unigene0084888(ENTPD4)
GO:0070062	extracellular exosome	5	73	0.0160638752256234	0.0915010931969331	Unigene0009131(rbp4a);Unigene0015492(SORD);Unigene0015918(Pgrmc1);Unigene0067116(bhmt);Unigene0086465(hspa5)
GO:0030139	endocytic vesicle	10	226	0.016939071233692	0.0955495183182042	Unigene0005279(sec61al1);Unigene0007564(tf1);Unigene0009202(HSP90B1);Unigene0021056(LRP1);Unigene0025317(sec22bb);Unigene0062764(CALR);Unigene0065678(Slc11a2);Unigene0070087(hyou1);Unigene0071476(hpx);Unigene0087142(PDIA3)
GO:0030140	trans-Golgi network transport vesicle	3	28	0.018449898784792	0.0970381917381139	Unigene0055641(AP1S1);Unigene0069069(tmed10);Unigene0077971(Tmed9)
GO:0045239	tricarboxylic acid cycle enzyme complex	3	28	0.018449898784792	0.0970381917381139	Unigene0000868(SUCLG2);Unigene0024249(BCKDK);Unigene0073078(SUCLG1)
GO:0034364	high-density lipoprotein particle	2	11	0.0198571163884255	0.0970381917381139	Unigene0014391(--);Unigene0047531(Hdlbp)
GO:1990124	messenger ribonucleoprotein complex	2	11	0.0198571163884255	0.0970381917381139	Unigene0079233(cpeb3);Unigene0086465(hspa5)
GO:0034752	cytosolic aryl hydrocarbon receptor complex	1	1	0.0202093308094867	0.0970381917381139	Unigene0047094(AHR)
GO:0034753	nuclear aryl hydrocarbon receptor complex	1	1	0.0202093308094867	0.0970381917381139	Unigene0047094(AHR)
GO:0044220	host cell perinuclear region of cytoplasm	1	1	0.0202093308094867	0.0970381917381139	Unigene0028000(LMAN1)
GO:0060418	yolk plasma	1	1	0.0202093308094867	0.0970381917381139	Unigene0009131(rbp4a)
GO:0070090	metaphase plate	1	1	0.0202093308094867	0.0970381917381139	Unigene0034877(Tpr)
GO:0070826	paraferritin complex	1	1	0.0202093308094867	0.0970381917381139	Unigene0065678(Slc11a2)
GO:0071261	Ssh1 translocon complex	1	1	0.0202093308094867	0.0970381917381139	Unigene0075092(SEC61B)
GO:0090534	calcium ion-transporting ATPase complex	1	1	0.0202093308094867	0.0970381917381139	Unigene0049263(ATP2A2)
GO:0097636	intrinsic component of autophagosome membrane	1	1	0.0202093308094867	0.0970381917381139	Unigene0084888(ENTPD4)
GO:0097637	integral component of autophagosome membrane	1	1	0.0202093308094867	0.0970381917381139	Unigene0084888(ENTPD4)
GO:0099020	perinuclear endoplasmic reticulum lumen	1	1	0.0202093308094867	0.0970381917381139	Unigene0086465(hspa5)
GO:0099021	cortical endoplasmic reticulum lumen	1	1	0.0202093308094867	0.0970381917381139	Unigene0086465(hspa5)
GO:0099523	presynaptic cytosol	1	1	0.0202093308094867	0.0970381917381139	Unigene0086465(hspa5)
GO:1990836	lysosomal matrix	1	1	0.0202093308094867	0.0970381917381139	Unigene0086465(hspa5)
GO:0005786	signal recognition particle, endoplasmic reticulum targeting	2	12	0.0235140488251245	0.107572144625176	Unigene0019812(SSR2);Unigene0069028(Srpra)
GO:0009317	acetyl-CoA carboxylase complex	2	12	0.0235140488251245	0.107572144625176	Unigene0017040(Stag1);Unigene0076675(ACACA)
GO:0016281	eukaryotic translation initiation factor 4F complex	2	12	0.0235140488251245	0.107572144625176	Unigene0010841(EIF4G1);Unigene0064637(eif4e1a)
GO:0036513	Derlin-1 retrotranslocation complex	2	12	0.0235140488251245	0.107572144625176	Unigene0063311(SEL1L);Unigene0086943(AMFR)
GO:0098576	lumenal side of membrane	2	12	0.0235140488251245	0.107572144625176	Unigene0062764(CALR);Unigene0084027(CANX)
GO:1990712	HFE-transferrin receptor complex	2	12	0.0235140488251245	0.107572144625176	Unigene0007564(tf1);Unigene0063776(Tfr2)
GO:0012506	vesicle membrane	28	943	0.0272641980670775	0.123510680434324	Unigene0000779(Irak1);Unigene0005279(sec61al1);Unigene0006088(SEC24D);Unigene0011758(Antxr2);Unigene0015918(Pgrmc1);Unigene0019553(SAR1A);Unigene0020917(surf4);Unigene0021056(LRP1);Unigene0022500(Tmed2);Unigene0023709(TLR3);Unigene0025317(sec22bb);Unigene0028000(LMAN1);Unigene0040040(SEC23A);Unigene0040540(Copb2);Unigene0043961(sec31a);Unigene0045209(Tmed3);Unigene0047830(sec31a);Unigene0048937(R…
GO:0009277	fungal-type cell wall	2	13	0.0274231975491012	0.123510680434324	Unigene0068560(gmppb);Unigene0068561(gmppb)
GO:0005618	cell wall	3	34	0.0308521853346073	0.137885535995437	Unigene0054921(PDIA6);Unigene0068560(gmppb);Unigene0068561(gmppb)
GO:0042588	zymogen granule	2	14	0.0315729338428822	0.140029576814615	Unigene0022500(Tmed2);Unigene0069069(tmed10)
GO:0030127	COPII vesicle coat	4	61	0.0347727842233793	0.151902162660025	Unigene0006088(SEC24D);Unigene0040040(SEC23A);Unigene0043961(sec31a);Unigene0047830(sec31a)
GO:0032580	Golgi cisterna membrane	4	61	0.0347727842233793	0.151902162660025	Unigene0007363(ST3GAL4);Unigene0019553(SAR1A);Unigene0022500(Tmed2);Unigene0045209(Tmed3)
GO:0030659	cytoplasmic vesicle membrane	27	924	0.0353804211054241	0.153403169121279	Unigene0000779(Irak1);Unigene0005279(sec61al1);Unigene0006088(SEC24D);Unigene0011758(Antxr2);Unigene0015918(Pgrmc1);Unigene0019553(SAR1A);Unigene0020917(surf4);Unigene0021056(LRP1);Unigene0022500(Tmed2);Unigene0023709(TLR3);Unigene0025317(sec22bb);Unigene0028000(LMAN1);Unigene0040040(SEC23A);Unigene0040540(Copb2);Unigene0043961(sec31a);Unigene0045209(Tmed3);Unigene0047830(sec31a);Unigene0048937(R…
GO:0000153	cytoplasmic ubiquitin ligase complex	2	15	0.0359519937372016	0.154726728602327	Unigene0063311(SEL1L);Unigene0064385(OS9)
GO:0005774	vacuolar membrane	12	330	0.0367216586285048	0.156877085758539	Unigene0005273(RPN2);Unigene0011034(Tm9sf1);Unigene0020917(surf4);Unigene0023709(TLR3);Unigene0034933(wdr24);Unigene0051573(Dhcr24);Unigene0055641(AP1S1);Unigene0055689(vmp1);Unigene0065678(Slc11a2);Unigene0070087(hyou1);Unigene0084888(ENTPD4);Unigene0086465(hspa5)
GO:0000407	phagophore assembly site	3	37	0.0383384038278826	0.159223237060468	Unigene0014574(Rb1cc1);Unigene0048937(RAB1A);Unigene0055689(vmp1)
GO:0009346	ATP-independent citrate lyase complex	1	2	0.0400113470065891	0.159223237060468	Unigene0005074(Acly)
GO:0009505	plant-type cell wall	1	2	0.0400113470065891	0.159223237060468	Unigene0054921(PDIA6)
GO:0014801	longitudinal sarcoplasmic reticulum	1	2	0.0400113470065891	0.159223237060468	Unigene0049263(ATP2A2)
GO:0016222	procollagen-proline 4-dioxygenase complex	1	2	0.0400113470065891	0.159223237060468	Unigene0059985(P4HB)
GO:0031207	Sec62/Sec63 complex	1	2	0.0400113470065891	0.159223237060468	Unigene0053410(Sec63)
GO:0060417	yolk	1	2	0.0400113470065891	0.159223237060468	Unigene0009131(rbp4a)
GO:0099522	cytosolic region	1	2	0.0400113470065891	0.159223237060468	Unigene0086465(hspa5)
GO:0099524	postsynaptic cytosol	1	2	0.0400113470065891	0.159223237060468	Unigene0086465(hspa5)
GO:1990047	spindle matrix	1	2	0.0400113470065891	0.159223237060468	Unigene0034877(Tpr)
GO:0005797	Golgi medial cisterna	2	16	0.0405494680843767	0.16026694528587	Unigene0004626(MAN2A1);Unigene0061137(Yipf1)
GO:0030117	membrane coat	8	197	0.0472607088295745	0.184285045838811	Unigene0006088(SEC24D);Unigene0040040(SEC23A);Unigene0040540(Copb2);Unigene0043961(sec31a);Unigene0045209(Tmed3);Unigene0047830(sec31a);Unigene0055641(AP1S1);Unigene0082157(copg2)
GO:0048475	coated membrane	8	197	0.0472607088295745	0.184285045838811	Unigene0006088(SEC24D);Unigene0040040(SEC23A);Unigene0040540(Copb2);Unigene0043961(sec31a);Unigene0045209(Tmed3);Unigene0047830(sec31a);Unigene0055641(AP1S1);Unigene0082157(copg2)
GO:0005773	vacuole	19	620	0.0479372471207564	0.185676937181063	Unigene0005074(Acly);Unigene0005093(MST1);Unigene0005273(RPN2);Unigene0011034(Tm9sf1);Unigene0020917(surf4);Unigene0023709(TLR3);Unigene0024785(UGGT1);Unigene0034037(TCN2);Unigene0034933(wdr24);Unigene0045694(chid1);Unigene0051573(Dhcr24);Unigene0055641(AP1S1);Unigene0055689(vmp1);Unigene0065678(Slc11a2);Unigene0069069(tmed10);Unigene0070087(hyou1);Unigene0077243(optn);Unigene0084888(ENTPD4);Unig…
GO:0034045	phagophore assembly site membrane	2	18	0.0503577398421927	0.193760575154397	Unigene0014574(Rb1cc1);Unigene0048937(RAB1A)
GO:0045335	phagocytic vesicle	5	100	0.0521964517010436	0.199514068673068	Unigene0005279(sec61al1);Unigene0025317(sec22bb);Unigene0062764(CALR);Unigene0065678(Slc11a2);Unigene0087142(PDIA3)
GO:0001669	acrosomal vesicle	4	70	0.0531790892075677	0.201941508690176	Unigene0001767(Dcxr);Unigene0039611(SPINK1);Unigene0062764(CALR);Unigene0087142(PDIA3)
GO:0005802	trans-Golgi network	8	203	0.0545358437259158	0.205474231815657	Unigene0005503(RGP1);Unigene0034504(plekhj1);Unigene0045694(chid1);Unigene0055641(AP1S1);Unigene0061137(Yipf1);Unigene0065678(Slc11a2);Unigene0074327(SCYL2);Unigene0077243(optn)
GO:0034362	low-density lipoprotein particle	2	19	0.0555484071967129	0.205474231815657	Unigene0014391(--);Unigene0039912(PLA2G7)
GO:0005637	nuclear inner membrane	3	43	0.0557952194210381	0.205474231815657	Unigene0053410(Sec63);Unigene0065061(--);Unigene0087701(smad1)
GO:0030670	phagocytic vesicle membrane	3	43	0.0557952194210381	0.205474231815657	Unigene0005279(sec61al1);Unigene0025317(sec22bb);Unigene0062764(CALR)
GO:0098796	membrane protein complex	38	1446	0.0573765020366806	0.205474231815657	Unigene0000328(Dpagt1);Unigene0000779(Irak1);Unigene0003481(Afg3l1);Unigene0005273(RPN2);Unigene0006088(SEC24D);Unigene0007564(tf1);Unigene0010044(abcd1);Unigene0021056(LRP1);Unigene0021412(--);Unigene0021987(HERPUD1);Unigene0024785(UGGT1);Unigene0025317(sec22bb);Unigene0028538(ABCA1);Unigene0031966(SMDT1);Unigene0034032(STT3A);Unigene0037870(RPN1);Unigene0040040(SEC23A);Unigene0040540(Copb2);Uni…
GO:0005745	m-AAA complex	1	3	0.0594142357057322	0.205474231815657	Unigene0003481(Afg3l1)
GO:0034066	Ric1-Rgp1 guanyl-nucleotide exchange factor complex	1	3	0.0594142357057322	0.205474231815657	Unigene0005503(RGP1)
GO:0034751	aryl hydrocarbon receptor complex	1	3	0.0594142357057322	0.205474231815657	Unigene0047094(AHR)
GO:0042825	TAP complex	1	3	0.0594142357057322	0.205474231815657	Unigene0087142(PDIA3)
GO:0043291	RAVE complex	1	3	0.0594142357057322	0.205474231815657	Unigene0076886(DMXL1)
GO:0045323	interleukin-1 receptor complex	1	3	0.0594142357057322	0.205474231815657	Unigene0000779(Irak1)
GO:0070939	Dsl1/NZR complex	1	3	0.0594142357057322	0.205474231815657	Unigene0009590(nbas)
GO:0097443	sorting endosome	1	3	0.0594142357057322	0.205474231815657	Unigene0022527(nrp1a)
GO:0099053	activating signal cointegrator 1 complex	1	3	0.0594142357057322	0.205474231815657	Unigene0058182(Ascc2)
GO:1990037	Lewy body core	1	3	0.0594142357057322	0.205474231815657	Unigene0021987(HERPUD1)
GO:0005652	nuclear lamina	2	20	0.0609172107385345	0.20942544046798	Unigene0034877(Tpr);Unigene0065061(--)
GO:0005635	nuclear envelope	14	438	0.0622593763008252	0.212780574298703	Unigene0007578(ficd);Unigene0014574(Rb1cc1);Unigene0017684(xpot);Unigene0018617(EBP);Unigene0024108(Atf6);Unigene0034877(Tpr);Unigene0050306(lrrc59);Unigene0053410(Sec63);Unigene0062764(CALR);Unigene0063050(Tbc1d20);Unigene0065061(--);Unigene0068938(Gch1);Unigene0086465(hspa5);Unigene0087701(smad1)
GO:0070013	intracellular organelle lumen	98	4223	0.0658695426006798	0.221898174862523	Unigene0000445(calub);Unigene0000868(SUCLG2);Unigene0002296(MASP1);Unigene0002579(AGXT2);Unigene0003650(Itih2);Unigene0004231(PROS1);Unigene0004476(Bcas3);Unigene0004761(SFMBT1);Unigene0005074(Acly);Unigene0005551(Fam114a1);Unigene0005662(MACROD1);Unigene0008186(CDK5RAP3);Unigene0008419(COMMD5);Unigene0008486(CRAT);Unigene0009202(HSP90B1);Unigene0011915(uox);Unigene0012429(CALR);Unigene0015291(F2…
GO:0031974	membrane-enclosed lumen	98	4224	0.0661994328972361	0.221898174862523	Unigene0000445(calub);Unigene0000868(SUCLG2);Unigene0002296(MASP1);Unigene0002579(AGXT2);Unigene0003650(Itih2);Unigene0004231(PROS1);Unigene0004476(Bcas3);Unigene0004761(SFMBT1);Unigene0005074(Acly);Unigene0005551(Fam114a1);Unigene0005662(MACROD1);Unigene0008186(CDK5RAP3);Unigene0008419(COMMD5);Unigene0008486(CRAT);Unigene0009202(HSP90B1);Unigene0011915(uox);Unigene0012429(CALR);Unigene0015291(F2…
GO:0043233	organelle lumen	98	4224	0.0661994328972361	0.221898174862523	Unigene0000445(calub);Unigene0000868(SUCLG2);Unigene0002296(MASP1);Unigene0002579(AGXT2);Unigene0003650(Itih2);Unigene0004231(PROS1);Unigene0004476(Bcas3);Unigene0004761(SFMBT1);Unigene0005074(Acly);Unigene0005551(Fam114a1);Unigene0005662(MACROD1);Unigene0008186(CDK5RAP3);Unigene0008419(COMMD5);Unigene0008486(CRAT);Unigene0009202(HSP90B1);Unigene0011915(uox);Unigene0012429(CALR);Unigene0015291(F2…
GO:0048500	signal recognition particle	2	21	0.0664548750879157	0.221898174862523	Unigene0019812(SSR2);Unigene0069028(Srpra)
GO:0031975	envelope	35	1337	0.0693035325589404	0.230087728095682	Unigene0003481(Afg3l1);Unigene0007578(ficd);Unigene0010037(msmo1);Unigene0014574(Rb1cc1);Unigene0015316(cpt2);Unigene0015492(SORD);Unigene0016393(FAAH);Unigene0017684(xpot);Unigene0018617(EBP);Unigene0024108(Atf6);Unigene0024785(UGGT1);Unigene0031966(SMDT1);Unigene0034877(Tpr);Unigene0035177(Chdh);Unigene0039912(PLA2G7);Unigene0040936(RHBDD1);Unigene0043768(gatm);Unigene0046644(Eif2ak3);Unigene00…
GO:0005767	secondary lysosome	2	23	0.0780011779763509	0.250359986620548	Unigene0034933(wdr24);Unigene0065678(Slc11a2)
GO:0031166	integral component of vacuolar membrane	1	4	0.0784260199052319	0.250359986620548	Unigene0084888(ENTPD4)
GO:0031310	intrinsic component of vacuolar membrane	1	4	0.0784260199052319	0.250359986620548	Unigene0084888(ENTPD4)
GO:0044352	pinosome	1	4	0.0784260199052319	0.250359986620548	Unigene0065678(Slc11a2)
GO:0044354	macropinosome	1	4	0.0784260199052319	0.250359986620548	Unigene0065678(Slc11a2)
GO:1990246	uniplex complex	1	4	0.0784260199052319	0.250359986620548	Unigene0031966(SMDT1)
GO:1990385	meiotic spindle midzone	1	4	0.0784260199052319	0.250359986620548	Unigene0015918(Pgrmc1)
GO:0031967	organelle envelope	30	1141	0.0844216329702859	0.266650926803223	Unigene0003481(Afg3l1);Unigene0007578(ficd);Unigene0010037(msmo1);Unigene0014574(Rb1cc1);Unigene0015316(cpt2);Unigene0015492(SORD);Unigene0016393(FAAH);Unigene0017684(xpot);Unigene0018617(EBP);Unigene0024108(Atf6);Unigene0031966(SMDT1);Unigene0034877(Tpr);Unigene0035177(Chdh);Unigene0039912(PLA2G7);Unigene0040936(RHBDD1);Unigene0043768(gatm);Unigene0047531(Hdlbp);Unigene0050306(lrrc59);Unigene005…
GO:0009507	chloroplast	4	82	0.0844471093490414	0.266650926803223	Unigene0003650(Itih2);Unigene0010037(msmo1);Unigene0064615(MOCS1);Unigene0070087(hyou1)
GO:0048471	perinuclear region of cytoplasm	21	756	0.0883346125707102	0.277418431911257	Unigene0007564(tf1);Unigene0009202(HSP90B1);Unigene0010044(abcd1);Unigene0021056(LRP1);Unigene0030071(Selenom);Unigene0032213(Slc39a7);Unigene0033993(Eif2ak2);Unigene0038702(MANF);Unigene0040040(SEC23A);Unigene0043961(sec31a);Unigene0046644(Eif2ak3);Unigene0047830(sec31a);Unigene0049263(ATP2A2);Unigene0054456(Noct);Unigene0062764(CALR);Unigene0065678(Slc11a2);Unigene0074327(SCYL2);Unigene0077243(…
GO:0071782	endoplasmic reticulum tubular network	2	25	0.0901189713120128	0.281500657700427	Unigene0065061(--);Unigene0086465(hspa5)
GO:0030136	clathrin-coated vesicle	6	155	0.0948682232766122	0.290364903650208	Unigene0009131(rbp4a);Unigene0021056(LRP1);Unigene0055641(AP1S1);Unigene0069069(tmed10);Unigene0074327(SCYL2);Unigene0077971(Tmed9)
GO:0005868	cytoplasmic dynein complex	2	26	0.096372034145531	0.290364903650208	Unigene0034877(Tpr);Unigene0053817(NUDCD3)
GO:0000839	Hrd1p ubiquitin ligase ERAD-L complex	1	5	0.0970545617681565	0.290364903650208	Unigene0063311(SEL1L)
GO:0030428	cell septum	1	5	0.0970545617681565	0.290364903650208	Unigene0055746(ASMTL)
GO:0033106	cis-Golgi network membrane	1	5	0.0970545617681565	0.290364903650208	Unigene0032213(Slc39a7)
GO:0036063	acroblast	1	5	0.0970545617681565	0.290364903650208	Unigene0082157(copg2)
GO:0043541	UDP-N-acetylglucosamine transferase complex	1	5	0.0970545617681565	0.290364903650208	Unigene0000328(Dpagt1)
GO:0070765	gamma-secretase complex	1	5	0.0970545617681565	0.290364903650208	Unigene0069069(tmed10)
GO:0098552	side of membrane	15	512	0.0974546578516189	0.290364903650208	Unigene0007564(tf1);Unigene0010044(abcd1);Unigene0011758(Antxr2);Unigene0015291(F2);Unigene0017984(FGA);Unigene0024576(FGB);Unigene0028538(ABCA1);Unigene0049263(ATP2A2);Unigene0056023(--);Unigene0059985(P4HB);Unigene0062381(F10);Unigene0062764(CALR);Unigene0063776(Tfr2);Unigene0076277(H6pd);Unigene0084027(CANX)
GO:0110165	cellular anatomical entity	360	17637	0.102724471022022	0.303017539149908	Unigene0000041(MACC1);Unigene0000328(Dpagt1);Unigene0000445(calub);Unigene0000771(SLC1A3);Unigene0000779(Irak1);Unigene0000868(SUCLG2);Unigene0001034(--);Unigene0001191(Adm2);Unigene0001723(alg11);Unigene0001767(Dcxr);Unigene0002038(Tbcel);Unigene0002039(A2ML1);Unigene0002142(gk5);Unigene0002296(MASP1);Unigene0002528(GAN);Unigene0002579(AGXT2);Unigene0003481(Afg3l1);Unigene0003541(SDC2);Unigene00…
GO:0097038	perinuclear endoplasmic reticulum	2	27	0.102744329109349	0.303017539149908	Unigene0032213(Slc39a7);Unigene0086465(hspa5)
GO:0005775	vacuolar lumen	5	123	0.104172884712456	0.305277565770366	Unigene0005074(Acly);Unigene0024785(UGGT1);Unigene0034037(TCN2);Unigene0045694(chid1);Unigene0086465(hspa5)
GO:0005768	endosome	21	773	0.104561507036666	0.305277565770366	Unigene0000779(Irak1);Unigene0007564(tf1);Unigene0011758(Antxr2);Unigene0018965(Epha3);Unigene0021056(LRP1);Unigene0022527(nrp1a);Unigene0023709(TLR3);Unigene0034037(TCN2);Unigene0034504(plekhj1);Unigene0043961(sec31a);Unigene0045272(sdf4);Unigene0045694(chid1);Unigene0047830(sec31a);Unigene0048937(RAB1A);Unigene0061137(Yipf1);Unigene0065678(Slc11a2);Unigene0074327(SCYL2);Unigene0077243(optn);Uni…
GO:0005881	cytoplasmic microtubule	3	57	0.108137445088384	0.314139277981755	Unigene0001767(Dcxr);Unigene0004476(Bcas3);Unigene0010805(tmem214-b)
GO:0005739	mitochondrion	38	1536	0.112341212815638	0.324727585302913	Unigene0000041(MACC1);Unigene0000868(SUCLG2);Unigene0001034(--);Unigene0002142(gk5);Unigene0002579(AGXT2);Unigene0003481(Afg3l1);Unigene0015316(cpt2);Unigene0015492(SORD);Unigene0016393(FAAH);Unigene0017684(xpot);Unigene0022792(ALDH7A1);Unigene0024249(BCKDK);Unigene0024515(ALKBH3);Unigene0029997(Acss1);Unigene0031966(SMDT1);Unigene0035177(Chdh);Unigene0039912(PLA2G7);Unigene0040936(RHBDD1);Unigen…
GO:0005785	signal recognition particle receptor complex	1	6	0.115307565837776	0.326798515862185	Unigene0069028(Srpra)
GO:0005883	neurofilament	1	6	0.115307565837776	0.326798515862185	Unigene0022527(nrp1a)
GO:0016013	syntrophin complex	1	6	0.115307565837776	0.326798515862185	Unigene0052677(SNTA1)
GO:0030868	smooth endoplasmic reticulum membrane	1	6	0.115307565837776	0.326798515862185	Unigene0015918(Pgrmc1)
GO:0009279	cell outer membrane	3	60	0.12117605343519	0.341763529348763	Unigene0024785(UGGT1);Unigene0046644(Eif2ak3);Unigene0057447(CPN1)
GO:0031965	nuclear membrane	9	287	0.128934246579947	0.35335566325002	Unigene0007578(ficd);Unigene0014574(Rb1cc1);Unigene0034877(Tpr);Unigene0053410(Sec63);Unigene0063050(Tbc1d20);Unigene0065061(--);Unigene0068938(Gch1);Unigene0086465(hspa5);Unigene0087701(smad1)
GO:0002116	semaphorin receptor complex	1	7	0.133192582188906	0.35335566325002	Unigene0022527(nrp1a)
GO:0005579	membrane attack complex	1	7	0.133192582188906	0.35335566325002	Unigene0056929(C7)
GO:0005947	mitochondrial alpha-ketoglutarate dehydrogenase complex	1	7	0.133192582188906	0.35335566325002	Unigene0024249(BCKDK)
GO:0030121	AP-1 adaptor complex	1	7	0.133192582188906	0.35335566325002	Unigene0055641(AP1S1)
GO:0030956	glutamyl-tRNA(Gln) amidotransferase complex	1	7	0.133192582188906	0.35335566325002	Unigene0016393(FAAH)
GO:0031089	platelet dense granule lumen	1	7	0.133192582188906	0.35335566325002	Unigene0053255(cdc37l1)
GO:0031094	platelet dense tubular network	1	7	0.133192582188906	0.35335566325002	Unigene0049263(ATP2A2)
GO:0031095	platelet dense tubular network membrane	1	7	0.133192582188906	0.35335566325002	Unigene0049263(ATP2A2)
GO:0032059	bleb	1	7	0.133192582188906	0.35335566325002	Unigene0045272(sdf4)
GO:0032593	insulin-responsive compartment	1	7	0.133192582188906	0.35335566325002	Unigene0084505(AKT2)
GO:0071141	SMAD protein complex	1	7	0.133192582188906	0.35335566325002	Unigene0087701(smad1)
GO:0097413	Lewy body	1	7	0.133192582188906	0.35335566325002	Unigene0021987(HERPUD1)
GO:0009536	plastid	4	98	0.136993761722448	0.361788070730646	Unigene0003650(Itih2);Unigene0010037(msmo1);Unigene0064615(MOCS1);Unigene0070087(hyou1)
GO:0005577	fibrinogen complex	2	33	0.143087798638415	0.372798255645377	Unigene0017984(FGA);Unigene0024576(FGB)
GO:0035580	specific granule lumen	2	33	0.143087798638415	0.372798255645377	Unigene0019221(QPCT);Unigene0087583(Acaa1a)
GO:0051286	cell tip	2	33	0.143087798638415	0.372798255645377	Unigene0068560(gmppb);Unigene0068561(gmppb)
GO:0043235	receptor complex	8	254	0.144061500093482	0.373659515867469	Unigene0000779(Irak1);Unigene0001034(--);Unigene0007564(tf1);Unigene0011235(LEPR);Unigene0021056(LRP1);Unigene0022527(nrp1a);Unigene0047094(AHR);Unigene0063776(Tfr2)
GO:0005765	lysosomal membrane	7	216	0.148801867720197	0.38406395846069	Unigene0011034(Tm9sf1);Unigene0020917(surf4);Unigene0023709(TLR3);Unigene0034933(wdr24);Unigene0055641(AP1S1);Unigene0065678(Slc11a2);Unigene0086465(hspa5)
GO:0009320	phosphoribosylaminoimidazole carboxylase complex	1	8	0.150717009516415	0.38406395846069	Unigene0076675(ACACA)
GO:0010007	magnesium chelatase complex	1	8	0.150717009516415	0.38406395846069	Unigene0003650(Itih2)
GO:0032010	phagolysosome	1	8	0.150717009516415	0.38406395846069	Unigene0065678(Slc11a2)
GO:0005759	mitochondrial matrix	12	426	0.15608364035671	0.396002598459601	Unigene0000868(SUCLG2);Unigene0002579(AGXT2);Unigene0022792(ALDH7A1);Unigene0024249(BCKDK);Unigene0029997(Acss1);Unigene0031966(SMDT1);Unigene0042261(alas1);Unigene0050306(lrrc59);Unigene0064615(MOCS1);Unigene0073078(SUCLG1);Unigene0082585(Dmgdh);Unigene0086109(hagh)
GO:0060187	cell pole	2	35	0.157184288250919	0.397061180320798	Unigene0068560(gmppb);Unigene0068561(gmppb)
GO:0005769	early endosome	9	302	0.159781387015507	0.401874397645064	Unigene0007564(tf1);Unigene0018965(Epha3);Unigene0021056(LRP1);Unigene0022527(nrp1a);Unigene0023709(TLR3);Unigene0034504(plekhj1);Unigene0048937(RAB1A);Unigene0065678(Slc11a2);Unigene0084505(AKT2)
GO:0032588	trans-Golgi network membrane	3	69	0.163360238679797	0.40910473565932	Unigene0005503(RGP1);Unigene0055641(AP1S1);Unigene0074327(SCYL2)
GO:0005726	perichromatin fibrils	1	9	0.167888098162151	0.409844474925251	Unigene0081990(SMARCA4)
GO:0016442	RISC complex	1	9	0.167888098162151	0.409844474925251	Unigene0056080(snd1)
GO:0032584	growth cone membrane	1	9	0.167888098162151	0.409844474925251	Unigene0022527(nrp1a)
GO:0033655	host cell cytoplasm part	1	9	0.167888098162151	0.409844474925251	Unigene0028000(LMAN1)
GO:0036020	endolysosome membrane	1	9	0.167888098162151	0.409844474925251	Unigene0023709(TLR3)
GO:1990316	Atg1/ULK1 kinase complex	1	9	0.167888098162151	0.409844474925251	Unigene0014574(Rb1cc1)
GO:0005782	peroxisomal matrix	2	37	0.171526916904152	0.413515098428681	Unigene0011915(uox);Unigene0087583(Acaa1a)
GO:0030131	clathrin adaptor complex	2	37	0.171526916904152	0.413515098428681	Unigene0055641(AP1S1);Unigene0082157(copg2)
GO:0031907	microbody lumen	2	37	0.171526916904152	0.413515098428681	Unigene0011915(uox);Unigene0087583(Acaa1a)
GO:0030666	endocytic vesicle membrane	4	108	0.175095652910387	0.420374274136095	Unigene0005279(sec61al1);Unigene0021056(LRP1);Unigene0025317(sec22bb);Unigene0062764(CALR)
GO:0009376	HslUV protease complex	2	38	0.178777259515872	0.42744686328692	Unigene0003481(Afg3l1);Unigene0053312(PAPSS2)
GO:0009941	chloroplast envelope	1	10	0.184712953081504	0.436252950164039	Unigene0010037(msmo1)
GO:0031332	RNAi effector complex	1	10	0.184712953081504	0.436252950164039	Unigene0056080(snd1)
GO:0048501	signal recognition particle, plasma membrane targeting	1	10	0.184712953081504	0.436252950164039	Unigene0069028(Srpra)
GO:0031230	intrinsic component of cell outer membrane	2	40	0.193411090088753	0.453112271538571	Unigene0024785(UGGT1);Unigene0057447(CPN1)
GO:0045203	integral component of cell outer membrane	2	40	0.193411090088753	0.453112271538571	Unigene0024785(UGGT1);Unigene0057447(CPN1)
GO:0055037	recycling endosome	5	152	0.194603870273847	0.454075697305643	Unigene0007564(tf1);Unigene0034504(plekhj1);Unigene0065678(Slc11a2);Unigene0077243(optn);Unigene0087142(PDIA3)
GO:0030496	midbody	5	153	0.198120412741224	0.460221849811896	Unigene0009202(HSP90B1);Unigene0015918(Pgrmc1);Unigene0034877(Tpr);Unigene0062764(CALR);Unigene0086465(hspa5)
GO:0005951	carbamoyl-phosphate synthase complex	1	11	0.201198536750812	0.460221849811896	Unigene0076675(ACACA)
GO:0033644	host cell membrane	1	11	0.201198536750812	0.460221849811896	Unigene0060680(tmco1)
GO:0042585	germinal vesicle	1	11	0.201198536750812	0.460221849811896	Unigene0015918(Pgrmc1)
GO:0044233	mitochondria-associated endoplasmic reticulum membrane	1	11	0.201198536750812	0.460221849811896	Unigene0084027(CANX)
GO:0043202	lysosomal lumen	3	77	0.203934786443484	0.462836370795563	Unigene0034037(TCN2);Unigene0045694(chid1);Unigene0086465(hspa5)
GO:1904813	ficolin-1-rich granule lumen	3	77	0.203934786443484	0.462836370795563	Unigene0005074(Acly);Unigene0019221(QPCT);Unigene0062690(mapk14b)
GO:0098852	lytic vacuole membrane	7	238	0.207712555587155	0.469575855237888	Unigene0011034(Tm9sf1);Unigene0020917(surf4);Unigene0023709(TLR3);Unigene0034933(wdr24);Unigene0055641(AP1S1);Unigene0065678(Slc11a2);Unigene0086465(hspa5)
GO:0005905	clathrin-coated pit	3	78	0.209164364925853	0.471025178379538	Unigene0007564(tf1);Unigene0021056(LRP1);Unigene0055641(AP1S1)
GO:0005854	nascent polypeptide-associated complex	1	12	0.217351672016783	0.472963750718169	Unigene0031182(Fkbp11)
GO:0005890	sodium:potassium-exchanging ATPase complex	1	12	0.217351672016783	0.472963750718169	Unigene0021412(--)
GO:0031232	extrinsic component of external side of plasma membrane	1	12	0.217351672016783	0.472963750718169	Unigene0007564(tf1)
GO:0031616	spindle pole centrosome	1	12	0.217351672016783	0.472963750718169	Unigene0065061(--)
GO:0042827	platelet dense granule	1	12	0.217351672016783	0.472963750718169	Unigene0053255(cdc37l1)
GO:0061700	GATOR2 complex	1	12	0.217351672016783	0.472963750718169	Unigene0034933(wdr24)
GO:0070852	cell body fiber	1	12	0.217351672016783	0.472963750718169	Unigene0022527(nrp1a)
GO:0097433	dense body	1	12	0.217351672016783	0.472963750718169	Unigene0056080(snd1)
GO:0097470	ribbon synapse	1	12	0.217351672016783	0.472963750718169	Unigene0049263(ATP2A2)
GO:0000791	euchromatin	2	44	0.223082880571639	0.483623707507919	Unigene0034877(Tpr);Unigene0081990(SMARCA4)
GO:0005758	mitochondrial intermembrane space	3	82	0.230362570059024	0.49613137293042	Unigene0043768(gatm);Unigene0087142(PDIA3);Unigene0087583(Acaa1a)
GO:0090533	cation-transporting ATPase complex	2	45	0.23056019051844	0.49613137293042	Unigene0021412(--);Unigene0049263(ATP2A2)
GO:0000137	Golgi cis cisterna	1	13	0.23317904488909	0.496252839122935	Unigene0052484(FAM114A2)
GO:0000164	protein phosphatase type 1 complex	1	13	0.23317904488909	0.496252839122935	Unigene0082897(PPP1R15B)
GO:0005845	mRNA cap binding complex	1	13	0.23317904488909	0.496252839122935	Unigene0064637(eif4e1a)
GO:0005766	primary lysosome	3	83	0.23572422876632	0.498021006957208	Unigene0005074(Acly);Unigene0020917(surf4);Unigene0024785(UGGT1)
GO:0042582	azurophil granule	3	83	0.23572422876632	0.498021006957208	Unigene0005074(Acly);Unigene0020917(surf4);Unigene0024785(UGGT1)
GO:0035578	azurophil granule lumen	2	46	0.238053359022922	0.501119570986658	Unigene0005074(Acly);Unigene0024785(UGGT1)
GO:0030312	external encapsulating structure	11	425	0.242961197810556	0.50960453403586	Unigene0007564(tf1);Unigene0008486(CRAT);Unigene0015291(F2);Unigene0024785(UGGT1);Unigene0034332(LPL);Unigene0046644(Eif2ak3);Unigene0054921(PDIA6);Unigene0057447(CPN1);Unigene0062764(CALR);Unigene0068560(gmppb);Unigene0068561(gmppb)
GO:0035859	Seh1-associated complex	1	14	0.24868720727726	0.517875510494939	Unigene0034933(wdr24)
GO:0036019	endolysosome	1	14	0.24868720727726	0.517875510494939	Unigene0023709(TLR3)
GO:0051233	spindle midzone	2	48	0.253072680677117	0.525125812405017	Unigene0015918(Pgrmc1);Unigene0034877(Tpr)
GO:0045111	intermediate filament cytoskeleton	3	88	0.262829135386305	0.536069156608393	Unigene0004476(Bcas3);Unigene0022527(nrp1a);Unigene0086465(hspa5)
GO:0034518	RNA cap binding complex	1	15	0.263882579672978	0.536069156608393	Unigene0064637(eif4e1a)
GO:0042627	chylomicron	1	15	0.263882579672978	0.536069156608393	Unigene0034332(LPL)
GO:0044666	MLL3/4 complex	1	15	0.263882579672978	0.536069156608393	Unigene0069830(PAGR1)
GO:0044754	autolysosome	1	15	0.263882579672978	0.536069156608393	Unigene0034933(wdr24)
GO:0072687	meiotic spindle	1	15	0.263882579672978	0.536069156608393	Unigene0015918(Pgrmc1)
GO:0031594	neuromuscular junction	3	89	0.268299184930849	0.543142252420987	Unigene0003541(SDC2);Unigene0017573(Dnajb11);Unigene0052677(SNTA1)
GO:0031304	intrinsic component of mitochondrial inner membrane	2	51	0.275633038260329	0.552216535273279	Unigene0003481(Afg3l1);Unigene0031966(SMDT1)
GO:0031305	integral component of mitochondrial inner membrane	2	51	0.275633038260329	0.552216535273279	Unigene0003481(Afg3l1);Unigene0031966(SMDT1)
GO:0042645	mitochondrial nucleoid	2	51	0.275633038260329	0.552216535273279	Unigene0050306(lrrc59);Unigene0073078(SUCLG1)
GO:0001674	female germ cell nucleus	1	16	0.278771453778885	0.55467881727922	Unigene0015918(Pgrmc1)
GO:0030130	clathrin coat of trans-Golgi network vesicle	1	16	0.278771453778885	0.55467881727922	Unigene0055641(AP1S1)
GO:0000323	lytic vacuole	12	487	0.282221589962439	0.557659208347651	Unigene0005074(Acly);Unigene0011034(Tm9sf1);Unigene0020917(surf4);Unigene0023709(TLR3);Unigene0024785(UGGT1);Unigene0034037(TCN2);Unigene0034933(wdr24);Unigene0045694(chid1);Unigene0055641(AP1S1);Unigene0065678(Slc11a2);Unigene0069069(tmed10);Unigene0086465(hspa5)
GO:0045178	basal part of cell	6	219	0.282826247204041	0.557659208347651	Unigene0007564(tf1);Unigene0011235(LEPR);Unigene0013020(MET);Unigene0021056(LRP1);Unigene0062956(Slc41a1);Unigene0065678(Slc11a2)
GO:0009368	endopeptidase Clp complex	2	52	0.283148823515589	0.557659208347651	Unigene0003481(Afg3l1);Unigene0053312(PAPSS2)
GO:0031970	organelle envelope lumen	3	93	0.290296078055645	0.564378003789218	Unigene0043768(gatm);Unigene0087142(PDIA3);Unigene0087583(Acaa1a)
GO:0042581	specific granule	3	93	0.290296078055645	0.564378003789218	Unigene0015918(Pgrmc1);Unigene0019221(QPCT);Unigene0087583(Acaa1a)
GO:0009295	nucleoid	2	53	0.29065751600102	0.564378003789218	Unigene0050306(lrrc59);Unigene0073078(SUCLG1)
GO:0012510	trans-Golgi network transport vesicle membrane	1	17	0.293359995084929	0.564378003789218	Unigene0055641(AP1S1)
GO:0030014	CCR4-NOT complex	1	17	0.293359995084929	0.564378003789218	Unigene0079233(cpeb3)
GO:0030430	host cell cytoplasm	1	17	0.293359995084929	0.564378003789218	Unigene0028000(LMAN1)
GO:0046930	pore complex	1	17	0.293359995084929	0.564378003789218	Unigene0056929(C7)
GO:0030119	AP-type membrane coat adaptor complex	2	55	0.305642632423875	0.584140903835039	Unigene0055641(AP1S1);Unigene0082157(copg2)
GO:0000974	Prp19 complex	1	18	0.307654245393325	0.584140903835039	Unigene0086465(hspa5)
GO:0009526	plastid envelope	1	18	0.307654245393325	0.584140903835039	Unigene0010037(msmo1)
GO:0071564	npBAF complex	1	18	0.307654245393325	0.584140903835039	Unigene0081990(SMARCA4)
GO:0009379	Holliday junction helicase complex	2	56	0.313113844000051	0.589541112918967	Unigene0003481(Afg3l1);Unigene0053312(PAPSS2)
GO:0055038	recycling endosome membrane	2	56	0.313113844000051	0.589541112918967	Unigene0077243(optn);Unigene0087142(PDIA3)
GO:0005887	integral component of plasma membrane	32	1445	0.319645822307758	0.589541112918967	Unigene0000779(Irak1);Unigene0001034(--);Unigene0005279(sec61al1);Unigene0010044(abcd1);Unigene0011034(Tm9sf1);Unigene0011235(LEPR);Unigene0013020(MET);Unigene0014188(SLC17A9);Unigene0015918(Pgrmc1);Unigene0017437(slc20a1b);Unigene0018617(EBP);Unigene0018965(Epha3);Unigene0021056(LRP1);Unigene0021412(--);Unigene0022363(Slc16a13);Unigene0023709(TLR3);Unigene0028538(ABCA1);Unigene0040460(PLPP4);Uni…
GO:0030118	clathrin coat	2	57	0.320567531233202	0.589541112918967	Unigene0055641(AP1S1);Unigene0082157(copg2)
GO:0032154	cleavage furrow	2	57	0.320567531233202	0.589541112918967	Unigene0048937(RAB1A);Unigene0049770(SUGT1)
GO:0005886	plasma membrane	89	4199	0.321133244647818	0.589541112918967	Unigene0000779(Irak1);Unigene0000868(SUCLG2);Unigene0001034(--);Unigene0001767(Dcxr);Unigene0003541(SDC2);Unigene0004231(PROS1);Unigene0005074(Acly);Unigene0005279(sec61al1);Unigene0005503(RGP1);Unigene0007564(tf1);Unigene0007578(ficd);Unigene0009202(HSP90B1);Unigene0010037(msmo1);Unigene0010044(abcd1);Unigene0011034(Tm9sf1);Unigene0011235(LEPR);Unigene0011758(Antxr2);Unigene0013020(MET);Unigene0…
GO:0008074	guanylate cyclase complex, soluble	1	19	0.321660125293137	0.589541112918967	Unigene0085404(npr2)
GO:0009331	glycerol-3-phosphate dehydrogenase complex	1	19	0.321660125293137	0.589541112918967	Unigene0082585(Dmgdh)
GO:0034361	very-low-density lipoprotein particle	1	19	0.321660125293137	0.589541112918967	Unigene0034332(LPL)
GO:0034385	triglyceride-rich plasma lipoprotein particle	1	19	0.321660125293137	0.589541112918967	Unigene0034332(LPL)
GO:0035371	microtubule plus-end	1	19	0.321660125293137	0.589541112918967	Unigene0062041(SLAIN2)
GO:0005764	lysosome	11	460	0.327612995461417	0.593672235248235	Unigene0005074(Acly);Unigene0011034(Tm9sf1);Unigene0020917(surf4);Unigene0023709(TLR3);Unigene0024785(UGGT1);Unigene0034037(TCN2);Unigene0034933(wdr24);Unigene0045694(chid1);Unigene0055641(AP1S1);Unigene0065678(Slc11a2);Unigene0086465(hspa5)
GO:0005777	peroxisome	4	143	0.327746142741142	0.593672235248235	Unigene0010044(abcd1);Unigene0011915(uox);Unigene0017220(HMGCR);Unigene0087583(Acaa1a)
GO:0042579	microbody	4	143	0.327746142741142	0.593672235248235	Unigene0010044(abcd1);Unigene0011915(uox);Unigene0017220(HMGCR);Unigene0087583(Acaa1a)
GO:0031597	cytosolic proteasome complex	2	58	0.328001355446959	0.593672235248235	Unigene0003481(Afg3l1);Unigene0053312(PAPSS2)
GO:0016363	nuclear matrix	3	100	0.3290380511127	0.59369909222509	Unigene0017684(xpot);Unigene0021831(Mat1a);Unigene0034877(Tpr)
GO:0044306	neuron projection terminus	5	188	0.331393233431004	0.596097426078678	Unigene0022527(nrp1a);Unigene0028594(TANC1);Unigene0055641(AP1S1);Unigene0068938(Gch1);Unigene0086465(hspa5)
GO:0000138	Golgi trans cisterna	1	20	0.335383436585485	0.597776070452618	Unigene0061137(Yipf1)
GO:0045240	dihydrolipoyl dehydrogenase complex	1	20	0.335383436585485	0.597776070452618	Unigene0024249(BCKDK)
GO:0033643	host cell part	2	59	0.335413079117992	0.597776070452618	Unigene0028000(LMAN1);Unigene0060680(tmco1)
GO:0031226	intrinsic component of plasma membrane	33	1512	0.347188411291362	0.611227165493787	Unigene0000779(Irak1);Unigene0001034(--);Unigene0005279(sec61al1);Unigene0010044(abcd1);Unigene0011034(Tm9sf1);Unigene0011235(LEPR);Unigene0013020(MET);Unigene0014188(SLC17A9);Unigene0015918(Pgrmc1);Unigene0017437(slc20a1b);Unigene0018617(EBP);Unigene0018965(Epha3);Unigene0021056(LRP1);Unigene0021412(--);Unigene0022363(Slc16a13);Unigene0023709(TLR3);Unigene0028538(ABCA1);Unigene0040460(PLPP4);Uni…
GO:0015627	type II protein secretion system complex	1	21	0.348829864660363	0.611227165493787	Unigene0069355(LNX2)
GO:0031233	intrinsic component of external side of plasma membrane	1	21	0.348829864660363	0.611227165493787	Unigene0062381(F10)
GO:0044217	other organism part	1	21	0.348829864660363	0.611227165493787	Unigene0028000(LMAN1)
GO:0044232	organelle membrane contact site	1	21	0.348829864660363	0.611227165493787	Unigene0084027(CANX)
GO:0005882	intermediate filament	2	61	0.350161761905028	0.611227165493787	Unigene0022527(nrp1a);Unigene0086465(hspa5)
GO:0009925	basal plasma membrane	5	193	0.351376718201248	0.611227165493787	Unigene0007564(tf1);Unigene0011235(LEPR);Unigene0013020(MET);Unigene0021056(LRP1);Unigene0062956(Slc41a1)
GO:0016323	basolateral plasma membrane	5	193	0.351376718201248	0.611227165493787	Unigene0007564(tf1);Unigene0011235(LEPR);Unigene0013020(MET);Unigene0021056(LRP1);Unigene0062956(Slc41a1)
GO:0005640	nuclear outer membrane	1	22	0.362004980826033	0.622262999585578	Unigene0065061(--)
GO:0009342	glutamate synthase complex (NADPH)	1	22	0.362004980826033	0.622262999585578	Unigene0055214(dpyd)
GO:0031026	glutamate synthase complex	1	22	0.362004980826033	0.622262999585578	Unigene0055214(dpyd)
GO:0071565	nBAF complex	1	22	0.362004980826033	0.622262999585578	Unigene0081990(SMARCA4)
GO:0005778	peroxisomal membrane	2	64	0.372068571369868	0.631377322051913	Unigene0010044(abcd1);Unigene0017220(HMGCR)
GO:0031903	microbody membrane	2	64	0.372068571369868	0.631377322051913	Unigene0010044(abcd1);Unigene0017220(HMGCR)
GO:0034704	calcium channel complex	2	64	0.372068571369868	0.631377322051913	Unigene0021987(HERPUD1);Unigene0031966(SMDT1)
GO:1904949	ATPase complex	3	108	0.373245964675226	0.631377322051913	Unigene0021412(--);Unigene0049263(ATP2A2);Unigene0081990(SMARCA4)
GO:0044615	nuclear pore nuclear basket	1	23	0.374914244591928	0.631377322051913	Unigene0034877(Tpr)
GO:0097440	apical dendrite	1	23	0.374914244591928	0.631377322051913	Unigene0079233(cpeb3)
GO:1904724	tertiary granule lumen	1	23	0.374914244591928	0.631377322051913	Unigene0019221(QPCT)
GO:0101002	ficolin-1-rich granule	3	110	0.384225698924731	0.645188240101932	Unigene0005074(Acly);Unigene0019221(QPCT);Unigene0062690(mapk14b)
GO:0042729	DASH complex	1	24	0.387563005906	0.648916733231659	Unigene0032493(--)
GO:0071944	cell periphery	96	4620	0.39455089060035	0.658718584594262	Unigene0000779(Irak1);Unigene0000868(SUCLG2);Unigene0001034(--);Unigene0001767(Dcxr);Unigene0003541(SDC2);Unigene0004231(PROS1);Unigene0004476(Bcas3);Unigene0005074(Acly);Unigene0005279(sec61al1);Unigene0005503(RGP1);Unigene0007564(tf1);Unigene0007578(ficd);Unigene0008486(CRAT);Unigene0009202(HSP90B1);Unigene0010037(msmo1);Unigene0010044(abcd1);Unigene0011034(Tm9sf1);Unigene0011235(LEPR);Unigene0…
GO:0032839	dendrite cytoplasm	1	25	0.399956507347415	0.663927802196709	Unigene0084027(CANX)
GO:0060076	excitatory synapse	1	25	0.399956507347415	0.663927802196709	Unigene0013020(MET)
GO:0030313	cell envelope	5	207	0.407474878732129	0.674481209525262	Unigene0024785(UGGT1);Unigene0046644(Eif2ak3);Unigene0057447(CPN1);Unigene0069355(LNX2);Unigene0077008(Htra3)
GO:0016514	SWI/SNF complex	1	26	0.412099886275491	0.676356028039718	Unigene0081990(SMARCA4)
GO:0031941	filamentous actin	1	26	0.412099886275491	0.676356028039718	Unigene0060533(LIMA1)
GO:0032045	guanyl-nucleotide exchange factor complex	1	26	0.412099886275491	0.676356028039718	Unigene0005503(RGP1)
GO:0033202	DNA helicase complex	2	70	0.41493578254672	0.679092083548294	Unigene0003481(Afg3l1);Unigene0053312(PAPSS2)
GO:0019866	organelle inner membrane	11	497	0.422556418542581	0.684285946665715	Unigene0003481(Afg3l1);Unigene0015316(cpt2);Unigene0016393(FAAH);Unigene0031966(SMDT1);Unigene0035177(Chdh);Unigene0043768(gatm);Unigene0047531(Hdlbp);Unigene0053410(Sec63);Unigene0065061(--);Unigene0074003(HIGD1A);Unigene0087701(smad1)
GO:0005779	integral component of peroxisomal membrane	1	27	0.423998176935727	0.684285946665715	Unigene0010044(abcd1)
GO:0031231	intrinsic component of peroxisomal membrane	1	27	0.423998176935727	0.684285946665715	Unigene0010044(abcd1)
GO:0042405	nuclear inclusion body	1	27	0.423998176935727	0.684285946665715	Unigene0034877(Tpr)
GO:1990752	microtubule end	1	27	0.423998176935727	0.684285946665715	Unigene0062041(SLAIN2)
GO:0018995	host cellular component	2	72	0.428902094236193	0.688376013124939	Unigene0028000(LMAN1);Unigene0060680(tmco1)
GO:0043657	host cell	2	72	0.428902094236193	0.688376013124939	Unigene0028000(LMAN1);Unigene0060680(tmco1)
GO:0030125	clathrin vesicle coat	1	28	0.435656312523814	0.695374498836087	Unigene0055641(AP1S1)
GO:1902773	GTPase activator complex	1	28	0.435656312523814	0.695374498836087	Unigene0005503(RGP1)
GO:0005770	late endosome	5	219	0.455075118462642	0.724379846100808	Unigene0007564(tf1);Unigene0045272(sdf4);Unigene0045694(chid1);Unigene0061137(Yipf1);Unigene0065678(Slc11a2)
GO:0035327	transcriptionally active chromatin	1	30	0.458271358113649	0.727474478317022	Unigene0004476(Bcas3)
GO:0005740	mitochondrial envelope	15	707	0.460933048920805	0.72970599842776	Unigene0003481(Afg3l1);Unigene0015316(cpt2);Unigene0015492(SORD);Unigene0016393(FAAH);Unigene0031966(SMDT1);Unigene0035177(Chdh);Unigene0039912(PLA2G7);Unigene0040936(RHBDD1);Unigene0043768(gatm);Unigene0047531(Hdlbp);Unigene0058268(CYB5A);Unigene0065678(Slc11a2);Unigene0074003(HIGD1A);Unigene0087142(PDIA3);Unigene0087583(Acaa1a)
GO:0009380	excinuclease repair complex	2	77	0.463023460009051	0.731023451807769	Unigene0028538(ABCA1);Unigene0080105(an3)
GO:1990204	oxidoreductase complex	4	175	0.472974020205056	0.743568442625447	Unigene0024249(BCKDK);Unigene0055214(dpyd);Unigene0059985(P4HB);Unigene0082585(Dmgdh)
GO:0000502	proteasome complex	3	127	0.475107695111754	0.743568442625447	Unigene0003481(Afg3l1);Unigene0053312(PAPSS2);Unigene0086493(USP25)
GO:0005844	polysome	2	79	0.47633462326073	0.743568442625447	Unigene0010841(EIF4G1);Unigene0062764(CALR)
GO:0034399	nuclear periphery	4	176	0.477368380549556	0.743568442625447	Unigene0017684(xpot);Unigene0021831(Mat1a);Unigene0034877(Tpr);Unigene0065061(--)
GO:0043679	axon terminus	4	176	0.477368380549556	0.743568442625447	Unigene0022527(nrp1a);Unigene0028594(TANC1);Unigene0055641(AP1S1);Unigene0086465(hspa5)
GO:0035577	azurophil granule membrane	1	32	0.479982543477519	0.745641330910264	Unigene0020917(surf4)
GO:0032153	cell division site	2	81	0.48944359887183	0.755932633876455	Unigene0048937(RAB1A);Unigene0049770(SUGT1)
GO:0032592	integral component of mitochondrial membrane	2	81	0.48944359887183	0.755932633876455	Unigene0003481(Afg3l1);Unigene0031966(SMDT1)
GO:0031004	potassium ion-transporting ATPase complex	1	33	0.490510504253741	0.755932633876455	Unigene0049263(ATP2A2)
GO:0098802	plasma membrane signaling receptor complex	3	131	0.495625951989731	0.760237158015936	Unigene0000779(Irak1);Unigene0007564(tf1);Unigene0063776(Tfr2)
GO:0098573	intrinsic component of mitochondrial membrane	2	82	0.495920624592151	0.760237158015936	Unigene0003481(Afg3l1);Unigene0031966(SMDT1)
GO:0016010	dystrophin-associated glycoprotein complex	1	34	0.500825897580524	0.761727346843677	Unigene0052677(SNTA1)
GO:0044295	axonal growth cone	1	34	0.500825897580524	0.761727346843677	Unigene0022527(nrp1a)
GO:0090665	glycoprotein complex	1	34	0.500825897580524	0.761727346843677	Unigene0052677(SNTA1)
GO:1905347	endodeoxyribonuclease complex	2	83	0.502345226958221	0.762043281625917	Unigene0028538(ABCA1);Unigene0080105(an3)
GO:0019867	outer membrane	6	282	0.506961118490032	0.765082667967418	Unigene0024785(UGGT1);Unigene0046644(Eif2ak3);Unigene0057447(CPN1);Unigene0058268(CYB5A);Unigene0065061(--);Unigene0065678(Slc11a2)
GO:0016234	inclusion body	2	84	0.508716875187477	0.765082667967418	Unigene0021987(HERPUD1);Unigene0034877(Tpr)
GO:0033017	sarcoplasmic reticulum membrane	1	35	0.510933003737277	0.765082667967418	Unigene0049263(ATP2A2)
GO:0033646	host intracellular part	1	35	0.510933003737277	0.765082667967418	Unigene0028000(LMAN1)
GO:0043656	host intracellular region	1	35	0.510933003737277	0.765082667967418	Unigene0028000(LMAN1)
GO:0005884	actin filament	2	85	0.515035081187904	0.769242627686818	Unigene0054430(DAPK3);Unigene0060533(LIMA1)
GO:0043073	germ cell nucleus	1	36	0.52083601704923	0.775912117706673	Unigene0015918(Pgrmc1)
GO:0032991	protein-containing complex	121	5995	0.526976421551941	0.781844316898185	Unigene0000328(Dpagt1);Unigene0000779(Irak1);Unigene0000868(SUCLG2);Unigene0001034(--);Unigene0002528(GAN);Unigene0003481(Afg3l1);Unigene0003650(Itih2);Unigene0004231(PROS1);Unigene0005074(Acly);Unigene0005273(RPN2);Unigene0005503(RGP1);Unigene0006088(SEC24D);Unigene0007564(tf1);Unigene0008186(CDK5RAP3);Unigene0009131(rbp4a);Unigene0009202(HSP90B1);Unigene0009590(nbas);Unigene0009987(TANK);Unigen…
GO:0055051	ATP-binding cassette (ABC) transporter complex, integrated substrate binding	2	87	0.527509418630101	0.781844316898185	Unigene0010044(abcd1);Unigene0028538(ABCA1)
GO:0008180	COP9 signalosome	1	37	0.530539047608815	0.782343113352085	Unigene0086465(hspa5)
GO:0031201	SNARE complex	1	37	0.530539047608815	0.782343113352085	Unigene0025317(sec22bb)
GO:1905369	endopeptidase complex	3	139	0.535413132133889	0.787531720936176	Unigene0003481(Afg3l1);Unigene0053312(PAPSS2);Unigene0086493(USP25)
GO:0030175	filopodium	2	89	0.539765132425031	0.791928136209452	Unigene0025189(RAPH1);Unigene0053919(RAPH1)
GO:0010008	endosome membrane	8	393	0.541755926748922	0.792846834864292	Unigene0000779(Irak1);Unigene0011758(Antxr2);Unigene0023709(TLR3);Unigene0061137(Yipf1);Unigene0065678(Slc11a2);Unigene0074327(SCYL2);Unigene0077243(optn);Unigene0087142(PDIA3)
GO:0000940	outer kinetochore	1	39	0.549361189764985	0.801956912697126	Unigene0032493(--)
GO:1990391	DNA repair complex	6	296	0.554337171674482	0.807192723666352	Unigene0013252(TRIM25);Unigene0028538(ABCA1);Unigene0046319(TRIM8);Unigene0069355(LNX2);Unigene0080105(an3);Unigene0086943(AMFR)
GO:0005643	nuclear pore	2	92	0.557733432549174	0.810107810777675	Unigene0017684(xpot);Unigene0034877(Tpr)
GO:0000109	nucleotide-excision repair complex	4	197	0.565874932766468	0.819883630766379	Unigene0013252(TRIM25);Unigene0046319(TRIM8);Unigene0069355(LNX2);Unigene0086943(AMFR)
GO:0030667	secretory granule membrane	4	199	0.57387312415225	0.828633454454855	Unigene0015918(Pgrmc1);Unigene0020917(surf4);Unigene0022500(Tmed2);Unigene0069069(tmed10)
GO:0031966	mitochondrial membrane	13	659	0.575455396357094	0.828633454454855	Unigene0003481(Afg3l1);Unigene0015316(cpt2);Unigene0015492(SORD);Unigene0016393(FAAH);Unigene0031966(SMDT1);Unigene0035177(Chdh);Unigene0039912(PLA2G7);Unigene0040936(RHBDD1);Unigene0043768(gatm);Unigene0047531(Hdlbp);Unigene0058268(CYB5A);Unigene0065678(Slc11a2);Unigene0074003(HIGD1A)
GO:0034707	chloride channel complex	1	42	0.576192625817145	0.828633454454855	Unigene0073001(clcc1)
GO:0098533	ATPase dependent transmembrane transport complex	4	202	0.585713958860927	0.84024644468691	Unigene0010044(abcd1);Unigene0021412(--);Unigene0028538(ABCA1);Unigene0049263(ATP2A2)
GO:0043209	myelin sheath	3	151	0.591605520011474	0.846607899326765	Unigene0084027(CANX);Unigene0086465(hspa5);Unigene0087142(PDIA3)
GO:0005925	focal adhesion	3	156	0.613687560999585	0.876050302065746	Unigene0022527(nrp1a);Unigene0040590(TNS3);Unigene0060533(LIMA1)
GO:0055052	ATP-binding cassette (ABC) transporter complex, substrate-binding subunit-containing	2	103	0.619286766217995	0.881876497972193	Unigene0010044(abcd1);Unigene0028538(ABCA1)
GO:0043198	dendritic shaft	1	49	0.632764962040473	0.895184670550944	Unigene0086465(hspa5)
GO:0000775	chromosome, centromeric region	5	268	0.63325456040695	0.895184670550944	Unigene0015918(Pgrmc1);Unigene0032493(--);Unigene0034877(Tpr);Unigene0049770(SUGT1);Unigene0054430(DAPK3)
GO:0014069	postsynaptic density	5	268	0.63325456040695	0.895184670550944	Unigene0013020(MET);Unigene0015918(Pgrmc1);Unigene0028594(TANC1);Unigene0079233(cpeb3);Unigene0086465(hspa5)
GO:0099572	postsynaptic specialization	5	270	0.639744742980478	0.89628957278705	Unigene0013020(MET);Unigene0015918(Pgrmc1);Unigene0028594(TANC1);Unigene0079233(cpeb3);Unigene0086465(hspa5)
GO:0031902	late endosome membrane	2	107	0.639977386190624	0.89628957278705	Unigene0061137(Yipf1);Unigene0065678(Slc11a2)
GO:0005669	transcription factor TFIID complex	1	50	0.640206837705036	0.89628957278705	Unigene0050306(lrrc59)
GO:0008287	protein serine/threonine phosphatase complex	1	50	0.640206837705036	0.89628957278705	Unigene0082897(PPP1R15B)
GO:1903293	phosphatase complex	1	51	0.64749831369393	0.904318558308109	Unigene0082897(PPP1R15B)
GO:0032279	asymmetric synapse	5	273	0.64934627900251	0.904724671703737	Unigene0013020(MET);Unigene0015918(Pgrmc1);Unigene0028594(TANC1);Unigene0079233(cpeb3);Unigene0086465(hspa5)
GO:0098984	neuron to neuron synapse	5	274	0.652510805417437	0.906958798917538	Unigene0013020(MET);Unigene0015918(Pgrmc1);Unigene0028594(TANC1);Unigene0079233(cpeb3);Unigene0086465(hspa5)
GO:0000776	kinetochore	3	168	0.663339247560109	0.919809314635855	Unigene0032493(--);Unigene0034877(Tpr);Unigene0049770(SUGT1)
GO:0000324	fungal-type vacuole	1	54	0.668500353544301	0.92475882240295	Unigene0069069(tmed10)
GO:0030055	cell-substrate junction	3	170	0.67114940655939	0.926218064634217	Unigene0022527(nrp1a);Unigene0040590(TNS3);Unigene0060533(LIMA1)
GO:0043195	terminal bouton	2	114	0.674043991692483	0.927133836709829	Unigene0055641(AP1S1);Unigene0086465(hspa5)
GO:0043197	dendritic spine	3	171	0.675004497294763	0.927133836709829	Unigene0084027(CANX);Unigene0085507(ITPKA);Unigene0086465(hspa5)
GO:0045202	synapse	19	1021	0.678454028623498	0.927700100324286	Unigene0001034(--);Unigene0003541(SDC2);Unigene0004512(CHN2);Unigene0013020(MET);Unigene0015918(Pgrmc1);Unigene0017573(Dnajb11);Unigene0022527(nrp1a);Unigene0025271(XBP1);Unigene0028594(TANC1);Unigene0032213(Slc39a7);Unigene0046219(MTHFR);Unigene0048937(RAB1A);Unigene0049263(ATP2A2);Unigene0052677(SNTA1);Unigene0055641(AP1S1);Unigene0079233(cpeb3);Unigene0084027(CANX);Unigene0085507(ITPKA);Unigen…
GO:0044309	neuron spine	3	172	0.678826279669942	0.927700100324286	Unigene0084027(CANX);Unigene0085507(ITPKA);Unigene0086465(hspa5)
GO:0000322	storage vacuole	1	56	0.681803688190138	0.927700100324286	Unigene0069069(tmed10)
GO:0035579	specific granule membrane	1	56	0.681803688190138	0.927700100324286	Unigene0015918(Pgrmc1)
GO:0005903	brush border	2	118	0.692310351051093	0.939795126076367	Unigene0001767(Dcxr);Unigene0065678(Slc11a2)
GO:0000779	condensed chromosome, centromeric region	3	177	0.697436617779038	0.944547027807974	Unigene0032493(--);Unigene0034877(Tpr);Unigene0049770(SUGT1)
GO:0005743	mitochondrial inner membrane	8	453	0.699518315964446	0.945163119942658	Unigene0003481(Afg3l1);Unigene0015316(cpt2);Unigene0016393(FAAH);Unigene0031966(SMDT1);Unigene0035177(Chdh);Unigene0043768(gatm);Unigene0047531(Hdlbp);Unigene0074003(HIGD1A)
GO:1905368	peptidase complex	3	180	0.708205677300384	0.952010264912513	Unigene0003481(Afg3l1);Unigene0053312(PAPSS2);Unigene0086493(USP25)
GO:0072686	mitotic spindle	2	122	0.709725858603931	0.952010264912513	Unigene0032493(--);Unigene0034877(Tpr)
GO:0000932	P-body	1	61	0.712778769770987	0.952010264912513	Unigene0054456(Noct)
GO:0001917	photoreceptor inner segment	1	61	0.712778769770987	0.952010264912513	Unigene0086465(hspa5)
GO:0031526	brush border membrane	1	61	0.712778769770987	0.952010264912513	Unigene0065678(Slc11a2)
GO:0043025	neuronal cell body	12	677	0.719313078449669	0.958534171053344	Unigene0003541(SDC2);Unigene0013020(MET);Unigene0015918(Pgrmc1);Unigene0021056(LRP1);Unigene0022527(nrp1a);Unigene0028594(TANC1);Unigene0032213(Slc39a7);Unigene0048937(RAB1A);Unigene0077243(optn);Unigene0084027(CANX);Unigene0086465(hspa5);Unigene0086943(AMFR)
GO:0098858	actin-based cell projection	3	184	0.722104941944083	0.960052565834124	Unigene0001767(Dcxr);Unigene0025189(RAPH1);Unigene0053919(RAPH1)
GO:0030686	90S preribosome	1	63	0.724309638906722	0.960785160284944	Unigene0024224(Rbm19)
GO:0005902	microvillus	1	64	0.729900766962863	0.965996231447433	Unigene0001767(Dcxr)
GO:0070382	exocytic vesicle	3	187	0.732187963307369	0.966479230873657	Unigene0032213(Slc39a7);Unigene0048937(RAB1A);Unigene0086465(hspa5)
GO:0016324	apical plasma membrane	5	302	0.733592669217354	0.966479230873657	Unigene0001767(Dcxr);Unigene0007564(tf1);Unigene0065678(Slc11a2);Unigene0069879(--);Unigene0087142(PDIA3)
GO:0045211	postsynaptic membrane	4	252	0.752627794006599	0.98852716126686	Unigene0013020(MET);Unigene0028594(TANC1);Unigene0052677(SNTA1);Unigene0079233(cpeb3)
GO:0031968	organelle outer membrane	3	195	0.757670358337169	0.98852716126686	Unigene0058268(CYB5A);Unigene0065061(--);Unigene0065678(Slc11a2)
GO:0000922	spindle pole	2	135	0.760713183544991	0.98852716126686	Unigene0062690(mapk14b);Unigene0065061(--)
GO:0030286	dynein complex	2	135	0.760713183544991	0.98852716126686	Unigene0034877(Tpr);Unigene0053817(NUDCD3)
GO:0035097	histone methyltransferase complex	1	70	0.76115100763959	0.98852716126686	Unigene0069830(PAGR1)
GO:0036126	sperm flagellum	1	70	0.76115100763959	0.98852716126686	Unigene0013020(MET)
GO:0098793	presynapse	7	427	0.763333723088945	0.98852716126686	Unigene0022527(nrp1a);Unigene0025271(XBP1);Unigene0028594(TANC1);Unigene0032213(Slc39a7);Unigene0048937(RAB1A);Unigene0055641(AP1S1);Unigene0086465(hspa5)
GO:0005938	cell cortex	6	371	0.763939234782823	0.98852716126686	Unigene0017984(FGA);Unigene0024576(FGB);Unigene0053410(Sec63);Unigene0065061(--);Unigene0084505(AKT2);Unigene0086465(hspa5)
GO:0031463	Cul3-RING ubiquitin ligase complex	1	73	0.7753964274311	1	Unigene0002528(GAN)
GO:0005912	adherens junction	4	264	0.783923864041713	1	Unigene0022527(nrp1a);Unigene0040590(TNS3);Unigene0052292(RND1);Unigene0060533(LIMA1)
GO:0099513	polymeric cytoskeletal fiber	10	606	0.785778531906447	1	Unigene0001767(Dcxr);Unigene0004476(Bcas3);Unigene0008186(CDK5RAP3);Unigene0010805(tmem214-b);Unigene0022527(nrp1a);Unigene0054430(DAPK3);Unigene0060533(LIMA1);Unigene0062041(SLAIN2);Unigene0065061(--);Unigene0086465(hspa5)
GO:0019898	extrinsic component of membrane	4	266	0.788822214182656	1	Unigene0007564(tf1);Unigene0034877(Tpr);Unigene0040040(SEC23A);Unigene0049263(ATP2A2)
GO:0019897	extrinsic component of plasma membrane	2	144	0.791313167630574	1	Unigene0007564(tf1);Unigene0049263(ATP2A2)
GO:0001725	stress fiber	1	77	0.793080883356173	1	Unigene0060533(LIMA1)
GO:0097517	contractile actin filament bundle	1	77	0.793080883356173	1	Unigene0060533(LIMA1)
GO:0031012	extracellular matrix	5	327	0.793607827532579	1	Unigene0007564(tf1);Unigene0008486(CRAT);Unigene0015291(F2);Unigene0034332(LPL);Unigene0062764(CALR)
GO:0019031	viral envelope	1	78	0.797280583626886	1	Unigene0014734(apoeb)
GO:0120111	neuron projection cytoplasm	1	78	0.797280583626886	1	Unigene0084027(CANX)
GO:0030288	outer membrane-bounded periplasmic space	2	147	0.800720426759131	1	Unigene0069355(LNX2);Unigene0077008(Htra3)
GO:0036338	viral membrane	1	79	0.801395275426452	1	Unigene0014734(apoeb)
GO:0070603	SWI/SNF superfamily-type complex	1	79	0.801395275426452	1	Unigene0081990(SMARCA4)
GO:1902554	serine/threonine protein kinase complex	1	79	0.801395275426452	1	Unigene0014574(Rb1cc1)
GO:0098798	mitochondrial protein-containing complex	5	332	0.804249020273054	1	Unigene0000868(SUCLG2);Unigene0003481(Afg3l1);Unigene0024249(BCKDK);Unigene0031966(SMDT1);Unigene0073078(SUCLG1)
GO:1902494	catalytic complex	33	1863	0.813703832852879	1	Unigene0000868(SUCLG2);Unigene0002528(GAN);Unigene0003481(Afg3l1);Unigene0003650(Itih2);Unigene0005074(Acly);Unigene0005273(RPN2);Unigene0014574(Rb1cc1);Unigene0017040(Stag1);Unigene0021412(--);Unigene0024249(BCKDK);Unigene0028538(ABCA1);Unigene0034032(STT3A);Unigene0034877(Tpr);Unigene0037870(RPN1);Unigene0049263(ATP2A2);Unigene0049770(SUGT1);Unigene0050306(lrrc59);Unigene0053312(PAPSS2);Unigene…
GO:0016605	PML body	1	83	0.817037764778306	1	Unigene0054430(DAPK3)
GO:0097729	9+2 motile cilium	1	83	0.817037764778306	1	Unigene0013020(MET)
GO:0098794	postsynapse	8	515	0.820947219450307	1	Unigene0013020(MET);Unigene0015918(Pgrmc1);Unigene0028594(TANC1);Unigene0052677(SNTA1);Unigene0079233(cpeb3);Unigene0084027(CANX);Unigene0085507(ITPKA);Unigene0086465(hspa5)
GO:0005819	spindle	5	342	0.824228310612442	1	Unigene0015918(Pgrmc1);Unigene0032493(--);Unigene0034877(Tpr);Unigene0062690(mapk14b);Unigene0065061(--)
GO:0005923	bicellular tight junction	1	85	0.82439196706649	1	Unigene0069879(--)
GO:0032432	actin filament bundle	1	86	0.827957761996001	1	Unigene0060533(LIMA1)
GO:0042641	actomyosin	1	86	0.827957761996001	1	Unigene0060533(LIMA1)
GO:0043190	ATP-binding cassette (ABC) transporter complex	2	157	0.829417343197688	1	Unigene0010044(abcd1);Unigene0028538(ABCA1)
GO:0044297	cell body	12	747	0.829831233069877	1	Unigene0003541(SDC2);Unigene0013020(MET);Unigene0015918(Pgrmc1);Unigene0021056(LRP1);Unigene0022527(nrp1a);Unigene0028594(TANC1);Unigene0032213(Slc39a7);Unigene0048937(RAB1A);Unigene0077243(optn);Unigene0084027(CANX);Unigene0086465(hspa5);Unigene0086943(AMFR)
GO:0005874	microtubule	7	463	0.83007995651925	1	Unigene0001767(Dcxr);Unigene0004476(Bcas3);Unigene0008186(CDK5RAP3);Unigene0010805(tmem214-b);Unigene0062041(SLAIN2);Unigene0065061(--);Unigene0086465(hspa5)
GO:0032587	ruffle membrane	1	87	0.831451347383977	1	Unigene0084505(AKT2)
GO:0042597	periplasmic space	2	160	0.837272262229502	1	Unigene0069355(LNX2);Unigene0077008(Htra3)
GO:0070820	tertiary granule	1	89	0.838227693482169	1	Unigene0019221(QPCT)
GO:0098797	plasma membrane protein complex	10	643	0.841299093954312	1	Unigene0000779(Irak1);Unigene0007564(tf1);Unigene0010044(abcd1);Unigene0021056(LRP1);Unigene0021412(--);Unigene0028538(ABCA1);Unigene0052677(SNTA1);Unigene0056929(C7);Unigene0063776(Tfr2);Unigene0069069(tmed10)
GO:0099023	vesicle tethering complex	1	90	0.841513283325283	1	Unigene0009590(nbas)
GO:0009898	cytoplasmic side of plasma membrane	4	292	0.844725338471815	1	Unigene0010044(abcd1);Unigene0028538(ABCA1);Unigene0049263(ATP2A2);Unigene0076277(H6pd)
GO:0030665	clathrin-coated vesicle membrane	1	91	0.844732323060787	1	Unigene0055641(AP1S1)
GO:0150034	distal axon	5	355	0.847708851295714	1	Unigene0022527(nrp1a);Unigene0028594(TANC1);Unigene0055641(AP1S1);Unigene0086465(hspa5);Unigene0086943(AMFR)
GO:0031225	anchored component of membrane	1	93	0.850976102461784	1	Unigene0034332(LPL)
GO:0098800	inner mitochondrial membrane protein complex	2	166	0.852009303809827	1	Unigene0003481(Afg3l1);Unigene0031966(SMDT1)
GO:0008021	synaptic vesicle	2	167	0.854344153881154	1	Unigene0032213(Slc39a7);Unigene0086465(hspa5)
GO:0070160	tight junction	1	95	0.856969464621808	1	Unigene0069879(--)
GO:0031234	extrinsic component of cytoplasmic side of plasma membrane	1	96	0.859875385276774	1	Unigene0049263(ATP2A2)
GO:0030027	lamellipodium	2	170	0.861148781528271	1	Unigene0025189(RAPH1);Unigene0053919(RAPH1)
GO:1902911	protein kinase complex	1	97	0.862722426312514	1	Unigene0014574(Rb1cc1)
GO:0005680	anaphase-promoting complex	1	99	0.868244604696923	1	Unigene0086943(AMFR)
GO:0034708	methyltransferase complex	1	99	0.868244604696923	1	Unigene0069830(PAGR1)
GO:0070469	respirasome	1	99	0.868244604696923	1	Unigene0074003(HIGD1A)
GO:0005741	mitochondrial outer membrane	2	175	0.87184707651296	1	Unigene0058268(CYB5A);Unigene0065678(Slc11a2)
GO:0090575	RNA polymerase II transcription regulator complex	2	175	0.87184707651296	1	Unigene0050306(lrrc59);Unigene0058182(Ascc2)
GO:0000792	heterochromatin	1	103	0.878633176921551	1	Unigene0081990(SMARCA4)
GO:0001650	fibrillar center	1	104	0.881100065144715	1	Unigene0076675(ACACA)
GO:0098862	cluster of actin-based cell projections	2	182	0.885555524934595	1	Unigene0001767(Dcxr);Unigene0065678(Slc11a2)
GO:0034702	ion channel complex	3	251	0.885559856478321	1	Unigene0021987(HERPUD1);Unigene0031966(SMDT1);Unigene0073001(clcc1)
GO:0098562	cytoplasmic side of membrane	4	317	0.886207944546686	1	Unigene0010044(abcd1);Unigene0028538(ABCA1);Unigene0049263(ATP2A2);Unigene0076277(H6pd)
GO:0045177	apical part of cell	5	383	0.889548417067564	1	Unigene0001767(Dcxr);Unigene0007564(tf1);Unigene0065678(Slc11a2);Unigene0069879(--);Unigene0087142(PDIA3)
GO:0019028	viral capsid	1	108	0.890477562326851	1	Unigene0014734(apoeb)
GO:0000151	ubiquitin ligase complex	5	386	0.893386251724904	1	Unigene0002528(GAN);Unigene0049770(SUGT1);Unigene0063311(SEL1L);Unigene0064385(OS9);Unigene0086943(AMFR)
GO:1902495	transmembrane transporter complex	7	512	0.896068561958691	1	Unigene0010044(abcd1);Unigene0021412(--);Unigene0021987(HERPUD1);Unigene0028538(ABCA1);Unigene0031966(SMDT1);Unigene0049263(ATP2A2);Unigene0073001(clcc1)
GO:0030424	axon	10	692	0.896867651595964	1	Unigene0001034(--);Unigene0015918(Pgrmc1);Unigene0022527(nrp1a);Unigene0028594(TANC1);Unigene0032213(Slc39a7);Unigene0055641(AP1S1);Unigene0077243(optn);Unigene0084027(CANX);Unigene0086465(hspa5);Unigene0086943(AMFR)
GO:0034703	cation channel complex	2	189	0.897897596281583	1	Unigene0021987(HERPUD1);Unigene0031966(SMDT1)
GO:0043296	apical junction complex	1	112	0.899117343572491	1	Unigene0069879(--)
GO:0097060	synaptic membrane	4	330	0.903703273177411	1	Unigene0013020(MET);Unigene0028594(TANC1);Unigene0052677(SNTA1);Unigene0079233(cpeb3)
GO:0098590	plasma membrane region	16	1048	0.904986587073546	1	Unigene0001767(Dcxr);Unigene0007564(tf1);Unigene0011235(LEPR);Unigene0013020(MET);Unigene0021056(LRP1);Unigene0028594(TANC1);Unigene0048937(RAB1A);Unigene0049770(SUGT1);Unigene0052677(SNTA1);Unigene0055641(AP1S1);Unigene0062956(Slc41a1);Unigene0065678(Slc11a2);Unigene0069879(--);Unigene0079233(cpeb3);Unigene0084505(AKT2);Unigene0087142(PDIA3)
GO:1990351	transporter complex	7	527	0.911351254328939	1	Unigene0010044(abcd1);Unigene0021412(--);Unigene0021987(HERPUD1);Unigene0028538(ABCA1);Unigene0031966(SMDT1);Unigene0049263(ATP2A2);Unigene0073001(clcc1)
GO:0000152	nuclear ubiquitin ligase complex	1	120	0.914410777599638	1	Unigene0086943(AMFR)
GO:0030426	growth cone	2	201	0.916217250201968	1	Unigene0022527(nrp1a);Unigene0086943(AMFR)
GO:0036477	somatodendritic compartment	14	955	0.920366556511583	1	Unigene0003541(SDC2);Unigene0013020(MET);Unigene0015918(Pgrmc1);Unigene0021056(LRP1);Unigene0022527(nrp1a);Unigene0028594(TANC1);Unigene0032213(Slc39a7);Unigene0048937(RAB1A);Unigene0077243(optn);Unigene0079233(cpeb3);Unigene0084027(CANX);Unigene0085507(ITPKA);Unigene0086465(hspa5);Unigene0086943(AMFR)
GO:0031514	motile cilium	2	211	0.929081540242579	1	Unigene0013020(MET);Unigene0015492(SORD)
GO:0098687	chromosomal region	5	423	0.932025188463382	1	Unigene0015918(Pgrmc1);Unigene0032493(--);Unigene0034877(Tpr);Unigene0049770(SUGT1);Unigene0054430(DAPK3)
GO:0030684	preribosome	1	133	0.934486734466405	1	Unigene0024224(Rbm19)
GO:0016591	RNA polymerase II, holoenzyme	1	136	0.938407598001171	1	Unigene0050306(lrrc59)
GO:0045121	membrane raft	3	295	0.939602650124373	1	Unigene0001034(--);Unigene0054430(DAPK3);Unigene0086465(hspa5)
GO:0098857	membrane microdomain	3	295	0.939602650124373	1	Unigene0001034(--);Unigene0054430(DAPK3);Unigene0086465(hspa5)
GO:0030427	site of polarized growth	2	226	0.944934870273868	1	Unigene0022527(nrp1a);Unigene0086943(AMFR)
GO:0030054	cell junction	24	1576	0.945986802932633	1	Unigene0001034(--);Unigene0003541(SDC2);Unigene0004512(CHN2);Unigene0013020(MET);Unigene0015918(Pgrmc1);Unigene0017573(Dnajb11);Unigene0022527(nrp1a);Unigene0025271(XBP1);Unigene0028594(TANC1);Unigene0032213(Slc39a7);Unigene0040590(TNS3);Unigene0046219(MTHFR);Unigene0048937(RAB1A);Unigene0049263(ATP2A2);Unigene0052292(RND1);Unigene0052677(SNTA1);Unigene0055641(AP1S1);Unigene0060533(LIMA1);Unigene…
GO:0005730	nucleolus	11	822	0.947022505612446	1	Unigene0004476(Bcas3);Unigene0008186(CDK5RAP3);Unigene0015316(cpt2);Unigene0019749(Ubxn8);Unigene0024224(Rbm19);Unigene0028254(ddrgk1);Unigene0034877(Tpr);Unigene0055689(vmp1);Unigene0076675(ACACA);Unigene0081990(SMARCA4);Unigene0086465(hspa5)
GO:0000793	condensed chromosome	3	306	0.948804135514725	1	Unigene0032493(--);Unigene0034877(Tpr);Unigene0049770(SUGT1)
GO:1990904	ribonucleoprotein complex	13	949	0.950195421207922	1	Unigene0010841(EIF4G1);Unigene0019812(SSR2);Unigene0024224(Rbm19);Unigene0033993(Eif2ak2);Unigene0054456(Noct);Unigene0054913(Rrbp1);Unigene0056080(snd1);Unigene0062764(CALR);Unigene0069028(Srpra);Unigene0075895(--);Unigene0079233(cpeb3);Unigene0084027(CANX);Unigene0086465(hspa5)
GO:0001726	ruffle	1	150	0.953826759170822	1	Unigene0084505(AKT2)
GO:0042383	sarcolemma	1	150	0.953826759170822	1	Unigene0052677(SNTA1)
GO:0044423	virion component	1	150	0.953826759170822	1	Unigene0014734(apoeb)
GO:0016459	myosin complex	1	151	0.95476774762922	1	Unigene0045041(myo9aa)
GO:0031252	cell leading edge	4	387	0.955385429284036	1	Unigene0004476(Bcas3);Unigene0025189(RAPH1);Unigene0053919(RAPH1);Unigene0084505(AKT2)
GO:0043204	perikaryon	1	152	0.955689610950235	1	Unigene0086465(hspa5)
GO:0030425	dendrite	8	654	0.95619635607359	1	Unigene0013020(MET);Unigene0021056(LRP1);Unigene0028594(TANC1);Unigene0079233(cpeb3);Unigene0084027(CANX);Unigene0085507(ITPKA);Unigene0086465(hspa5);Unigene0086943(AMFR)
GO:0097447	dendritic tree	8	654	0.95619635607359	1	Unigene0013020(MET);Unigene0021056(LRP1);Unigene0028594(TANC1);Unigene0079233(cpeb3);Unigene0084027(CANX);Unigene0085507(ITPKA);Unigene0086465(hspa5);Unigene0086943(AMFR)
GO:0140535	intracellular protein-containing complex	15	1099	0.96237755335211	1	Unigene0002528(GAN);Unigene0003481(Afg3l1);Unigene0005503(RGP1);Unigene0016393(FAAH);Unigene0047094(AHR);Unigene0049770(SUGT1);Unigene0050306(lrrc59);Unigene0053312(PAPSS2);Unigene0055214(dpyd);Unigene0063311(SEL1L);Unigene0064385(OS9);Unigene0064637(eif4e1a);Unigene0079233(cpeb3);Unigene0086493(USP25);Unigene0086943(AMFR)
GO:0016607	nuclear speck	3	334	0.966675371085606	1	Unigene0035935(ZNF704);Unigene0062690(mapk14b);Unigene0087680(MAML2)
GO:0032993	protein-DNA complex	1	167	0.967468440241501	1	Unigene0035560(hhex)
GO:0099568	cytoplasmic region	7	616	0.96790975132427	1	Unigene0017984(FGA);Unigene0024576(FGB);Unigene0053410(Sec63);Unigene0065061(--);Unigene0084027(CANX);Unigene0084505(AKT2);Unigene0086465(hspa5)
GO:0031256	leading edge membrane	1	168	0.968132051154249	1	Unigene0084505(AKT2)
GO:0015629	actin cytoskeleton	6	556	0.970531026025152	1	Unigene0045041(myo9aa);Unigene0052292(RND1);Unigene0054430(DAPK3);Unigene0060533(LIMA1);Unigene0076675(ACACA);Unigene0077258(foxa1)
GO:0030017	sarcomere	2	263	0.970888615233732	1	Unigene0028000(LMAN1);Unigene0060533(LIMA1)
GO:0031461	cullin-RING ubiquitin ligase complex	2	268	0.973325463138555	1	Unigene0002528(GAN);Unigene0086943(AMFR)
GO:0055029	nuclear DNA-directed RNA polymerase complex	1	177	0.973528761701713	1	Unigene0050306(lrrc59)
GO:0000428	DNA-directed RNA polymerase complex	1	178	0.974069051805861	1	Unigene0050306(lrrc59)
GO:0005840	ribosome	4	426	0.974432591451223	1	Unigene0033993(Eif2ak2);Unigene0054913(Rrbp1);Unigene0075895(--);Unigene0084027(CANX)
GO:0016604	nuclear body	7	638	0.975463927212541	1	Unigene0025189(RAPH1);Unigene0035935(ZNF704);Unigene0053919(RAPH1);Unigene0054430(DAPK3);Unigene0062690(mapk14b);Unigene0080055(bpnt2);Unigene0087680(MAML2)
GO:0005875	microtubule associated complex	2	273	0.975565144424138	1	Unigene0034877(Tpr);Unigene0053817(NUDCD3)
GO:0030018	Z disc	1	181	0.975624823784941	1	Unigene0060533(LIMA1)
GO:0099081	supramolecular polymer	11	899	0.97594008546923	1	Unigene0001767(Dcxr);Unigene0004476(Bcas3);Unigene0008186(CDK5RAP3);Unigene0010805(tmem214-b);Unigene0022527(nrp1a);Unigene0028000(LMAN1);Unigene0054430(DAPK3);Unigene0060533(LIMA1);Unigene0062041(SLAIN2);Unigene0065061(--);Unigene0086465(hspa5)
GO:0099512	supramolecular fiber	11	899	0.97594008546923	1	Unigene0001767(Dcxr);Unigene0004476(Bcas3);Unigene0008186(CDK5RAP3);Unigene0010805(tmem214-b);Unigene0022527(nrp1a);Unigene0028000(LMAN1);Unigene0054430(DAPK3);Unigene0060533(LIMA1);Unigene0062041(SLAIN2);Unigene0065061(--);Unigene0086465(hspa5)
GO:0030880	RNA polymerase complex	1	184	0.977087496222046	1	Unigene0050306(lrrc59)
GO:0030016	myofibril	2	283	0.979512671208808	1	Unigene0028000(LMAN1);Unigene0060533(LIMA1)
GO:0031674	I band	1	191	0.980168941651427	1	Unigene0060533(LIMA1)
GO:0036464	cytoplasmic ribonucleoprotein granule	1	194	0.981359592733704	1	Unigene0054456(Noct)
GO:0005681	spliceosomal complex	1	200	0.983531249840501	1	Unigene0086465(hspa5)
GO:0099080	supramolecular complex	15	1189	0.984167060937515	1	Unigene0001767(Dcxr);Unigene0004476(Bcas3);Unigene0008186(CDK5RAP3);Unigene0010805(tmem214-b);Unigene0022527(nrp1a);Unigene0028000(LMAN1);Unigene0032493(--);Unigene0034877(Tpr);Unigene0049770(SUGT1);Unigene0054430(DAPK3);Unigene0054456(Noct);Unigene0060533(LIMA1);Unigene0062041(SLAIN2);Unigene0065061(--);Unigene0086465(hspa5)
GO:0043292	contractile fiber	2	298	0.984301116157993	1	Unigene0028000(LMAN1);Unigene0060533(LIMA1)
GO:0035770	ribonucleoprotein granule	1	207	0.985747964922199	1	Unigene0054456(Noct)
GO:1990234	transferase complex	11	952	0.986555464995543	1	Unigene0002528(GAN);Unigene0005273(RPN2);Unigene0014574(Rb1cc1);Unigene0034032(STT3A);Unigene0037870(RPN1);Unigene0049770(SUGT1);Unigene0050306(lrrc59);Unigene0063311(SEL1L);Unigene0064385(OS9);Unigene0069830(PAGR1);Unigene0086943(AMFR)
GO:0005813	centrosome	4	473	0.987282336713804	1	Unigene0008186(CDK5RAP3);Unigene0049770(SUGT1);Unigene0062041(SLAIN2);Unigene0065061(--)
GO:0005654	nucleoplasm	44	2906	0.988127039678151	1	Unigene0002296(MASP1);Unigene0004761(SFMBT1);Unigene0005074(Acly);Unigene0005551(Fam114a1);Unigene0005662(MACROD1);Unigene0008419(COMMD5);Unigene0015316(cpt2);Unigene0017684(xpot);Unigene0019749(Ubxn8);Unigene0024108(Atf6);Unigene0024224(Rbm19);Unigene0024515(ALKBH3);Unigene0025189(RAPH1);Unigene0025271(XBP1);Unigene0027681(cc2d1b);Unigene0032213(Slc39a7);Unigene0034877(Tpr);Unigene0035935(ZNF704…
GO:0005667	transcription regulator complex	4	480	0.988564909403251	1	Unigene0047094(AHR);Unigene0050306(lrrc59);Unigene0058182(Ascc2);Unigene0087701(smad1)
GO:0031253	cell projection membrane	2	317	0.988828925792112	1	Unigene0065678(Slc11a2);Unigene0084505(AKT2)
GO:0005911	cell-cell junction	5	557	0.988859673293785	1	Unigene0022527(nrp1a);Unigene0040590(TNS3);Unigene0052292(RND1);Unigene0060533(LIMA1);Unigene0069879(--)
GO:0070161	anchoring junction	5	566	0.990215643197818	1	Unigene0022527(nrp1a);Unigene0040590(TNS3);Unigene0052292(RND1);Unigene0060533(LIMA1);Unigene0069879(--)
GO:0061695	transferase complex, transferring phosphorus-containing groups	2	336	0.992075705862468	1	Unigene0014574(Rb1cc1);Unigene0050306(lrrc59)
GO:0031981	nuclear lumen	51	3405	0.994727390551485	1	Unigene0002296(MASP1);Unigene0004476(Bcas3);Unigene0004761(SFMBT1);Unigene0005074(Acly);Unigene0005551(Fam114a1);Unigene0005662(MACROD1);Unigene0008186(CDK5RAP3);Unigene0008419(COMMD5);Unigene0015316(cpt2);Unigene0017684(xpot);Unigene0019749(Ubxn8);Unigene0021831(Mat1a);Unigene0024108(Atf6);Unigene0024224(Rbm19);Unigene0024515(ALKBH3);Unigene0025189(RAPH1);Unigene0025271(XBP1);Unigene0027681(cc2d…
GO:0015630	microtubule cytoskeleton	14	1241	0.995381779633336	1	Unigene0001767(Dcxr);Unigene0004476(Bcas3);Unigene0008186(CDK5RAP3);Unigene0010805(tmem214-b);Unigene0015918(Pgrmc1);Unigene0032493(--);Unigene0034877(Tpr);Unigene0049770(SUGT1);Unigene0053817(NUDCD3);Unigene0054430(DAPK3);Unigene0062041(SLAIN2);Unigene0062690(mapk14b);Unigene0065061(--);Unigene0086465(hspa5)
GO:0005634	nucleus	100	6138	0.997341623373997	1	Unigene0000041(MACC1);Unigene0000779(Irak1);Unigene0001034(--);Unigene0002296(MASP1);Unigene0004476(Bcas3);Unigene0004761(SFMBT1);Unigene0005074(Acly);Unigene0005551(Fam114a1);Unigene0005662(MACROD1);Unigene0007578(ficd);Unigene0008186(CDK5RAP3);Unigene0008419(COMMD5);Unigene0010650(IRAK3);Unigene0010841(EIF4G1);Unigene0012480(mycb);Unigene0013126(PLIN2);Unigene0013252(TRIM25);Unigene0013510(R3hd…
GO:0032838	plasma membrane bounded cell projection cytoplasm	1	294	0.99764781941924	1	Unigene0084027(CANX)
GO:0005856	cytoskeleton	27	2126	0.997871364191327	1	Unigene0001767(Dcxr);Unigene0002038(Tbcel);Unigene0002528(GAN);Unigene0004476(Bcas3);Unigene0008186(CDK5RAP3);Unigene0010805(tmem214-b);Unigene0015918(Pgrmc1);Unigene0016393(FAAH);Unigene0022527(nrp1a);Unigene0025189(RAPH1);Unigene0032493(--);Unigene0034877(Tpr);Unigene0045041(myo9aa);Unigene0049770(SUGT1);Unigene0051573(Dhcr24);Unigene0052292(RND1);Unigene0052677(SNTA1);Unigene0053817(NUDCD3);Un…
GO:0005815	microtubule organizing center	5	673	0.998037780674444	1	Unigene0008186(CDK5RAP3);Unigene0049770(SUGT1);Unigene0054430(DAPK3);Unigene0062041(SLAIN2);Unigene0065061(--)
GO:0043005	neuron projection	15	1381	0.998044065656612	1	Unigene0001034(--);Unigene0013020(MET);Unigene0015918(Pgrmc1);Unigene0021056(LRP1);Unigene0022527(nrp1a);Unigene0028594(TANC1);Unigene0032213(Slc39a7);Unigene0055641(AP1S1);Unigene0068938(Gch1);Unigene0077243(optn);Unigene0079233(cpeb3);Unigene0084027(CANX);Unigene0085507(ITPKA);Unigene0086465(hspa5);Unigene0086943(AMFR)
GO:0000785	chromatin	4	597	0.998203754709815	1	Unigene0004476(Bcas3);Unigene0016425(--);Unigene0034877(Tpr);Unigene0081990(SMARCA4)
GO:0005694	chromosome	10	1173	0.999664746565961	1	Unigene0004476(Bcas3);Unigene0015918(Pgrmc1);Unigene0016425(--);Unigene0024224(Rbm19);Unigene0032493(--);Unigene0034877(Tpr);Unigene0049473(uvssa);Unigene0049770(SUGT1);Unigene0054430(DAPK3);Unigene0081990(SMARCA4)
GO:0140513	nuclear protein-containing complex	13	1519	0.999943990738322	1	Unigene0013252(TRIM25);Unigene0017684(xpot);Unigene0032493(--);Unigene0034877(Tpr);Unigene0046319(TRIM8);Unigene0047094(AHR);Unigene0050306(lrrc59);Unigene0058182(Ascc2);Unigene0069355(LNX2);Unigene0069830(PAGR1);Unigene0081990(SMARCA4);Unigene0086465(hspa5);Unigene0086943(AMFR)
GO:0120025	plasma membrane bounded cell projection	22	2161	0.9999578544638	1	Unigene0001034(--);Unigene0001767(Dcxr);Unigene0013020(MET);Unigene0015492(SORD);Unigene0015918(Pgrmc1);Unigene0021056(LRP1);Unigene0022527(nrp1a);Unigene0025189(RAPH1);Unigene0028594(TANC1);Unigene0032213(Slc39a7);Unigene0045272(sdf4);Unigene0053919(RAPH1);Unigene0055641(AP1S1);Unigene0065678(Slc11a2);Unigene0068938(Gch1);Unigene0077243(optn);Unigene0079233(cpeb3);Unigene0084027(CANX);Unigene008…
GO:0000228	nuclear chromosome	2	633	0.99997195622214	1	Unigene0034877(Tpr);Unigene0081990(SMARCA4)
GO:0042995	cell projection	22	2253	0.99998694552347	1	Unigene0001034(--);Unigene0001767(Dcxr);Unigene0013020(MET);Unigene0015492(SORD);Unigene0015918(Pgrmc1);Unigene0021056(LRP1);Unigene0022527(nrp1a);Unigene0025189(RAPH1);Unigene0028594(TANC1);Unigene0032213(Slc39a7);Unigene0045272(sdf4);Unigene0053919(RAPH1);Unigene0055641(AP1S1);Unigene0065678(Slc11a2);Unigene0068938(Gch1);Unigene0077243(optn);Unigene0079233(cpeb3);Unigene0084027(CANX);Unigene008…
GO:0005929	cilium	2	682	0.999989331529807	1	Unigene0013020(MET);Unigene0015492(SORD)
GO:0043232	intracellular non-membrane-bounded organelle	49	4235	0.999999552360589	1	Unigene0000779(Irak1);Unigene0001767(Dcxr);Unigene0002038(Tbcel);Unigene0002528(GAN);Unigene0004476(Bcas3);Unigene0004506(LDAH);Unigene0008186(CDK5RAP3);Unigene0010805(tmem214-b);Unigene0013126(PLIN2);Unigene0015316(cpt2);Unigene0015918(Pgrmc1);Unigene0016393(FAAH);Unigene0016425(--);Unigene0019749(Ubxn8);Unigene0021418(PLIN1);Unigene0022527(nrp1a);Unigene0024224(Rbm19);Unigene0025189(RAPH1);Unig…
GO:0043228	non-membrane-bounded organelle	49	4268	0.999999700324342	1	Unigene0000779(Irak1);Unigene0001767(Dcxr);Unigene0002038(Tbcel);Unigene0002528(GAN);Unigene0004476(Bcas3);Unigene0004506(LDAH);Unigene0008186(CDK5RAP3);Unigene0010805(tmem214-b);Unigene0013126(PLIN2);Unigene0015316(cpt2);Unigene0015918(Pgrmc1);Unigene0016393(FAAH);Unigene0016425(--);Unigene0019749(Ubxn8);Unigene0021418(PLIN1);Unigene0022527(nrp1a);Unigene0024224(Rbm19);Unigene0025189(RAPH1);Unig…
GO:0005575	cellular_component	363	17962	1	1	Unigene0000041(MACC1);Unigene0000328(Dpagt1);Unigene0000445(calub);Unigene0000771(SLC1A3);Unigene0000779(Irak1);Unigene0000868(SUCLG2);Unigene0001034(--);Unigene0001191(Adm2);Unigene0001723(alg11);Unigene0001767(Dcxr);Unigene0002038(Tbcel);Unigene0002039(A2ML1);Unigene0002142(gk5);Unigene0002296(MASP1);Unigene0002528(GAN);Unigene0002579(AGXT2);Unigene0003481(Afg3l1);Unigene0003541(SDC2);Unigene00…
