# Supplementary material for: Exploitation of Key Regulatory Modules and Genes for High-Salt Adaptation in Schizothoracine by Weighted Gene Co-Expression Network Analysis
Source: Animals (Basel). 2024 Dec 29;15(1):56. doi: 10.3390/ani15010056 (PMC11718949; doi:10.3390/ani15010056)
Supplement: Supplementary file 1 [file animals-15-00056-s001.zip › Suppl. Figures and Tables/Tables/Table S17.GN-GILL-GO.xls]

GO ID	Description	green (695)	All (17931)	pvalue	p.adjust	Genes
GO:0031410	cytoplasmic vesicle	116	1918	6.50712141676353e-07	0.000233155630926272	Unigene0000257(IQGAP1);Unigene0000259(VPS13A);Unigene0000764(camk2d1);Unigene0000766(--);Unigene0000912(RAB11A);Unigene0001198(sec61al1);Unigene0001605(EXOC2);Unigene0003913(PDIA3);Unigene0004823(SYTL3);Unigene0005296(Spink1l);Unigene0005532(TNIK);Unigene0005598(Dync1li2);Unigene0006142(Copb2);Unigene0006343(SNX7);Unigene0007325(DNM2);Unigene0007941(IST1);Unigene0008415(Tmem59);Unigene0008690(ZFY…
GO:0097708	intracellular vesicle	116	1919	6.68067710390464e-07	0.000233155630926272	Unigene0000257(IQGAP1);Unigene0000259(VPS13A);Unigene0000764(camk2d1);Unigene0000766(--);Unigene0000912(RAB11A);Unigene0001198(sec61al1);Unigene0001605(EXOC2);Unigene0003913(PDIA3);Unigene0004823(SYTL3);Unigene0005296(Spink1l);Unigene0005532(TNIK);Unigene0005598(Dync1li2);Unigene0006142(Copb2);Unigene0006343(SNX7);Unigene0007325(DNM2);Unigene0007941(IST1);Unigene0008415(Tmem59);Unigene0008690(ZFY…
GO:0031982	vesicle	117	1982	1.93685645605753e-06	0.000450641935442719	Unigene0000257(IQGAP1);Unigene0000259(VPS13A);Unigene0000764(camk2d1);Unigene0000766(--);Unigene0000912(RAB11A);Unigene0001198(sec61al1);Unigene0001605(EXOC2);Unigene0003913(PDIA3);Unigene0004823(SYTL3);Unigene0005296(Spink1l);Unigene0005532(TNIK);Unigene0005598(Dync1li2);Unigene0006142(Copb2);Unigene0006343(SNX7);Unigene0007325(DNM2);Unigene0007941(IST1);Unigene0008415(Tmem59);Unigene0008690(ZFY…
GO:0005737	cytoplasm	449	10120	4.7690027909268e-06	0.000832190987016726	Unigene0000057(--);Unigene0000078(mapk12);Unigene0000092(Elf3);Unigene0000125(RUNX3);Unigene0000257(IQGAP1);Unigene0000259(VPS13A);Unigene0000288(GALNT7);Unigene0000296(Gpat4);Unigene0000532(Elovl7);Unigene0000764(camk2d1);Unigene0000766(--);Unigene0000830(DUSP6);Unigene0000912(RAB11A);Unigene0000972(psen2);Unigene0001133(PGPEP1);Unigene0001198(sec61al1);Unigene0001227(Pum1);Unigene0001589(COX6A1…
GO:0005829	cytosol	215	4272	7.65489090322049e-06	0.00106862277008958	Unigene0000092(Elf3);Unigene0000125(RUNX3);Unigene0000257(IQGAP1);Unigene0000259(VPS13A);Unigene0000764(camk2d1);Unigene0000830(DUSP6);Unigene0000912(RAB11A);Unigene0000972(psen2);Unigene0001133(PGPEP1);Unigene0001198(sec61al1);Unigene0001227(Pum1);Unigene0001605(EXOC2);Unigene0001613(TNFRSF11A);Unigene0003582(ETS2);Unigene0003980(mylipb);Unigene0004094(PHKG2);Unigene0004276(CA6);Unigene0005119(E…
GO:0030136	clathrin-coated vesicle	18	147	1.58057060598849e-05	0.00157852012981325	Unigene0001605(EXOC2);Unigene0007325(DNM2);Unigene0008732(fcho2);Unigene0012804(Ldlrap1);Unigene0014884(CLTA);Unigene0024307(VWF);Unigene0025461(Numb);Unigene0030428(--);Unigene0041142(--);Unigene0046671(TMED10);Unigene0046809(Epn2);Unigene0060177(CLINT1);Unigene0060258(SCYL2);Unigene0060721(AP1S1);Unigene0068857(ECE1);Unigene0070874(--);Unigene0075616(PLCG1);Unigene0080149(Tmed9)
GO:0070160	tight junction	15	107	1.5830431101279e-05	0.00157852012981325	Unigene0001975(CLDN3);Unigene0009574(PLEC);Unigene0010672(PARD6A);Unigene0015103(VASP);Unigene0016538(Pdcd6ip);Unigene0020920(Sipa1l3);Unigene0029716(USP53);Unigene0030042(OCLN);Unigene0038097(prkci);Unigene0040921(Lsr);Unigene0048955(ocln);Unigene0057683(--);Unigene0061114(PARD6B);Unigene0076730(cxadr);Unigene0081746(Cldn23)
GO:0019897	extrinsic component of plasma membrane	17	141	3.30680499861888e-05	0.00288518736129497	Unigene0000257(IQGAP1);Unigene0004823(SYTL3);Unigene0011457(RAC1);Unigene0025461(Numb);Unigene0032637(Prss8);Unigene0034333(--);Unigene0039240(ZAP70);Unigene0045063(Gng10);Unigene0048961(CTNNA1);Unigene0057559(Srms);Unigene0063430(jak1);Unigene0066169(GNA13);Unigene0066246(LCK);Unigene0071572(SLA2);Unigene0073515(TYK2);Unigene0074443(Abl1);Unigene0075448(St14)
GO:0043296	apical junction complex	15	123	8.30637044283239e-05	0.00644205174344112	Unigene0001605(EXOC2);Unigene0001975(CLDN3);Unigene0009574(PLEC);Unigene0010672(PARD6A);Unigene0015103(VASP);Unigene0016538(Pdcd6ip);Unigene0029716(USP53);Unigene0030042(OCLN);Unigene0038097(prkci);Unigene0048955(ocln);Unigene0048961(CTNNA1);Unigene0057683(--);Unigene0061114(PARD6B);Unigene0076730(cxadr);Unigene0081746(Cldn23)
GO:0001772	immunological synapse	7	29	9.43560438716351e-05	0.00658605186224013	Unigene0000766(--);Unigene0005357(Arhgdia);Unigene0011958(SOCS6);Unigene0016538(Pdcd6ip);Unigene0020776(--);Unigene0039240(ZAP70);Unigene0051414(Bcl10)
GO:0005622	intracellular anatomical structure	539	12800	0.000105362699786536	0.00668574222281837	Unigene0000057(--);Unigene0000078(mapk12);Unigene0000092(Elf3);Unigene0000125(RUNX3);Unigene0000257(IQGAP1);Unigene0000259(VPS13A);Unigene0000288(GALNT7);Unigene0000296(Gpat4);Unigene0000532(Elovl7);Unigene0000764(camk2d1);Unigene0000766(--);Unigene0000777(EP300);Unigene0000830(DUSP6);Unigene0000912(RAB11A);Unigene0000972(psen2);Unigene0001133(PGPEP1);Unigene0001164(Plec);Unigene0001198(sec61al1)…
GO:0005923	bicellular tight junction	13	100	0.000127004328087782	0.00738741841710598	Unigene0001975(CLDN3);Unigene0009574(PLEC);Unigene0010672(PARD6A);Unigene0015103(VASP);Unigene0016538(Pdcd6ip);Unigene0029716(USP53);Unigene0030042(OCLN);Unigene0038097(prkci);Unigene0048955(ocln);Unigene0057683(--);Unigene0061114(PARD6B);Unigene0076730(cxadr);Unigene0081746(Cldn23)
GO:0036452	ESCRT complex	8	42	0.000179427006726065	0.00948641293630408	Unigene0010751(UMAD1);Unigene0015993(chmp2a);Unigene0016538(Pdcd6ip);Unigene0025694(STAM2);Unigene0031139(chmp1a);Unigene0034734(VPS37A);Unigene0061955(chmp1b);Unigene0066467(VPS28)
GO:0016327	apicolateral plasma membrane	6	23	0.000190271892705239	0.00948641293630408	Unigene0001975(CLDN3);Unigene0009574(PLEC);Unigene0028809(rhbg);Unigene0038097(prkci);Unigene0048955(ocln);Unigene0076730(cxadr)
GO:0005768	endosome	52	807	0.000231339157939034	0.0104371537358543	Unigene0000912(RAB11A);Unigene0001605(EXOC2);Unigene0003913(PDIA3);Unigene0005532(TNIK);Unigene0005598(Dync1li2);Unigene0006343(SNX7);Unigene0007325(DNM2);Unigene0007941(IST1);Unigene0008415(Tmem59);Unigene0008690(ZFYVE27);Unigene0009044(SORL1);Unigene0010751(UMAD1);Unigene0011457(RAC1);Unigene0012804(Ldlrap1);Unigene0013227(ACAP2);Unigene0013703(TM9SF2);Unigene0015993(chmp2a);Unigene0016538(Pdcd…
GO:0000815	ESCRT III complex	4	9	0.000241237886032869	0.0104371537358543	Unigene0015993(chmp2a);Unigene0016538(Pdcd6ip);Unigene0031139(chmp1a);Unigene0061955(chmp1b)
GO:0042101	T cell receptor complex	5	16	0.000263720296722919	0.0104371537358543	Unigene0020776(--);Unigene0039240(ZAP70);Unigene0041142(--);Unigene0051414(Bcl10);Unigene0070874(--)
GO:0005794	Golgi apparatus	76	1314	0.000281173371892366	0.0104371537358543	Unigene0000092(Elf3);Unigene0000288(GALNT7);Unigene0000912(RAB11A);Unigene0000972(psen2);Unigene0001605(EXOC2);Unigene0002012(P3h2);Unigene0003941(prrc1);Unigene0005619(mmp11);Unigene0006142(Copb2);Unigene0006187(CUX1);Unigene0007280(inppl1a);Unigene0007325(DNM2);Unigene0007412(PLK3);Unigene0008415(Tmem59);Unigene0008697(TMEM43);Unigene0009044(SORL1);Unigene0009755(ATP8B1);Unigene0011457(RAC1);Un…
GO:0070161	anchoring junction	39	559	0.000301216632796467	0.0104371537358543	Unigene0000257(IQGAP1);Unigene0000764(camk2d1);Unigene0001605(EXOC2);Unigene0001975(CLDN3);Unigene0005119(EVPL);Unigene0008103(IRF2);Unigene0009574(PLEC);Unigene0010672(PARD6A);Unigene0014904(ZNF185);Unigene0014907(--);Unigene0015103(VASP);Unigene0016538(Pdcd6ip);Unigene0017927(SDC4);Unigene0019933(ITGB6);Unigene0020776(--);Unigene0020920(Sipa1l3);Unigene0023935(CD2AP);Unigene0027478(AQP3);Unigen…
GO:0098588	bounding membrane of organelle	99	1820	0.000308970590501941	0.0104371537358543	Unigene0000257(IQGAP1);Unigene0000288(GALNT7);Unigene0000764(camk2d1);Unigene0000766(--);Unigene0000912(RAB11A);Unigene0000972(psen2);Unigene0001198(sec61al1);Unigene0002834(SEPTIN2);Unigene0003913(PDIA3);Unigene0006142(Copb2);Unigene0006187(CUX1);Unigene0007325(DNM2);Unigene0008057(BAD);Unigene0008415(Tmem59);Unigene0008690(ZFYVE27);Unigene0009044(SORL1);Unigene0009329(--);Unigene0009464(TMEM150…
GO:0012505	endomembrane system	185	3805	0.000314011788614528	0.0104371537358543	Unigene0000092(Elf3);Unigene0000257(IQGAP1);Unigene0000259(VPS13A);Unigene0000288(GALNT7);Unigene0000296(Gpat4);Unigene0000532(Elovl7);Unigene0000764(camk2d1);Unigene0000766(--);Unigene0000912(RAB11A);Unigene0000972(psen2);Unigene0001198(sec61al1);Unigene0001605(EXOC2);Unigene0002012(P3h2);Unigene0002854(--);Unigene0002925(ptgis);Unigene0003909(POGLUT3);Unigene0003913(PDIA3);Unigene0003941(prrc1)…
GO:0005911	cell-cell junction	38	550	0.000432871511561349	0.0131750918735416	Unigene0000257(IQGAP1);Unigene0000764(camk2d1);Unigene0001605(EXOC2);Unigene0001975(CLDN3);Unigene0005119(EVPL);Unigene0008103(IRF2);Unigene0009574(PLEC);Unigene0010672(PARD6A);Unigene0014904(ZNF185);Unigene0014907(--);Unigene0015103(VASP);Unigene0016538(Pdcd6ip);Unigene0017927(SDC4);Unigene0019933(ITGB6);Unigene0020776(--);Unigene0020920(Sipa1l3);Unigene0023935(CD2AP);Unigene0027478(AQP3);Unigen…
GO:0030659	cytoplasmic vesicle membrane	59	973	0.000434136265174008	0.0131750918735416	Unigene0000257(IQGAP1);Unigene0000764(camk2d1);Unigene0000766(--);Unigene0000912(RAB11A);Unigene0001198(sec61al1);Unigene0003913(PDIA3);Unigene0006142(Copb2);Unigene0006343(SNX7);Unigene0007325(DNM2);Unigene0008415(Tmem59);Unigene0008690(ZFYVE27);Unigene0009044(SORL1);Unigene0010751(UMAD1);Unigene0011457(RAC1);Unigene0012804(Ldlrap1);Unigene0013227(ACAP2);Unigene0013703(TM9SF2);Unigene0014884(CLT…
GO:0019898	extrinsic component of membrane	22	262	0.000582235811250142	0.0169333581771916	Unigene0000257(IQGAP1);Unigene0004823(SYTL3);Unigene0006343(SNX7);Unigene0011457(RAC1);Unigene0025461(Numb);Unigene0032637(Prss8);Unigene0034333(--);Unigene0039240(ZAP70);Unigene0045063(Gng10);Unigene0046255(SEC23A);Unigene0048961(CTNNA1);Unigene0052639(PIK3R5);Unigene0057046(Zc3h12a);Unigene0057559(Srms);Unigene0058672(SNX33);Unigene0063430(jak1);Unigene0066169(GNA13);Unigene0066246(LCK);Unigene…
GO:0012506	vesicle membrane	59	990	0.000666890061363498	0.0182957574969257	Unigene0000257(IQGAP1);Unigene0000764(camk2d1);Unigene0000766(--);Unigene0000912(RAB11A);Unigene0001198(sec61al1);Unigene0003913(PDIA3);Unigene0006142(Copb2);Unigene0006343(SNX7);Unigene0007325(DNM2);Unigene0008415(Tmem59);Unigene0008690(ZFYVE27);Unigene0009044(SORL1);Unigene0010751(UMAD1);Unigene0011457(RAC1);Unigene0012804(Ldlrap1);Unigene0013227(ACAP2);Unigene0013703(TM9SF2);Unigene0014884(CLT…
GO:0010008	endosome membrane	30	410	0.000681503860917001	0.0182957574969257	Unigene0000912(RAB11A);Unigene0003913(PDIA3);Unigene0008415(Tmem59);Unigene0008690(ZFYVE27);Unigene0009044(SORL1);Unigene0010751(UMAD1);Unigene0011457(RAC1);Unigene0013227(ACAP2);Unigene0013703(TM9SF2);Unigene0015993(chmp2a);Unigene0016538(Pdcd6ip);Unigene0019122(Twf1);Unigene0023761(chmp4b);Unigene0025694(STAM2);Unigene0029350(TSPAN15);Unigene0031139(chmp1a);Unigene0032631(TPCN1);Unigene0034333(…
GO:0015629	actin cytoskeleton	36	530	0.000826095664032655	0.0213561027220294	Unigene0000257(IQGAP1);Unigene0004510(MYH16);Unigene0009079(ARHGEF5);Unigene0010062(arpc5-a);Unigene0010195(CAP1);Unigene0011457(RAC1);Unigene0013021(myo9aa);Unigene0014140(SEPTIN7);Unigene0014904(ZNF185);Unigene0014907(--);Unigene0015103(VASP);Unigene0016538(Pdcd6ip);Unigene0017471(HDAC4);Unigene0020920(Sipa1l3);Unigene0023935(CD2AP);Unigene0025730(MICALL1);Unigene0028526(Utrn);Unigene0029919(iv…
GO:0005764	lysosome	33	473	0.000857281037512159	0.0213707915779817	Unigene0000972(psen2);Unigene0005598(Dync1li2);Unigene0007941(IST1);Unigene0008415(Tmem59);Unigene0009464(TMEM150C);Unigene0010195(CAP1);Unigene0013671(GPC5);Unigene0017927(SDC4);Unigene0021848(Dpp7);Unigene0025598(SLC66A1);Unigene0026254(SLC15A4);Unigene0029400(NEU1);Unigene0030563(cfaD);Unigene0032631(TPCN1);Unigene0036652(LRBA);Unigene0038014(Tm9sf1);Unigene0043322(Tnfaip3);Unigene0047510(CPNE…
GO:0031234	extrinsic component of cytoplasmic side of plasma membrane	11	94	0.00101663025981514	0.0244692386672748	Unigene0000257(IQGAP1);Unigene0034333(--);Unigene0039240(ZAP70);Unigene0045063(Gng10);Unigene0057559(Srms);Unigene0063430(jak1);Unigene0066169(GNA13);Unigene0066246(LCK);Unigene0071572(SLA2);Unigene0073515(TYK2);Unigene0074443(Abl1)
GO:0000323	lytic vacuole	34	502	0.00119702935661181	0.0278508830305016	Unigene0000972(psen2);Unigene0005598(Dync1li2);Unigene0007941(IST1);Unigene0008415(Tmem59);Unigene0009464(TMEM150C);Unigene0010195(CAP1);Unigene0013671(GPC5);Unigene0017927(SDC4);Unigene0021848(Dpp7);Unigene0025598(SLC66A1);Unigene0026254(SLC15A4);Unigene0029400(NEU1);Unigene0030563(cfaD);Unigene0032631(TPCN1);Unigene0036652(LRBA);Unigene0038014(Tm9sf1);Unigene0043322(Tnfaip3);Unigene0046671(TMED…
GO:0032160	septin filament array	2	2	0.00150023562778592	0.0337794989740185	Unigene0014140(SEPTIN7);Unigene0046613(--)
GO:0098791	Golgi apparatus subcompartment	43	696	0.00179571828558651	0.0391691051043557	Unigene0000288(GALNT7);Unigene0000912(RAB11A);Unigene0000972(psen2);Unigene0006142(Copb2);Unigene0006187(CUX1);Unigene0007325(DNM2);Unigene0007412(PLK3);Unigene0008415(Tmem59);Unigene0009044(SORL1);Unigene0011457(RAC1);Unigene0014056(Ugcg);Unigene0016691(Galnt4);Unigene0016961(MGAT2);Unigene0020994(zdhhc21);Unigene0023672(ergic1);Unigene0023878(Golga4);Unigene0031100(Sptbn1);Unigene0031375(st6gal…
GO:0005775	vacuolar lumen	12	123	0.00296561910483088	0.0627273374294532	Unigene0007941(IST1);Unigene0010195(CAP1);Unigene0013671(GPC5);Unigene0017927(SDC4);Unigene0021848(Dpp7);Unigene0029400(NEU1);Unigene0058138(Dapk2);Unigene0072049(SMPD1);Unigene0074514(GLB1);Unigene0076411(HEXA);Unigene0076508(CTSK);Unigene0081791(Fuca2)
GO:0030135	coated vesicle	21	282	0.00335890849895628	0.0663910973410042	Unigene0001605(EXOC2);Unigene0006142(Copb2);Unigene0007325(DNM2);Unigene0008732(fcho2);Unigene0012804(Ldlrap1);Unigene0014884(CLTA);Unigene0024307(VWF);Unigene0025461(Numb);Unigene0030428(--);Unigene0041142(--);Unigene0046255(SEC23A);Unigene0046671(TMED10);Unigene0046809(Epn2);Unigene0048359(Rabac1);Unigene0060177(CLINT1);Unigene0060258(SCYL2);Unigene0060721(AP1S1);Unigene0068857(ECE1);Unigene007…
GO:0055037	recycling endosome	14	158	0.00340232036542674	0.0663910973410042	Unigene0000912(RAB11A);Unigene0001605(EXOC2);Unigene0003913(PDIA3);Unigene0005532(TNIK);Unigene0008690(ZFYVE27);Unigene0009044(SORL1);Unigene0011457(RAC1);Unigene0012804(Ldlrap1);Unigene0013227(ACAP2);Unigene0016538(Pdcd6ip);Unigene0026012(AVL9);Unigene0026014(AVL9);Unigene0049506(RNF11);Unigene0052524(SGK3)
GO:0030140	trans-Golgi network transport vesicle	5	27	0.00342418267088274	0.0663910973410042	Unigene0012804(Ldlrap1);Unigene0014884(CLTA);Unigene0046671(TMED10);Unigene0060721(AP1S1);Unigene0080149(Tmed9)
GO:0005795	Golgi stack	12	131	0.00495080607057997	0.0933962874936438	Unigene0000288(GALNT7);Unigene0006142(Copb2);Unigene0007412(PLK3);Unigene0008415(Tmem59);Unigene0009044(SORL1);Unigene0016961(MGAT2);Unigene0023878(Golga4);Unigene0031375(st6gal2);Unigene0040814(dnmbp);Unigene0059016(Gak);Unigene0063193(GALNT3);Unigene0081801(GOLPH3L)
GO:0042641	actomyosin	9	86	0.00603390104561481	0.110652123659447	Unigene0014140(SEPTIN7);Unigene0016538(Pdcd6ip);Unigene0017471(HDAC4);Unigene0020920(Sipa1l3);Unigene0033461(Hdac4);Unigene0038213(ACTN4);Unigene0046613(--);Unigene0057850(WDR1);Unigene0059204(FBLIM1)
GO:0005773	vacuole	38	640	0.00618256851392323	0.110652123659447	Unigene0000972(psen2);Unigene0005598(Dync1li2);Unigene0007941(IST1);Unigene0008415(Tmem59);Unigene0009464(TMEM150C);Unigene0010195(CAP1);Unigene0013671(GPC5);Unigene0017927(SDC4);Unigene0021848(Dpp7);Unigene0025598(SLC66A1);Unigene0026254(SLC15A4);Unigene0029400(NEU1);Unigene0030563(cfaD);Unigene0032291(ATG16L1);Unigene0032631(TPCN1);Unigene0036652(LRBA);Unigene0038014(Tm9sf1);Unigene0043322(Tnfa…
GO:0005886	plasma membrane	195	4303	0.00664741746475265	0.115997434759934	Unigene0000057(--);Unigene0000257(IQGAP1);Unigene0000764(camk2d1);Unigene0000766(--);Unigene0000912(RAB11A);Unigene0000972(psen2);Unigene0001198(sec61al1);Unigene0001605(EXOC2);Unigene0001613(TNFRSF11A);Unigene0001975(CLDN3);Unigene0002092(PPP1R16B);Unigene0002834(SEPTIN2);Unigene0002925(ptgis);Unigene0003582(ETS2);Unigene0003913(PDIA3);Unigene0004823(SYTL3);Unigene0005119(EVPL);Unigene0005357(Ar…
GO:0071944	cell periphery	212	4727	0.00707742949976388	0.120488921727688	Unigene0000057(--);Unigene0000257(IQGAP1);Unigene0000589(TMEM131);Unigene0000764(camk2d1);Unigene0000766(--);Unigene0000912(RAB11A);Unigene0000972(psen2);Unigene0001198(sec61al1);Unigene0001605(EXOC2);Unigene0001613(TNFRSF11A);Unigene0001975(CLDN3);Unigene0002012(P3h2);Unigene0002092(PPP1R16B);Unigene0002834(SEPTIN2);Unigene0002925(ptgis);Unigene0003582(ETS2);Unigene0003913(PDIA3);Unigene0004823(…
GO:0031984	organelle subcompartment	76	1486	0.00757304980214336	0.121711629527757	Unigene0000288(GALNT7);Unigene0000296(Gpat4);Unigene0000532(Elovl7);Unigene0000764(camk2d1);Unigene0000912(RAB11A);Unigene0000972(psen2);Unigene0001198(sec61al1);Unigene0002925(ptgis);Unigene0003913(PDIA3);Unigene0005990(slc37a2);Unigene0006142(Copb2);Unigene0006187(CUX1);Unigene0007325(DNM2);Unigene0007412(PLK3);Unigene0008415(Tmem59);Unigene0008524(SPTLC3);Unigene0008690(ZFYVE27);Unigene0009044…
GO:0034362	low-density lipoprotein particle	3	11	0.00757653318517359	0.121711629527757	Unigene0009044(SORL1);Unigene0021567(PLA2G7);Unigene0040921(Lsr)
GO:0000139	Golgi membrane	35	589	0.00828844053326123	0.121711629527757	Unigene0000288(GALNT7);Unigene0000972(psen2);Unigene0006142(Copb2);Unigene0006187(CUX1);Unigene0007325(DNM2);Unigene0008415(Tmem59);Unigene0009044(SORL1);Unigene0011457(RAC1);Unigene0014056(Ugcg);Unigene0016691(Galnt4);Unigene0020994(zdhhc21);Unigene0023672(ergic1);Unigene0023878(Golga4);Unigene0031100(Sptbn1);Unigene0031375(st6gal2);Unigene0034747(HEPACAM2);Unigene0038097(prkci);Unigene0040868(c…
GO:0043229	intracellular organelle	454	10927	0.00840658464911666	0.121711629527757	Unigene0000078(mapk12);Unigene0000092(Elf3);Unigene0000125(RUNX3);Unigene0000257(IQGAP1);Unigene0000259(VPS13A);Unigene0000288(GALNT7);Unigene0000296(Gpat4);Unigene0000532(Elovl7);Unigene0000764(camk2d1);Unigene0000766(--);Unigene0000777(EP300);Unigene0000830(DUSP6);Unigene0000912(RAB11A);Unigene0000972(psen2);Unigene0001164(Plec);Unigene0001198(sec61al1);Unigene0001227(Pum1);Unigene0001589(COX6A…
GO:0033093	Weibel-Palade body	2	4	0.00854422614163339	0.121711629527757	Unigene0024307(VWF);Unigene0068857(ECE1)
GO:0035003	subapical complex	2	4	0.00854422614163339	0.121711629527757	Unigene0001605(EXOC2);Unigene0038097(prkci)
GO:0042105	alpha-beta T cell receptor complex	2	4	0.00854422614163339	0.121711629527757	Unigene0020776(--);Unigene0070874(--)
GO:0061689	tricellular tight junction	2	4	0.00854422614163339	0.121711629527757	Unigene0020920(Sipa1l3);Unigene0040921(Lsr)
GO:0005765	lysosomal membrane	17	232	0.00913522264362472	0.126816369065974	Unigene0000972(psen2);Unigene0008415(Tmem59);Unigene0009464(TMEM150C);Unigene0025598(SLC66A1);Unigene0026254(SLC15A4);Unigene0029400(NEU1);Unigene0032631(TPCN1);Unigene0038014(Tm9sf1);Unigene0047510(CPNE1);Unigene0047917(mfsd8);Unigene0049771(Pgap6);Unigene0055278(PLEKHF2);Unigene0060218(Rilp);Unigene0060721(AP1S1);Unigene0072049(SMPD1);Unigene0073788(CPNE3);Unigene0081182(SPHK2)
GO:0005938	cell cortex	25	388	0.00930713818753554	0.126816369065974	Unigene0000972(psen2);Unigene0001605(EXOC2);Unigene0002834(SEPTIN2);Unigene0006467(ric8b);Unigene0009329(--);Unigene0010195(CAP1);Unigene0010672(PARD6A);Unigene0014140(SEPTIN7);Unigene0023935(CD2AP);Unigene0025730(MICALL1);Unigene0028526(Utrn);Unigene0031100(Sptbn1);Unigene0035663(LD);Unigene0038097(prkci);Unigene0038213(ACTN4);Unigene0044356(PLEKHA1);Unigene0046613(--);Unigene0051667(MYO9B);Unig…
GO:0051286	cell tip	5	34	0.00944763781007254	0.126816369065974	Unigene0001605(EXOC2);Unigene0026254(SLC15A4);Unigene0047992(gmppb);Unigene0057470(Bin3);Unigene0057850(WDR1)
GO:0030479	actin cortical patch	3	12	0.00981425494445677	0.126820276073712	Unigene0057470(Bin3);Unigene0057850(WDR1);Unigene0069345(Sh3yl1)
GO:0061645	endocytic patch	3	12	0.00981425494445677	0.126820276073712	Unigene0057470(Bin3);Unigene0057850(WDR1);Unigene0069345(Sh3yl1)
GO:0110165	cellular anatomical entity	691	17637	0.00999300169635269	0.126820276073712	Unigene0000057(--);Unigene0000078(mapk12);Unigene0000092(Elf3);Unigene0000125(RUNX3);Unigene0000187(PDZD2);Unigene0000257(IQGAP1);Unigene0000259(VPS13A);Unigene0000288(GALNT7);Unigene0000296(Gpat4);Unigene0000308(Cd81);Unigene0000310(F2r);Unigene0000506(Mpzl3);Unigene0000532(Elovl7);Unigene0000589(TMEM131);Unigene0000764(camk2d1);Unigene0000766(--);Unigene0000777(EP300);Unigene0000830(DUSP6);Unig…
GO:0048471	perinuclear region of cytoplasm	42	749	0.0106749644757805	0.133055807215978	Unigene0000764(camk2d1);Unigene0000912(RAB11A);Unigene0000972(psen2);Unigene0002092(PPP1R16B);Unigene0005532(TNIK);Unigene0005942(Ranbp2);Unigene0007325(DNM2);Unigene0009044(SORL1);Unigene0015947(Pde4b);Unigene0016691(Galnt4);Unigene0020304(Tpd52);Unigene0023935(CD2AP);Unigene0030260(ITPR3);Unigene0031100(Sptbn1);Unigene0032987(rhpn2);Unigene0036269(Cpd);Unigene0038213(ACTN4);Unigene0039512(RASEF…
GO:0043231	intracellular membrane-bounded organelle	406	9731	0.0137260964621812	0.166988425848377	Unigene0000078(mapk12);Unigene0000092(Elf3);Unigene0000125(RUNX3);Unigene0000257(IQGAP1);Unigene0000259(VPS13A);Unigene0000288(GALNT7);Unigene0000296(Gpat4);Unigene0000532(Elovl7);Unigene0000764(camk2d1);Unigene0000766(--);Unigene0000777(EP300);Unigene0000830(DUSP6);Unigene0000912(RAB11A);Unigene0000972(psen2);Unigene0001198(sec61al1);Unigene0001227(Pum1);Unigene0001589(COX6A1);Unigene0001605(EXO…
GO:1990604	IRE1-TRAF2-ASK1 complex	2	5	0.0138758290819569	0.166988425848377	Unigene0063865(ERN1);Unigene0066640(ERN1)
GO:0016363	nuclear matrix	9	99	0.0146272439749162	0.17304773380494	Unigene0024477(Satb2);Unigene0031100(Sptbn1);Unigene0031139(chmp1a);Unigene0031755(RGS12);Unigene0033343(SATB1);Unigene0041069(ATXN1);Unigene0064394(MYB);Unigene0069721(Cebpb);Unigene0079563(znf703)
GO:0060187	cell pole	5	38	0.0150193472922136	0.174725073499418	Unigene0001605(EXOC2);Unigene0026254(SLC15A4);Unigene0047992(gmppb);Unigene0057470(Bin3);Unigene0057850(WDR1)
GO:0043226	organelle	460	11162	0.0155419305469683	0.177840451176785	Unigene0000078(mapk12);Unigene0000092(Elf3);Unigene0000125(RUNX3);Unigene0000257(IQGAP1);Unigene0000259(VPS13A);Unigene0000288(GALNT7);Unigene0000296(Gpat4);Unigene0000532(Elovl7);Unigene0000764(camk2d1);Unigene0000766(--);Unigene0000777(EP300);Unigene0000830(DUSP6);Unigene0000912(RAB11A);Unigene0000972(psen2);Unigene0001164(Plec);Unigene0001198(sec61al1);Unigene0001227(Pum1);Unigene0001589(COX6A…
GO:0005615	extracellular space	44	813	0.0161003957905961	0.181259294545743	Unigene0000766(--);Unigene0000912(RAB11A);Unigene0002925(ptgis);Unigene0003913(PDIA3);Unigene0004276(CA6);Unigene0005296(Spink1l);Unigene0005357(Arhgdia);Unigene0007941(IST1);Unigene0009044(SORL1);Unigene0011639(Gas6);Unigene0012959(sema3d);Unigene0013671(GPC5);Unigene0014313(HPGD);Unigene0016538(Pdcd6ip);Unigene0019122(Twf1);Unigene0021567(PLA2G7);Unigene0022359(moxd2);Unigene0024307(VWF);Unigen…
GO:0009925	basal plasma membrane	15	212	0.0184046517846274	0.191115828460344	Unigene0009574(PLEC);Unigene0012804(Ldlrap1);Unigene0014313(HPGD);Unigene0015763(slc12a2);Unigene0016538(Pdcd6ip);Unigene0025461(Numb);Unigene0027478(AQP3);Unigene0028809(rhbg);Unigene0049053(LEPR);Unigene0053185(Bmpr2);Unigene0055877(ERBB2);Unigene0055934(Slc4a11);Unigene0075448(St14);Unigene0076730(cxadr);Unigene0081192(Slco2b1)
GO:0016323	basolateral plasma membrane	15	212	0.0184046517846274	0.191115828460344	Unigene0009574(PLEC);Unigene0012804(Ldlrap1);Unigene0014313(HPGD);Unigene0015763(slc12a2);Unigene0016538(Pdcd6ip);Unigene0025461(Numb);Unigene0027478(AQP3);Unigene0028809(rhbg);Unigene0049053(LEPR);Unigene0053185(Bmpr2);Unigene0055877(ERBB2);Unigene0055934(Slc4a11);Unigene0075448(St14);Unigene0076730(cxadr);Unigene0081192(Slco2b1)
GO:0005934	cellular bud tip	3	15	0.0186187340047326	0.191115828460344	Unigene0001605(EXOC2);Unigene0026012(AVL9);Unigene0026014(AVL9)
GO:0005937	mating projection	3	15	0.0186187340047326	0.191115828460344	Unigene0001605(EXOC2);Unigene0057470(Bin3);Unigene0057850(WDR1)
GO:0043332	mating projection tip	3	15	0.0186187340047326	0.191115828460344	Unigene0001605(EXOC2);Unigene0057470(Bin3);Unigene0057850(WDR1)
GO:1990909	Wnt signalosome	3	15	0.0186187340047326	0.191115828460344	Unigene0009995(fzd7-b);Unigene0025000(DVL3);Unigene0082613(FZD1)
GO:0005770	late endosome	16	232	0.0189506679304246	0.19170385819473	Unigene0000912(RAB11A);Unigene0005598(Dync1li2);Unigene0008415(Tmem59);Unigene0009044(SORL1);Unigene0015993(chmp2a);Unigene0016538(Pdcd6ip);Unigene0023761(chmp4b);Unigene0029350(TSPAN15);Unigene0031139(chmp1a);Unigene0034333(--);Unigene0034734(VPS37A);Unigene0060218(Rilp);Unigene0061955(chmp1b);Unigene0062879(Gnpnat1);Unigene0066467(VPS28);Unigene0071572(SLA2)
GO:0001533	cornified envelope	2	6	0.0202826901685486	0.196629413022874	Unigene0005119(EVPL);Unigene0077249(--)
GO:0031166	integral component of vacuolar membrane	2	6	0.0202826901685486	0.196629413022874	Unigene0025598(SLC66A1);Unigene0079880(ENTPD4)
GO:0031310	intrinsic component of vacuolar membrane	2	6	0.0202826901685486	0.196629413022874	Unigene0025598(SLC66A1);Unigene0079880(ENTPD4)
GO:0005793	endoplasmic reticulum-Golgi intermediate compartment	8	88	0.0207203305735334	0.19812042110036	Unigene0006903(UGGT1);Unigene0007941(IST1);Unigene0023672(ergic1);Unigene0046671(TMED10);Unigene0049618(RAB1A);Unigene0058313(FN1);Unigene0062879(Gnpnat1);Unigene0080149(Tmed9)
GO:0098852	lytic vacuole membrane	17	255	0.0213972552700786	0.201828164574525	Unigene0000972(psen2);Unigene0008415(Tmem59);Unigene0009464(TMEM150C);Unigene0025598(SLC66A1);Unigene0026254(SLC15A4);Unigene0029400(NEU1);Unigene0032631(TPCN1);Unigene0038014(Tm9sf1);Unigene0047510(CPNE1);Unigene0047917(mfsd8);Unigene0049771(Pgap6);Unigene0055278(PLEKHF2);Unigene0060218(Rilp);Unigene0060721(AP1S1);Unigene0072049(SMPD1);Unigene0073788(CPNE3);Unigene0081182(SPHK2)
GO:0030130	clathrin coat of trans-Golgi network vesicle	3	16	0.0222680409133433	0.206146812751597	Unigene0012804(Ldlrap1);Unigene0014884(CLTA);Unigene0060721(AP1S1)
GO:0031093	platelet alpha granule lumen	5	42	0.0224457847695149	0.206146812751597	Unigene0009805(CYRIB);Unigene0011639(Gas6);Unigene0024307(VWF);Unigene0038213(ACTN4);Unigene0058313(FN1)
GO:0005766	primary lysosome	8	92	0.0262752344893454	0.232174050974691	Unigene0007941(IST1);Unigene0010195(CAP1);Unigene0021848(Dpp7);Unigene0047510(CPNE1);Unigene0073788(CPNE3);Unigene0074514(GLB1);Unigene0076411(HEXA);Unigene0081791(Fuca2)
GO:0042582	azurophil granule	8	92	0.0262752344893454	0.232174050974691	Unigene0007941(IST1);Unigene0010195(CAP1);Unigene0021848(Dpp7);Unigene0047510(CPNE1);Unigene0073788(CPNE3);Unigene0074514(GLB1);Unigene0076411(HEXA);Unigene0081791(Fuca2)
GO:0012510	trans-Golgi network transport vesicle membrane	3	17	0.0262775788352444	0.232174050974691	Unigene0012804(Ldlrap1);Unigene0014884(CLTA);Unigene0060721(AP1S1)
GO:0030125	clathrin vesicle coat	4	30	0.0275519071777622	0.233883418559617	Unigene0012804(Ldlrap1);Unigene0014884(CLTA);Unigene0046809(Epn2);Unigene0060721(AP1S1)
GO:0031105	septin complex	2	7	0.027673688009161	0.233883418559617	Unigene0014140(SEPTIN7);Unigene0046613(--)
GO:0043202	lysosomal lumen	7	76	0.0277153291684807	0.233883418559617	Unigene0013671(GPC5);Unigene0017927(SDC4);Unigene0029400(NEU1);Unigene0072049(SMPD1);Unigene0074514(GLB1);Unigene0076411(HEXA);Unigene0076508(CTSK)
GO:0032153	cell division site	8	93	0.0278113520636794	0.233883418559617	Unigene0000912(RAB11A);Unigene0002834(SEPTIN2);Unigene0014140(SEPTIN7);Unigene0026254(SLC15A4);Unigene0041642(rhoac);Unigene0046613(--);Unigene0057470(Bin3);Unigene0079528(LRCH3)
GO:0000813	ESCRT I complex	3	18	0.0306461860904515	0.251659269307472	Unigene0010751(UMAD1);Unigene0034734(VPS37A);Unigene0066467(VPS28)
GO:0042613	MHC class II protein complex	3	18	0.0306461860904515	0.251659269307472	Unigene0033059(H2-Eb1);Unigene0062456(H2-Ea);Unigene0081864(--)
GO:0045178	basal part of cell	15	229	0.0336321618664797	0.27296801142794	Unigene0009574(PLEC);Unigene0012804(Ldlrap1);Unigene0014313(HPGD);Unigene0015763(slc12a2);Unigene0016538(Pdcd6ip);Unigene0025461(Numb);Unigene0027478(AQP3);Unigene0028809(rhbg);Unigene0049053(LEPR);Unigene0053185(Bmpr2);Unigene0055877(ERBB2);Unigene0055934(Slc4a11);Unigene0075448(St14);Unigene0076730(cxadr);Unigene0081192(Slco2b1)
GO:0005576	extracellular region	96	2069	0.0342390488817566	0.27327538955446	Unigene0000766(--);Unigene0000912(RAB11A);Unigene0001124(--);Unigene0001239(--);Unigene0002012(P3h2);Unigene0002082(--);Unigene0002925(ptgis);Unigene0003913(PDIA3);Unigene0004276(CA6);Unigene0005296(Spink1l);Unigene0005357(Arhgdia);Unigene0005619(mmp11);Unigene0007941(IST1);Unigene0008089(Lifr);Unigene0009044(SORL1);Unigene0009805(CYRIB);Unigene0010195(CAP1);Unigene0010522(--);Unigene0010984(olfm…
GO:0097227	sperm annulus	2	8	0.0359631322044779	0.27327538955446	Unigene0014140(SEPTIN7);Unigene0046613(--)
GO:0035578	azurophil granule lumen	5	48	0.0374559563874087	0.27327538955446	Unigene0007941(IST1);Unigene0010195(CAP1);Unigene0021848(Dpp7);Unigene0074514(GLB1);Unigene0081791(Fuca2)
GO:0009433	bacterial-type flagellum basal body, C ring	1	1	0.0387596899224807	0.27327538955446	Unigene0004094(PHKG2)
GO:0031302	intrinsic component of endosome membrane	1	1	0.0387596899224807	0.27327538955446	Unigene0068857(ECE1)
GO:0031520	plasma membrane of cell tip	1	1	0.0387596899224807	0.27327538955446	Unigene0026254(SLC15A4)
GO:0034423	autophagosome lumen	1	1	0.0387596899224807	0.27327538955446	Unigene0058138(Dapk2)
GO:0034669	integrin alpha4-beta7 complex	1	1	0.0387596899224807	0.27327538955446	Unigene0060114(Itgb7)
GO:0061836	intranuclear rod	1	1	0.0387596899224807	0.27327538955446	Unigene0057850(WDR1)
GO:0071627	integral component of fungal-type vacuolar membrane	1	1	0.0387596899224807	0.27327538955446	Unigene0025598(SLC66A1)
GO:0071628	intrinsic component of fungal-type vacuolar membrane	1	1	0.0387596899224807	0.27327538955446	Unigene0025598(SLC66A1)
GO:1990332	Ire1 complex	1	1	0.0387596899224807	0.27327538955446	Unigene0063865(ERN1)
GO:1990528	Rvs161p-Rvs167p complex	1	1	0.0387596899224807	0.27327538955446	Unigene0057470(Bin3)
GO:0030864	cortical actin cytoskeleton	7	82	0.0396410531126651	0.274101779232446	Unigene0010195(CAP1);Unigene0028526(Utrn);Unigene0031100(Sptbn1);Unigene0038097(prkci);Unigene0057470(Bin3);Unigene0057850(WDR1);Unigene0069345(Sh3yl1)
GO:0005876	spindle microtubule	6	65	0.0397140635119543	0.274101779232446	Unigene0000912(RAB11A);Unigene0008400(PARP4);Unigene0037709(polb);Unigene0064455(PARP4);Unigene0064456(PARP4);Unigene0080977(--)
GO:0030176	integral component of endoplasmic reticulum membrane	12	175	0.040087603176944	0.274101779232446	Unigene0000296(Gpat4);Unigene0000532(Elovl7);Unigene0001198(sec61al1);Unigene0003913(PDIA3);Unigene0005990(slc37a2);Unigene0008690(ZFYVE27);Unigene0013355(fitm2);Unigene0020235(Slc37a1);Unigene0039177(ext1a);Unigene0053328(Ubxn8);Unigene0063865(ERN1);Unigene0080365(pigb)
GO:0005935	cellular bud neck	3	20	0.0404476837549311	0.274101779232446	Unigene0001605(EXOC2);Unigene0026012(AVL9);Unigene0026014(AVL9)
GO:0030141	secretory granule	30	554	0.0413731369763276	0.277677400091122	Unigene0000257(IQGAP1);Unigene0000259(VPS13A);Unigene0000766(--);Unigene0003913(PDIA3);Unigene0005296(Spink1l);Unigene0007941(IST1);Unigene0009805(CYRIB);Unigene0010195(CAP1);Unigene0011639(Gas6);Unigene0017142(VPS13A);Unigene0021848(Dpp7);Unigene0022359(moxd2);Unigene0024307(VWF);Unigene0026254(SLC15A4);Unigene0029400(NEU1);Unigene0030260(ITPR3);Unigene0038213(ACTN4);Unigene0046671(TMED10);Unige…
GO:0032154	cleavage furrow	6	67	0.0450207486649905	0.296784860238245	Unigene0000912(RAB11A);Unigene0002834(SEPTIN2);Unigene0014140(SEPTIN7);Unigene0041642(rhoac);Unigene0046613(--);Unigene0079528(LRCH3)
GO:0030121	AP-1 adaptor complex	2	9	0.0450704802081002	0.296784860238245	Unigene0012804(Ldlrap1);Unigene0060721(AP1S1)
GO:0042611	MHC protein complex	3	21	0.0458705000800939	0.299064416630137	Unigene0033059(H2-Eb1);Unigene0062456(H2-Ea);Unigene0081864(--)
GO:0031227	intrinsic component of endoplasmic reticulum membrane	12	179	0.0462735773582448	0.299064416630137	Unigene0000296(Gpat4);Unigene0000532(Elovl7);Unigene0001198(sec61al1);Unigene0003913(PDIA3);Unigene0005990(slc37a2);Unigene0008690(ZFYVE27);Unigene0013355(fitm2);Unigene0020235(Slc37a1);Unigene0039177(ext1a);Unigene0053328(Ubxn8);Unigene0063865(ERN1);Unigene0080365(pigb)
GO:0030665	clathrin-coated vesicle membrane	7	87	0.0518125527666909	0.33179047551514	Unigene0012804(Ldlrap1);Unigene0014884(CLTA);Unigene0030428(--);Unigene0041142(--);Unigene0046809(Epn2);Unigene0060721(AP1S1);Unigene0070874(--)
GO:0030055	cell-substrate junction	12	183	0.0530877963682258	0.336866198772924	Unigene0000257(IQGAP1);Unigene0008103(IRF2);Unigene0009574(PLEC);Unigene0014904(ZNF185);Unigene0014907(--);Unigene0015103(VASP);Unigene0017927(SDC4);Unigene0019933(ITGB6);Unigene0059016(Gak);Unigene0059204(FBLIM1);Unigene0073788(CPNE3);Unigene0082329(Ptk2b)
GO:0005771	multivesicular body	4	37	0.053815330699537	0.33840631376826	Unigene0000912(RAB11A);Unigene0009044(SORL1);Unigene0015993(chmp2a);Unigene0016538(Pdcd6ip)
GO:0031594	neuromuscular junction	7	88	0.0544995349315316	0.339648887341152	Unigene0000764(camk2d1);Unigene0000972(psen2);Unigene0017471(HDAC4);Unigene0023312(Syngr2);Unigene0028526(Utrn);Unigene0033461(Hdac4);Unigene0076730(cxadr)
GO:0005884	actin filament	7	89	0.0572719385080728	0.347350763799961	Unigene0000257(IQGAP1);Unigene0011457(RAC1);Unigene0023935(CD2AP);Unigene0035663(LD);Unigene0051667(MYO9B);Unigene0057470(Bin3);Unigene0057850(WDR1)
GO:0005640	nuclear outer membrane	3	23	0.0577259149008531	0.347350763799961	Unigene0009329(--);Unigene0030260(ITPR3);Unigene0065903(ano10)
GO:0005933	cellular bud	3	23	0.0577259149008531	0.347350763799961	Unigene0001605(EXOC2);Unigene0026012(AVL9);Unigene0026014(AVL9)
GO:0005940	septin ring	3	23	0.0577259149008531	0.347350763799961	Unigene0014140(SEPTIN7);Unigene0025730(MICALL1);Unigene0046613(--)
GO:0031090	organelle membrane	139	3172	0.0590092194544263	0.352037907514441	Unigene0000257(IQGAP1);Unigene0000288(GALNT7);Unigene0000296(Gpat4);Unigene0000532(Elovl7);Unigene0000764(camk2d1);Unigene0000766(--);Unigene0000912(RAB11A);Unigene0000972(psen2);Unigene0001198(sec61al1);Unigene0001589(COX6A1);Unigene0002834(SEPTIN2);Unigene0002854(--);Unigene0002925(ptgis);Unigene0003913(PDIA3);Unigene0005942(Ranbp2);Unigene0005990(slc37a2);Unigene0006142(Copb2);Unigene0006187(C…
GO:0030863	cortical cytoskeleton	8	109	0.0612635073113684	0.359343933641472	Unigene0010195(CAP1);Unigene0028526(Utrn);Unigene0031100(Sptbn1);Unigene0038097(prkci);Unigene0038213(ACTN4);Unigene0057470(Bin3);Unigene0057850(WDR1);Unigene0069345(Sh3yl1)
GO:0031902	late endosome membrane	8	109	0.0612635073113684	0.359343933641472	Unigene0008415(Tmem59);Unigene0015993(chmp2a);Unigene0023761(chmp4b);Unigene0029350(TSPAN15);Unigene0034734(VPS37A);Unigene0060218(Rilp);Unigene0061955(chmp1b);Unigene0066467(VPS28)
GO:0005925	focal adhesion	11	169	0.0648763485321325	0.377364093961904	Unigene0000257(IQGAP1);Unigene0008103(IRF2);Unigene0014904(ZNF185);Unigene0014907(--);Unigene0015103(VASP);Unigene0017927(SDC4);Unigene0019933(ITGB6);Unigene0059016(Gak);Unigene0059204(FBLIM1);Unigene0073788(CPNE3);Unigene0082329(Ptk2b)
GO:0099503	secretory vesicle	35	696	0.0699481353427763	0.403502466688082	Unigene0000257(IQGAP1);Unigene0000259(VPS13A);Unigene0000766(--);Unigene0003913(PDIA3);Unigene0004823(SYTL3);Unigene0005296(Spink1l);Unigene0007941(IST1);Unigene0009805(CYRIB);Unigene0010195(CAP1);Unigene0011639(Gas6);Unigene0015947(Pde4b);Unigene0017142(VPS13A);Unigene0021848(Dpp7);Unigene0022359(moxd2);Unigene0023312(Syngr2);Unigene0024307(VWF);Unigene0026254(SLC15A4);Unigene0029400(NEU1);Unige…
GO:0030427	site of polarized growth	14	235	0.0740632119056369	0.423738704181431	Unigene0000257(IQGAP1);Unigene0000972(psen2);Unigene0001605(EXOC2);Unigene0007325(DNM2);Unigene0008690(ZFYVE27);Unigene0010672(PARD6A);Unigene0011338(TSHZ3);Unigene0026012(AVL9);Unigene0026014(AVL9);Unigene0028526(Utrn);Unigene0057470(Bin3);Unigene0057850(WDR1);Unigene0074443(Abl1);Unigene0076730(cxadr)
GO:0034685	integrin alphav-beta6 complex	1	2	0.0760191442171755	0.423963286481181	Unigene0019933(ITGB6)
GO:0036457	keratohyalin granule	1	2	0.0760191442171755	0.423963286481181	Unigene0077249(--)
GO:0097356	perinucleolar compartment	1	2	0.0760191442171755	0.423963286481181	Unigene0009574(PLEC)
GO:0071782	endoplasmic reticulum tubular network	3	26	0.0779013008006588	0.423963286481181	Unigene0008690(ZFYVE27);Unigene0009329(--);Unigene0061112(reep5)
GO:0090543	Flemming body	3	26	0.0779013008006588	0.423963286481181	Unigene0001605(EXOC2);Unigene0007941(IST1);Unigene0016538(Pdcd6ip)
GO:0030054	cell junction	73	1598	0.0781059982230614	0.423963286481181	Unigene0000257(IQGAP1);Unigene0000764(camk2d1);Unigene0000912(RAB11A);Unigene0000972(psen2);Unigene0001605(EXOC2);Unigene0001975(CLDN3);Unigene0004823(SYTL3);Unigene0005119(EVPL);Unigene0007325(DNM2);Unigene0008103(IRF2);Unigene0008732(fcho2);Unigene0009079(ARHGEF5);Unigene0009574(PLEC);Unigene0010672(PARD6A);Unigene0011457(RAC1);Unigene0014140(SEPTIN7);Unigene0014904(ZNF185);Unigene0014907(--);U…
GO:0001726	ruffle	10	155	0.0794819002679173	0.423963286481181	Unigene0000257(IQGAP1);Unigene0007325(DNM2);Unigene0010672(PARD6A);Unigene0011457(RAC1);Unigene0023935(CD2AP);Unigene0044356(PLEKHA1);Unigene0051667(MYO9B);Unigene0069345(Sh3yl1);Unigene0074443(Abl1);Unigene0075616(PLCG1)
GO:0055038	recycling endosome membrane	5	60	0.0824649558128796	0.423963286481181	Unigene0000912(RAB11A);Unigene0003913(PDIA3);Unigene0008690(ZFYVE27);Unigene0011457(RAC1);Unigene0013227(ACAP2)
GO:0042470	melanosome	7	97	0.082553371253668	0.423963286481181	Unigene0003913(PDIA3);Unigene0011457(RAC1);Unigene0016538(Pdcd6ip);Unigene0017163(Slco3a1);Unigene0023403(--);Unigene0046671(TMED10);Unigene0066169(GNA13)
GO:0048770	pigment granule	7	97	0.082553371253668	0.423963286481181	Unigene0003913(PDIA3);Unigene0011457(RAC1);Unigene0016538(Pdcd6ip);Unigene0017163(Slco3a1);Unigene0023403(--);Unigene0046671(TMED10);Unigene0066169(GNA13)
GO:0030027	lamellipodium	11	177	0.0837398984732067	0.423963286481181	Unigene0007280(inppl1a);Unigene0007325(DNM2);Unigene0009355(inppl1b);Unigene0011457(RAC1);Unigene0015103(VASP);Unigene0037361(--);Unigene0048961(CTNNA1);Unigene0051667(MYO9B);Unigene0057850(WDR1);Unigene0075616(PLCG1);Unigene0082442(phactr4a)
GO:0016459	myosin complex	8	117	0.0847116795081481	0.423963286481181	Unigene0004510(MYH16);Unigene0013021(myo9aa);Unigene0025730(MICALL1);Unigene0051334(Myo1e);Unigene0051667(MYO9B);Unigene0054877(MYH11);Unigene0067007(Myo3b);Unigene0082930(MYO10)
GO:0031300	intrinsic component of organelle membrane	20	370	0.0848747348767411	0.423963286481181	Unigene0000296(Gpat4);Unigene0000532(Elovl7);Unigene0001198(sec61al1);Unigene0003913(PDIA3);Unigene0005990(slc37a2);Unigene0006187(CUX1);Unigene0008690(ZFYVE27);Unigene0008697(TMEM43);Unigene0013355(fitm2);Unigene0020235(Slc37a1);Unigene0025598(SLC66A1);Unigene0039177(ext1a);Unigene0046198(Gpd2);Unigene0053328(Ubxn8);Unigene0063865(ERN1);Unigene0068385(--);Unigene0068857(ECE1);Unigene0072553(zdhh…
GO:0000421	autophagosome membrane	3	27	0.08522385743089	0.423963286481181	Unigene0032291(ATG16L1);Unigene0038014(Tm9sf1);Unigene0079880(ENTPD4)
GO:0034358	plasma lipoprotein particle	3	27	0.08522385743089	0.423963286481181	Unigene0009044(SORL1);Unigene0021567(PLA2G7);Unigene0040921(Lsr)
GO:1990777	lipoprotein particle	3	27	0.08522385743089	0.423963286481181	Unigene0009044(SORL1);Unigene0021567(PLA2G7);Unigene0040921(Lsr)
GO:0005915	zonula adherens	2	13	0.0882335098996638	0.423963286481181	Unigene0038097(prkci);Unigene0048961(CTNNA1)
GO:0042588	zymogen granule	2	13	0.0882335098996638	0.423963286481181	Unigene0046671(TMED10);Unigene0066834(pla2g4a)
GO:0009986	cell surface	29	574	0.0883830889396359	0.423963286481181	Unigene0000766(--);Unigene0000972(psen2);Unigene0001613(TNFRSF11A);Unigene0003913(PDIA3);Unigene0008095(IL17RC);Unigene0009995(fzd7-b);Unigene0017927(SDC4);Unigene0019933(ITGB6);Unigene0020776(--);Unigene0024307(VWF);Unigene0029350(TSPAN15);Unigene0029400(NEU1);Unigene0030428(--);Unigene0041142(--);Unigene0047652(ACVR1);Unigene0047992(gmppb);Unigene0048955(ocln);Unigene0051169(ADAM28);Unigene0053…
GO:0034399	nuclear periphery	11	180	0.0916048749757398	0.423963286481181	Unigene0009329(--);Unigene0017726(PSIP1);Unigene0024477(Satb2);Unigene0031100(Sptbn1);Unigene0031139(chmp1a);Unigene0031755(RGS12);Unigene0033343(SATB1);Unigene0041069(ATXN1);Unigene0064394(MYB);Unigene0069721(Cebpb);Unigene0079563(znf703)
GO:0031091	platelet alpha granule	5	62	0.0919078120684664	0.423963286481181	Unigene0009805(CYRIB);Unigene0011639(Gas6);Unigene0024307(VWF);Unigene0038213(ACTN4);Unigene0058313(FN1)
GO:0005856	cytoskeleton	94	2124	0.0921238043807956	0.423963286481181	Unigene0000257(IQGAP1);Unigene0000912(RAB11A);Unigene0000972(psen2);Unigene0001164(Plec);Unigene0002834(SEPTIN2);Unigene0004510(MYH16);Unigene0005119(EVPL);Unigene0005357(Arhgdia);Unigene0005532(TNIK);Unigene0005598(Dync1li2);Unigene0005942(Ranbp2);Unigene0006467(ric8b);Unigene0007279(Map3k11);Unigene0007280(inppl1a);Unigene0007325(DNM2);Unigene0007412(PLK3);Unigene0007941(IST1);Unigene0008400(PA…
GO:0043235	receptor complex	15	266	0.0947308361273736	0.423963286481181	Unigene0008089(Lifr);Unigene0019933(ITGB6);Unigene0020776(--);Unigene0023380(abhd12);Unigene0030260(ITPR3);Unigene0039240(ZAP70);Unigene0041142(--);Unigene0045624(Irak1);Unigene0049053(LEPR);Unigene0051414(Bcl10);Unigene0055877(ERBB2);Unigene0056521(--);Unigene0060114(Itgb7);Unigene0070874(--);Unigene0075635(Notch3)
GO:0005774	vacuolar membrane	19	354	0.0960264402939567	0.423963286481181	Unigene0000972(psen2);Unigene0008415(Tmem59);Unigene0009464(TMEM150C);Unigene0025598(SLC66A1);Unigene0026254(SLC15A4);Unigene0029400(NEU1);Unigene0032291(ATG16L1);Unigene0032631(TPCN1);Unigene0038014(Tm9sf1);Unigene0047510(CPNE1);Unigene0047917(mfsd8);Unigene0049771(Pgap6);Unigene0055278(PLEKHF2);Unigene0060218(Rilp);Unigene0060721(AP1S1);Unigene0072049(SMPD1);Unigene0073788(CPNE3);Unigene0079880…
GO:0005642	annulate lamellae	2	14	0.100384272578152	0.423963286481181	Unigene0001605(EXOC2);Unigene0005942(Ranbp2)
GO:0030057	desmosome	2	14	0.100384272578152	0.423963286481181	Unigene0005119(EVPL);Unigene0050759(KLHL24)
GO:0031527	filopodium membrane	2	14	0.100384272578152	0.423963286481181	Unigene0015103(VASP);Unigene0028526(Utrn)
GO:0043218	compact myelin	2	14	0.100384272578152	0.423963286481181	Unigene0038097(prkci);Unigene0065932(MBP)
GO:0032994	protein-lipid complex	3	29	0.100697607068845	0.423963286481181	Unigene0009044(SORL1);Unigene0021567(PLA2G7);Unigene0040921(Lsr)
GO:0031301	integral component of organelle membrane	19	357	0.101984720205496	0.423963286481181	Unigene0000296(Gpat4);Unigene0000532(Elovl7);Unigene0001198(sec61al1);Unigene0003913(PDIA3);Unigene0005990(slc37a2);Unigene0006187(CUX1);Unigene0008690(ZFYVE27);Unigene0008697(TMEM43);Unigene0013355(fitm2);Unigene0020235(Slc37a1);Unigene0025598(SLC66A1);Unigene0039177(ext1a);Unigene0046198(Gpd2);Unigene0053328(Ubxn8);Unigene0063865(ERN1);Unigene0068385(--);Unigene0072553(zdhhc15b);Unigene0079880(…
GO:0043209	myelin sheath	10	163	0.102317203794926	0.423963286481181	Unigene0001589(COX6A1);Unigene0003913(PDIA3);Unigene0014140(SEPTIN7);Unigene0016538(Pdcd6ip);Unigene0030260(ITPR3);Unigene0038097(prkci);Unigene0046613(--);Unigene0055877(ERBB2);Unigene0057850(WDR1);Unigene0065932(MBP)
GO:0034774	secretory granule lumen	11	184	0.102764754872113	0.423963286481181	Unigene0007941(IST1);Unigene0009805(CYRIB);Unigene0010195(CAP1);Unigene0011639(Gas6);Unigene0021848(Dpp7);Unigene0024307(VWF);Unigene0029400(NEU1);Unigene0038213(ACTN4);Unigene0058313(FN1);Unigene0074514(GLB1);Unigene0081791(Fuca2)
GO:0098802	plasma membrane signaling receptor complex	9	143	0.104221751607599	0.423963286481181	Unigene0019933(ITGB6);Unigene0020776(--);Unigene0023380(abhd12);Unigene0039240(ZAP70);Unigene0041142(--);Unigene0045624(Irak1);Unigene0051414(Bcl10);Unigene0060114(Itgb7);Unigene0070874(--)
GO:0043227	membrane-bounded organelle	409	10127	0.106012083583867	0.423963286481181	Unigene0000078(mapk12);Unigene0000092(Elf3);Unigene0000125(RUNX3);Unigene0000257(IQGAP1);Unigene0000259(VPS13A);Unigene0000288(GALNT7);Unigene0000296(Gpat4);Unigene0000532(Elovl7);Unigene0000764(camk2d1);Unigene0000766(--);Unigene0000777(EP300);Unigene0000830(DUSP6);Unigene0000912(RAB11A);Unigene0000972(psen2);Unigene0001198(sec61al1);Unigene0001227(Pum1);Unigene0001589(COX6A1);Unigene0001605(EXO…
GO:0030660	Golgi-associated vesicle membrane	6	84	0.107297313067869	0.423963286481181	Unigene0006142(Copb2);Unigene0012804(Ldlrap1);Unigene0014884(CLTA);Unigene0046255(SEC23A);Unigene0046671(TMED10);Unigene0060721(AP1S1)
GO:0001891	phagocytic cup	3	30	0.108824907056742	0.423963286481181	Unigene0007325(DNM2);Unigene0011457(RAC1);Unigene0057850(WDR1)
GO:0032156	septin cytoskeleton	3	30	0.108824907056742	0.423963286481181	Unigene0014140(SEPTIN7);Unigene0025730(MICALL1);Unigene0046613(--)
GO:0005798	Golgi-associated vesicle	9	145	0.111017116235572	0.423963286481181	Unigene0006142(Copb2);Unigene0012804(Ldlrap1);Unigene0014884(CLTA);Unigene0046255(SEC23A);Unigene0046671(TMED10);Unigene0048359(Rabac1);Unigene0060177(CLINT1);Unigene0060721(AP1S1);Unigene0080149(Tmed9)
GO:0005912	adherens junction	15	273	0.111231912637109	0.423963286481181	Unigene0000257(IQGAP1);Unigene0008103(IRF2);Unigene0014904(ZNF185);Unigene0014907(--);Unigene0015103(VASP);Unigene0017927(SDC4);Unigene0019933(ITGB6);Unigene0038097(prkci);Unigene0048961(CTNNA1);Unigene0050759(KLHL24);Unigene0053185(Bmpr2);Unigene0059016(Gak);Unigene0059204(FBLIM1);Unigene0073788(CPNE3);Unigene0076730(cxadr)
GO:0016513	core-binding factor complex	1	3	0.111836350685415	0.423963286481181	Unigene0000125(RUNX3)
GO:0017059	serine C-palmitoyltransferase complex	1	3	0.111836350685415	0.423963286481181	Unigene0008524(SPTLC3)
GO:0030445	yeast-form cell wall	1	3	0.111836350685415	0.423963286481181	Unigene0047992(gmppb)
GO:0031097	medial cortex	1	3	0.111836350685415	0.423963286481181	Unigene0057470(Bin3)
GO:0031211	endoplasmic reticulum palmitoyltransferase complex	1	3	0.111836350685415	0.423963286481181	Unigene0008524(SPTLC3)
GO:0031905	early endosome lumen	1	3	0.111836350685415	0.423963286481181	Unigene0078635(Lnpep)
GO:0033269	internode region of axon	1	3	0.111836350685415	0.423963286481181	Unigene0065932(MBP)
GO:0036488	CHOP-C/EBP complex	1	3	0.111836350685415	0.423963286481181	Unigene0069721(Cebpb)
GO:0042825	TAP complex	1	3	0.111836350685415	0.423963286481181	Unigene0003913(PDIA3)
GO:0043511	inhibin complex	1	3	0.111836350685415	0.423963286481181	Unigene0082591(INHBB)
GO:0043513	inhibin B complex	1	3	0.111836350685415	0.423963286481181	Unigene0082591(INHBB)
GO:0044194	cytolytic granule	1	3	0.111836350685415	0.423963286481181	Unigene0052638(rnf19b)
GO:0044300	cerebellar mossy fiber	1	3	0.111836350685415	0.423963286481181	Unigene0021964(NFIB)
GO:0045323	interleukin-1 receptor complex	1	3	0.111836350685415	0.423963286481181	Unigene0045624(Irak1)
GO:0046696	lipopolysaccharide receptor complex	1	3	0.111836350685415	0.423963286481181	Unigene0051414(Bcl10)
GO:0070552	BRISC complex	1	3	0.111836350685415	0.423963286481181	Unigene0018328(babam2)
GO:0070762	nuclear pore transmembrane ring	1	3	0.111836350685415	0.423963286481181	Unigene0002854(--)
GO:0097636	intrinsic component of autophagosome membrane	1	3	0.111836350685415	0.423963286481181	Unigene0079880(ENTPD4)
GO:0097637	integral component of autophagosome membrane	1	3	0.111836350685415	0.423963286481181	Unigene0079880(ENTPD4)
GO:0098837	postsynaptic recycling endosome	1	3	0.111836350685415	0.423963286481181	Unigene0000912(RAB11A)
GO:1905961	protein-cysteine S-palmitoyltransferase complex	1	3	0.111836350685415	0.423963286481181	Unigene0008524(SPTLC3)
GO:1990246	uniplex complex	1	3	0.111836350685415	0.423963286481181	Unigene0013482(SMDT1)
GO:1990597	AIP1-IRE1 complex	1	3	0.111836350685415	0.423963286481181	Unigene0063865(ERN1)
GO:0005811	lipid droplet	5	66	0.11236849283527	0.423963286481181	Unigene0010727(Adipor2);Unigene0023312(Syngr2);Unigene0045624(Irak1);Unigene0045826(--);Unigene0066834(pla2g4a)
GO:0005654	nucleoplasm	125	2916	0.115300609529848	0.432196186006419	Unigene0000092(Elf3);Unigene0000125(RUNX3);Unigene0000764(camk2d1);Unigene0000777(EP300);Unigene0000830(DUSP6);Unigene0001227(Pum1);Unigene0001861(ELF1);Unigene0002092(PPP1R16B);Unigene0003361(foxp1b);Unigene0003582(ETS2);Unigene0005532(TNIK);Unigene0005575(Tet3);Unigene0006187(CUX1);Unigene0006505(sox9-b);Unigene0006527(Kdm2b);Unigene0007097(ZBTB10);Unigene0007412(PLK3);Unigene0008103(IRF2);Unig…
GO:0031252	cell leading edge	20	386	0.115788949546132	0.432196186006419	Unigene0000257(IQGAP1);Unigene0007280(inppl1a);Unigene0007325(DNM2);Unigene0009355(inppl1b);Unigene0010672(PARD6A);Unigene0011457(RAC1);Unigene0015103(VASP);Unigene0023935(CD2AP);Unigene0037361(--);Unigene0038097(prkci);Unigene0044356(PLEKHA1);Unigene0048961(CTNNA1);Unigene0051667(MYO9B);Unigene0057850(WDR1);Unigene0059935(Plxnb3);Unigene0061686(Bspry);Unigene0069345(Sh3yl1);Unigene0074443(Abl1);…
GO:0098590	plasma membrane region	50	1094	0.126829405004034	0.470887897302211	Unigene0000912(RAB11A);Unigene0001975(CLDN3);Unigene0002834(SEPTIN2);Unigene0002925(ptgis);Unigene0003913(PDIA3);Unigene0005532(TNIK);Unigene0007325(DNM2);Unigene0008732(fcho2);Unigene0009574(PLEC);Unigene0009755(ATP8B1);Unigene0011457(RAC1);Unigene0012197(Adgrg2);Unigene0012804(Ldlrap1);Unigene0013634(Gpr157);Unigene0014140(SEPTIN7);Unigene0014313(HPGD);Unigene0014680(Kcne4);Unigene0014884(CLTA)…
GO:0030496	midbody	10	171	0.12857836674471	0.474855555491044	Unigene0000257(IQGAP1);Unigene0001605(EXOC2);Unigene0002834(SEPTIN2);Unigene0007325(DNM2);Unigene0007941(IST1);Unigene0014140(SEPTIN7);Unigene0016538(Pdcd6ip);Unigene0034747(HEPACAM2);Unigene0046613(--);Unigene0061955(chmp1b)
GO:0030666	endocytic vesicle membrane	7	109	0.130659321774193	0.479778351346751	Unigene0000764(camk2d1);Unigene0001198(sec61al1);Unigene0007325(DNM2);Unigene0012804(Ldlrap1);Unigene0025251(mdm2);Unigene0046809(Epn2);Unigene0060218(Rilp)
GO:0031985	Golgi cisterna	6	89	0.13128605316222	0.479778351346751	Unigene0008415(Tmem59);Unigene0009044(SORL1);Unigene0023878(Golga4);Unigene0031375(st6gal2);Unigene0063193(GALNT3);Unigene0081801(GOLPH3L)
GO:0005751	mitochondrial respiratory chain complex IV	2	17	0.139205761187018	0.481375865559526	Unigene0001589(COX6A1);Unigene0016825(--)
GO:0030128	clathrin coat of endocytic vesicle	2	17	0.139205761187018	0.481375865559526	Unigene0012804(Ldlrap1);Unigene0046809(Epn2)
GO:0070971	endoplasmic reticulum exit site	2	17	0.139205761187018	0.481375865559526	Unigene0016538(Pdcd6ip);Unigene0046255(SEC23A)
GO:0002081	outer acrosomal membrane	1	4	0.146267058866675	0.481375865559526	Unigene0081791(Fuca2)
GO:0002178	palmitoyltransferase complex	1	4	0.146267058866675	0.481375865559526	Unigene0008524(SPTLC3)
GO:0005944	phosphatidylinositol 3-kinase complex, class IB	1	4	0.146267058866675	0.481375865559526	Unigene0052639(PIK3R5)
GO:0005964	phosphorylase kinase complex	1	4	0.146267058866675	0.481375865559526	Unigene0004094(PHKG2)
GO:0031207	Sec62/Sec63 complex	1	4	0.146267058866675	0.481375865559526	Unigene0076576(MR1)
GO:0032449	CBM complex	1	4	0.146267058866675	0.481375865559526	Unigene0051414(Bcl10)
GO:0036021	endolysosome lumen	1	4	0.146267058866675	0.481375865559526	Unigene0076508(CTSK)
GO:0036056	filtration diaphragm	1	4	0.146267058866675	0.481375865559526	Unigene0000257(IQGAP1)
GO:0036057	slit diaphragm	1	4	0.146267058866675	0.481375865559526	Unigene0000257(IQGAP1)
GO:0042406	extrinsic component of endoplasmic reticulum membrane	1	4	0.146267058866675	0.481375865559526	Unigene0057046(Zc3h12a)
GO:0042824	MHC class I peptide loading complex	1	4	0.146267058866675	0.481375865559526	Unigene0003913(PDIA3)
GO:0070531	BRCA1-A complex	1	4	0.146267058866675	0.481375865559526	Unigene0018328(babam2)
GO:0097651	phosphatidylinositol 3-kinase complex, class I	1	4	0.146267058866675	0.481375865559526	Unigene0052639(PIK3R5)
GO:0098833	presynaptic endocytic zone	1	4	0.146267058866675	0.481375865559526	Unigene0008732(fcho2)
GO:0098835	presynaptic endocytic zone membrane	1	4	0.146267058866675	0.481375865559526	Unigene0008732(fcho2)
GO:0098845	postsynaptic endosome	1	4	0.146267058866675	0.481375865559526	Unigene0000912(RAB11A)
GO:1990630	IRE1-RACK1-PP2A complex	1	4	0.146267058866675	0.481375865559526	Unigene0063865(ERN1)
GO:0030175	filopodium	6	92	0.146805408768797	0.481375865559526	Unigene0007280(inppl1a);Unigene0009355(inppl1b);Unigene0015103(VASP);Unigene0028526(Utrn);Unigene0051667(MYO9B);Unigene0076730(cxadr)
GO:0098552	side of membrane	25	515	0.146895500521746	0.481375865559526	Unigene0000057(--);Unigene0000257(IQGAP1);Unigene0000766(--);Unigene0001613(TNFRSF11A);Unigene0005598(Dync1li2);Unigene0012804(Ldlrap1);Unigene0019933(ITGB6);Unigene0020776(--);Unigene0024307(VWF);Unigene0030428(--);Unigene0034333(--);Unigene0039240(ZAP70);Unigene0041142(--);Unigene0045063(Gng10);Unigene0057559(Srms);Unigene0061800(LY75);Unigene0063430(jak1);Unigene0065694(Il2rb);Unigene0066169(G…
GO:0060205	cytoplasmic vesicle lumen	11	198	0.147768263523684	0.481510582207319	Unigene0007941(IST1);Unigene0009805(CYRIB);Unigene0010195(CAP1);Unigene0011639(Gas6);Unigene0021848(Dpp7);Unigene0024307(VWF);Unigene0029400(NEU1);Unigene0038213(ACTN4);Unigene0058313(FN1);Unigene0074514(GLB1);Unigene0081791(Fuca2)
GO:0005637	nuclear inner membrane	4	53	0.149006140052695	0.481510582207319	Unigene0000972(psen2);Unigene0008697(TMEM43);Unigene0009329(--);Unigene0063865(ERN1)
GO:0033116	endoplasmic reticulum-Golgi intermediate compartment membrane	4	53	0.149006140052695	0.481510582207319	Unigene0023672(ergic1);Unigene0046671(TMED10);Unigene0049618(RAB1A);Unigene0080149(Tmed9)
GO:0009898	cytoplasmic side of plasma membrane	15	288	0.152001950340195	0.488927932430673	Unigene0000057(--);Unigene0000257(IQGAP1);Unigene0005598(Dync1li2);Unigene0012804(Ldlrap1);Unigene0034333(--);Unigene0039240(ZAP70);Unigene0045063(Gng10);Unigene0057559(Srms);Unigene0063430(jak1);Unigene0066169(GNA13);Unigene0066246(LCK);Unigene0068162(RASA2);Unigene0071572(SLA2);Unigene0073515(TYK2);Unigene0074443(Abl1)
GO:0046658	anchored component of plasma membrane	3	35	0.152868127269876	0.489458499240244	Unigene0013671(GPC5);Unigene0028809(rhbg);Unigene0032637(Prss8)
GO:0031983	vesicle lumen	11	200	0.154925074114307	0.493779459962494	Unigene0007941(IST1);Unigene0009805(CYRIB);Unigene0010195(CAP1);Unigene0011639(Gas6);Unigene0021848(Dpp7);Unigene0024307(VWF);Unigene0029400(NEU1);Unigene0038213(ACTN4);Unigene0058313(FN1);Unigene0074514(GLB1);Unigene0081791(Fuca2)
GO:0042175	nuclear outer membrane-endoplasmic reticulum membrane network	45	994	0.156190062299375	0.495548470386199	Unigene0000296(Gpat4);Unigene0000532(Elovl7);Unigene0000764(camk2d1);Unigene0000972(psen2);Unigene0001198(sec61al1);Unigene0001605(EXOC2);Unigene0002925(ptgis);Unigene0003913(PDIA3);Unigene0005942(Ranbp2);Unigene0005990(slc37a2);Unigene0006142(Copb2);Unigene0008524(SPTLC3);Unigene0008690(ZFYVE27);Unigene0009093(SDF2L1);Unigene0009329(--);Unigene0013355(fitm2);Unigene0013549(cyp26b1);Unigene001405…
GO:0031981	nuclear lumen	143	3417	0.160812461723538	0.507905422095155	Unigene0000092(Elf3);Unigene0000125(RUNX3);Unigene0000764(camk2d1);Unigene0000777(EP300);Unigene0000830(DUSP6);Unigene0001227(Pum1);Unigene0001861(ELF1);Unigene0002092(PPP1R16B);Unigene0003361(foxp1b);Unigene0003582(ETS2);Unigene0005532(TNIK);Unigene0005567(KLF6);Unigene0005568(KLF6);Unigene0005575(Tet3);Unigene0006187(CUX1);Unigene0006505(sox9-b);Unigene0006527(Kdm2b);Unigene0007097(ZBTB10);Unig…
GO:0005813	centrosome	23	475	0.161605282351472	0.508110302168141	Unigene0000912(RAB11A);Unigene0000972(psen2);Unigene0005598(Dync1li2);Unigene0005942(Ranbp2);Unigene0006467(ric8b);Unigene0007279(Map3k11);Unigene0007325(DNM2);Unigene0007412(PLK3);Unigene0007941(IST1);Unigene0009329(--);Unigene0010672(PARD6A);Unigene0011457(RAC1);Unigene0013084(NFE2L2);Unigene0015947(Pde4b);Unigene0016538(Pdcd6ip);Unigene0019933(ITGB6);Unigene0033711(PLK2);Unigene0034734(VPS37A)…
GO:0005905	clathrin-coated pit	5	75	0.165401731401458	0.51223983193843	Unigene0007325(DNM2);Unigene0008732(fcho2);Unigene0012804(Ldlrap1);Unigene0014884(CLTA);Unigene0060721(AP1S1)
GO:0000138	Golgi trans cisterna	2	19	0.1665880255731	0.51223983193843	Unigene0008415(Tmem59);Unigene0023878(Golga4)
GO:0005834	heterotrimeric G-protein complex	2	19	0.1665880255731	0.51223983193843	Unigene0045063(Gng10);Unigene0066169(GNA13)
GO:0031045	dense core granule	2	19	0.1665880255731	0.51223983193843	Unigene0000259(VPS13A);Unigene0017142(VPS13A)
GO:1905360	GTPase complex	2	19	0.1665880255731	0.51223983193843	Unigene0045063(Gng10);Unigene0066169(GNA13)
GO:0016324	apical plasma membrane	16	317	0.170982027658528	0.515212661260793	Unigene0003913(PDIA3);Unigene0005532(TNIK);Unigene0009755(ATP8B1);Unigene0012197(Adgrg2);Unigene0014680(Kcne4);Unigene0015763(slc12a2);Unigene0020920(Sipa1l3);Unigene0031100(Sptbn1);Unigene0038097(prkci);Unigene0048955(ocln);Unigene0053185(Bmpr2);Unigene0055877(ERBB2);Unigene0057683(--);Unigene0058313(FN1);Unigene0061114(PARD6B);Unigene0081192(Slco2b1)
GO:0001669	acrosomal vesicle	5	76	0.171826706584572	0.515212661260793	Unigene0003913(PDIA3);Unigene0005296(Spink1l);Unigene0048961(CTNNA1);Unigene0076730(cxadr);Unigene0081791(Fuca2)
GO:0001725	stress fiber	5	76	0.171826706584572	0.515212661260793	Unigene0014140(SEPTIN7);Unigene0020920(Sipa1l3);Unigene0038213(ACTN4);Unigene0046613(--);Unigene0059204(FBLIM1)
GO:0097517	contractile actin filament bundle	5	76	0.171826706584572	0.515212661260793	Unigene0014140(SEPTIN7);Unigene0020920(Sipa1l3);Unigene0038213(ACTN4);Unigene0046613(--);Unigene0059204(FBLIM1)
GO:0005634	nucleus	250	6140	0.173769098682655	0.515212661260793	Unigene0000078(mapk12);Unigene0000092(Elf3);Unigene0000125(RUNX3);Unigene0000257(IQGAP1);Unigene0000764(camk2d1);Unigene0000766(--);Unigene0000777(EP300);Unigene0000830(DUSP6);Unigene0000972(psen2);Unigene0001227(Pum1);Unigene0001720(CITED3);Unigene0001861(ELF1);Unigene0002092(PPP1R16B);Unigene0002210(cmasa);Unigene0002854(--);Unigene0002925(ptgis);Unigene0003152(NAB1);Unigene0003361(foxp1b);Unig…
GO:0045121	membrane raft	15	296	0.176641838506757	0.515212661260793	Unigene0000257(IQGAP1);Unigene0000972(psen2);Unigene0002925(ptgis);Unigene0014126(marveld1);Unigene0017927(SDC4);Unigene0039240(ZAP70);Unigene0041142(--);Unigene0048961(CTNNA1);Unigene0051414(Bcl10);Unigene0053185(Bmpr2);Unigene0055877(ERBB2);Unigene0056521(--);Unigene0057470(Bin3);Unigene0072049(SMPD1);Unigene0076730(cxadr)
GO:0098857	membrane microdomain	15	296	0.176641838506757	0.515212661260793	Unigene0000257(IQGAP1);Unigene0000972(psen2);Unigene0002925(ptgis);Unigene0014126(marveld1);Unigene0017927(SDC4);Unigene0039240(ZAP70);Unigene0041142(--);Unigene0048961(CTNNA1);Unigene0051414(Bcl10);Unigene0053185(Bmpr2);Unigene0055877(ERBB2);Unigene0056521(--);Unigene0057470(Bin3);Unigene0072049(SMPD1);Unigene0076730(cxadr)
GO:0001405	PAM complex, Tim23 associated import motor	1	5	0.179364866312855	0.515212661260793	Unigene0008226(GRPEL2)
GO:0001939	female pronucleus	1	5	0.179364866312855	0.515212661260793	Unigene0012143(tet3-a)
GO:0005853	eukaryotic translation elongation factor 1 complex	1	5	0.179364866312855	0.515212661260793	Unigene0046551(Eef1d)
GO:0009424	bacterial-type flagellum hook	1	5	0.179364866312855	0.515212661260793	Unigene0081864(--)
GO:0033565	ESCRT-0 complex	1	5	0.179364866312855	0.515212661260793	Unigene0025694(STAM2)
GO:0042272	nuclear RNA export factor complex	1	5	0.179364866312855	0.515212661260793	Unigene0041069(ATXN1)
GO:0070765	gamma-secretase complex	1	5	0.179364866312855	0.515212661260793	Unigene0046671(TMED10)
GO:0099061	integral component of postsynaptic density membrane	1	5	0.179364866312855	0.515212661260793	Unigene0047917(mfsd8)
GO:0099146	intrinsic component of postsynaptic density membrane	1	5	0.179364866312855	0.515212661260793	Unigene0047917(mfsd8)
GO:0098827	endoplasmic reticulum subcompartment	43	963	0.185799623450704	0.531508758887669	Unigene0000296(Gpat4);Unigene0000532(Elovl7);Unigene0000764(camk2d1);Unigene0000972(psen2);Unigene0001198(sec61al1);Unigene0002925(ptgis);Unigene0003913(PDIA3);Unigene0005990(slc37a2);Unigene0006142(Copb2);Unigene0008524(SPTLC3);Unigene0008690(ZFYVE27);Unigene0009093(SDF2L1);Unigene0009329(--);Unigene0013355(fitm2);Unigene0013549(cyp26b1);Unigene0014056(Ugcg);Unigene0020235(Slc37a1);Unigene002058…
GO:0005802	trans-Golgi network	11	209	0.18921755464052	0.539076951588095	Unigene0000912(RAB11A);Unigene0007325(DNM2);Unigene0009044(SORL1);Unigene0011457(RAC1);Unigene0023878(Golga4);Unigene0036269(Cpd);Unigene0036652(LRBA);Unigene0060177(CLINT1);Unigene0060258(SCYL2);Unigene0060721(AP1S1);Unigene0081801(GOLPH3L)
GO:0045177	apical part of cell	19	394	0.193844014437143	0.550012691370429	Unigene0003913(PDIA3);Unigene0005532(TNIK);Unigene0009755(ATP8B1);Unigene0012197(Adgrg2);Unigene0014680(Kcne4);Unigene0015763(slc12a2);Unigene0020920(Sipa1l3);Unigene0025461(Numb);Unigene0030260(ITPR3);Unigene0031100(Sptbn1);Unigene0038097(prkci);Unigene0048955(ocln);Unigene0053185(Bmpr2);Unigene0055877(ERBB2);Unigene0057683(--);Unigene0058313(FN1);Unigene0061114(PARD6B);Unigene0061955(chmp1b);Un…
GO:0045277	respiratory chain complex IV	2	21	0.194786052690385	0.55044803553801	Unigene0001589(COX6A1);Unigene0016825(--)
GO:0022627	cytosolic small ribosomal subunit	6	101	0.197869035250771	0.55627259920678	Unigene0007429(FUBP3);Unigene0018700(--);Unigene0023538(--);Unigene0040155(SEMA4G);Unigene0048589(IGF2BP2);Unigene0054877(MYH11)
GO:1903561	extracellular vesicle	5	80	0.198441084817318	0.55627259920678	Unigene0000912(RAB11A);Unigene0007941(IST1);Unigene0016538(Pdcd6ip);Unigene0029488(Arrdc1);Unigene0058313(FN1)
GO:0008023	transcription elongation factor complex	4	60	0.202836400731721	0.563301468118529	Unigene0027140(Setd5);Unigene0028878(brd4);Unigene0068668(Ell2);Unigene0068670(ELL)
GO:0030118	clathrin coat	4	60	0.202836400731721	0.563301468118529	Unigene0012804(Ldlrap1);Unigene0014884(CLTA);Unigene0046809(Epn2);Unigene0060721(AP1S1)
GO:0030313	cell envelope	11	213	0.205485803969578	0.563301468118529	Unigene0000187(PDZD2);Unigene0004185(PARD3B);Unigene0036269(Cpd);Unigene0051033(Htra3);Unigene0061114(PARD6B);Unigene0063865(ERN1);Unigene0066640(ERN1);Unigene0073709(Apeh);Unigene0081176(TJP2);Unigene0082713(Pdlim1);Unigene0082955(magi3)
GO:0030139	endocytic vesicle	12	236	0.206535506002523	0.563301468118529	Unigene0000764(camk2d1);Unigene0000912(RAB11A);Unigene0001198(sec61al1);Unigene0003913(PDIA3);Unigene0007325(DNM2);Unigene0012804(Ldlrap1);Unigene0023935(CD2AP);Unigene0025251(mdm2);Unigene0025694(STAM2);Unigene0046809(Epn2);Unigene0048955(ocln);Unigene0060218(Rilp)
GO:0031904	endosome lumen	2	22	0.209101402044328	0.563301468118529	Unigene0076508(CTSK);Unigene0078635(Lnpep)
GO:0042405	nuclear inclusion body	2	22	0.209101402044328	0.563301468118529	Unigene0005942(Ranbp2);Unigene0041069(ATXN1)
GO:0005769	early endosome	15	306	0.210048624420997	0.563301468118529	Unigene0009044(SORL1);Unigene0011457(RAC1);Unigene0012804(Ldlrap1);Unigene0025461(Numb);Unigene0025694(STAM2);Unigene0031139(chmp1a);Unigene0041142(--);Unigene0049506(RNF11);Unigene0052524(SGK3);Unigene0058116(Samd9l);Unigene0060396(TMEM108);Unigene0063349(siah1);Unigene0066467(VPS28);Unigene0068857(ECE1);Unigene0078635(Lnpep)
GO:0001940	male pronucleus	1	6	0.211181301541716	0.563301468118529	Unigene0012143(tet3-a)
GO:0016028	rhabdomere	1	6	0.211181301541716	0.563301468118529	Unigene0001605(EXOC2)
GO:0031094	platelet dense tubular network	1	6	0.211181301541716	0.563301468118529	Unigene0030260(ITPR3)
GO:0031095	platelet dense tubular network membrane	1	6	0.211181301541716	0.563301468118529	Unigene0030260(ITPR3)
GO:0097197	tetraspanin-enriched microdomain	1	6	0.211181301541716	0.563301468118529	Unigene0029350(TSPAN15)
GO:0030288	outer membrane-bounded periplasmic space	8	147	0.211439806084606	0.563301468118529	Unigene0000187(PDZD2);Unigene0004185(PARD3B);Unigene0051033(Htra3);Unigene0061114(PARD6B);Unigene0073709(Apeh);Unigene0081176(TJP2);Unigene0082713(Pdlim1);Unigene0082955(magi3)
GO:0009897	external side of plasma membrane	10	193	0.2169386448981	0.573572629313916	Unigene0000766(--);Unigene0001613(TNFRSF11A);Unigene0019933(ITGB6);Unigene0020776(--);Unigene0024307(VWF);Unigene0030428(--);Unigene0041142(--);Unigene0061800(LY75);Unigene0065694(Il2rb);Unigene0068857(ECE1)
GO:0030662	coated vesicle membrane	10	193	0.2169386448981	0.573572629313916	Unigene0006142(Copb2);Unigene0012804(Ldlrap1);Unigene0014884(CLTA);Unigene0030428(--);Unigene0041142(--);Unigene0046255(SEC23A);Unigene0046671(TMED10);Unigene0046809(Epn2);Unigene0060721(AP1S1);Unigene0070874(--)
GO:0070013	intracellular organelle lumen	173	4234	0.221390820830063	0.577208336274202	Unigene0000092(Elf3);Unigene0000125(RUNX3);Unigene0000764(camk2d1);Unigene0000777(EP300);Unigene0000830(DUSP6);Unigene0001227(Pum1);Unigene0001861(ELF1);Unigene0002012(P3h2);Unigene0002092(PPP1R16B);Unigene0003361(foxp1b);Unigene0003582(ETS2);Unigene0003909(POGLUT3);Unigene0003913(PDIA3);Unigene0005532(TNIK);Unigene0005567(KLF6);Unigene0005568(KLF6);Unigene0005575(Tet3);Unigene0005619(mmp11);Unig…
GO:0030670	phagocytic vesicle membrane	3	42	0.221776731864227	0.577208336274202	Unigene0001198(sec61al1);Unigene0007325(DNM2);Unigene0060218(Rilp)
GO:0045334	clathrin-coated endocytic vesicle	3	42	0.221776731864227	0.577208336274202	Unigene0007325(DNM2);Unigene0012804(Ldlrap1);Unigene0046809(Epn2)
GO:0031974	membrane-enclosed lumen	173	4235	0.222448484896505	0.577208336274202	Unigene0000092(Elf3);Unigene0000125(RUNX3);Unigene0000764(camk2d1);Unigene0000777(EP300);Unigene0000830(DUSP6);Unigene0001227(Pum1);Unigene0001861(ELF1);Unigene0002012(P3h2);Unigene0002092(PPP1R16B);Unigene0003361(foxp1b);Unigene0003582(ETS2);Unigene0003909(POGLUT3);Unigene0003913(PDIA3);Unigene0005532(TNIK);Unigene0005567(KLF6);Unigene0005568(KLF6);Unigene0005575(Tet3);Unigene0005619(mmp11);Unig…
GO:0043233	organelle lumen	173	4235	0.222448484896505	0.577208336274202	Unigene0000092(Elf3);Unigene0000125(RUNX3);Unigene0000764(camk2d1);Unigene0000777(EP300);Unigene0000830(DUSP6);Unigene0001227(Pum1);Unigene0001861(ELF1);Unigene0002012(P3h2);Unigene0002092(PPP1R16B);Unigene0003361(foxp1b);Unigene0003582(ETS2);Unigene0003909(POGLUT3);Unigene0003913(PDIA3);Unigene0005532(TNIK);Unigene0005567(KLF6);Unigene0005568(KLF6);Unigene0005575(Tet3);Unigene0005619(mmp11);Unig…
GO:0043230	extracellular organelle	5	84	0.226351202488303	0.583000514158066	Unigene0000912(RAB11A);Unigene0007941(IST1);Unigene0016538(Pdcd6ip);Unigene0029488(Arrdc1);Unigene0058313(FN1)
GO:0065010	extracellular membrane-bounded organelle	5	84	0.226351202488303	0.583000514158066	Unigene0000912(RAB11A);Unigene0007941(IST1);Unigene0016538(Pdcd6ip);Unigene0029488(Arrdc1);Unigene0058313(FN1)
GO:0000786	nucleosome	3	43	0.232098776293605	0.594199298769031	Unigene0016734(H1-2);Unigene0052778(h1-0-b);Unigene0058256(H1-5)
GO:0005788	endoplasmic reticulum lumen	11	220	0.235318228938793	0.594199298769031	Unigene0002012(P3h2);Unigene0003909(POGLUT3);Unigene0003913(PDIA3);Unigene0006903(UGGT1);Unigene0008697(TMEM43);Unigene0009093(SDF2L1);Unigene0011639(Gas6);Unigene0020583(Dnajb9);Unigene0041142(--);Unigene0058313(FN1);Unigene0081791(Fuca2)
GO:0005796	Golgi lumen	4	64	0.235833331771956	0.594199298769031	Unigene0005619(mmp11);Unigene0011639(Gas6);Unigene0013671(GPC5);Unigene0017927(SDC4)
GO:0005868	cytoplasmic dynein complex	2	24	0.238006879530475	0.594199298769031	Unigene0005598(Dync1li2);Unigene0030239(dync1i2a)
GO:0000408	EKC/KEOPS complex	1	7	0.241765903797141	0.594199298769031	Unigene0073913(osgep)
GO:0005883	neurofilament	1	7	0.241765903797141	0.594199298769031	Unigene0012804(Ldlrap1)
GO:0009425	bacterial-type flagellum basal body	1	7	0.241765903797141	0.594199298769031	Unigene0004094(PHKG2)
GO:0032584	growth cone membrane	1	7	0.241765903797141	0.594199298769031	Unigene0008690(ZFYVE27)
GO:0042589	zymogen granule membrane	1	7	0.241765903797141	0.594199298769031	Unigene0046671(TMED10)
GO:0043219	lateral loop	1	7	0.241765903797141	0.594199298769031	Unigene0055877(ERBB2)
GO:0098839	postsynaptic density membrane	1	7	0.241765903797141	0.594199298769031	Unigene0047917(mfsd8)
GO:0098948	intrinsic component of postsynaptic specialization membrane	1	7	0.241765903797141	0.594199298769031	Unigene0047917(mfsd8)
GO:0099060	integral component of postsynaptic specialization membrane	1	7	0.241765903797141	0.594199298769031	Unigene0047917(mfsd8)
GO:0032432	actin filament bundle	5	87	0.247996174763052	0.6073730876653	Unigene0014140(SEPTIN7);Unigene0020920(Sipa1l3);Unigene0038213(ACTN4);Unigene0046613(--);Unigene0059204(FBLIM1)
GO:0002102	podosome	2	25	0.252540496890289	0.616340093809166	Unigene0009079(ARHGEF5);Unigene0057850(WDR1)
GO:0005776	autophagosome	5	88	0.255327490256757	0.620970690589603	Unigene0032291(ATG16L1);Unigene0038014(Tm9sf1);Unigene0055787(TP53INP1);Unigene0058138(Dapk2);Unigene0079880(ENTPD4)
GO:0005882	intermediate filament	4	67	0.261358302491071	0.633430885898498	Unigene0009574(PLEC);Unigene0012804(Ldlrap1);Unigene0077249(--);Unigene0082829(krt18)
GO:0098562	cytoplasmic side of membrane	15	321	0.264907344935218	0.639439450060093	Unigene0000057(--);Unigene0000257(IQGAP1);Unigene0005598(Dync1li2);Unigene0012804(Ldlrap1);Unigene0034333(--);Unigene0039240(ZAP70);Unigene0045063(Gng10);Unigene0057559(Srms);Unigene0063430(jak1);Unigene0066169(GNA13);Unigene0066246(LCK);Unigene0068162(RASA2);Unigene0071572(SLA2);Unigene0073515(TYK2);Unigene0074443(Abl1)
GO:0042597	periplasmic space	8	158	0.270214094229897	0.639439450060093	Unigene0000187(PDZD2);Unigene0004185(PARD3B);Unigene0051033(Htra3);Unigene0061114(PARD6B);Unigene0073709(Apeh);Unigene0081176(TJP2);Unigene0082713(Pdlim1);Unigene0082955(magi3)
GO:0014731	spectrin-associated cytoskeleton	1	8	0.271166299738951	0.639439450060093	Unigene0028809(rhbg)
GO:0016442	RISC complex	1	8	0.271166299738951	0.639439450060093	Unigene0037821(ago3)
GO:0030877	beta-catenin destruction complex	1	8	0.271166299738951	0.639439450060093	Unigene0063349(siah1)
GO:0033256	I-kappaB/NF-kappaB complex	1	8	0.271166299738951	0.639439450060093	Unigene0033002(REL)
GO:0070578	RISC-loading complex	1	8	0.271166299738951	0.639439450060093	Unigene0037821(ago3)
GO:1990879	CST complex	1	8	0.271166299738951	0.639439450060093	Unigene0058313(FN1)
GO:0005667	transcription regulator complex	21	467	0.272193841267999	0.6397013508588	Unigene0000125(RUNX3);Unigene0006505(sox9-b);Unigene0008765(yap1);Unigene0009250(sox8);Unigene0012235(TWIST2);Unigene0012301(rarga);Unigene0017471(HDAC4);Unigene0024477(Satb2);Unigene0031752(tcf7l1a);Unigene0033002(REL);Unigene0033461(Hdac4);Unigene0035190(sox8);Unigene0039754(ZFHX3);Unigene0049095(Hivep2);Unigene0054212(gata2);Unigene0058801(EPAS1);Unigene0064456(PARP4);Unigene0069721(Cebpb);Uni…
GO:0005789	endoplasmic reticulum membrane	41	957	0.273621301315222	0.639933397207807	Unigene0000296(Gpat4);Unigene0000532(Elovl7);Unigene0000764(camk2d1);Unigene0000972(psen2);Unigene0001198(sec61al1);Unigene0002925(ptgis);Unigene0003913(PDIA3);Unigene0005990(slc37a2);Unigene0006142(Copb2);Unigene0008524(SPTLC3);Unigene0008690(ZFYVE27);Unigene0009093(SDF2L1);Unigene0013355(fitm2);Unigene0013549(cyp26b1);Unigene0014056(Ugcg);Unigene0020235(Slc37a1);Unigene0020583(Dnajb9);Unigene00…
GO:0045171	intercellular bridge	3	47	0.274126197371253	0.639933397207807	Unigene0016538(Pdcd6ip);Unigene0038097(prkci);Unigene0076083(PPP1R13L)
GO:0000932	P-body	4	69	0.278658030262978	0.648344350411861	Unigene0001227(Pum1);Unigene0037821(ago3);Unigene0048422(Noct);Unigene0057046(Zc3h12a)
GO:0030120	vesicle coat	6	114	0.280903229386014	0.65095053733505	Unigene0006142(Copb2);Unigene0012804(Ldlrap1);Unigene0014884(CLTA);Unigene0046255(SEC23A);Unigene0046809(Epn2);Unigene0060721(AP1S1)
GO:0030132	clathrin coat of coated pit	2	27	0.281643355695108	0.65095053733505	Unigene0012804(Ldlrap1);Unigene0014884(CLTA)
GO:0030173	integral component of Golgi membrane	3	48	0.28476534281366	0.655994090045989	Unigene0006187(CUX1);Unigene0072553(zdhhc15b);Unigene0079880(ENTPD4)
GO:0031672	A band	3	49	0.295437468109265	0.663495039593188	Unigene0004510(MYH16);Unigene0017471(HDAC4);Unigene0033461(Hdac4)
GO:0031463	Cul3-RING ubiquitin ligase complex	4	71	0.29613169941032	0.663495039593188	Unigene0012360(KBTBD2);Unigene0029919(ivns1abpb);Unigene0050759(KLHL24);Unigene0068384(BACH2)
GO:0005577	fibrinogen complex	2	28	0.296167724914815	0.663495039593188	Unigene0025730(MICALL1);Unigene0058313(FN1)
GO:0008305	integrin complex	2	28	0.296167724914815	0.663495039593188	Unigene0019933(ITGB6);Unigene0060114(Itgb7)
GO:0009288	bacterial-type flagellum	2	28	0.296167724914815	0.663495039593188	Unigene0004094(PHKG2);Unigene0081864(--)
GO:0030137	COPI-coated vesicle	2	28	0.296167724914815	0.663495039593188	Unigene0006142(Copb2);Unigene0046671(TMED10)
GO:0008024	cyclin/CDK positive transcription elongation factor complex	1	9	0.299428277180307	0.663495039593188	Unigene0028878(brd4)
GO:0016342	catenin complex	1	9	0.299428277180307	0.663495039593188	Unigene0048961(CTNNA1)
GO:0031205	endoplasmic reticulum Sec complex	1	9	0.299428277180307	0.663495039593188	Unigene0076576(MR1)
GO:0031332	RNAi effector complex	1	9	0.299428277180307	0.663495039593188	Unigene0037821(ago3)
GO:0031932	TORC2 complex	1	9	0.299428277180307	0.663495039593188	Unigene0030141(PRR5L)
GO:1990723	cytoplasmic periphery of the nuclear pore complex	1	9	0.299428277180307	0.663495039593188	Unigene0005942(Ranbp2)
GO:0031228	intrinsic component of Golgi membrane	3	50	0.306133160982096	0.674072386011049	Unigene0006187(CUX1);Unigene0072553(zdhhc15b);Unigene0079880(ENTPD4)
GO:0032580	Golgi cisterna membrane	3	50	0.306133160982096	0.674072386011049	Unigene0031375(st6gal2);Unigene0063193(GALNT3);Unigene0081801(GOLPH3L)
GO:0005618	cell wall	2	29	0.310646992903405	0.681860380649613	Unigene0000589(TMEM131);Unigene0047992(gmppb)
GO:0032993	protein-DNA complex	8	166	0.315550950256623	0.684539945037696	Unigene0013084(NFE2L2);Unigene0016734(H1-2);Unigene0052778(h1-0-b);Unigene0052883(MED1);Unigene0052884(Med1);Unigene0056710(sox11-a);Unigene0058256(H1-5);Unigene0058313(FN1)
GO:0005581	collagen trimer	3	51	0.316843334303351	0.684539945037696	Unigene0017446(COL4A5);Unigene0053060(COL6A6);Unigene0078899(COL4A3)
GO:0044815	DNA packaging complex	3	51	0.316843334303351	0.684539945037696	Unigene0016734(H1-2);Unigene0052778(h1-0-b);Unigene0058256(H1-5)
GO:0098858	actin-based cell projection	9	190	0.317252658276844	0.684539945037696	Unigene0007280(inppl1a);Unigene0009355(inppl1b);Unigene0009755(ATP8B1);Unigene0015103(VASP);Unigene0028526(Utrn);Unigene0041642(rhoac);Unigene0051667(MYO9B);Unigene0055877(ERBB2);Unigene0076730(cxadr)
GO:0015935	small ribosomal subunit	6	120	0.321625004070187	0.684539945037696	Unigene0007429(FUBP3);Unigene0018700(--);Unigene0023538(--);Unigene0040155(SEMA4G);Unigene0048589(IGF2BP2);Unigene0054877(MYH11)
GO:0016010	dystrophin-associated glycoprotein complex	2	30	0.325062856178167	0.684539945037696	Unigene0008718(ACP5);Unigene0028526(Utrn)
GO:0030669	clathrin-coated endocytic vesicle membrane	2	30	0.325062856178167	0.684539945037696	Unigene0012804(Ldlrap1);Unigene0046809(Epn2)
GO:0090665	glycoprotein complex	2	30	0.325062856178167	0.684539945037696	Unigene0008718(ACP5);Unigene0028526(Utrn)
GO:0098636	protein complex involved in cell adhesion	2	30	0.325062856178167	0.684539945037696	Unigene0019933(ITGB6);Unigene0060114(Itgb7)
GO:1905348	endonuclease complex	2	30	0.325062856178167	0.684539945037696	Unigene0037821(ago3);Unigene0063865(ERN1)
GO:0000131	incipient cellular bud site	1	10	0.326595855986226	0.684539945037696	Unigene0001605(EXOC2)
GO:0016593	Cdc73/Paf1 complex	1	10	0.326595855986226	0.684539945037696	Unigene0027140(Setd5)
GO:0032541	cortical endoplasmic reticulum	1	10	0.326595855986226	0.684539945037696	Unigene0009329(--)
GO:0034663	endoplasmic reticulum chaperone complex	1	10	0.326595855986226	0.684539945037696	Unigene0009093(SDF2L1)
GO:0051285	cell cortex of cell tip	1	10	0.326595855986226	0.684539945037696	Unigene0057470(Bin3)
GO:0009368	endopeptidase Clp complex	3	52	0.327559228714313	0.684539945037696	Unigene0049782(Vps4b);Unigene0049783(Vps4b);Unigene0067620(tor4a)
GO:0045111	intermediate filament cytoskeleton	5	98	0.330915424341972	0.686459796283406	Unigene0005119(EVPL);Unigene0009574(PLEC);Unigene0012804(Ldlrap1);Unigene0077249(--);Unigene0082829(krt18)
GO:0016020	membrane	379	9620	0.331345298759894	0.686459796283406	Unigene0000057(--);Unigene0000257(IQGAP1);Unigene0000288(GALNT7);Unigene0000296(Gpat4);Unigene0000308(Cd81);Unigene0000310(F2r);Unigene0000506(Mpzl3);Unigene0000532(Elovl7);Unigene0000589(TMEM131);Unigene0000764(camk2d1);Unigene0000766(--);Unigene0000912(RAB11A);Unigene0000913(SYNE1);Unigene0000972(psen2);Unigene0001198(sec61al1);Unigene0001589(COX6A1);Unigene0001605(EXOC2);Unigene0001613(TNFRSF1…
GO:0070062	extracellular exosome	4	75	0.331428297059467	0.686459796283406	Unigene0000912(RAB11A);Unigene0007941(IST1);Unigene0016538(Pdcd6ip);Unigene0058313(FN1)
GO:0016328	lateral plasma membrane	3	53	0.338272414034011	0.698562559158992	Unigene0000257(IQGAP1);Unigene0001975(CLDN3);Unigene0048955(ocln)
GO:1902555	endoribonuclease complex	2	31	0.339398493865453	0.698820497693469	Unigene0037821(ago3);Unigene0063865(ERN1)
GO:0030133	transport vesicle	17	391	0.348220271975636	0.712235096824852	Unigene0000912(RAB11A);Unigene0004823(SYTL3);Unigene0006142(Copb2);Unigene0012804(Ldlrap1);Unigene0014884(CLTA);Unigene0015947(Pde4b);Unigene0023312(Syngr2);Unigene0024488(Scamp4);Unigene0030260(ITPR3);Unigene0031100(Sptbn1);Unigene0046255(SEC23A);Unigene0046671(TMED10);Unigene0048359(Rabac1);Unigene0049618(RAB1A);Unigene0060721(AP1S1);Unigene0080149(Tmed9);Unigene0081519(spred2)
GO:0000785	chromatin	25	589	0.348435408163706	0.712235096824852	Unigene0000125(RUNX3);Unigene0007412(PLK3);Unigene0007941(IST1);Unigene0008765(yap1);Unigene0009058(DNMT3B);Unigene0012301(rarga);Unigene0013084(NFE2L2);Unigene0015993(chmp2a);Unigene0016734(H1-2);Unigene0017726(PSIP1);Unigene0024477(Satb2);Unigene0025000(DVL3);Unigene0028878(brd4);Unigene0033343(SATB1);Unigene0033711(PLK2);Unigene0038905(dlx5a);Unigene0039160(--);Unigene0052778(h1-0-b);Unigene00…
GO:0000324	fungal-type vacuole	3	54	0.348974789561747	0.712235096824852	Unigene0025598(SLC66A1);Unigene0026254(SLC15A4);Unigene0046671(TMED10)
GO:0002080	acrosomal membrane	1	11	0.352711356242327	0.713601526542447	Unigene0081791(Fuca2)
GO:0016600	flotillin complex	1	11	0.352711356242327	0.713601526542447	Unigene0048961(CTNNA1)
GO:0099634	postsynaptic specialization membrane	1	11	0.352711356242327	0.713601526542447	Unigene0047917(mfsd8)
GO:0005783	endoplasmic reticulum	66	1623	0.357749623706253	0.721702998112613	Unigene0000296(Gpat4);Unigene0000532(Elovl7);Unigene0000764(camk2d1);Unigene0000972(psen2);Unigene0001198(sec61al1);Unigene0002012(P3h2);Unigene0002925(ptgis);Unigene0003909(POGLUT3);Unigene0003913(PDIA3);Unigene0005990(slc37a2);Unigene0006142(Copb2);Unigene0006903(UGGT1);Unigene0008524(SPTLC3);Unigene0008690(ZFYVE27);Unigene0008697(TMEM43);Unigene0009044(SORL1);Unigene0009093(SDF2L1);Unigene0009…
GO:0000322	storage vacuole	3	55	0.359658583377162	0.721761559940733	Unigene0025598(SLC66A1);Unigene0026254(SLC15A4);Unigene0046671(TMED10)
GO:0099568	cytoplasmic region	25	593	0.361117073970685	0.721761559940733	Unigene0000972(psen2);Unigene0001605(EXOC2);Unigene0002834(SEPTIN2);Unigene0006467(ric8b);Unigene0009329(--);Unigene0010195(CAP1);Unigene0010672(PARD6A);Unigene0014140(SEPTIN7);Unigene0023380(abhd12);Unigene0023935(CD2AP);Unigene0028526(Utrn);Unigene0031100(Sptbn1);Unigene0035663(LD);Unigene0038097(prkci);Unigene0038213(ACTN4);Unigene0046613(--);Unigene0051667(MYO9B);Unigene0057470(Bin3);Unigene0…
GO:0045335	phagocytic vesicle	5	102	0.361820959172762	0.721761559940733	Unigene0000912(RAB11A);Unigene0001198(sec61al1);Unigene0003913(PDIA3);Unigene0007325(DNM2);Unigene0060218(Rilp)
GO:0016021	integral component of membrane	214	5402	0.362445617094572	0.721761559940733	Unigene0000057(--);Unigene0000288(GALNT7);Unigene0000296(Gpat4);Unigene0000308(Cd81);Unigene0000310(F2r);Unigene0000506(Mpzl3);Unigene0000532(Elovl7);Unigene0000589(TMEM131);Unigene0000913(SYNE1);Unigene0000972(psen2);Unigene0001198(sec61al1);Unigene0001613(TNFRSF11A);Unigene0001975(CLDN3);Unigene0002051(EDNRA);Unigene0002101(VAMP8);Unigene0002854(--);Unigene0002925(ptgis);Unigene0003361(foxp1b);…
GO:0031224	intrinsic component of membrane	218	5505	0.362948864669337	0.721761559940733	Unigene0000057(--);Unigene0000288(GALNT7);Unigene0000296(Gpat4);Unigene0000308(Cd81);Unigene0000310(F2r);Unigene0000506(Mpzl3);Unigene0000532(Elovl7);Unigene0000589(TMEM131);Unigene0000913(SYNE1);Unigene0000972(psen2);Unigene0001198(sec61al1);Unigene0001613(TNFRSF11A);Unigene0001975(CLDN3);Unigene0002051(EDNRA);Unigene0002101(VAMP8);Unigene0002854(--);Unigene0002925(ptgis);Unigene0003361(foxp1b);…
GO:0098797	plasma membrane protein complex	28	673	0.376602960551172	0.730513002026443	Unigene0000057(--);Unigene0001605(EXOC2);Unigene0005598(Dync1li2);Unigene0008718(ACP5);Unigene0012804(Ldlrap1);Unigene0014680(Kcne4);Unigene0014884(CLTA);Unigene0015947(Pde4b);Unigene0019933(ITGB6);Unigene0020776(--);Unigene0023380(abhd12);Unigene0028526(Utrn);Unigene0033059(H2-Eb1);Unigene0038097(prkci);Unigene0039240(ZAP70);Unigene0040394(GJB3);Unigene0041142(--);Unigene0045063(Gng10);Unigene00…
GO:0000137	Golgi cis cisterna	1	12	0.377815463798777	0.730513002026443	Unigene0008415(Tmem59)
GO:0005951	carbamoyl-phosphate synthase complex	1	12	0.377815463798777	0.730513002026443	Unigene0003289(GGH)
GO:0009341	beta-galactosidase complex	1	12	0.377815463798777	0.730513002026443	Unigene0074514(GLB1)
GO:0038201	TOR complex	1	12	0.377815463798777	0.730513002026443	Unigene0030141(PRR5L)
GO:0043220	Schmidt-Lanterman incisure	1	12	0.377815463798777	0.730513002026443	Unigene0038097(prkci)
GO:0060091	kinocilium	1	12	0.377815463798777	0.730513002026443	Unigene0011457(RAC1)
GO:0071821	FANCM-MHF complex	1	12	0.377815463798777	0.730513002026443	Unigene0073638(His3.3A)
GO:0097524	sperm plasma membrane	1	12	0.377815463798777	0.730513002026443	Unigene0081791(Fuca2)
GO:0097732	9+2 non-motile cilium	1	12	0.377815463798777	0.730513002026443	Unigene0011457(RAC1)
GO:0030667	secretory granule membrane	9	203	0.388539108709821	0.73831371241231	Unigene0000257(IQGAP1);Unigene0000766(--);Unigene0022359(moxd2);Unigene0026254(SLC15A4);Unigene0046671(TMED10);Unigene0047510(CPNE1);Unigene0072393(stk10);Unigene0073788(CPNE3);Unigene0081791(Fuca2)
GO:0000805	X chromosome	1	13	0.401947293290369	0.73831371241231	Unigene0060198(pcgf5a)
GO:0005628	prospore membrane	1	13	0.401947293290369	0.73831371241231	Unigene0001605(EXOC2)
GO:0005641	nuclear envelope lumen	1	13	0.401947293290369	0.73831371241231	Unigene0009044(SORL1)
GO:0005672	transcription factor TFIIA complex	1	13	0.401947293290369	0.73831371241231	Unigene0064456(PARP4)
GO:0005828	kinetochore microtubule	1	13	0.401947293290369	0.73831371241231	Unigene0000912(RAB11A)
GO:0005890	sodium:potassium-exchanging ATPase complex	1	13	0.401947293290369	0.73831371241231	Unigene0065286(atp1b1)
GO:0005922	connexin complex	1	13	0.401947293290369	0.73831371241231	Unigene0040394(GJB3)
GO:0031235	intrinsic component of the cytoplasmic side of the plasma membrane	1	13	0.401947293290369	0.73831371241231	Unigene0068162(RASA2)
GO:0034361	very-low-density lipoprotein particle	1	13	0.401947293290369	0.73831371241231	Unigene0040921(Lsr)
GO:0034385	triglyceride-rich plasma lipoprotein particle	1	13	0.401947293290369	0.73831371241231	Unigene0040921(Lsr)
GO:0042764	ascospore-type prospore	1	13	0.401947293290369	0.73831371241231	Unigene0001605(EXOC2)
GO:0044614	nuclear pore cytoplasmic filaments	1	13	0.401947293290369	0.73831371241231	Unigene0005942(Ranbp2)
GO:0045095	keratin filament	1	13	0.401947293290369	0.73831371241231	Unigene0009574(PLEC)
GO:0098936	intrinsic component of postsynaptic membrane	1	13	0.401947293290369	0.73831371241231	Unigene0047917(mfsd8)
GO:0099055	integral component of postsynaptic membrane	1	13	0.401947293290369	0.73831371241231	Unigene0047917(mfsd8)
GO:0099240	intrinsic component of synaptic membrane	1	13	0.401947293290369	0.73831371241231	Unigene0047917(mfsd8)
GO:0099699	integral component of synaptic membrane	1	13	0.401947293290369	0.73831371241231	Unigene0047917(mfsd8)
GO:1990124	messenger ribonucleoprotein complex	1	13	0.401947293290369	0.73831371241231	Unigene0028380(Cpeb2)
GO:0030426	growth cone	9	207	0.410731171162449	0.752468129846167	Unigene0000257(IQGAP1);Unigene0000972(psen2);Unigene0007325(DNM2);Unigene0008690(ZFYVE27);Unigene0010672(PARD6A);Unigene0011338(TSHZ3);Unigene0028526(Utrn);Unigene0074443(Abl1);Unigene0076730(cxadr)
GO:0001650	fibrillar center	5	109	0.415952219709	0.758953517169769	Unigene0005567(KLF6);Unigene0005568(KLF6);Unigene0021964(NFIB);Unigene0046551(Eef1d);Unigene0059204(FBLIM1)
GO:0008091	spectrin	1	14	0.42514444872977	0.758953517169769	Unigene0031100(Sptbn1)
GO:0009277	fungal-type cell wall	1	14	0.42514444872977	0.758953517169769	Unigene0047992(gmppb)
GO:0010007	magnesium chelatase complex	1	14	0.42514444872977	0.758953517169769	Unigene0055908(zmcm3)
GO:0019908	nuclear cyclin-dependent protein kinase holoenzyme complex	1	14	0.42514444872977	0.758953517169769	Unigene0028878(brd4)
GO:0030056	hemidesmosome	1	14	0.42514444872977	0.758953517169769	Unigene0009574(PLEC)
GO:0031143	pseudopodium	1	14	0.42514444872977	0.758953517169769	Unigene0038213(ACTN4)
GO:0031616	spindle pole centrosome	1	14	0.42514444872977	0.758953517169769	Unigene0009329(--)
GO:0035253	ciliary rootlet	1	14	0.42514444872977	0.758953517169769	Unigene0000972(psen2)
GO:0042627	chylomicron	1	14	0.42514444872977	0.758953517169769	Unigene0040921(Lsr)
GO:0035577	azurophil granule membrane	2	38	0.436361785670967	0.776991138771263	Unigene0047510(CPNE1);Unigene0073788(CPNE3)
GO:0140534	endoplasmic reticulum protein-containing complex	6	137	0.439517795910258	0.780619393245191	Unigene0003913(PDIA3);Unigene0008524(SPTLC3);Unigene0009093(SDF2L1);Unigene0063865(ERN1);Unigene0066640(ERN1);Unigene0076576(MR1)
GO:0000782	telomere cap complex	1	15	0.447443081767266	0.782745040284591	Unigene0058313(FN1)
GO:0000783	nuclear telomere cap complex	1	15	0.447443081767266	0.782745040284591	Unigene0058313(FN1)
GO:0032433	filopodium tip	1	15	0.447443081767266	0.782745040284591	Unigene0051667(MYO9B)
GO:0036019	endolysosome	1	15	0.447443081767266	0.782745040284591	Unigene0076508(CTSK)
GO:0045179	apical cortex	1	15	0.447443081767266	0.782745040284591	Unigene0038097(prkci)
GO:0140445	chromosome, telomeric repeat region	1	15	0.447443081767266	0.782745040284591	Unigene0058313(FN1)
GO:0030018	Z disc	6	139	0.453279567897231	0.790972845980669	Unigene0000972(psen2);Unigene0015947(Pde4b);Unigene0017471(HDAC4);Unigene0033461(Hdac4);Unigene0038213(ACTN4);Unigene0081584(PDLIM1)
GO:0016605	PML body	4	89	0.454606638218341	0.791310307921201	Unigene0001861(ELF1);Unigene0033343(SATB1);Unigene0041526(HIPK3);Unigene0055787(TP53INP1)
GO:0099513	polymeric cytoskeletal fiber	24	598	0.460102813891477	0.794361183250752	Unigene0000257(IQGAP1);Unigene0000912(RAB11A);Unigene0005598(Dync1li2);Unigene0007279(Map3k11);Unigene0007325(DNM2);Unigene0008400(PARP4);Unigene0009329(--);Unigene0009574(PLEC);Unigene0011457(RAC1);Unigene0012681(EML2);Unigene0012804(Ldlrap1);Unigene0023935(CD2AP);Unigene0035663(LD);Unigene0037709(polb);Unigene0051414(Bcl10);Unigene0051667(MYO9B);Unigene0057013(RASSF3);Unigene0057470(Bin3);Unige…
GO:0005782	peroxisomal matrix	2	40	0.462662745607025	0.794361183250752	Unigene0026927(HMGCL);Unigene0043945(Agps)
GO:0031907	microbody lumen	2	40	0.462662745607025	0.794361183250752	Unigene0026927(HMGCL);Unigene0043945(Agps)
GO:0016507	mitochondrial fatty acid beta-oxidation multienzyme complex	1	16	0.468877947706748	0.794361183250752	Unigene0040515(ECHDC2)
GO:0030122	AP-2 adaptor complex	1	16	0.468877947706748	0.794361183250752	Unigene0012804(Ldlrap1)
GO:0031258	lamellipodium membrane	1	16	0.468877947706748	0.794361183250752	Unigene0015103(VASP)
GO:0033104	type VI protein secretion system complex	1	16	0.468877947706748	0.794361183250752	Unigene0058313(FN1)
GO:0036125	fatty acid beta-oxidation multienzyme complex	1	16	0.468877947706748	0.794361183250752	Unigene0040515(ECHDC2)
GO:0042763	intracellular immature spore	1	16	0.468877947706748	0.794361183250752	Unigene0001605(EXOC2)
GO:0043194	axon initial segment	1	16	0.468877947706748	0.794361183250752	Unigene0000764(camk2d1)
GO:0044214	spanning component of plasma membrane	1	16	0.468877947706748	0.794361183250752	Unigene0053185(Bmpr2)
GO:0032587	ruffle membrane	4	91	0.471718156781014	0.797237950201327	Unigene0007325(DNM2);Unigene0011457(RAC1);Unigene0044356(PLEKHA1);Unigene0069345(Sh3yl1)
GO:0005815	microtubule organizing center	27	679	0.473773893684289	0.797320928038034	Unigene0000912(RAB11A);Unigene0000972(psen2);Unigene0005598(Dync1li2);Unigene0005942(Ranbp2);Unigene0006467(ric8b);Unigene0007279(Map3k11);Unigene0007325(DNM2);Unigene0007412(PLK3);Unigene0007941(IST1);Unigene0009329(--);Unigene0010672(PARD6A);Unigene0011457(RAC1);Unigene0013084(NFE2L2);Unigene0015947(Pde4b);Unigene0016538(Pdcd6ip);Unigene0018798(EVI5);Unigene0019933(ITGB6);Unigene0031139(chmp1a)…
GO:0009279	cell outer membrane	3	66	0.474051841168745	0.797320928038034	Unigene0036269(Cpd);Unigene0063865(ERN1);Unigene0066640(ERN1)
GO:0030131	clathrin adaptor complex	2	42	0.488228467502243	0.807703916397714	Unigene0012804(Ldlrap1);Unigene0060721(AP1S1)
GO:0031519	PcG protein complex	2	42	0.488228467502243	0.807703916397714	Unigene0006527(Kdm2b);Unigene0060198(pcgf5a)
GO:0031225	anchored component of membrane	4	93	0.488626311039864	0.807703916397714	Unigene0013671(GPC5);Unigene0025000(DVL3);Unigene0028809(rhbg);Unigene0032637(Prss8)
GO:0005639	integral component of nuclear inner membrane	1	17	0.489482459364231	0.807703916397714	Unigene0008697(TMEM43)
GO:0030126	COPI vesicle coat	1	17	0.489482459364231	0.807703916397714	Unigene0006142(Copb2)
GO:0031229	intrinsic component of nuclear inner membrane	1	17	0.489482459364231	0.807703916397714	Unigene0008697(TMEM43)
GO:0034045	phagophore assembly site membrane	1	17	0.489482459364231	0.807703916397714	Unigene0049618(RAB1A)
GO:0044615	nuclear pore nuclear basket	1	17	0.489482459364231	0.807703916397714	Unigene0005942(Ranbp2)
GO:0043228	non-membrane-bounded organelle	167	4293	0.493315068154994	0.811158999703361	Unigene0000125(RUNX3);Unigene0000257(IQGAP1);Unigene0000912(RAB11A);Unigene0000972(psen2);Unigene0001164(Plec);Unigene0001227(Pum1);Unigene0002834(SEPTIN2);Unigene0004094(PHKG2);Unigene0004510(MYH16);Unigene0005119(EVPL);Unigene0005357(Arhgdia);Unigene0005532(TNIK);Unigene0005567(KLF6);Unigene0005568(KLF6);Unigene0005598(Dync1li2);Unigene0005942(Ranbp2);Unigene0006467(ric8b);Unigene0006527(Kdm2b)…
GO:0014704	intercalated disc	3	68	0.493900537068665	0.811158999703361	Unigene0000764(camk2d1);Unigene0048961(CTNNA1);Unigene0076730(cxadr)
GO:0005819	spindle	14	352	0.499365603915331	0.811606255065335	Unigene0000912(RAB11A);Unigene0002834(SEPTIN2);Unigene0008400(PARP4);Unigene0009329(--);Unigene0012681(EML2);Unigene0014140(SEPTIN7);Unigene0018798(EVI5);Unigene0034747(HEPACAM2);Unigene0037709(polb);Unigene0046613(--);Unigene0064455(PARP4);Unigene0064456(PARP4);Unigene0065903(ano10);Unigene0080977(--)
GO:0032421	stereocilium bundle	3	69	0.503684287378015	0.811606255065335	Unigene0009755(ATP8B1);Unigene0011457(RAC1);Unigene0041642(rhoac)
GO:0032588	trans-Golgi network membrane	3	69	0.503684287378015	0.811606255065335	Unigene0060258(SCYL2);Unigene0060721(AP1S1);Unigene0081801(GOLPH3L)
GO:0000794	condensed nuclear chromosome	5	121	0.506469370767509	0.811606255065335	Unigene0028878(brd4);Unigene0031139(chmp1a);Unigene0031755(RGS12);Unigene0037709(polb);Unigene0037821(ago3)
GO:0031674	I band	6	147	0.507404647090864	0.811606255065335	Unigene0000972(psen2);Unigene0015947(Pde4b);Unigene0017471(HDAC4);Unigene0033461(Hdac4);Unigene0038213(ACTN4);Unigene0081584(PDLIM1)
GO:0005797	Golgi medial cisterna	1	18	0.509288738851886	0.811606255065335	Unigene0008415(Tmem59)
GO:0005921	gap junction	1	18	0.509288738851886	0.811606255065335	Unigene0040394(GJB3)
GO:0005942	phosphatidylinositol 3-kinase complex	1	18	0.509288738851886	0.811606255065335	Unigene0052639(PIK3R5)
GO:0009331	glycerol-3-phosphate dehydrogenase complex	1	18	0.509288738851886	0.811606255065335	Unigene0046198(Gpd2)
GO:0032281	AMPA glutamate receptor complex	1	18	0.509288738851886	0.811606255065335	Unigene0023380(abhd12)
GO:0032982	myosin filament	1	18	0.509288738851886	0.811606255065335	Unigene0004510(MYH16)
GO:0070938	contractile ring	1	18	0.509288738851886	0.811606255065335	Unigene0016538(Pdcd6ip)
GO:0089717	spanning component of membrane	1	18	0.509288738851886	0.811606255065335	Unigene0053185(Bmpr2)
GO:0090533	cation-transporting ATPase complex	2	44	0.513018648879917	0.815687965645062	Unigene0009755(ATP8B1);Unigene0065286(atp1b1)
GO:0036464	cytoplasmic ribonucleoprotein granule	8	201	0.520317247565255	0.823804873476026	Unigene0000257(IQGAP1);Unigene0001227(Pum1);Unigene0011457(RAC1);Unigene0036294(DYRK2);Unigene0037821(ago3);Unigene0048422(Noct);Unigene0057046(Zc3h12a);Unigene0081795(TSTD1)
GO:0031226	intrinsic component of plasma membrane	60	1548	0.520484167912504	0.823804873476026	Unigene0000972(psen2);Unigene0001198(sec61al1);Unigene0001613(TNFRSF11A);Unigene0001975(CLDN3);Unigene0005598(Dync1li2);Unigene0005990(slc37a2);Unigene0008089(Lifr);Unigene0008095(IL17RC);Unigene0009044(SORL1);Unigene0009464(TMEM150C);Unigene0009755(ATP8B1);Unigene0010727(Adipor2);Unigene0012057(--);Unigene0012197(Adgrg2);Unigene0013671(GPC5);Unigene0013703(TM9SF2);Unigene0014680(Kcne4);Unigene00…
GO:0070069	cytochrome complex	2	45	0.525113186237634	0.829251140257621	Unigene0001589(COX6A1);Unigene0016825(--)
GO:0000930	gamma-tubulin complex	1	19	0.528327667367375	0.830569170771233	Unigene0015947(Pde4b)
GO:0044322	endoplasmic reticulum quality control compartment	1	19	0.528327667367375	0.830569170771233	Unigene0006903(UGGT1)
GO:0043232	intracellular non-membrane-bounded organelle	165	4271	0.534834471864388	0.838908901935602	Unigene0000125(RUNX3);Unigene0000257(IQGAP1);Unigene0000912(RAB11A);Unigene0000972(psen2);Unigene0001164(Plec);Unigene0001227(Pum1);Unigene0002834(SEPTIN2);Unigene0004510(MYH16);Unigene0005119(EVPL);Unigene0005357(Arhgdia);Unigene0005532(TNIK);Unigene0005567(KLF6);Unigene0005568(KLF6);Unigene0005598(Dync1li2);Unigene0005942(Ranbp2);Unigene0006467(ric8b);Unigene0006527(Kdm2b);Unigene0007279(Map3k1…
GO:0005791	rough endoplasmic reticulum	4	100	0.545900536471975	0.84977059082298	Unigene0001198(sec61al1);Unigene0030260(ITPR3);Unigene0057046(Zc3h12a);Unigene0076576(MR1)
GO:0005744	TIM23 mitochondrial import inner membrane translocase complex	1	20	0.546628933065212	0.84977059082298	Unigene0008226(GRPEL2)
GO:0005885	Arp2/3 protein complex	1	20	0.546628933065212	0.84977059082298	Unigene0010062(arpc5-a)
GO:0030663	COPI-coated vesicle membrane	1	20	0.546628933065212	0.84977059082298	Unigene0006142(Copb2)
GO:0005652	nuclear lamina	1	21	0.564221077083954	0.871297150010176	Unigene0009329(--)
GO:0015627	type II protein secretion system complex	1	21	0.564221077083954	0.871297150010176	Unigene0025730(MICALL1)
GO:0042599	lamellar body	1	21	0.564221077083954	0.871297150010176	Unigene0072049(SMPD1)
GO:1902554	serine/threonine protein kinase complex	3	76	0.569259394645351	0.87713699219085	Unigene0004094(PHKG2);Unigene0028878(brd4);Unigene0063865(ERN1)
GO:0009379	Holliday junction helicase complex	2	49	0.571426472368926	0.878536735051786	Unigene0049782(Vps4b);Unigene0049783(Vps4b)
GO:0031965	nuclear membrane	12	318	0.579308403685476	0.879908389025795	Unigene0000972(psen2);Unigene0002854(--);Unigene0005942(Ranbp2);Unigene0008697(TMEM43);Unigene0009329(--);Unigene0030260(ITPR3);Unigene0041591(Trib2);Unigene0042005(--);Unigene0047510(CPNE1);Unigene0063865(ERN1);Unigene0065903(ano10);Unigene0074443(Abl1)
GO:0005665	RNA polymerase II, core complex	1	22	0.581131537800127	0.879908389025795	Unigene0028878(brd4)
GO:0005849	mRNA cleavage factor complex	1	22	0.581131537800127	0.879908389025795	Unigene0045912(PCF11)
GO:0031307	integral component of mitochondrial outer membrane	1	22	0.581131537800127	0.879908389025795	Unigene0046198(Gpd2)
GO:0045120	pronucleus	1	22	0.581131537800127	0.879908389025795	Unigene0012143(tet3-a)
GO:0030117	membrane coat	8	212	0.581142933153139	0.879908389025795	Unigene0006142(Copb2);Unigene0012804(Ldlrap1);Unigene0014884(CLTA);Unigene0015993(chmp2a);Unigene0046255(SEC23A);Unigene0046809(Epn2);Unigene0060721(AP1S1);Unigene0061955(chmp1b)
GO:0048475	coated membrane	8	212	0.581142933153139	0.879908389025795	Unigene0006142(Copb2);Unigene0012804(Ldlrap1);Unigene0014884(CLTA);Unigene0015993(chmp2a);Unigene0046255(SEC23A);Unigene0046809(Epn2);Unigene0060721(AP1S1);Unigene0061955(chmp1b)
GO:0005887	integral component of plasma membrane	56	1478	0.592624186968984	0.892882038495183	Unigene0000972(psen2);Unigene0001198(sec61al1);Unigene0001613(TNFRSF11A);Unigene0001975(CLDN3);Unigene0005598(Dync1li2);Unigene0005990(slc37a2);Unigene0008089(Lifr);Unigene0008095(IL17RC);Unigene0009044(SORL1);Unigene0009464(TMEM150C);Unigene0009755(ATP8B1);Unigene0012057(--);Unigene0012197(Adgrg2);Unigene0013671(GPC5);Unigene0013703(TM9SF2);Unigene0014680(Kcne4);Unigene0015217(Rbp1);Unigene00157…
GO:0035770	ribonucleoprotein granule	8	215	0.597101283044055	0.892882038495183	Unigene0000257(IQGAP1);Unigene0001227(Pum1);Unigene0011457(RAC1);Unigene0036294(DYRK2);Unigene0037821(ago3);Unigene0048422(Noct);Unigene0057046(Zc3h12a);Unigene0081795(TSTD1)
GO:0031306	intrinsic component of mitochondrial outer membrane	1	23	0.59738669337715	0.892882038495183	Unigene0046198(Gpd2)
GO:0044217	other organism part	1	23	0.59738669337715	0.892882038495183	Unigene0000766(--)
GO:0060076	excitatory synapse	1	23	0.59738669337715	0.892882038495183	Unigene0015947(Pde4b)
GO:0097386	glial cell projection	1	23	0.59738669337715	0.892882038495183	Unigene0000766(--)
GO:0030658	transport vesicle membrane	8	216	0.602353600273631	0.893387168332944	Unigene0012804(Ldlrap1);Unigene0014884(CLTA);Unigene0023312(Syngr2);Unigene0030260(ITPR3);Unigene0046255(SEC23A);Unigene0046671(TMED10);Unigene0060721(AP1S1);Unigene0081519(spred2)
GO:0016529	sarcoplasmic reticulum	2	52	0.603953226305749	0.893387168332944	Unigene0000764(camk2d1);Unigene0002012(P3h2)
GO:0030867	rough endoplasmic reticulum membrane	2	52	0.603953226305749	0.893387168332944	Unigene0057046(Zc3h12a);Unigene0076576(MR1)
GO:0005901	caveola	3	80	0.604241412311228	0.893387168332944	Unigene0002925(ptgis);Unigene0048961(CTNNA1);Unigene0053185(Bmpr2)
GO:0099081	supramolecular polymer	32	854	0.605404198598112	0.893387168332944	Unigene0000257(IQGAP1);Unigene0000912(RAB11A);Unigene0000972(psen2);Unigene0004510(MYH16);Unigene0005598(Dync1li2);Unigene0007279(Map3k11);Unigene0007325(DNM2);Unigene0008400(PARP4);Unigene0009329(--);Unigene0009574(PLEC);Unigene0011457(RAC1);Unigene0012681(EML2);Unigene0012804(Ldlrap1);Unigene0015947(Pde4b);Unigene0017471(HDAC4);Unigene0017927(SDC4);Unigene0023935(CD2AP);Unigene0033461(Hdac4);Un…
GO:0099512	supramolecular fiber	32	854	0.605404198598112	0.893387168332944	Unigene0000257(IQGAP1);Unigene0000912(RAB11A);Unigene0000972(psen2);Unigene0004510(MYH16);Unigene0005598(Dync1li2);Unigene0007279(Map3k11);Unigene0007325(DNM2);Unigene0008400(PARP4);Unigene0009329(--);Unigene0009574(PLEC);Unigene0011457(RAC1);Unigene0012681(EML2);Unigene0012804(Ldlrap1);Unigene0015947(Pde4b);Unigene0017471(HDAC4);Unigene0017927(SDC4);Unigene0023935(CD2AP);Unigene0033461(Hdac4);Un…
GO:0000793	condensed chromosome	11	298	0.608842283090746	0.896565218559791	Unigene0000972(psen2);Unigene0005598(Dync1li2);Unigene0011231(ANAPC16);Unigene0014140(SEPTIN7);Unigene0028878(brd4);Unigene0031139(chmp1a);Unigene0031755(RGS12);Unigene0037709(polb);Unigene0037821(ago3);Unigene0046613(--);Unigene0069721(Cebpb)
GO:0032806	carboxy-terminal domain protein kinase complex	1	24	0.613011902674832	0.89891241190553	Unigene0028878(brd4)
GO:0043034	costamere	1	24	0.613011902674832	0.89891241190553	Unigene0017927(SDC4)
GO:0000118	histone deacetylase complex	3	82	0.621011726383665	0.908734140494336	Unigene0017471(HDAC4);Unigene0024477(Satb2);Unigene0033461(Hdac4)
GO:0031941	filamentous actin	1	25	0.628031544582521	0.915169140122337	Unigene0023935(CD2AP)
GO:0097440	apical dendrite	1	25	0.628031544582521	0.915169140122337	Unigene0031755(RGS12)
GO:0044291	cell-cell contact zone	3	84	0.637291429311557	0.921651947117405	Unigene0000764(camk2d1);Unigene0048961(CTNNA1);Unigene0076730(cxadr)
GO:0030312	external encapsulating structure	16	440	0.639418963588576	0.921651947117405	Unigene0000589(TMEM131);Unigene0000766(--);Unigene0002012(P3h2);Unigene0005619(mmp11);Unigene0010984(olfml2a);Unigene0013671(GPC5);Unigene0024307(VWF);Unigene0036269(Cpd);Unigene0045965(mmp11);Unigene0047992(gmppb);Unigene0051169(ADAM28);Unigene0053060(COL6A6);Unigene0058313(FN1);Unigene0061427(ASPN);Unigene0063865(ERN1);Unigene0066640(ERN1)
GO:0000242	pericentriolar material	1	26	0.642469055836578	0.921651947117405	Unigene0011457(RAC1)
GO:0017119	Golgi transport complex	1	26	0.642469055836578	0.921651947117405	Unigene0001605(EXOC2)
GO:0032045	guanyl-nucleotide exchange factor complex	1	26	0.642469055836578	0.921651947117405	Unigene0032386(PDE3B)
GO:0035327	transcriptionally active chromatin	1	26	0.642469055836578	0.921651947117405	Unigene0017726(PSIP1)
GO:0022626	cytosolic ribosome	8	224	0.643080445109286	0.921651947117405	Unigene0007429(FUBP3);Unigene0018700(--);Unigene0023538(--);Unigene0040155(SEMA4G);Unigene0040915(TASOR);Unigene0048589(IGF2BP2);Unigene0054877(MYH11);Unigene0065739(APOD)
GO:0032420	stereocilium	2	56	0.644364112024776	0.921651947117405	Unigene0009755(ATP8B1);Unigene0041642(rhoac)
GO:0099738	cell cortex region	2	56	0.644364112024776	0.921651947117405	Unigene0038097(prkci);Unigene0057470(Bin3)
GO:0019005	SCF ubiquitin ligase complex	2	57	0.653943135311759	0.92927014854275	Unigene0063349(siah1);Unigene0078966(Abtb2)
GO:0031526	brush border membrane	2	57	0.653943135311759	0.92927014854275	Unigene0009755(ATP8B1);Unigene0066169(GNA13)
GO:0034704	calcium channel complex	2	57	0.653943135311759	0.92927014854275	Unigene0013482(SMDT1);Unigene0015947(Pde4b)
GO:0009506	plasmodesma	1	27	0.656346967380481	0.92927014854275	Unigene0016538(Pdcd6ip)
GO:0055044	symplast	1	27	0.656346967380481	0.92927014854275	Unigene0016538(Pdcd6ip)
GO:0035579	specific granule membrane	2	58	0.663315188441943	0.937234820915944	Unigene0026254(SLC15A4);Unigene0072393(stk10)
GO:0005903	brush border	4	117	0.669448071076198	0.942422346064335	Unigene0009755(ATP8B1);Unigene0030260(ITPR3);Unigene0038213(ACTN4);Unigene0066169(GNA13)
GO:1902773	GTPase activator complex	1	28	0.669686939323654	0.942422346064335	Unigene0032386(PDE3B)
GO:0033202	DNA helicase complex	2	60	0.681445084670664	0.954693059314545	Unigene0049782(Vps4b);Unigene0049783(Vps4b)
GO:0032839	dendrite cytoplasm	1	29	0.682509794552948	0.954693059314545	Unigene0023380(abhd12)
GO:0033017	sarcoplasmic reticulum membrane	1	29	0.682509794552948	0.954693059314545	Unigene0000764(camk2d1)
GO:0098862	cluster of actin-based cell projections	6	177	0.687224796315513	0.959365815656456	Unigene0009755(ATP8B1);Unigene0011457(RAC1);Unigene0030260(ITPR3);Unigene0038213(ACTN4);Unigene0041642(rhoac);Unigene0066169(GNA13)
GO:0016528	sarcoplasm	2	61	0.69020672272302	0.96160537417299	Unigene0000764(camk2d1);Unigene0002012(P3h2)
GO:0000779	condensed chromosome, centromeric region	6	178	0.692412175019002	0.962756370843155	Unigene0000972(psen2);Unigene0005598(Dync1li2);Unigene0011231(ANAPC16);Unigene0014140(SEPTIN7);Unigene0046613(--);Unigene0069721(Cebpb)
GO:0060077	inhibitory synapse	1	30	0.69483555104863	0.964205198075435	Unigene0042042(maf1)
GO:0000307	cyclin-dependent protein kinase holoenzyme complex	1	31	0.706683452954736	0.972200434509611	Unigene0028878(brd4)
GO:0031004	potassium ion-transporting ATPase complex	1	31	0.706683452954736	0.972200434509611	Unigene0009755(ATP8B1)
GO:0034451	centriolar satellite	1	31	0.706683452954736	0.972200434509611	Unigene0010672(PARD6A)
GO:0030119	AP-type membrane coat adaptor complex	2	63	0.707134031860877	0.972200434509611	Unigene0012804(Ldlrap1);Unigene0060721(AP1S1)
GO:0019867	outer membrane	10	294	0.707561347751981	0.972200434509611	Unigene0008057(BAD);Unigene0009329(--);Unigene0030260(ITPR3);Unigene0036269(Cpd);Unigene0046198(Gpd2);Unigene0058226(--);Unigene0063865(ERN1);Unigene0065903(ano10);Unigene0066640(ERN1);Unigene0074542(Nlrx1)
GO:0000151	ubiquitin ligase complex	13	380	0.716573712505701	0.980692704143514	Unigene0011231(ANAPC16);Unigene0012360(KBTBD2);Unigene0014155(Rnf24);Unigene0029919(ivns1abpb);Unigene0049506(RNF11);Unigene0050484(RNF144B);Unigene0050759(KLHL24);Unigene0052638(rnf19b);Unigene0052883(MED1);Unigene0052884(Med1);Unigene0063349(siah1);Unigene0068384(BACH2);Unigene0078966(Abtb2)
GO:0042581	specific granule	3	95	0.717956979680996	0.980692704143514	Unigene0026254(SLC15A4);Unigene0029400(NEU1);Unigene0072393(stk10)
GO:0044853	plasma membrane raft	3	95	0.717956979680996	0.980692704143514	Unigene0002925(ptgis);Unigene0048961(CTNNA1);Unigene0053185(Bmpr2)
GO:1902911	protein kinase complex	3	97	0.731022949128801	0.996589879866998	Unigene0004094(PHKG2);Unigene0028878(brd4);Unigene0063865(ERN1)
GO:0150034	distal axon	12	357	0.733379465419114	0.99692341030753	Unigene0000257(IQGAP1);Unigene0000972(psen2);Unigene0007325(DNM2);Unigene0008690(ZFYVE27);Unigene0010672(PARD6A);Unigene0011338(TSHZ3);Unigene0014140(SEPTIN7);Unigene0028526(Utrn);Unigene0046613(--);Unigene0060721(AP1S1);Unigene0074443(Abl1);Unigene0076730(cxadr)
GO:0000775	chromosome, centromeric region	9	273	0.735726769691007	0.99692341030753	Unigene0000972(psen2);Unigene0005598(Dync1li2);Unigene0009058(DNMT3B);Unigene0011231(ANAPC16);Unigene0014140(SEPTIN7);Unigene0023131(HMGB3);Unigene0023283(HMGB1P1);Unigene0046613(--);Unigene0069721(Cebpb)
GO:0008328	ionotropic glutamate receptor complex	1	34	0.739541484341902	0.99692341030753	Unigene0023380(abhd12)
GO:0035580	specific granule lumen	1	34	0.739541484341902	0.99692341030753	Unigene0029400(NEU1)
GO:0101003	ficolin-1-rich granule membrane	1	34	0.739541484341902	0.99692341030753	Unigene0000766(--)
GO:0005694	chromosome	41	1152	0.739837144039112	0.99692341030753	Unigene0000125(RUNX3);Unigene0000972(psen2);Unigene0005598(Dync1li2);Unigene0007412(PLK3);Unigene0007941(IST1);Unigene0008765(yap1);Unigene0009058(DNMT3B);Unigene0011231(ANAPC16);Unigene0012143(tet3-a);Unigene0012301(rarga);Unigene0013084(NFE2L2);Unigene0014140(SEPTIN7);Unigene0015993(chmp2a);Unigene0016734(H1-2);Unigene0017726(PSIP1);Unigene0023131(HMGB3);Unigene0023283(HMGB1P1);Unigene0024477(S…
GO:0000795	synaptonemal complex	1	35	0.749655954274426	1	Unigene0037709(polb)
GO:0000803	sex chromosome	1	35	0.749655954274426	1	Unigene0060198(pcgf5a)
GO:0009376	HslUV protease complex	1	35	0.749655954274426	1	Unigene0049783(Vps4b)
GO:0044295	axonal growth cone	1	35	0.749655954274426	1	Unigene0010672(PARD6A)
GO:0099086	synaptonemal structure	1	35	0.749655954274426	1	Unigene0037709(polb)
GO:0030424	axon	24	696	0.752276314813334	1	Unigene0000257(IQGAP1);Unigene0000764(camk2d1);Unigene0000912(RAB11A);Unigene0000972(psen2);Unigene0007325(DNM2);Unigene0008690(ZFYVE27);Unigene0010672(PARD6A);Unigene0011338(TSHZ3);Unigene0012804(Ldlrap1);Unigene0014140(SEPTIN7);Unigene0021964(NFIB);Unigene0028526(Utrn);Unigene0042042(maf1);Unigene0046613(--);Unigene0050759(KLHL24);Unigene0052043(slc38a7);Unigene0056521(--);Unigene0060396(TMEM10…
GO:0030016	myofibril	8	249	0.753758486211918	1	Unigene0000972(psen2);Unigene0004510(MYH16);Unigene0015947(Pde4b);Unigene0017471(HDAC4);Unigene0017927(SDC4);Unigene0033461(Hdac4);Unigene0038213(ACTN4);Unigene0081584(PDLIM1)
GO:0031461	cullin-RING ubiquitin ligase complex	8	250	0.757630967939768	1	Unigene0011231(ANAPC16);Unigene0012360(KBTBD2);Unigene0014155(Rnf24);Unigene0029919(ivns1abpb);Unigene0050759(KLHL24);Unigene0063349(siah1);Unigene0068384(BACH2);Unigene0078966(Abtb2)
GO:0000145	exocyst	1	36	0.759378188951408	1	Unigene0001605(EXOC2)
GO:0005891	voltage-gated calcium channel complex	1	36	0.759378188951408	1	Unigene0015947(Pde4b)
GO:0008180	COP9 signalosome	1	36	0.759378188951408	1	Unigene0075616(PLCG1)
GO:0000792	heterochromatin	3	102	0.761601296176751	1	Unigene0009058(DNMT3B);Unigene0017726(PSIP1);Unigene0033343(SATB1)
GO:0099080	supramolecular complex	41	1164	0.76267182939586	1	Unigene0000257(IQGAP1);Unigene0000912(RAB11A);Unigene0000972(psen2);Unigene0001227(Pum1);Unigene0004510(MYH16);Unigene0005598(Dync1li2);Unigene0007279(Map3k11);Unigene0007325(DNM2);Unigene0008400(PARP4);Unigene0009329(--);Unigene0009574(PLEC);Unigene0011231(ANAPC16);Unigene0011457(RAC1);Unigene0012681(EML2);Unigene0012804(Ldlrap1);Unigene0014140(SEPTIN7);Unigene0015947(Pde4b);Unigene0017471(HDAC4…
GO:0030017	sarcomere	7	223	0.765793747269894	1	Unigene0000972(psen2);Unigene0004510(MYH16);Unigene0015947(Pde4b);Unigene0017471(HDAC4);Unigene0033461(Hdac4);Unigene0038213(ACTN4);Unigene0081584(PDLIM1)
GO:0000109	nucleotide-excision repair complex	6	194	0.767559964522169	1	Unigene0020570(RPS6KB1);Unigene0033963(TRIM17);Unigene0037728(TRIM62);Unigene0060198(pcgf5a);Unigene0074419(TRIM27);Unigene0077376(TRIM27)
GO:0031968	organelle outer membrane	6	194	0.767559964522169	1	Unigene0008057(BAD);Unigene0009329(--);Unigene0030260(ITPR3);Unigene0046198(Gpd2);Unigene0065903(ano10);Unigene0074542(Nlrx1)
GO:0031012	extracellular matrix	11	339	0.767746261617472	1	Unigene0000766(--);Unigene0002012(P3h2);Unigene0005619(mmp11);Unigene0010984(olfml2a);Unigene0013671(GPC5);Unigene0024307(VWF);Unigene0045965(mmp11);Unigene0051169(ADAM28);Unigene0053060(COL6A6);Unigene0058313(FN1);Unigene0061427(ASPN)
GO:0005790	smooth endoplasmic reticulum	1	37	0.768723378036559	1	Unigene0003913(PDIA3)
GO:0000329	fungal-type vacuole membrane	1	38	0.777706123776169	1	Unigene0025598(SLC66A1)
GO:0000776	kinetochore	5	167	0.780084615729787	1	Unigene0000972(psen2);Unigene0005598(Dync1li2);Unigene0011231(ANAPC16);Unigene0014140(SEPTIN7);Unigene0046613(--)
GO:0044304	main axon	2	73	0.780514726913451	1	Unigene0000764(camk2d1);Unigene0065932(MBP)
GO:0000407	phagophore assembly site	1	39	0.786340463684265	1	Unigene0049618(RAB1A)
GO:0098878	neurotransmitter receptor complex	1	39	0.786340463684265	1	Unigene0023380(abhd12)
GO:0015630	microtubule cytoskeleton	43	1232	0.7870392956435	1	Unigene0000257(IQGAP1);Unigene0000912(RAB11A);Unigene0000972(psen2);Unigene0002834(SEPTIN2);Unigene0005598(Dync1li2);Unigene0005942(Ranbp2);Unigene0006467(ric8b);Unigene0007279(Map3k11);Unigene0007325(DNM2);Unigene0007412(PLK3);Unigene0007941(IST1);Unigene0008400(PARP4);Unigene0009329(--);Unigene0010672(PARD6A);Unigene0011457(RAC1);Unigene0012681(EML2);Unigene0013084(NFE2L2);Unigene0014140(SEPTIN…
GO:0031256	leading edge membrane	5	170	0.792957805250788	1	Unigene0007325(DNM2);Unigene0011457(RAC1);Unigene0015103(VASP);Unigene0044356(PLEKHA1);Unigene0069345(Sh3yl1)
GO:0016592	mediator complex	2	75	0.793098253801692	1	Unigene0052883(MED1);Unigene0052884(Med1)
GO:0005730	nucleolus	29	853	0.794335177946709	1	Unigene0000125(RUNX3);Unigene0005567(KLF6);Unigene0005568(KLF6);Unigene0006527(Kdm2b);Unigene0007412(PLK3);Unigene0012235(TWIST2);Unigene0020583(Dnajb9);Unigene0021964(NFIB);Unigene0025251(mdm2);Unigene0030260(ITPR3);Unigene0031755(RGS12);Unigene0033056(ETV6);Unigene0033888(midn);Unigene0041069(ATXN1);Unigene0041591(Trib2);Unigene0042042(maf1);Unigene0043945(Agps);Unigene0046551(Eef1d);Unigene004…
GO:0010494	cytoplasmic stress granule	2	76	0.799147952697809	1	Unigene0001227(Pum1);Unigene0036294(DYRK2)
GO:0060170	ciliary membrane	2	76	0.799147952697809	1	Unigene0002834(SEPTIN2);Unigene0013634(Gpr157)
GO:0031253	cell projection membrane	10	321	0.801767090690564	1	Unigene0002834(SEPTIN2);Unigene0007325(DNM2);Unigene0009755(ATP8B1);Unigene0011457(RAC1);Unigene0013634(Gpr157);Unigene0015103(VASP);Unigene0028526(Utrn);Unigene0044356(PLEKHA1);Unigene0066169(GNA13);Unigene0069345(Sh3yl1)
GO:0043292	contractile fiber	8	263	0.804064605043094	1	Unigene0000972(psen2);Unigene0004510(MYH16);Unigene0015947(Pde4b);Unigene0017471(HDAC4);Unigene0017927(SDC4);Unigene0033461(Hdac4);Unigene0038213(ACTN4);Unigene0081584(PDLIM1)
GO:0070469	respirasome	3	111	0.809491833710852	1	Unigene0001589(COX6A1);Unigene0008165(Higd1a);Unigene0016825(--)
GO:0030134	COPII-coated ER to Golgi transport vesicle	3	112	0.814276812794021	1	Unigene0046255(SEC23A);Unigene0046671(TMED10);Unigene0048359(Rabac1)
GO:0030286	dynein complex	3	112	0.814276812794021	1	Unigene0005598(Dync1li2);Unigene0030239(dync1i2a);Unigene0048162(Cstb)
GO:0016234	inclusion body	2	79	0.816365737190623	1	Unigene0005942(Ranbp2);Unigene0041069(ATXN1)
GO:0036126	sperm flagellum	2	79	0.816365737190623	1	Unigene0014140(SEPTIN7);Unigene0046613(--)
GO:0005680	anaphase-promoting complex	2	80	0.821804822443941	1	Unigene0011231(ANAPC16);Unigene0014155(Rnf24)
GO:0005874	microtubule	14	445	0.823469204389216	1	Unigene0000257(IQGAP1);Unigene0000912(RAB11A);Unigene0005598(Dync1li2);Unigene0007279(Map3k11);Unigene0007325(DNM2);Unigene0008400(PARP4);Unigene0009329(--);Unigene0012681(EML2);Unigene0037709(polb);Unigene0051414(Bcl10);Unigene0057013(RASSF3);Unigene0064455(PARP4);Unigene0064456(PARP4);Unigene0080977(--)
GO:0005635	nuclear envelope	15	474	0.823961381279701	1	Unigene0000972(psen2);Unigene0002854(--);Unigene0005942(Ranbp2);Unigene0007941(IST1);Unigene0008697(TMEM43);Unigene0009044(SORL1);Unigene0009329(--);Unigene0015993(chmp2a);Unigene0030260(ITPR3);Unigene0041591(Trib2);Unigene0042005(--);Unigene0047510(CPNE1);Unigene0063865(ERN1);Unigene0065903(ano10);Unigene0074443(Abl1)
GO:0032592	integral component of mitochondrial membrane	2	82	0.832251111527676	1	Unigene0046198(Gpd2);Unigene0068385(--)
GO:0098573	intrinsic component of mitochondrial membrane	2	83	0.837264392199112	1	Unigene0046198(Gpd2);Unigene0068385(--)
GO:0120111	neuron projection cytoplasm	2	83	0.837264392199112	1	Unigene0023380(abhd12);Unigene0060396(TMEM108)
GO:0030425	dendrite	22	683	0.842959679029089	1	Unigene0000972(psen2);Unigene0007412(PLK3);Unigene0008690(ZFYVE27);Unigene0011457(RAC1);Unigene0015947(Pde4b);Unigene0016578(EPHB3);Unigene0017058(ITPKA);Unigene0020776(--);Unigene0023380(abhd12);Unigene0030260(ITPR3);Unigene0031755(RGS12);Unigene0033711(PLK2);Unigene0042042(maf1);Unigene0047652(ACVR1);Unigene0053185(Bmpr2);Unigene0059935(Plxnb3);Unigene0060396(TMEM108);Unigene0065739(APOD);Unige…
GO:0097447	dendritic tree	22	683	0.842959679029089	1	Unigene0000972(psen2);Unigene0007412(PLK3);Unigene0008690(ZFYVE27);Unigene0011457(RAC1);Unigene0015947(Pde4b);Unigene0016578(EPHB3);Unigene0017058(ITPKA);Unigene0020776(--);Unigene0023380(abhd12);Unigene0030260(ITPR3);Unigene0031755(RGS12);Unigene0033711(PLK2);Unigene0042042(maf1);Unigene0047652(ACVR1);Unigene0053185(Bmpr2);Unigene0059935(Plxnb3);Unigene0060396(TMEM108);Unigene0065739(APOD);Unige…
GO:0031230	intrinsic component of cell outer membrane	1	47	0.844387234635574	1	Unigene0036269(Cpd)
GO:0045203	integral component of cell outer membrane	1	47	0.844387234635574	1	Unigene0036269(Cpd)
GO:0045202	synapse	35	1051	0.848322923927058	1	Unigene0000764(camk2d1);Unigene0000912(RAB11A);Unigene0000972(psen2);Unigene0004823(SYTL3);Unigene0007325(DNM2);Unigene0008732(fcho2);Unigene0011457(RAC1);Unigene0014140(SEPTIN7);Unigene0015947(Pde4b);Unigene0017058(ITPKA);Unigene0017471(HDAC4);Unigene0020776(--);Unigene0023191(BCL11A);Unigene0023312(Syngr2);Unigene0025251(mdm2);Unigene0028380(Cpeb2);Unigene0028526(Utrn);Unigene0031100(Sptbn1);Un…
GO:0031312	extrinsic component of organelle membrane	1	48	0.850434588243731	1	Unigene0057046(Zc3h12a)
GO:0097729	9+2 motile cilium	2	86	0.851500795262148	1	Unigene0014140(SEPTIN7);Unigene0046613(--)
GO:0070382	exocytic vesicle	5	187	0.855048069697776	1	Unigene0004823(SYTL3);Unigene0015947(Pde4b);Unigene0023312(Syngr2);Unigene0031100(Sptbn1);Unigene0048359(Rabac1)
GO:0012507	ER to Golgi transport vesicle membrane	2	87	0.855988304754908	1	Unigene0046255(SEC23A);Unigene0046671(TMED10)
GO:0044391	ribosomal subunit	7	250	0.856038941315046	1	Unigene0007429(FUBP3);Unigene0018700(--);Unigene0023538(--);Unigene0040155(SEMA4G);Unigene0040915(TASOR);Unigene0048589(IGF2BP2);Unigene0054877(MYH11)
GO:0031304	intrinsic component of mitochondrial inner membrane	1	51	0.867204569833039	1	Unigene0068385(--)
GO:0031305	integral component of mitochondrial inner membrane	1	51	0.867204569833039	1	Unigene0068385(--)
GO:0043198	dendritic shaft	1	51	0.867204569833039	1	Unigene0000972(psen2)
GO:0090575	RNA polymerase II transcription regulator complex	4	159	0.868971160506149	1	Unigene0000125(RUNX3);Unigene0008765(yap1);Unigene0064456(PARP4);Unigene0069721(Cebpb)
GO:0043197	dendritic spine	5	192	0.870059029481671	1	Unigene0011457(RAC1);Unigene0015947(Pde4b);Unigene0017058(ITPKA);Unigene0020776(--);Unigene0079485(Eef2k)
GO:0030315	T-tubule	1	52	0.872366360882594	1	Unigene0000764(camk2d1)
GO:0044309	neuron spine	5	193	0.872898458484798	1	Unigene0011457(RAC1);Unigene0015947(Pde4b);Unigene0017058(ITPKA);Unigene0020776(--);Unigene0079485(Eef2k)
GO:0005643	nuclear pore	2	92	0.876620694739354	1	Unigene0002854(--);Unigene0005942(Ranbp2)
GO:0016591	RNA polymerase II, holoenzyme	3	129	0.881182846700851	1	Unigene0027140(Setd5);Unigene0028878(brd4);Unigene0064456(PARP4)
GO:0005881	cytoplasmic microtubule	1	54	0.882096621771661	1	Unigene0051414(Bcl10)
GO:0005746	mitochondrial respirasome	2	94	0.884083149061778	1	Unigene0001589(COX6A1);Unigene0016825(--)
GO:0005801	cis-Golgi network	1	55	0.886680324175236	1	Unigene0046671(TMED10)
GO:1904115	axon cytoplasm	1	55	0.886680324175236	1	Unigene0060396(TMEM108)
GO:0005840	ribosome	12	418	0.89023213532658	1	Unigene0007429(FUBP3);Unigene0018700(--);Unigene0020396(--);Unigene0023538(--);Unigene0026254(SLC15A4);Unigene0028949(--);Unigene0040155(SEMA4G);Unigene0040915(TASOR);Unigene0048589(IGF2BP2);Unigene0054877(MYH11);Unigene0065739(APOD);Unigene0080715(--)
GO:0031597	cytosolic proteasome complex	1	56	0.891086073487062	1	Unigene0049783(Vps4b)
GO:0031970	organelle envelope lumen	2	96	0.891126080353435	1	Unigene0003913(PDIA3);Unigene0009044(SORL1)
GO:0008021	synaptic vesicle	4	167	0.89211986406352	1	Unigene0015947(Pde4b);Unigene0023312(Syngr2);Unigene0031100(Sptbn1);Unigene0048359(Rabac1)
GO:0017053	transcription repressor complex	2	97	0.894496672589743	1	Unigene0017471(HDAC4);Unigene0033461(Hdac4)
GO:0098796	membrane protein complex	50	1508	0.895957726084388	1	Unigene0000057(--);Unigene0001589(COX6A1);Unigene0001605(EXOC2);Unigene0003913(PDIA3);Unigene0005598(Dync1li2);Unigene0006142(Copb2);Unigene0008226(GRPEL2);Unigene0008524(SPTLC3);Unigene0008718(ACP5);Unigene0009755(ATP8B1);Unigene0010751(UMAD1);Unigene0012804(Ldlrap1);Unigene0013482(SMDT1);Unigene0014680(Kcne4);Unigene0014884(CLTA);Unigene0015947(Pde4b);Unigene0015993(chmp2a);Unigene0016538(Pdcd6…
GO:0005778	peroxisomal membrane	1	58	0.89939104215144	1	Unigene0043945(Agps)
GO:0031903	microbody membrane	1	58	0.89939104215144	1	Unigene0043945(Agps)
GO:0000152	nuclear ubiquitin ligase complex	2	99	0.900948627680848	1	Unigene0011231(ANAPC16);Unigene0014155(Rnf24)
GO:0098803	respiratory chain complex	2	102	0.909939716190229	1	Unigene0001589(COX6A1);Unigene0016825(--)
GO:0014069	postsynaptic density	7	274	0.910445930208536	1	Unigene0007325(DNM2);Unigene0015947(Pde4b);Unigene0023191(BCL11A);Unigene0047917(mfsd8);Unigene0053185(Bmpr2);Unigene0060396(TMEM108);Unigene0079485(Eef2k)
GO:0099572	postsynaptic specialization	7	275	0.912268562143608	1	Unigene0007325(DNM2);Unigene0015947(Pde4b);Unigene0023191(BCL11A);Unigene0047917(mfsd8);Unigene0053185(Bmpr2);Unigene0060396(TMEM108);Unigene0079485(Eef2k)
GO:0001917	photoreceptor inner segment	1	62	0.914151774394626	1	Unigene0007325(DNM2)
GO:0043005	neuron projection	46	1418	0.915282500659344	1	Unigene0000257(IQGAP1);Unigene0000764(camk2d1);Unigene0000912(RAB11A);Unigene0000972(psen2);Unigene0006187(CUX1);Unigene0007325(DNM2);Unigene0007412(PLK3);Unigene0008690(ZFYVE27);Unigene0009755(ATP8B1);Unigene0009995(fzd7-b);Unigene0010672(PARD6A);Unigene0011338(TSHZ3);Unigene0011457(RAC1);Unigene0012804(Ldlrap1);Unigene0014140(SEPTIN7);Unigene0015947(Pde4b);Unigene0016578(EPHB3);Unigene0017058(I…
GO:0042383	sarcolemma	3	142	0.916905786431063	1	Unigene0000764(camk2d1);Unigene0028526(Utrn);Unigene0048362(Plcb3)
GO:0000314	organellar small ribosomal subunit	1	63	0.917490770241945	1	Unigene0018700(--)
GO:0032279	asymmetric synapse	7	279	0.919243694060555	1	Unigene0007325(DNM2);Unigene0015947(Pde4b);Unigene0023191(BCL11A);Unigene0047917(mfsd8);Unigene0053185(Bmpr2);Unigene0060396(TMEM108);Unigene0079485(Eef2k)
GO:0098984	neuron to neuron synapse	7	282	0.924155400567582	1	Unigene0007325(DNM2);Unigene0015947(Pde4b);Unigene0023191(BCL11A);Unigene0047917(mfsd8);Unigene0053185(Bmpr2);Unigene0060396(TMEM108);Unigene0079485(Eef2k)
GO:0030127	COPII vesicle coat	1	66	0.92674955624897	1	Unigene0046255(SEC23A)
GO:0098794	postsynapse	15	535	0.927731513925694	1	Unigene0000912(RAB11A);Unigene0007325(DNM2);Unigene0011457(RAC1);Unigene0015947(Pde4b);Unigene0017058(ITPKA);Unigene0020776(--);Unigene0023191(BCL11A);Unigene0028526(Utrn);Unigene0041069(ATXN1);Unigene0047917(mfsd8);Unigene0053185(Bmpr2);Unigene0055877(ERBB2);Unigene0060396(TMEM108);Unigene0074443(Abl1);Unigene0079485(Eef2k)
GO:0005902	microvillus	1	67	0.929599209672254	1	Unigene0055877(ERBB2)
GO:0101002	ficolin-1-rich granule	2	110	0.930317174266558	1	Unigene0000766(--);Unigene0074514(GLB1)
GO:0036477	somatodendritic compartment	30	982	0.931382900997007	1	Unigene0000764(camk2d1);Unigene0000972(psen2);Unigene0007412(PLK3);Unigene0008690(ZFYVE27);Unigene0009044(SORL1);Unigene0010672(PARD6A);Unigene0011457(RAC1);Unigene0015947(Pde4b);Unigene0016578(EPHB3);Unigene0017058(ITPKA);Unigene0020776(--);Unigene0023380(abhd12);Unigene0030260(ITPR3);Unigene0031100(Sptbn1);Unigene0031755(RGS12);Unigene0033711(PLK2);Unigene0042042(maf1);Unigene0047652(ACVR1);Uni…
GO:0000313	organellar ribosome	3	150	0.933716962512587	1	Unigene0018700(--);Unigene0020396(--);Unigene0040915(TASOR)
GO:0098800	inner mitochondrial membrane protein complex	4	190	0.939877492231443	1	Unigene0001589(COX6A1);Unigene0008226(GRPEL2);Unigene0013482(SMDT1);Unigene0016825(--)
GO:0031901	early endosome membrane	2	115	0.940751820376772	1	Unigene0011457(RAC1);Unigene0025694(STAM2)
GO:0005604	basement membrane	2	116	0.942652569540513	1	Unigene0002012(P3h2);Unigene0058313(FN1)
GO:0098687	chromosomal region	11	425	0.943054470374597	1	Unigene0000972(psen2);Unigene0005598(Dync1li2);Unigene0009058(DNMT3B);Unigene0011231(ANAPC16);Unigene0014140(SEPTIN7);Unigene0023131(HMGB3);Unigene0023283(HMGB1P1);Unigene0046613(--);Unigene0058313(FN1);Unigene0069721(Cebpb);Unigene0076941(ML1136)
GO:0042995	cell projection	74	2246	0.945927837481782	1	Unigene0000257(IQGAP1);Unigene0000764(camk2d1);Unigene0000766(--);Unigene0000912(RAB11A);Unigene0000972(psen2);Unigene0001605(EXOC2);Unigene0002092(PPP1R16B);Unigene0002834(SEPTIN2);Unigene0004094(PHKG2);Unigene0006187(CUX1);Unigene0007280(inppl1a);Unigene0007325(DNM2);Unigene0007412(PLK3);Unigene0007925(PPFIBP2);Unigene0008690(ZFYVE27);Unigene0009079(ARHGEF5);Unigene0009355(inppl1b);Unigene00095…
GO:0098533	ATPase dependent transmembrane transport complex	4	197	0.950018980323312	1	Unigene0000057(--);Unigene0005598(Dync1li2);Unigene0009755(ATP8B1);Unigene0065286(atp1b1)
GO:0005844	polysome	1	76	0.950746317089597	1	Unigene0028380(Cpeb2)
GO:1904813	ficolin-1-rich granule lumen	1	76	0.950746317089597	1	Unigene0074514(GLB1)
GO:0000502	proteasome complex	2	121	0.951317651517879	1	Unigene0049782(Vps4b);Unigene0049783(Vps4b)
GO:0016607	nuclear speck	8	338	0.953406686504882	1	Unigene0001227(Pum1);Unigene0002092(PPP1R16B);Unigene0052973(Zmiz1);Unigene0058801(EPAS1);Unigene0064628(HIF1A);Unigene0073913(osgep);Unigene0075288(ITPKC);Unigene0079598(MECOM)
GO:0000315	organellar large ribosomal subunit	1	80	0.957979374337462	1	Unigene0040915(TASOR)
GO:0019031	viral envelope	1	80	0.957979374337462	1	Unigene0011527(apoeb)
GO:0036338	viral membrane	1	80	0.957979374337462	1	Unigene0011527(apoeb)
GO:0036064	ciliary basal body	2	127	0.960070239192068	1	Unigene0000972(psen2);Unigene0060218(Rilp)
GO:0016604	nuclear body	17	637	0.962637830890533	1	Unigene0001227(Pum1);Unigene0001861(ELF1);Unigene0002092(PPP1R16B);Unigene0023191(BCL11A);Unigene0025251(mdm2);Unigene0033343(SATB1);Unigene0038213(ACTN4);Unigene0039754(ZFHX3);Unigene0041526(HIPK3);Unigene0052973(Zmiz1);Unigene0055787(TP53INP1);Unigene0058801(EPAS1);Unigene0064628(HIF1A);Unigene0073913(osgep);Unigene0074443(Abl1);Unigene0075288(ITPKC);Unigene0079598(MECOM)
GO:0005758	mitochondrial intermembrane space	1	83	0.962699039054284	1	Unigene0003913(PDIA3)
GO:0097730	non-motile cilium	3	170	0.962975789297969	1	Unigene0011457(RAC1);Unigene0014140(SEPTIN7);Unigene0046613(--)
GO:0034703	cation channel complex	4	209	0.963825637036282	1	Unigene0013482(SMDT1);Unigene0014680(Kcne4);Unigene0015947(Pde4b);Unigene0023380(abhd12)
GO:0043679	axon terminus	3	172	0.965113202956948	1	Unigene0014140(SEPTIN7);Unigene0046613(--);Unigene0060721(AP1S1)
GO:0005741	mitochondrial outer membrane	3	173	0.966137813538137	1	Unigene0008057(BAD);Unigene0046198(Gpd2);Unigene0074542(Nlrx1)
GO:0009507	chloroplast	1	86	0.966889277824535	1	Unigene0055908(zmcm3)
GO:0030672	synaptic vesicle membrane	1	86	0.966889277824535	1	Unigene0023312(Syngr2)
GO:0099501	exocytic vesicle membrane	1	86	0.966889277824535	1	Unigene0023312(Syngr2)
GO:0000228	nuclear chromosome	16	613	0.966907366274506	1	Unigene0000125(RUNX3);Unigene0009058(DNMT3B);Unigene0012301(rarga);Unigene0017726(PSIP1);Unigene0024477(Satb2);Unigene0025000(DVL3);Unigene0028878(brd4);Unigene0031139(chmp1a);Unigene0031755(RGS12);Unigene0033343(SATB1);Unigene0037709(polb);Unigene0037821(ago3);Unigene0038905(dlx5a);Unigene0069721(Cebpb);Unigene0073913(osgep);Unigene0082739(RUNX2)
GO:0055029	nuclear DNA-directed RNA polymerase complex	3	175	0.968102523292787	1	Unigene0027140(Setd5);Unigene0028878(brd4);Unigene0064456(PARP4)
GO:0008076	voltage-gated potassium channel complex	1	87	0.96817882402302	1	Unigene0014680(Kcne4)
GO:0000428	DNA-directed RNA polymerase complex	3	176	0.969044047888855	1	Unigene0027140(Setd5);Unigene0028878(brd4);Unigene0064456(PARP4)
GO:0019866	organelle inner membrane	13	522	0.969278288790582	1	Unigene0000766(--);Unigene0000972(psen2);Unigene0001589(COX6A1);Unigene0008165(Higd1a);Unigene0008226(GRPEL2);Unigene0008697(TMEM43);Unigene0009329(--);Unigene0013482(SMDT1);Unigene0016825(--);Unigene0046198(Gpd2);Unigene0063865(ERN1);Unigene0066834(pla2g4a);Unigene0068385(--)
GO:1905369	endopeptidase complex	2	135	0.969420662741878	1	Unigene0049782(Vps4b);Unigene0049783(Vps4b)
GO:0005761	mitochondrial ribosome	1	89	0.970609402822784	1	Unigene0020396(--)
GO:0055051	ATP-binding cassette (ABC) transporter complex, integrated substrate binding	1	89	0.970609402822784	1	Unigene0005598(Dync1li2)
GO:0062023	collagen-containing extracellular matrix	3	180	0.972553862876143	1	Unigene0002012(P3h2);Unigene0013671(GPC5);Unigene0058313(FN1)
GO:0099023	vesicle tethering complex	1	91	0.972854574756738	1	Unigene0001605(EXOC2)
GO:1990391	DNA repair complex	6	294	0.973554816849799	1	Unigene0020570(RPS6KB1);Unigene0033963(TRIM17);Unigene0037728(TRIM62);Unigene0060198(pcgf5a);Unigene0074419(TRIM27);Unigene0077376(TRIM27)
GO:0030880	RNA polymerase complex	3	182	0.974164084949154	1	Unigene0027140(Setd5);Unigene0028878(brd4);Unigene0064456(PARP4)
GO:0042734	presynaptic membrane	1	93	0.974928464018091	1	Unigene0008732(fcho2)
GO:0005777	peroxisome	2	141	0.975010110437926	1	Unigene0026927(HMGCL);Unigene0043945(Agps)
GO:0042579	microbody	2	141	0.975010110437926	1	Unigene0026927(HMGCL);Unigene0043945(Agps)
GO:0070820	tertiary granule	1	94	0.975905295361707	1	Unigene0000766(--)
GO:0044306	neuron projection terminus	3	185	0.976412358654919	1	Unigene0014140(SEPTIN7);Unigene0046613(--);Unigene0060721(AP1S1)
GO:0044297	cell body	20	759	0.976832596086926	1	Unigene0000764(camk2d1);Unigene0000972(psen2);Unigene0007412(PLK3);Unigene0009044(SORL1);Unigene0010672(PARD6A);Unigene0014140(SEPTIN7);Unigene0020776(--);Unigene0030260(ITPR3);Unigene0031100(Sptbn1);Unigene0031755(RGS12);Unigene0046613(--);Unigene0047652(ACVR1);Unigene0050759(KLHL24);Unigene0052043(slc38a7);Unigene0053185(Bmpr2);Unigene0065739(APOD);Unigene0065932(MBP);Unigene0066263(Pmm1);Unige…
GO:0034705	potassium channel complex	1	95	0.976844120260715	1	Unigene0014680(Kcne4)
GO:0120025	plasma membrane bounded cell projection	68	2170	0.978024635405557	1	Unigene0000257(IQGAP1);Unigene0000764(camk2d1);Unigene0000766(--);Unigene0000912(RAB11A);Unigene0000972(psen2);Unigene0001605(EXOC2);Unigene0002834(SEPTIN2);Unigene0006187(CUX1);Unigene0007280(inppl1a);Unigene0007325(DNM2);Unigene0007412(PLK3);Unigene0007925(PPFIBP2);Unigene0008690(ZFYVE27);Unigene0009355(inppl1b);Unigene0009755(ATP8B1);Unigene0009805(CYRIB);Unigene0009995(fzd7-b);Unigene0010672(…
GO:0055052	ATP-binding cassette (ABC) transporter complex, substrate-binding subunit-containing	1	97	0.978613600238758	1	Unigene0000057(--)
GO:0009536	plastid	1	98	0.97944703905417	1	Unigene0055908(zmcm3)
GO:0000922	spindle pole	2	147	0.979606298028401	1	Unigene0000912(RAB11A);Unigene0009329(--)
GO:0019028	viral capsid	1	99	0.980248043251857	1	Unigene0011527(apoeb)
GO:0000781	chromosome, telomeric region	2	150	0.981586023338525	1	Unigene0058313(FN1);Unigene0076941(ML1136)
GO:0045211	postsynaptic membrane	5	274	0.982774397625769	1	Unigene0007325(DNM2);Unigene0028526(Utrn);Unigene0047917(mfsd8);Unigene0055877(ERBB2);Unigene0060396(TMEM108)
GO:0043190	ATP-binding cassette (ABC) transporter complex	2	153	0.983378803087116	1	Unigene0000057(--);Unigene0005598(Dync1li2)
GO:0031975	envelope	40	1389	0.984097077295864	1	Unigene0000187(PDZD2);Unigene0000766(--);Unigene0000972(psen2);Unigene0001589(COX6A1);Unigene0002854(--);Unigene0003913(PDIA3);Unigene0004185(PARD3B);Unigene0005942(Ranbp2);Unigene0007325(DNM2);Unigene0007941(IST1);Unigene0008057(BAD);Unigene0008165(Higd1a);Unigene0008226(GRPEL2);Unigene0008697(TMEM43);Unigene0009044(SORL1);Unigene0009329(--);Unigene0013482(SMDT1);Unigene0015993(chmp2a);Unigene00…
GO:0000123	histone acetyltransferase complex	1	105	0.984440209167258	1	Unigene0000777(EP300)
GO:0022625	cytosolic large ribosomal subunit	1	108	0.986190205125874	1	Unigene0040915(TASOR)
GO:0043195	terminal bouton	1	110	0.987246249010583	1	Unigene0060721(AP1S1)
GO:0098793	presynapse	9	431	0.987318509818906	1	Unigene0004823(SYTL3);Unigene0008732(fcho2);Unigene0014140(SEPTIN7);Unigene0015947(Pde4b);Unigene0023312(Syngr2);Unigene0031100(Sptbn1);Unigene0046613(--);Unigene0048359(Rabac1);Unigene0060721(AP1S1)
GO:0005743	mitochondrial inner membrane	10	467	0.987675220421494	1	Unigene0000766(--);Unigene0000972(psen2);Unigene0001589(COX6A1);Unigene0008165(Higd1a);Unigene0008226(GRPEL2);Unigene0013482(SMDT1);Unigene0016825(--);Unigene0046198(Gpd2);Unigene0066834(pla2g4a);Unigene0068385(--)
GO:0031248	protein acetyltransferase complex	1	115	0.989546845018301	1	Unigene0000777(EP300)
GO:1902493	acetyltransferase complex	1	115	0.989546845018301	1	Unigene0000777(EP300)
GO:0072686	mitotic spindle	1	117	0.990346512327526	1	Unigene0012681(EML2)
GO:0061695	transferase complex, transferring phosphorus-containing groups	6	334	0.990463894831203	1	Unigene0004094(PHKG2);Unigene0027140(Setd5);Unigene0028878(brd4);Unigene0052639(PIK3R5);Unigene0063865(ERN1);Unigene0064456(PARP4)
GO:0005814	centriole	1	118	0.990723135990509	1	Unigene0033711(PLK2)
GO:0031514	motile cilium	3	216	0.990997535349631	1	Unigene0007925(PPFIBP2);Unigene0014140(SEPTIN7);Unigene0046613(--)
GO:0032838	plasma membrane bounded cell projection cytoplasm	4	258	0.991021031782321	1	Unigene0014140(SEPTIN7);Unigene0023380(abhd12);Unigene0046613(--);Unigene0060396(TMEM108)
GO:0043025	neuronal cell body	16	686	0.991381980044312	1	Unigene0000764(camk2d1);Unigene0000972(psen2);Unigene0007412(PLK3);Unigene0009044(SORL1);Unigene0010672(PARD6A);Unigene0030260(ITPR3);Unigene0031100(Sptbn1);Unigene0031755(RGS12);Unigene0047652(ACVR1);Unigene0050759(KLHL24);Unigene0052043(slc38a7);Unigene0053185(Bmpr2);Unigene0065739(APOD);Unigene0065932(MBP);Unigene0066263(Pmm1);Unigene0074443(Abl1)
GO:0005875	microtubule associated complex	4	260	0.991535780731231	1	Unigene0005598(Dync1li2);Unigene0012681(EML2);Unigene0030239(dync1i2a);Unigene0048162(Cstb)
GO:1990904	ribonucleoprotein complex	24	945	0.991665940170826	1	Unigene0000257(IQGAP1);Unigene0000766(--);Unigene0001227(Pum1);Unigene0007429(FUBP3);Unigene0008400(PARP4);Unigene0011457(RAC1);Unigene0018700(--);Unigene0023283(HMGB1P1);Unigene0023538(--);Unigene0028380(Cpeb2);Unigene0036294(DYRK2);Unigene0037821(ago3);Unigene0038213(ACTN4);Unigene0040155(SEMA4G);Unigene0040915(TASOR);Unigene0048422(Noct);Unigene0048589(IGF2BP2);Unigene0054877(MYH11);Unigene005…
GO:0005930	axoneme	2	177	0.992750190002344	1	Unigene0014140(SEPTIN7);Unigene0046613(--)
GO:1905368	peptidase complex	2	177	0.992750190002344	1	Unigene0049782(Vps4b);Unigene0049783(Vps4b)
GO:0097014	ciliary plasm	2	178	0.992999068467326	1	Unigene0014140(SEPTIN7);Unigene0046613(--)
GO:0097060	synaptic membrane	6	351	0.993937523523597	1	Unigene0007325(DNM2);Unigene0008732(fcho2);Unigene0028526(Utrn);Unigene0047917(mfsd8);Unigene0055877(ERBB2);Unigene0060396(TMEM108)
GO:0034702	ion channel complex	4	273	0.994253915793148	1	Unigene0013482(SMDT1);Unigene0014680(Kcne4);Unigene0015947(Pde4b);Unigene0023380(abhd12)
GO:0031966	mitochondrial membrane	15	673	0.994262293639526	1	Unigene0000766(--);Unigene0000972(psen2);Unigene0001589(COX6A1);Unigene0007325(DNM2);Unigene0008057(BAD);Unigene0008165(Higd1a);Unigene0008226(GRPEL2);Unigene0013482(SMDT1);Unigene0016825(--);Unigene0021567(PLA2G7);Unigene0046198(Gpd2);Unigene0050484(RNF144B);Unigene0066834(pla2g4a);Unigene0068385(--);Unigene0074542(Nlrx1)
GO:0005681	spliceosomal complex	2	184	0.994325964455019	1	Unigene0000766(--);Unigene0023283(HMGB1P1)
GO:0015934	large ribosomal subunit	1	136	0.995469597241574	1	Unigene0040915(TASOR)
GO:0005740	mitochondrial envelope	16	725	0.996068300219631	1	Unigene0000766(--);Unigene0000972(psen2);Unigene0001589(COX6A1);Unigene0003913(PDIA3);Unigene0007325(DNM2);Unigene0008057(BAD);Unigene0008165(Higd1a);Unigene0008226(GRPEL2);Unigene0013482(SMDT1);Unigene0016825(--);Unigene0021567(PLA2G7);Unigene0046198(Gpd2);Unigene0050484(RNF144B);Unigene0066834(pla2g4a);Unigene0068385(--);Unigene0074542(Nlrx1)
GO:0031967	organelle envelope	30	1193	0.996960153115189	1	Unigene0000766(--);Unigene0000972(psen2);Unigene0001589(COX6A1);Unigene0002854(--);Unigene0003913(PDIA3);Unigene0005942(Ranbp2);Unigene0007325(DNM2);Unigene0007941(IST1);Unigene0008057(BAD);Unigene0008165(Higd1a);Unigene0008226(GRPEL2);Unigene0008697(TMEM43);Unigene0009044(SORL1);Unigene0009329(--);Unigene0013482(SMDT1);Unigene0015993(chmp2a);Unigene0016825(--);Unigene0021567(PLA2G7);Unigene00302…
GO:0032991	protein-containing complex	201	6028	0.99696207336399	1	Unigene0000057(--);Unigene0000125(RUNX3);Unigene0000257(IQGAP1);Unigene0000764(camk2d1);Unigene0000766(--);Unigene0000777(EP300);Unigene0000912(RAB11A);Unigene0000972(psen2);Unigene0001227(Pum1);Unigene0001589(COX6A1);Unigene0001605(EXOC2);Unigene0002854(--);Unigene0003289(GGH);Unigene0003913(PDIA3);Unigene0004094(PHKG2);Unigene0004510(MYH16);Unigene0005598(Dync1li2);Unigene0005942(Ranbp2);Unigen…
GO:0044423	virion component	1	149	0.997301422212562	1	Unigene0011527(apoeb)
GO:0098798	mitochondrial protein-containing complex	5	354	0.99821424315582	1	Unigene0001589(COX6A1);Unigene0008226(GRPEL2);Unigene0013482(SMDT1);Unigene0016825(--);Unigene0040515(ECHDC2)
GO:0043204	perikaryon	1	174	0.999004670260145	1	Unigene0050759(KLHL24)
GO:0140535	intracellular protein-containing complex	25	1100	0.999128085847775	1	Unigene0000777(EP300);Unigene0001605(EXOC2);Unigene0011231(ANAPC16);Unigene0012360(KBTBD2);Unigene0014155(Rnf24);Unigene0027140(Setd5);Unigene0028878(brd4);Unigene0029919(ivns1abpb);Unigene0030141(PRR5L);Unigene0032386(PDE3B);Unigene0033002(REL);Unigene0037821(ago3);Unigene0049506(RNF11);Unigene0049782(Vps4b);Unigene0049783(Vps4b);Unigene0050484(RNF144B);Unigene0050759(KLHL24);Unigene0052638(rnf1…
GO:1990234	transferase complex	21	973	0.999236564842334	1	Unigene0000777(EP300);Unigene0004094(PHKG2);Unigene0008524(SPTLC3);Unigene0011231(ANAPC16);Unigene0012360(KBTBD2);Unigene0014155(Rnf24);Unigene0027140(Setd5);Unigene0028878(brd4);Unigene0029919(ivns1abpb);Unigene0049506(RNF11);Unigene0050484(RNF144B);Unigene0050759(KLHL24);Unigene0052638(rnf19b);Unigene0052639(PIK3R5);Unigene0052883(MED1);Unigene0052884(Med1);Unigene0063349(siah1);Unigene0063865(…
GO:0005759	mitochondrial matrix	6	427	0.999287486287483	1	Unigene0008226(GRPEL2);Unigene0020396(--);Unigene0026927(HMGCL);Unigene0040515(ECHDC2);Unigene0054804(alas1);Unigene0078705(ARG2)
GO:0005739	mitochondrion	38	1554	0.999539069017245	1	Unigene0000766(--);Unigene0000972(psen2);Unigene0001589(COX6A1);Unigene0003913(PDIA3);Unigene0005942(Ranbp2);Unigene0007325(DNM2);Unigene0008057(BAD);Unigene0008165(Higd1a);Unigene0008226(GRPEL2);Unigene0010223(ddit4);Unigene0011366(--);Unigene0013482(SMDT1);Unigene0016391(FASTKD3);Unigene0016825(--);Unigene0018399(MACC1);Unigene0020396(--);Unigene0021567(PLA2G7);Unigene0023380(abhd12);Unigene002…
GO:1990204	oxidoreductase complex	1	205	0.999711614239942	1	Unigene0046198(Gpd2)
GO:1902495	transmembrane transporter complex	8	541	0.999714491969266	1	Unigene0000057(--);Unigene0005598(Dync1li2);Unigene0009755(ATP8B1);Unigene0013482(SMDT1);Unigene0014680(Kcne4);Unigene0015947(Pde4b);Unigene0023380(abhd12);Unigene0065286(atp1b1)
GO:1990351	transporter complex	8	552	0.999790736642233	1	Unigene0000057(--);Unigene0005598(Dync1li2);Unigene0009755(ATP8B1);Unigene0013482(SMDT1);Unigene0014680(Kcne4);Unigene0015947(Pde4b);Unigene0023380(abhd12);Unigene0065286(atp1b1)
GO:0140513	nuclear protein-containing complex	33	1495	0.999934997873652	1	Unigene0000125(RUNX3);Unigene0000766(--);Unigene0000777(EP300);Unigene0002854(--);Unigene0005942(Ranbp2);Unigene0006527(Kdm2b);Unigene0008765(yap1);Unigene0011231(ANAPC16);Unigene0014155(Rnf24);Unigene0017471(HDAC4);Unigene0018328(babam2);Unigene0020570(RPS6KB1);Unigene0023283(HMGB1P1);Unigene0024477(Satb2);Unigene0027140(Setd5);Unigene0028878(brd4);Unigene0033461(Hdac4);Unigene0033963(TRIM17);Un…
GO:0005929	cilium	9	666	0.999974119026569	1	Unigene0000972(psen2);Unigene0002834(SEPTIN2);Unigene0007925(PPFIBP2);Unigene0009805(CYRIB);Unigene0011457(RAC1);Unigene0013634(Gpr157);Unigene0014140(SEPTIN7);Unigene0046613(--);Unigene0060218(Rilp)
GO:1902494	catalytic complex	36	1884	0.999999883473395	1	Unigene0000777(EP300);Unigene0003289(GGH);Unigene0004094(PHKG2);Unigene0005598(Dync1li2);Unigene0008524(SPTLC3);Unigene0011231(ANAPC16);Unigene0012360(KBTBD2);Unigene0014155(Rnf24);Unigene0017471(HDAC4);Unigene0024477(Satb2);Unigene0027140(Setd5);Unigene0028878(brd4);Unigene0029919(ivns1abpb);Unigene0030239(dync1i2a);Unigene0033461(Hdac4);Unigene0037821(ago3);Unigene0045063(Gng10);Unigene0046198(…
GO:0005575	cellular_component	695	17931	1	1	Unigene0000057(--);Unigene0000078(mapk12);Unigene0000092(Elf3);Unigene0000125(RUNX3);Unigene0000187(PDZD2);Unigene0000257(IQGAP1);Unigene0000259(VPS13A);Unigene0000288(GALNT7);Unigene0000296(Gpat4);Unigene0000308(Cd81);Unigene0000310(F2r);Unigene0000506(Mpzl3);Unigene0000532(Elovl7);Unigene0000589(TMEM131);Unigene0000764(camk2d1);Unigene0000766(--);Unigene0000777(EP300);Unigene0000830(DUSP6);Unig…
