# Supplementary material for: Exploitation of Key Regulatory Modules and Genes for High-Salt Adaptation in Schizothoracine by Weighted Gene Co-Expression Network Analysis
Source: Animals (Basel). 2024 Dec 29;15(1):56. doi: 10.3390/ani15010056 (PMC11718949; doi:10.3390/ani15010056)
Supplement: Supplementary file 1 [file animals-15-00056-s001.zip › Suppl. Figures and Tables/Tables/Table S18.GN-Kidney-GO.xls]

GO ID	Description	darkturquoise (177)	All (17931)	pvalue	p.adjust	Genes
GO:0031226	intrinsic component of plasma membrane	36	1548	9.83875214894285e-07	0.000344356325213	Unigene0000390(SLC2A3);Unigene0002375(ATP13A3);Unigene0002883(trabd2b);Unigene0003555(SLC22A7);Unigene0006168(spns3);Unigene0006323(rhbdf2);Unigene0008127(SLC22A3);Unigene0008577(RASA3);Unigene0009915(SLC5A2);Unigene0010833(FOLH1);Unigene0011426(GPR84);Unigene0011470(Slc26a10);Unigene0012261(Slc8b1);Unigene0012482(slc16a12b);Unigene0014358(STAB2);Unigene0014359(STAB2);Unigene0016751(SLC5A3);Unige…
GO:0005887	integral component of plasma membrane	34	1478	2.66917518788361e-06	0.000467105657879632	Unigene0000390(SLC2A3);Unigene0002375(ATP13A3);Unigene0002883(trabd2b);Unigene0003555(SLC22A7);Unigene0006168(spns3);Unigene0006323(rhbdf2);Unigene0008127(SLC22A3);Unigene0009915(SLC5A2);Unigene0010833(FOLH1);Unigene0011426(GPR84);Unigene0011470(Slc26a10);Unigene0012261(Slc8b1);Unigene0012482(slc16a12b);Unigene0014358(STAB2);Unigene0014359(STAB2);Unigene0016751(SLC5A3);Unigene0022514(hvcn1);Unige…
GO:0070820	tertiary granule	8	94	4.15847589263894e-06	0.000485155520807876	Unigene0011426(GPR84);Unigene0016072(DOK3);Unigene0036507(Adam8);Unigene0043579(Ptafr);Unigene0050425(nit2);Unigene0063014(Tmem63a);Unigene0074525(MMP9);Unigene0078993(ATP8B2)
GO:0031904	endosome lumen	4	22	5.84217914394532e-05	0.00511190675095215	Unigene0007580(LGMN);Unigene0020721(prlr);Unigene0053331(LRP2);Unigene0065248(LRPAP1)
GO:0070821	tertiary granule membrane	5	45	7.85918822142479e-05	0.00550143175499735	Unigene0011426(GPR84);Unigene0036507(Adam8);Unigene0043579(Ptafr);Unigene0063014(Tmem63a);Unigene0078993(ATP8B2)
GO:0035579	specific granule membrane	5	58	0.000265788612113537	0.015504335706623	Unigene0011426(GPR84);Unigene0022514(hvcn1);Unigene0036507(Adam8);Unigene0063014(Tmem63a);Unigene0078993(ATP8B2)
GO:0042581	specific granule	6	95	0.000357235089346745	0.0178617544673372	Unigene0011426(GPR84);Unigene0022514(hvcn1);Unigene0036507(Adam8);Unigene0050425(nit2);Unigene0063014(Tmem63a);Unigene0078993(ATP8B2)
GO:0030667	secretory granule membrane	8	203	0.00093666996650306	0.0409793110345089	Unigene0011426(GPR84);Unigene0016072(DOK3);Unigene0022514(hvcn1);Unigene0030040(--);Unigene0036507(Adam8);Unigene0043579(Ptafr);Unigene0063014(Tmem63a);Unigene0078993(ATP8B2)
GO:0031224	intrinsic component of membrane	74	5505	0.00109119970673415	0.0424355441507724	Unigene0000390(SLC2A3);Unigene0002375(ATP13A3);Unigene0002883(trabd2b);Unigene0003555(SLC22A7);Unigene0005699(Slc4a5);Unigene0006168(spns3);Unigene0006323(rhbdf2);Unigene0006513(Pigq);Unigene0008127(SLC22A3);Unigene0008577(RASA3);Unigene0009120(Lpar5);Unigene0009915(SLC5A2);Unigene0010833(FOLH1);Unigene0011426(GPR84);Unigene0011470(Slc26a10);Unigene0011999(--);Unigene0012261(Slc8b1);Unigene001248…
GO:0009986	cell surface	14	574	0.00170915945893732	0.0598205810628062	Unigene0010833(FOLH1);Unigene0014358(STAB2);Unigene0014359(STAB2);Unigene0020721(prlr);Unigene0031368(Ank3);Unigene0036507(Adam8);Unigene0038170(MRC1);Unigene0039549(MRC1);Unigene0050921(CNTFR);Unigene0053331(LRP2);Unigene0058146(apmap);Unigene0065248(LRPAP1);Unigene0076585(--);Unigene0079867(pacc1)
GO:0071944	cell periphery	64	4727	0.00250248587016179	0.0752544467424297	Unigene0000390(SLC2A3);Unigene0002375(ATP13A3);Unigene0002883(trabd2b);Unigene0003555(SLC22A7);Unigene0003639(Taok3);Unigene0005095(EXOC6);Unigene0006168(spns3);Unigene0006323(rhbdf2);Unigene0006928(PDZK1);Unigene0008127(SLC22A3);Unigene0008577(RASA3);Unigene0009915(SLC5A2);Unigene0010833(FOLH1);Unigene0011426(GPR84);Unigene0011470(Slc26a10);Unigene0012261(Slc8b1);Unigene0012482(slc16a12b);Unigen…
GO:0032010	phagolysosome	2	8	0.00260904078372425	0.0752544467424297	Unigene0036507(Adam8);Unigene0080136(NCF1)
GO:0016021	integral component of membrane	71	5402	0.00283422114183891	0.0752544467424297	Unigene0000390(SLC2A3);Unigene0002375(ATP13A3);Unigene0002883(trabd2b);Unigene0003555(SLC22A7);Unigene0005699(Slc4a5);Unigene0006168(spns3);Unigene0006323(rhbdf2);Unigene0006513(Pigq);Unigene0008127(SLC22A3);Unigene0009120(Lpar5);Unigene0009915(SLC5A2);Unigene0010833(FOLH1);Unigene0011426(GPR84);Unigene0011470(Slc26a10);Unigene0011999(--);Unigene0012261(Slc8b1);Unigene0012482(slc16a12b);Unigene00…
GO:0005886	plasma membrane	59	4303	0.00301017786969719	0.0752544467424297	Unigene0000390(SLC2A3);Unigene0002375(ATP13A3);Unigene0002883(trabd2b);Unigene0003555(SLC22A7);Unigene0003639(Taok3);Unigene0005095(EXOC6);Unigene0006168(spns3);Unigene0006323(rhbdf2);Unigene0006928(PDZK1);Unigene0008127(SLC22A3);Unigene0008577(RASA3);Unigene0009915(SLC5A2);Unigene0010833(FOLH1);Unigene0011426(GPR84);Unigene0011470(Slc26a10);Unigene0012261(Slc8b1);Unigene0012482(slc16a12b);Unigen…
GO:0005764	lysosome	11	473	0.00743462675002733	0.172745524510622	Unigene0006168(spns3);Unigene0007580(LGMN);Unigene0030040(--);Unigene0031368(Ank3);Unigene0036507(Adam8);Unigene0042742(ctsd);Unigene0053331(LRP2);Unigene0056314(PRDX6);Unigene0063014(Tmem63a);Unigene0074169(Abcb9);Unigene0080136(NCF1)
GO:0030139	endocytic vesicle	7	236	0.00909337506390423	0.172745524510622	Unigene0014358(STAB2);Unigene0014359(STAB2);Unigene0031778(STAB1);Unigene0036507(Adam8);Unigene0053331(LRP2);Unigene0059274(Nostrin);Unigene0080136(NCF1)
GO:0090533	cation-transporting ATPase complex	3	44	0.00930907555368973	0.172745524510622	Unigene0002375(ATP13A3);Unigene0039278(atnb233);Unigene0040470(atp1a1)
GO:0002197	xanthine dehydrogenase complex	1	1	0.00987117282917838	0.172745524510622	Unigene0055637(XDH)
GO:0036087	glutathione synthase complex	1	1	0.00987117282917838	0.172745524510622	Unigene0075319(gss)
GO:0071065	alpha9-beta1 integrin-vascular cell adhesion molecule-1 complex	1	1	0.00987117282917838	0.172745524510622	Unigene0036507(Adam8)
GO:0000323	lytic vacuole	11	502	0.0112922852509279	0.181528315712717	Unigene0006168(spns3);Unigene0007580(LGMN);Unigene0030040(--);Unigene0031368(Ank3);Unigene0036507(Adam8);Unigene0042742(ctsd);Unigene0053331(LRP2);Unigene0056314(PRDX6);Unigene0063014(Tmem63a);Unigene0074169(Abcb9);Unigene0080136(NCF1)
GO:0031982	vesicle	30	1982	0.0114103512733708	0.181528315712717	Unigene0006168(spns3);Unigene0007580(LGMN);Unigene0011426(GPR84);Unigene0014358(STAB2);Unigene0014359(STAB2);Unigene0016072(DOK3);Unigene0020721(prlr);Unigene0022514(hvcn1);Unigene0029912(--);Unigene0030040(--);Unigene0030436(Hdac6);Unigene0031778(STAB1);Unigene0036153(XPNPEP2);Unigene0036507(Adam8);Unigene0038170(MRC1);Unigene0042742(ctsd);Unigene0043579(Ptafr);Unigene0049179(FCHSD2);Unigene0050…
GO:0016529	sarcoplasmic reticulum	3	52	0.014669757034873	0.217594881145186	Unigene0031368(Ank3);Unigene0047757(RASD1);Unigene0055637(XDH)
GO:0005615	extracellular space	15	813	0.0149207918499556	0.217594881145186	Unigene0010375(--);Unigene0036153(XPNPEP2);Unigene0039549(MRC1);Unigene0042742(ctsd);Unigene0045988(ALPL);Unigene0050921(CNTFR);Unigene0053331(LRP2);Unigene0054994(LIPE);Unigene0055637(XDH);Unigene0056314(PRDX6);Unigene0062156(--);Unigene0066476(LYZ);Unigene0074525(MMP9);Unigene0078388(TIMP3);Unigene0081172(c3)
GO:0030659	cytoplasmic vesicle membrane	17	973	0.0160642468443318	0.222845900339823	Unigene0011426(GPR84);Unigene0014358(STAB2);Unigene0014359(STAB2);Unigene0016072(DOK3);Unigene0022514(hvcn1);Unigene0029912(--);Unigene0030040(--);Unigene0031778(STAB1);Unigene0036507(Adam8);Unigene0038170(MRC1);Unigene0043579(Ptafr);Unigene0050488(SNX8);Unigene0053331(LRP2);Unigene0059274(Nostrin);Unigene0061400(agtrap);Unigene0063014(Tmem63a);Unigene0078993(ATP8B2)
GO:0012506	vesicle membrane	17	990	0.0186996779998059	0.222845900339823	Unigene0011426(GPR84);Unigene0014358(STAB2);Unigene0014359(STAB2);Unigene0016072(DOK3);Unigene0022514(hvcn1);Unigene0029912(--);Unigene0030040(--);Unigene0031778(STAB1);Unigene0036507(Adam8);Unigene0038170(MRC1);Unigene0043579(Ptafr);Unigene0050488(SNX8);Unigene0053331(LRP2);Unigene0059274(Nostrin);Unigene0061400(agtrap);Unigene0063014(Tmem63a);Unigene0078993(ATP8B2)
GO:0005896	interleukin-6 receptor complex	1	2	0.0196454507103404	0.222845900339823	Unigene0050921(CNTFR)
GO:0048237	rough endoplasmic reticulum lumen	1	2	0.0196454507103404	0.222845900339823	Unigene0065248(LRPAP1)
GO:0071133	alpha9-beta1 integrin-ADAM8 complex	1	2	0.0196454507103404	0.222845900339823	Unigene0036507(Adam8)
GO:0099617	matrix side of mitochondrial inner membrane	1	2	0.0196454507103404	0.222845900339823	Unigene0081314(BDH1)
GO:0005767	secondary lysosome	2	23	0.0213968609076094	0.222845900339823	Unigene0036507(Adam8);Unigene0080136(NCF1)
GO:0030141	secretory granule	11	554	0.0218359425793269	0.222845900339823	Unigene0011426(GPR84);Unigene0016072(DOK3);Unigene0022514(hvcn1);Unigene0030040(--);Unigene0036507(Adam8);Unigene0043579(Ptafr);Unigene0050425(nit2);Unigene0056314(PRDX6);Unigene0063014(Tmem63a);Unigene0074525(MMP9);Unigene0078993(ATP8B2)
GO:0031410	cytoplasmic vesicle	28	1918	0.0223774544170696	0.222845900339823	Unigene0007580(LGMN);Unigene0011426(GPR84);Unigene0014358(STAB2);Unigene0014359(STAB2);Unigene0016072(DOK3);Unigene0020721(prlr);Unigene0022514(hvcn1);Unigene0029912(--);Unigene0030040(--);Unigene0030436(Hdac6);Unigene0031778(STAB1);Unigene0036507(Adam8);Unigene0038170(MRC1);Unigene0042742(ctsd);Unigene0043579(Ptafr);Unigene0049179(FCHSD2);Unigene0050425(nit2);Unigene0050488(SNX8);Unigene0053331(…
GO:0016528	sarcoplasm	3	61	0.0224061659146542	0.222845900339823	Unigene0031368(Ank3);Unigene0047757(RASD1);Unigene0055637(XDH)
GO:0097708	intracellular vesicle	28	1919	0.0225144203351492	0.222845900339823	Unigene0007580(LGMN);Unigene0011426(GPR84);Unigene0014358(STAB2);Unigene0014359(STAB2);Unigene0016072(DOK3);Unigene0020721(prlr);Unigene0022514(hvcn1);Unigene0029912(--);Unigene0030040(--);Unigene0030436(Hdac6);Unigene0031778(STAB1);Unigene0036507(Adam8);Unigene0038170(MRC1);Unigene0042742(ctsd);Unigene0043579(Ptafr);Unigene0049179(FCHSD2);Unigene0050425(nit2);Unigene0050488(SNX8);Unigene0053331(…
GO:0030666	endocytic vesicle membrane	4	109	0.0229212926063818	0.222845900339823	Unigene0014358(STAB2);Unigene0014359(STAB2);Unigene0031778(STAB1);Unigene0059274(Nostrin)
GO:0002102	podosome	2	25	0.0250482184467669	0.228073839841706	Unigene0036507(Adam8);Unigene0080136(NCF1)
GO:0005773	vacuole	12	640	0.0251890187968859	0.228073839841706	Unigene0006168(spns3);Unigene0007580(LGMN);Unigene0030040(--);Unigene0031368(Ank3);Unigene0036507(Adam8);Unigene0042742(ctsd);Unigene0053331(LRP2);Unigene0056314(PRDX6);Unigene0063014(Tmem63a);Unigene0074169(Abcb9);Unigene0074410(GLB1);Unigene0080136(NCF1)
GO:1904724	tertiary granule lumen	2	26	0.0269622043972535	0.228073839841706	Unigene0050425(nit2);Unigene0074525(MMP9)
GO:0045121	membrane raft	7	296	0.0278460947782366	0.228073839841706	Unigene0006928(PDZK1);Unigene0030436(Hdac6);Unigene0042742(ctsd);Unigene0053331(LRP2);Unigene0054994(LIPE);Unigene0055501(Cflar);Unigene0076585(--)
GO:0098857	membrane microdomain	7	296	0.0278460947782366	0.228073839841706	Unigene0006928(PDZK1);Unigene0030436(Hdac6);Unigene0042742(ctsd);Unigene0053331(LRP2);Unigene0054994(LIPE);Unigene0055501(Cflar);Unigene0076585(--)
GO:0070110	ciliary neurotrophic factor receptor complex	1	3	0.0293237794082194	0.228073839841706	Unigene0050921(CNTFR)
GO:0097232	lamellar body membrane	1	3	0.0293237794082194	0.228073839841706	Unigene0030040(--)
GO:0097233	alveolar lamellar body membrane	1	3	0.0293237794082194	0.228073839841706	Unigene0030040(--)
GO:1990761	growth cone lamellipodium	1	3	0.0293237794082194	0.228073839841706	Unigene0079846(PPP1R9A)
GO:0005576	extracellular region	29	2069	0.0325714822968529	0.247826495736924	Unigene0007580(LGMN);Unigene0010375(--);Unigene0012279(c3);Unigene0020721(prlr);Unigene0021137(Cxcl12);Unigene0022726(GLIPR2);Unigene0034799(TMPRSS2);Unigene0036153(XPNPEP2);Unigene0039549(MRC1);Unigene0041737(Chia);Unigene0042742(ctsd);Unigene0043801(GUCA2A);Unigene0045988(ALPL);Unigene0048132(--);Unigene0050425(nit2);Unigene0050921(CNTFR);Unigene0053331(LRP2);Unigene0054994(LIPE);Unigene0055637…
GO:0031004	potassium ion-transporting ATPase complex	2	31	0.0373629896787289	0.277907825060281	Unigene0002375(ATP13A3);Unigene0040470(atp1a1)
GO:0036021	endolysosome lumen	1	4	0.0389070955084394	0.277907825060281	Unigene0007580(LGMN)
GO:0097342	ripoptosome	1	4	0.0389070955084394	0.277907825060281	Unigene0055501(Cflar)
GO:0101003	ficolin-1-rich granule membrane	2	34	0.0442230952932831	0.306890045842372	Unigene0016072(DOK3);Unigene0036507(Adam8)
GO:0005901	caveola	3	80	0.0447182638227456	0.306890045842372	Unigene0030436(Hdac6);Unigene0054994(LIPE);Unigene0076585(--)
GO:0098533	ATPase dependent transmembrane transport complex	5	197	0.0459654765105957	0.309383014975163	Unigene0002375(ATP13A3);Unigene0016389(ETNK1);Unigene0039278(atnb233);Unigene0040470(atp1a1);Unigene0074169(Abcb9)
GO:0031265	CD95 death-inducing signaling complex	1	5	0.0483963265060969	0.313679894020999	Unigene0055501(Cflar)
GO:0032127	dense core granule membrane	1	5	0.0483963265060969	0.313679894020999	Unigene0036507(Adam8)
GO:0110165	cellular anatomical entity	177	17637	0.0528257393089332	0.336163795602302	Unigene0000390(SLC2A3);Unigene0000892(CAPSL);Unigene0001194(ZBTB8B);Unigene0001731(STOM);Unigene0002021(Nrip2);Unigene0002375(ATP13A3);Unigene0002883(trabd2b);Unigene0003555(SLC22A7);Unigene0003639(Taok3);Unigene0003640(RPS6KA4);Unigene0004621(slc47a1);Unigene0005095(EXOC6);Unigene0005464(aspa);Unigene0005496(hoxb9a);Unigene0005699(Slc4a5);Unigene0006168(spns3);Unigene0006323(rhbdf2);Unigene00064…
GO:0031594	neuromuscular junction	3	88	0.0564645405880271	0.348747186426237	Unigene0031368(Ank3);Unigene0049179(FCHSD2);Unigene0079846(PPP1R9A)
GO:0000506	glycosylphosphatidylinositol-N-acetylglucosaminyltransferase (GPI-GnT) complex	1	6	0.0577923908934908	0.348747186426237	Unigene0006513(Pigq)
GO:0044326	dendritic spine neck	1	6	0.0577923908934908	0.348747186426237	Unigene0079846(PPP1R9A)
GO:0031264	death-inducing signaling complex	1	7	0.0670961982470112	0.382846790038032	Unigene0055501(Cflar)
GO:0071797	LUBAC complex	1	7	0.0670961982470112	0.382846790038032	Unigene0051058(Rbck1)
GO:0097208	alveolar lamellar body	1	7	0.0670961982470112	0.382846790038032	Unigene0030040(--)
GO:0044853	plasma membrane raft	3	95	0.0678185742353085	0.382846790038032	Unigene0030436(Hdac6);Unigene0054994(LIPE);Unigene0076585(--)
GO:0014731	spectrin-associated cytoskeleton	1	8	0.0763086493131948	0.417312925931534	Unigene0031368(Ank3)
GO:0043020	NADPH oxidase complex	1	8	0.0763086493131948	0.417312925931534	Unigene0080136(NCF1)
GO:0099503	secretory vesicle	11	696	0.0843861690919212	0.454387064341114	Unigene0011426(GPR84);Unigene0016072(DOK3);Unigene0022514(hvcn1);Unigene0030040(--);Unigene0036507(Adam8);Unigene0043579(Ptafr);Unigene0050425(nit2);Unigene0056314(PRDX6);Unigene0063014(Tmem63a);Unigene0074525(MMP9);Unigene0078993(ATP8B2)
GO:0101002	ficolin-1-rich granule	3	110	0.095274226202907	0.50524210865178	Unigene0016072(DOK3);Unigene0036507(Adam8);Unigene0074525(MMP9)
GO:0030061	mitochondrial crista	1	11	0.103406741589393	0.540184470989369	Unigene0012261(Slc8b1)
GO:0031526	brush border membrane	2	57	0.108834307926547	0.560176584916053	Unigene0006928(PDZK1);Unigene0053331(LRP2)
GO:0009341	beta-galactosidase complex	1	12	0.112262601340435	0.561313006702177	Unigene0074410(GLB1)
GO:0098576	lumenal side of membrane	1	12	0.112262601340435	0.561313006702177	Unigene0081314(BDH1)
GO:0031012	extracellular matrix	6	339	0.119789389351205	0.58028791322267	Unigene0036507(Adam8);Unigene0045988(ALPL);Unigene0060912(Adam8);Unigene0060982(MMP25);Unigene0074525(MMP9);Unigene0078792(ndnf)
GO:0005890	sodium:potassium-exchanging ATPase complex	1	13	0.121031479043585	0.58028791322267	Unigene0039278(atnb233)
GO:0031235	intrinsic component of the cytoplasmic side of the plasma membrane	1	13	0.121031479043585	0.58028791322267	Unigene0008577(RASA3)
GO:0010007	magnesium chelatase complex	1	14	0.129714224227718	0.613513222698666	Unigene0043065(CLCA4)
GO:0098552	side of membrane	8	515	0.138180786794357	0.628689446234331	Unigene0008577(RASA3);Unigene0014358(STAB2);Unigene0014359(STAB2);Unigene0016389(ETNK1);Unigene0053331(LRP2);Unigene0074169(Abcb9);Unigene0081314(BDH1);Unigene0081631(g6pd)
GO:0031528	microvillus membrane	1	15	0.138311678171553	0.628689446234331	Unigene0006928(PDZK1)
GO:0036019	endolysosome	1	15	0.138311678171553	0.628689446234331	Unigene0007580(LGMN)
GO:0009570	chloroplast stroma	1	16	0.146824673983321	0.642357948677031	Unigene0050425(nit2)
GO:0043194	axon initial segment	1	16	0.146824673983321	0.642357948677031	Unigene0031368(Ank3)
GO:0055036	virion membrane	1	16	0.146824673983321	0.642357948677031	Unigene0043801(GUCA2A)
GO:0005639	integral component of nuclear inner membrane	1	17	0.155254036679662	0.643396720684338	Unigene0059069(Tm7sf2)
GO:0031229	intrinsic component of nuclear inner membrane	1	17	0.155254036679662	0.643396720684338	Unigene0059069(Tm7sf2)
GO:0033268	node of Ranvier	1	17	0.155254036679662	0.643396720684338	Unigene0031368(Ank3)
GO:0033270	paranode region of axon	1	17	0.155254036679662	0.643396720684338	Unigene0031368(Ank3)
GO:0009925	basal plasma membrane	4	212	0.158091765653866	0.643396720684338	Unigene0008127(SLC22A3);Unigene0031368(Ank3);Unigene0050921(CNTFR);Unigene0077867(SLC26A2)
GO:0016323	basolateral plasma membrane	4	212	0.158091765653866	0.643396720684338	Unigene0008127(SLC22A3);Unigene0031368(Ank3);Unigene0050921(CNTFR);Unigene0077867(SLC26A2)
GO:0009331	glycerol-3-phosphate dehydrogenase complex	1	18	0.163600583263769	0.650684137980901	Unigene0018529(foxred1)
GO:0042729	DASH complex	1	18	0.163600583263769	0.650684137980901	Unigene0008127(SLC22A3)
GO:0030904	retromer complex	1	19	0.171865122802781	0.66101970308762	Unigene0050488(SNX8)
GO:0031045	dense core granule	1	19	0.171865122802781	0.66101970308762	Unigene0036507(Adam8)
GO:0033644	host cell membrane	1	19	0.171865122802781	0.66101970308762	Unigene0054333(slc20a1a)
GO:0005768	endosome	11	807	0.175075129968549	0.663551833257272	Unigene0007580(LGMN);Unigene0020721(prlr);Unigene0030040(--);Unigene0030436(Hdac6);Unigene0038170(MRC1);Unigene0049179(FCHSD2);Unigene0050488(SNX8);Unigene0053331(LRP2);Unigene0058342(RAB19);Unigene0059274(Nostrin);Unigene0065248(LRPAP1)
GO:0009380	excinuclease repair complex	2	77	0.176315201408361	0.663551833257272	Unigene0024094(DDX43);Unigene0074169(Abcb9)
GO:0030123	AP-3 adaptor complex	1	20	0.180048456504428	0.670393189112233	Unigene0005699(Slc4a5)
GO:0042599	lamellar body	1	21	0.18815137779295	0.693189286605606	Unigene0030040(--)
GO:0045178	basal part of cell	4	229	0.190955676539358	0.696192570716409	Unigene0008127(SLC22A3);Unigene0031368(Ank3);Unigene0050921(CNTFR);Unigene0077867(SLC26A2)
GO:0005765	lysosomal membrane	4	232	0.196969718283753	0.697458124353622	Unigene0006168(spns3);Unigene0030040(--);Unigene0063014(Tmem63a);Unigene0074169(Abcb9)
GO:1905347	endodeoxyribonuclease complex	2	83	0.197674986009877	0.697458124353622	Unigene0024094(DDX43);Unigene0074169(Abcb9)
GO:0016020	membrane	101	9620	0.200890032545901	0.697458124353622	Unigene0000390(SLC2A3);Unigene0002375(ATP13A3);Unigene0002883(trabd2b);Unigene0003555(SLC22A7);Unigene0003639(Taok3);Unigene0004621(slc47a1);Unigene0005095(EXOC6);Unigene0005699(Slc4a5);Unigene0006168(spns3);Unigene0006323(rhbdf2);Unigene0006513(Pigq);Unigene0006928(PDZK1);Unigene0008127(SLC22A3);Unigene0008159(Itpr1);Unigene0008577(RASA3);Unigene0009120(Lpar5);Unigene0009915(SLC5A2);Unigene00108…
GO:0043230	extracellular organelle	2	84	0.201266487313474	0.697458124353622	Unigene0036153(XPNPEP2);Unigene0045988(ALPL)
GO:0065010	extracellular membrane-bounded organelle	2	84	0.201266487313474	0.697458124353622	Unigene0036153(XPNPEP2);Unigene0045988(ALPL)
GO:0009507	chloroplast	2	86	0.208471883224099	0.715344697337595	Unigene0043065(CLCA4);Unigene0050425(nit2)
GO:0043034	costamere	1	24	0.211985486243569	0.720339030924749	Unigene0031368(Ank3)
GO:0031941	filamentous actin	1	25	0.219774539068435	0.739625852634156	Unigene0055731(Map3k1)
GO:0032809	neuronal cell body membrane	1	26	0.227487032455282	0.751136427918384	Unigene0050921(CNTFR)
GO:0090543	Flemming body	1	26	0.227487032455282	0.751136427918384	Unigene0005095(EXOC6)
GO:0031225	anchored component of membrane	2	93	0.233875568586283	0.754984404939698	Unigene0036153(XPNPEP2);Unigene0045988(ALPL)
GO:0009532	plastid stroma	1	27	0.23512371468122	0.754984404939698	Unigene0050425(nit2)
GO:0044298	cell body membrane	1	27	0.23512371468122	0.754984404939698	Unigene0050921(CNTFR)
GO:0098852	lytic vacuole membrane	4	255	0.24481244489769	0.778948688310833	Unigene0006168(spns3);Unigene0030040(--);Unigene0063014(Tmem63a);Unigene0074169(Abcb9)
GO:0005759	mitochondrial matrix	6	427	0.247076181339998	0.779069040261254	Unigene0016959(TMLHE);Unigene0017070(Dglucy);Unigene0021943(AK4);Unigene0048480(GLYATL3);Unigene0080569(ACSS2);Unigene0081314(BDH1)
GO:0009536	plastid	2	98	0.252134409668347	0.787920030213584	Unigene0043065(CLCA4);Unigene0050425(nit2)
GO:0005791	rough endoplasmic reticulum	2	100	0.259450833814067	0.803608777300207	Unigene0065248(LRPAP1);Unigene0080136(NCF1)
GO:0045335	phagocytic vesicle	2	102	0.266770009336959	0.817495563012105	Unigene0036507(Adam8);Unigene0080136(NCF1)
GO:0030312	external encapsulating structure	6	440	0.268605684989692	0.817495563012105	Unigene0036507(Adam8);Unigene0045988(ALPL);Unigene0060912(Adam8);Unigene0060982(MMP25);Unigene0074525(MMP9);Unigene0078792(ndnf)
GO:0000940	outer kinetochore	1	34	0.286519123454748	0.857108488967195	Unigene0008127(SLC22A3)
GO:0035580	specific granule lumen	1	34	0.286519123454748	0.857108488967195	Unigene0050425(nit2)
GO:0016235	aggresome	1	35	0.29357539630207	0.863457047947264	Unigene0030436(Hdac6)
GO:0046658	anchored component of plasma membrane	1	35	0.29357539630207	0.863457047947264	Unigene0045988(ALPL)
GO:0009897	external side of plasma membrane	3	193	0.297379892586518	0.86735802004401	Unigene0014358(STAB2);Unigene0014359(STAB2);Unigene0053331(LRP2)
GO:0000145	exocyst	1	36	0.300562273529078	0.869395006075844	Unigene0005095(EXOC6)
GO:0005771	multivesicular body	1	37	0.307480433774138	0.882115998532362	Unigene0030436(Hdac6)
GO:0009898	cytoplasmic side of plasma membrane	4	288	0.317134662558539	0.902415706467388	Unigene0008577(RASA3);Unigene0016389(ETNK1);Unigene0074169(Abcb9);Unigene0081631(g6pd)
GO:0005903	brush border	2	117	0.321475115655471	0.907389439350121	Unigene0006928(PDZK1);Unigene0053331(LRP2)
GO:0005782	peroxisomal matrix	1	40	0.327829300398019	0.908778274523171	Unigene0080709(Crym)
GO:0031907	microbody lumen	1	40	0.327829300398019	0.908778274523171	Unigene0080709(Crym)
GO:1990204	oxidoreductase complex	3	205	0.329756688184122	0.908778274523171	Unigene0018529(foxred1);Unigene0055637(XDH);Unigene0080136(NCF1)
GO:0005775	vacuolar lumen	2	123	0.34311799180524	0.938213258842452	Unigene0007580(LGMN);Unigene0056314(PRDX6)
GO:0045177	apical part of cell	5	394	0.349154527500106	0.947318485465404	Unigene0006928(PDZK1);Unigene0007580(LGMN);Unigene0050921(CNTFR);Unigene0053331(LRP2);Unigene0058688(SLC1A1)
GO:0005739	mitochondrion	17	1554	0.365393182166555	0.983750875063803	Unigene0005496(hoxb9a);Unigene0012261(Slc8b1);Unigene0016959(TMLHE);Unigene0017070(Dglucy);Unigene0018529(foxred1);Unigene0021943(AK4);Unigene0042868(cox20);Unigene0048480(GLYATL3);Unigene0050425(nit2);Unigene0052810(PGD);Unigene0054994(LIPE);Unigene0074566(TFCP2L1);Unigene0079460(CPOX);Unigene0080569(ACSS2);Unigene0080709(Crym);Unigene0081078(Gm4952);Unigene0081314(BDH1)
GO:0033643	host cell part	1	47	0.37302726542264	0.992177537849818	Unigene0054333(slc20a1a)
GO:0035578	azurophil granule lumen	1	48	0.379232486515248	0.992177537849818	Unigene0056314(PRDX6)
GO:0016324	apical plasma membrane	4	317	0.382055642800676	0.992177537849818	Unigene0006928(PDZK1);Unigene0050921(CNTFR);Unigene0053331(LRP2);Unigene0058688(SLC1A1)
GO:0098562	cytoplasmic side of membrane	4	321	0.390996496948766	0.992177537849818	Unigene0008577(RASA3);Unigene0016389(ETNK1);Unigene0074169(Abcb9);Unigene0081631(g6pd)
GO:0033180	proton-transporting V-type ATPase, V1 domain	1	50	0.391460315668584	0.992177537849818	Unigene0030040(--)
GO:0030315	T-tubule	1	52	0.403448616132122	0.992177537849818	Unigene0031368(Ank3)
GO:0005777	peroxisome	2	141	0.406541433093572	0.992177537849818	Unigene0055637(XDH);Unigene0080709(Crym)
GO:0042579	microbody	2	141	0.406541433093572	0.992177537849818	Unigene0055637(XDH);Unigene0080709(Crym)
GO:0005637	nuclear inner membrane	1	53	0.409354404763736	0.992177537849818	Unigene0059069(Tm7sf2)
GO:0005747	mitochondrial respiratory chain complex I	1	53	0.409354404763736	0.992177537849818	Unigene0018529(foxred1)
GO:0016328	lateral plasma membrane	1	53	0.409354404763736	0.992177537849818	Unigene0031368(Ank3)
GO:0045271	respiratory chain complex I	1	53	0.409354404763736	0.992177537849818	Unigene0018529(foxred1)
GO:0042383	sarcolemma	2	142	0.409983391756913	0.992177537849818	Unigene0012261(Slc8b1);Unigene0031368(Ank3)
GO:0019866	organelle inner membrane	6	522	0.411315354342623	0.992177537849818	Unigene0012261(Slc8b1);Unigene0018529(foxred1);Unigene0042868(cox20);Unigene0059069(Tm7sf2);Unigene0079460(CPOX);Unigene0081314(BDH1)
GO:0005881	cytoplasmic microtubule	1	54	0.415202053849585	0.992177537849818	Unigene0030436(Hdac6)
GO:0005801	cis-Golgi network	1	55	0.420992132524342	0.992177537849818	Unigene0065248(LRPAP1)
GO:0012505	endomembrane system	39	3805	0.424463567835749	0.992177537849818	Unigene0006323(rhbdf2);Unigene0006513(Pigq);Unigene0007580(LGMN);Unigene0008159(Itpr1);Unigene0011426(GPR84);Unigene0012261(Slc8b1);Unigene0015477(mtmr8);Unigene0016072(DOK3);Unigene0020721(prlr);Unigene0022514(hvcn1);Unigene0028678(ERMP1);Unigene0029912(--);Unigene0030040(--);Unigene0030436(Hdac6);Unigene0031368(Ank3);Unigene0036507(Adam8);Unigene0038170(MRC1);Unigene0040820(zdhhc11);Unigene0043…
GO:0030288	outer membrane-bounded periplasmic space	2	147	0.427045011166026	0.992177537849818	Unigene0001731(STOM);Unigene0006928(PDZK1)
GO:0098588	bounding membrane of organelle	19	1820	0.434194908662945	0.992177537849818	Unigene0006168(spns3);Unigene0011426(GPR84);Unigene0014358(STAB2);Unigene0014359(STAB2);Unigene0016072(DOK3);Unigene0022514(hvcn1);Unigene0029912(--);Unigene0030040(--);Unigene0031778(STAB1);Unigene0036507(Adam8);Unigene0038170(MRC1);Unigene0043579(Ptafr);Unigene0050488(SNX8);Unigene0053331(LRP2);Unigene0059274(Nostrin);Unigene0061400(agtrap);Unigene0063014(Tmem63a);Unigene0074169(Abcb9);Unigene0…
GO:0005783	endoplasmic reticulum	17	1623	0.436102317748023	0.992177537849818	Unigene0006323(rhbdf2);Unigene0006513(Pigq);Unigene0008159(Itpr1);Unigene0012261(Slc8b1);Unigene0028678(ERMP1);Unigene0031368(Ank3);Unigene0040820(zdhhc11);Unigene0047757(RASD1);Unigene0053331(LRP2);Unigene0055637(XDH);Unigene0058146(apmap);Unigene0059069(Tm7sf2);Unigene0061400(agtrap);Unigene0065248(LRPAP1);Unigene0068989(Alox5ap);Unigene0074169(Abcb9);Unigene0080136(NCF1)
GO:0030964	NADH dehydrogenase complex	1	59	0.443587933035244	0.992177537849818	Unigene0018529(foxred1)
GO:1902495	transmembrane transporter complex	6	541	0.444698621322575	0.992177537849818	Unigene0002375(ATP13A3);Unigene0016389(ETNK1);Unigene0018529(foxred1);Unigene0039278(atnb233);Unigene0040470(atp1a1);Unigene0074169(Abcb9)
GO:0043190	ATP-binding cassette (ABC) transporter complex	2	153	0.447175481722095	0.992177537849818	Unigene0016389(ETNK1);Unigene0074169(Abcb9)
GO:0018995	host cellular component	1	61	0.454554806179363	0.992177537849818	Unigene0054333(slc20a1a)
GO:0043657	host cell	1	61	0.454554806179363	0.992177537849818	Unigene0054333(slc20a1a)
GO:0048471	perinuclear region of cytoplasm	8	749	0.461202147544217	0.992177537849818	Unigene0005095(EXOC6);Unigene0007580(LGMN);Unigene0030040(--);Unigene0030436(Hdac6);Unigene0047757(RASD1);Unigene0048498(slc2a12);Unigene0056314(PRDX6);Unigene0076585(--)
GO:0042597	periplasmic space	2	158	0.463647369574558	0.992177537849818	Unigene0001731(STOM);Unigene0006928(PDZK1)
GO:0005774	vacuolar membrane	4	354	0.463733988899258	0.992177537849818	Unigene0006168(spns3);Unigene0030040(--);Unigene0063014(Tmem63a);Unigene0074169(Abcb9)
GO:1990351	transporter complex	6	552	0.463867606953999	0.992177537849818	Unigene0002375(ATP13A3);Unigene0016389(ETNK1);Unigene0018529(foxred1);Unigene0039278(atnb233);Unigene0040470(atp1a1);Unigene0074169(Abcb9)
GO:0030119	AP-type membrane coat adaptor complex	1	63	0.465306719683952	0.992177537849818	Unigene0005699(Slc4a5)
GO:0031301	integral component of organelle membrane	4	357	0.470214098399835	0.992177537849818	Unigene0002883(trabd2b);Unigene0012261(Slc8b1);Unigene0059069(Tm7sf2);Unigene0074169(Abcb9)
GO:0005796	Golgi lumen	1	64	0.470603379109513	0.992177537849818	Unigene0065248(LRPAP1)
GO:0033178	proton-transporting two-sector ATPase complex, catalytic domain	1	64	0.470603379109513	0.992177537849818	Unigene0030040(--)
GO:0005811	lipid droplet	1	66	0.481040683798911	0.992177537849818	Unigene0054994(LIPE)
GO:0030127	COPII vesicle coat	1	66	0.481040683798911	0.992177537849818	Unigene0029912(--)
GO:0005902	microvillus	1	67	0.486182346209635	0.992177537849818	Unigene0006928(PDZK1)
GO:0043235	receptor complex	3	266	0.489939841708019	0.992177537849818	Unigene0011426(GPR84);Unigene0050921(CNTFR);Unigene0053331(LRP2)
GO:0005667	transcription regulator complex	5	467	0.490665797314761	0.992177537849818	Unigene0005496(hoxb9a);Unigene0020657(DACH1);Unigene0057164(GFI1);Unigene0059138(Spi1);Unigene0074566(TFCP2L1)
GO:0005743	mitochondrial inner membrane	5	467	0.490665797314761	0.992177537849818	Unigene0012261(Slc8b1);Unigene0018529(foxred1);Unigene0042868(cox20);Unigene0079460(CPOX);Unigene0081314(BDH1)
GO:0014704	intercalated disc	1	68	0.49127335184784	0.992177537849818	Unigene0031368(Ank3)
GO:0031300	intrinsic component of organelle membrane	4	370	0.497952669540736	0.992177537849818	Unigene0002883(trabd2b);Unigene0012261(Slc8b1);Unigene0059069(Tm7sf2);Unigene0074169(Abcb9)
GO:0098797	plasma membrane protein complex	7	673	0.498298901728174	0.992177537849818	Unigene0016389(ETNK1);Unigene0036507(Adam8);Unigene0039278(atnb233);Unigene0050921(CNTFR);Unigene0055501(Cflar);Unigene0074169(Abcb9);Unigene0080136(NCF1)
GO:0044304	main axon	1	73	0.515985729803883	0.992177537849818	Unigene0031368(Ank3)
GO:0030176	integral component of endoplasmic reticulum membrane	2	175	0.517427036637119	0.992177537849818	Unigene0059069(Tm7sf2);Unigene0074169(Abcb9)
GO:0098862	cluster of actin-based cell projections	2	177	0.523517148050131	0.992177537849818	Unigene0006928(PDZK1);Unigene0053331(LRP2)
GO:0005737	cytoplasm	100	10120	0.525332828767156	0.992177537849818	Unigene0000892(CAPSL);Unigene0002021(Nrip2);Unigene0003639(Taok3);Unigene0003640(RPS6KA4);Unigene0005095(EXOC6);Unigene0005464(aspa);Unigene0005496(hoxb9a);Unigene0005699(Slc4a5);Unigene0006168(spns3);Unigene0006323(rhbdf2);Unigene0006465(CTH);Unigene0006513(Pigq);Unigene0006520(HMBS);Unigene0007580(LGMN);Unigene0008159(Itpr1);Unigene0008577(RASA3);Unigene0010375(--);Unigene0010833(FOLH1);Unigene…
GO:0005905	clathrin-coated pit	1	75	0.525533085397561	0.992177537849818	Unigene0053331(LRP2)
GO:0070062	extracellular exosome	1	75	0.525533085397561	0.992177537849818	Unigene0036153(XPNPEP2)
GO:0098796	membrane protein complex	15	1508	0.527061420898774	0.992177537849818	Unigene0002375(ATP13A3);Unigene0005699(Slc4a5);Unigene0006513(Pigq);Unigene0016389(ETNK1);Unigene0018529(foxred1);Unigene0029912(--);Unigene0030040(--);Unigene0036507(Adam8);Unigene0039278(atnb233);Unigene0040470(atp1a1);Unigene0050488(SNX8);Unigene0050921(CNTFR);Unigene0055501(Cflar);Unigene0074169(Abcb9);Unigene0080136(NCF1)
GO:0031227	intrinsic component of endoplasmic reticulum membrane	2	179	0.529555834013111	0.992177537849818	Unigene0059069(Tm7sf2);Unigene0074169(Abcb9)
GO:0043202	lysosomal lumen	1	76	0.530236302460992	0.992177537849818	Unigene0007580(LGMN)
GO:1904813	ficolin-1-rich granule lumen	1	76	0.530236302460992	0.992177537849818	Unigene0074525(MMP9)
GO:0016234	inclusion body	1	79	0.544069604049016	0.992177537849818	Unigene0030436(Hdac6)
GO:0034774	secretory granule lumen	2	184	0.544425416003574	0.992177537849818	Unigene0050425(nit2);Unigene0056314(PRDX6)
GO:0000315	organellar large ribosomal subunit	1	80	0.54859008803307	0.992177537849818	Unigene0045449(--)
GO:1903561	extracellular vesicle	1	80	0.54859008803307	0.992177537849818	Unigene0036153(XPNPEP2)
GO:0031090	organelle membrane	31	3172	0.555677202405993	0.992177537849818	Unigene0002883(trabd2b);Unigene0006168(spns3);Unigene0006323(rhbdf2);Unigene0006513(Pigq);Unigene0008159(Itpr1);Unigene0011426(GPR84);Unigene0012261(Slc8b1);Unigene0014358(STAB2);Unigene0014359(STAB2);Unigene0016072(DOK3);Unigene0018529(foxred1);Unigene0022514(hvcn1);Unigene0028678(ERMP1);Unigene0029912(--);Unigene0030040(--);Unigene0031778(STAB1);Unigene0036507(Adam8);Unigene0038170(MRC1);Unigen…
GO:0000118	histone deacetylase complex	1	82	0.557497785288456	0.992177537849818	Unigene0030436(Hdac6)
GO:0030864	cortical actin cytoskeleton	1	82	0.557497785288456	0.992177537849818	Unigene0079846(PPP1R9A)
GO:0032592	integral component of mitochondrial membrane	1	82	0.557497785288456	0.992177537849818	Unigene0012261(Slc8b1)
GO:0098858	actin-based cell projection	2	190	0.561835825232116	0.992177537849818	Unigene0006928(PDZK1);Unigene0079846(PPP1R9A)
GO:0005758	mitochondrial intermembrane space	1	83	0.561885868206487	0.992177537849818	Unigene0079460(CPOX)
GO:0033176	proton-transporting V-type ATPase complex	1	83	0.561885868206487	0.992177537849818	Unigene0030040(--)
GO:0098573	intrinsic component of mitochondrial membrane	1	83	0.561885868206487	0.992177537849818	Unigene0012261(Slc8b1)
GO:0044291	cell-cell contact zone	1	84	0.566230680024475	0.992177537849818	Unigene0031368(Ank3)
GO:0030662	coated vesicle membrane	2	193	0.570362219996398	0.992177537849818	Unigene0029912(--);Unigene0053331(LRP2)
GO:0012507	ER to Golgi transport vesicle membrane	1	87	0.579009711211406	0.992177537849818	Unigene0029912(--)
GO:0030665	clathrin-coated vesicle membrane	1	87	0.579009711211406	0.992177537849818	Unigene0053331(LRP2)
GO:0005793	endoplasmic reticulum-Golgi intermediate compartment	1	88	0.583185640437789	0.992177537849818	Unigene0065248(LRPAP1)
GO:0060205	cytoplasmic vesicle lumen	2	198	0.58430631444743	0.992177537849818	Unigene0050425(nit2);Unigene0056314(PRDX6)
GO:0005884	actin filament	1	89	0.587320379082777	0.992177537849818	Unigene0055731(Map3k1)
GO:0055051	ATP-binding cassette (ABC) transporter complex, integrated substrate binding	1	89	0.587320379082777	0.992177537849818	Unigene0074169(Abcb9)
GO:0031983	vesicle lumen	2	200	0.589790388996474	0.992177537849818	Unigene0050425(nit2);Unigene0056314(PRDX6)
GO:0099023	vesicle tethering complex	1	91	0.595467896729519	0.992177537849818	Unigene0005095(EXOC6)
GO:0005766	primary lysosome	1	92	0.599481471969367	0.992177537849818	Unigene0056314(PRDX6)
GO:0030175	filopodium	1	92	0.599481471969367	0.992177537849818	Unigene0079846(PPP1R9A)
GO:0042582	azurophil granule	1	92	0.599481471969367	0.992177537849818	Unigene0056314(PRDX6)
GO:0015629	actin cytoskeleton	5	530	0.603280763641862	0.992177537849818	Unigene0015154(VIL1);Unigene0036507(Adam8);Unigene0055731(Map3k1);Unigene0079846(PPP1R9A);Unigene0080136(NCF1)
GO:0005746	mitochondrial respirasome	1	94	0.60739021683871	0.992177537849818	Unigene0018529(foxred1)
GO:0005789	endoplasmic reticulum membrane	9	957	0.607417435175008	0.992177537849818	Unigene0006323(rhbdf2);Unigene0006513(Pigq);Unigene0008159(Itpr1);Unigene0012261(Slc8b1);Unigene0028678(ERMP1);Unigene0059069(Tm7sf2);Unigene0061400(agtrap);Unigene0068989(Alox5ap);Unigene0074169(Abcb9)
GO:0030426	growth cone	2	207	0.608562853866651	0.992177537849818	Unigene0005095(EXOC6);Unigene0079846(PPP1R9A)
GO:0098827	endoplasmic reticulum subcompartment	9	963	0.614955848976587	0.992177537849818	Unigene0006323(rhbdf2);Unigene0006513(Pigq);Unigene0008159(Itpr1);Unigene0012261(Slc8b1);Unigene0028678(ERMP1);Unigene0059069(Tm7sf2);Unigene0061400(agtrap);Unigene0068989(Alox5ap);Unigene0074169(Abcb9)
GO:0031970	organelle envelope lumen	1	96	0.615143658497251	0.992177537849818	Unigene0079460(CPOX)
GO:0017053	transcription repressor complex	1	97	0.618963090650096	0.992177537849818	Unigene0057164(GFI1)
GO:0042470	melanosome	1	97	0.618963090650096	0.992177537849818	Unigene0042742(ctsd)
GO:0048770	pigment granule	1	97	0.618963090650096	0.992177537849818	Unigene0042742(ctsd)
GO:0055052	ATP-binding cassette (ABC) transporter complex, substrate-binding subunit-containing	1	97	0.618963090650096	0.992177537849818	Unigene0074169(Abcb9)
GO:0030117	membrane coat	2	212	0.62157021588531	0.992177537849818	Unigene0005699(Slc4a5);Unigene0029912(--)
GO:0048475	coated membrane	2	212	0.62157021588531	0.992177537849818	Unigene0005699(Slc4a5);Unigene0029912(--)
GO:0030313	cell envelope	2	213	0.624131610427503	0.992177537849818	Unigene0001731(STOM);Unigene0006928(PDZK1)
GO:0016363	nuclear matrix	1	99	0.626489245328028	0.992177537849818	Unigene0057164(GFI1)
GO:0098803	respiratory chain complex	1	102	0.637502197743449	1	Unigene0018529(foxred1)
GO:1904949	ATPase complex	1	104	0.64466417017593	1	Unigene0074169(Abcb9)
GO:0098590	plasma membrane region	10	1094	0.644685400502089	1	Unigene0006928(PDZK1);Unigene0008127(SLC22A3);Unigene0030436(Hdac6);Unigene0031368(Ank3);Unigene0050921(CNTFR);Unigene0053331(LRP2);Unigene0054994(LIPE);Unigene0058688(SLC1A1);Unigene0076585(--);Unigene0077867(SLC26A2)
GO:0030017	sarcomere	2	223	0.649014412547522	1	Unigene0031368(Ank3);Unigene0078388(TIMP3)
GO:0042175	nuclear outer membrane-endoplasmic reticulum membrane network	9	994	0.65271378822508	1	Unigene0006323(rhbdf2);Unigene0006513(Pigq);Unigene0008159(Itpr1);Unigene0012261(Slc8b1);Unigene0028678(ERMP1);Unigene0059069(Tm7sf2);Unigene0061400(agtrap);Unigene0068989(Alox5ap);Unigene0074169(Abcb9)
GO:0022625	cytosolic large ribosomal subunit	1	108	0.658568712184766	1	Unigene0045449(--)
GO:0001650	fibrillar center	1	109	0.661959462223664	1	Unigene0074566(TFCP2L1)
GO:0030863	cortical cytoskeleton	1	109	0.661959462223664	1	Unigene0079846(PPP1R9A)
GO:0005815	microtubule organizing center	6	679	0.665418227051044	1	Unigene0009843(KIF21A);Unigene0013430(CCDC28B);Unigene0030436(Hdac6);Unigene0049373(MAFK);Unigene0050425(nit2);Unigene0063014(Tmem63a)
GO:0070469	respirasome	1	111	0.668640835727914	1	Unigene0018529(foxred1)
GO:0005770	late endosome	2	232	0.670282876234906	1	Unigene0007580(LGMN);Unigene0030436(Hdac6)
GO:0030134	COPII-coated ER to Golgi transport vesicle	1	112	0.671932113622199	1	Unigene0029912(--)
GO:0030286	dynein complex	1	112	0.671932113622199	1	Unigene0030436(Hdac6)
GO:0030427	site of polarized growth	2	235	0.677138401874047	1	Unigene0005095(EXOC6);Unigene0079846(PPP1R9A)
GO:0030120	vesicle coat	1	114	0.678417463873916	1	Unigene0029912(--)
GO:0031901	early endosome membrane	1	115	0.681612171675134	1	Unigene0050488(SNX8)
GO:0072686	mitotic spindle	1	117	0.687907218033515	1	Unigene0008127(SLC22A3)
GO:0030424	axon	6	696	0.688556743613072	1	Unigene0005095(EXOC6);Unigene0030154(HMBS);Unigene0030436(Hdac6);Unigene0031368(Ank3);Unigene0053331(LRP2);Unigene0079846(PPP1R9A)
GO:0030016	myofibril	2	249	0.707615211472011	1	Unigene0031368(Ank3);Unigene0078388(TIMP3)
GO:0019898	extrinsic component of membrane	2	262	0.733742786891236	1	Unigene0050488(SNX8);Unigene0080136(NCF1)
GO:0043292	contractile fiber	2	263	0.735668537837947	1	Unigene0031368(Ank3);Unigene0078388(TIMP3)
GO:0031252	cell leading edge	3	386	0.737355676666368	1	Unigene0030436(Hdac6);Unigene0061758(Samsn1);Unigene0079846(PPP1R9A)
GO:0016469	proton-transporting two-sector ATPase complex	1	135	0.739273562349788	1	Unigene0030040(--)
GO:0005938	cell cortex	3	388	0.74053693712949	1	Unigene0005095(EXOC6);Unigene0061400(agtrap);Unigene0079846(PPP1R9A)
GO:0015934	large ribosomal subunit	1	136	0.741866761915089	1	Unigene0045449(--)
GO:0140534	endoplasmic reticulum protein-containing complex	1	137	0.744434313651028	1	Unigene0006513(Pigq)
GO:0030018	Z disc	1	139	0.749493480130729	1	Unigene0031368(Ank3)
GO:0098802	plasma membrane signaling receptor complex	1	143	0.759314973794648	1	Unigene0050921(CNTFR)
GO:0030136	clathrin-coated vesicle	1	147	0.768753491108978	1	Unigene0053331(LRP2)
GO:0031674	I band	1	147	0.768753491108978	1	Unigene0031368(Ank3)
GO:0030135	coated vesicle	2	282	0.770067440181505	1	Unigene0029912(--);Unigene0053331(LRP2)
GO:0044423	virion component	1	149	0.773333797557827	1	Unigene0043801(GUCA2A)
GO:0000313	organellar ribosome	1	150	0.775590007086129	1	Unigene0045449(--)
GO:0001726	ruffle	1	155	0.786540432333087	1	Unigene0061758(Samsn1)
GO:1990391	DNA repair complex	2	294	0.789740790548563	1	Unigene0024094(DDX43);Unigene0074169(Abcb9)
GO:0055037	recycling endosome	1	158	0.792853911340419	1	Unigene0049179(FCHSD2)
GO:0090575	RNA polymerase II transcription regulator complex	1	159	0.794916864004164	1	Unigene0005496(hoxb9a)
GO:0031966	mitochondrial membrane	5	673	0.798615667222874	1	Unigene0012261(Slc8b1);Unigene0018529(foxred1);Unigene0042868(cox20);Unigene0079460(CPOX);Unigene0081314(BDH1)
GO:0005769	early endosome	2	306	0.807924226568831	1	Unigene0030040(--);Unigene0050488(SNX8)
GO:0030425	dendrite	5	683	0.808903709075641	1	Unigene0030436(Hdac6);Unigene0031368(Ank3);Unigene0053331(LRP2);Unigene0079846(PPP1R9A);Unigene0080136(NCF1)
GO:0097447	dendritic tree	5	683	0.808903709075641	1	Unigene0030436(Hdac6);Unigene0031368(Ank3);Unigene0053331(LRP2);Unigene0079846(PPP1R9A);Unigene0080136(NCF1)
GO:0000776	kinetochore	1	167	0.810701663536101	1	Unigene0008127(SLC22A3)
GO:0030496	midbody	1	171	0.818134920292163	1	Unigene0005095(EXOC6)
GO:0043204	perikaryon	1	174	0.823518729061174	1	Unigene0030436(Hdac6)
GO:0031965	nuclear membrane	2	318	0.82470220845025	1	Unigene0059069(Tm7sf2);Unigene0068989(Alox5ap)
GO:0031253	cell projection membrane	2	321	0.828687006934412	1	Unigene0006928(PDZK1);Unigene0053331(LRP2)
GO:0030027	lamellipodium	1	177	0.828744033132787	1	Unigene0079846(PPP1R9A)
GO:0000779	condensed chromosome, centromeric region	1	178	0.830451383934606	1	Unigene0008127(SLC22A3)
GO:0034399	nuclear periphery	1	180	0.833815473306915	1	Unigene0057164(GFI1)
GO:0005829	cytosol	37	4272	0.842747995256751	1	Unigene0003640(RPS6KA4);Unigene0005095(EXOC6);Unigene0005464(aspa);Unigene0008577(RASA3);Unigene0014358(STAB2);Unigene0014359(STAB2);Unigene0015477(mtmr8);Unigene0030154(HMBS);Unigene0030436(Hdac6);Unigene0031368(Ank3);Unigene0038422(Upp1);Unigene0045449(--);Unigene0048267(Dck);Unigene0050425(nit2);Unigene0050488(SNX8);Unigene0051058(Rbck1);Unigene0052810(PGD);Unigene0053898(SMS);Unigene0054994(L…
GO:0005740	mitochondrial envelope	5	725	0.847650135673278	1	Unigene0012261(Slc8b1);Unigene0018529(foxred1);Unigene0042868(cox20);Unigene0079460(CPOX);Unigene0081314(BDH1)
GO:0098800	inner mitochondrial membrane protein complex	1	190	0.849665910151423	1	Unigene0018529(foxred1)
GO:0005635	nuclear envelope	3	474	0.850534446949818	1	Unigene0015477(mtmr8);Unigene0059069(Tm7sf2);Unigene0068989(Alox5ap)
GO:0005813	centrosome	3	475	0.851532863735045	1	Unigene0013430(CCDC28B);Unigene0030436(Hdac6);Unigene0050425(nit2)
GO:0043197	dendritic spine	1	192	0.852650763113433	1	Unigene0079846(PPP1R9A)
GO:0044309	neuron spine	1	193	0.854121015942168	1	Unigene0079846(PPP1R9A)
GO:0150034	distal axon	2	357	0.870534930714177	1	Unigene0005095(EXOC6);Unigene0079846(PPP1R9A)
GO:0005622	intracellular anatomical structure	120	12800	0.873254089794762	1	Unigene0000892(CAPSL);Unigene0001194(ZBTB8B);Unigene0002021(Nrip2);Unigene0002375(ATP13A3);Unigene0003639(Taok3);Unigene0003640(RPS6KA4);Unigene0005095(EXOC6);Unigene0005464(aspa);Unigene0005496(hoxb9a);Unigene0005699(Slc4a5);Unigene0006168(spns3);Unigene0006323(rhbdf2);Unigene0006465(CTH);Unigene0006513(Pigq);Unigene0006520(HMBS);Unigene0006928(PDZK1);Unigene0007580(LGMN);Unigene0008127(SLC22A3)…
GO:0030658	transport vesicle membrane	1	216	0.884187385433493	1	Unigene0029912(--)
GO:0031975	envelope	10	1389	0.887165310201028	1	Unigene0001731(STOM);Unigene0006928(PDZK1);Unigene0012261(Slc8b1);Unigene0015477(mtmr8);Unigene0018529(foxred1);Unigene0042868(cox20);Unigene0059069(Tm7sf2);Unigene0068989(Alox5ap);Unigene0079460(CPOX);Unigene0081314(BDH1)
GO:0005788	endoplasmic reticulum lumen	1	220	0.888747438806334	1	Unigene0065248(LRPAP1)
GO:0022626	cytosolic ribosome	1	224	0.893128917323725	1	Unigene0045449(--)
GO:0031967	organelle envelope	8	1193	0.909067652173972	1	Unigene0012261(Slc8b1);Unigene0015477(mtmr8);Unigene0018529(foxred1);Unigene0042868(cox20);Unigene0059069(Tm7sf2);Unigene0068989(Alox5ap);Unigene0079460(CPOX);Unigene0081314(BDH1)
GO:0043025	neuronal cell body	4	686	0.910911164261417	1	Unigene0030436(Hdac6);Unigene0050921(CNTFR);Unigene0079846(PPP1R9A);Unigene0080136(NCF1)
GO:0010008	endosome membrane	2	410	0.915336557630301	1	Unigene0038170(MRC1);Unigene0050488(SNX8)
GO:0044391	ribosomal subunit	1	250	0.917711376906392	1	Unigene0045449(--)
GO:0005875	microtubule associated complex	1	260	0.925589637634773	1	Unigene0030436(Hdac6)
GO:0036477	somatodendritic compartment	6	982	0.927068301584492	1	Unigene0030436(Hdac6);Unigene0031368(Ank3);Unigene0050921(CNTFR);Unigene0053331(LRP2);Unigene0079846(PPP1R9A);Unigene0080136(NCF1)
GO:0000775	chromosome, centromeric region	1	273	0.934720329483367	1	Unigene0008127(SLC22A3)
GO:0099568	cytoplasmic region	3	593	0.93522198819168	1	Unigene0005095(EXOC6);Unigene0061400(agtrap);Unigene0079846(PPP1R9A)
GO:0014069	postsynaptic density	1	274	0.935374678882022	1	Unigene0079846(PPP1R9A)
GO:0045211	postsynaptic membrane	1	274	0.935374678882022	1	Unigene0031368(Ank3)
GO:0099572	postsynaptic specialization	1	275	0.936022505910276	1	Unigene0079846(PPP1R9A)
GO:0032279	asymmetric synapse	1	279	0.938549873748003	1	Unigene0079846(PPP1R9A)
GO:0098984	neuron to neuron synapse	1	282	0.940380019622352	1	Unigene0079846(PPP1R9A)
GO:0043231	intracellular membrane-bounded organelle	86	9731	0.945037724299423	1	Unigene0001194(ZBTB8B);Unigene0002021(Nrip2);Unigene0002375(ATP13A3);Unigene0003640(RPS6KA4);Unigene0005464(aspa);Unigene0005496(hoxb9a);Unigene0006168(spns3);Unigene0006323(rhbdf2);Unigene0006513(Pigq);Unigene0007580(LGMN);Unigene0008127(SLC22A3);Unigene0008159(Itpr1);Unigene0011426(GPR84);Unigene0012261(Slc8b1);Unigene0014358(STAB2);Unigene0014359(STAB2);Unigene0015477(mtmr8);Unigene0016072(DOK…
GO:0044297	cell body	4	759	0.94510431501001	1	Unigene0030436(Hdac6);Unigene0050921(CNTFR);Unigene0079846(PPP1R9A);Unigene0080136(NCF1)
GO:0000793	condensed chromosome	1	298	0.949263303837546	1	Unigene0008127(SLC22A3)
GO:0043227	membrane-bounded organelle	89	10127	0.959243324701584	1	Unigene0001194(ZBTB8B);Unigene0002021(Nrip2);Unigene0002375(ATP13A3);Unigene0002883(trabd2b);Unigene0003640(RPS6KA4);Unigene0005464(aspa);Unigene0005496(hoxb9a);Unigene0006168(spns3);Unigene0006323(rhbdf2);Unigene0006513(Pigq);Unigene0007580(LGMN);Unigene0008127(SLC22A3);Unigene0008159(Itpr1);Unigene0011426(GPR84);Unigene0012261(Slc8b1);Unigene0014358(STAB2);Unigene0014359(STAB2);Unigene0015477(m…
GO:0031984	organelle subcompartment	9	1486	0.96249252452555	1	Unigene0006323(rhbdf2);Unigene0006513(Pigq);Unigene0008159(Itpr1);Unigene0012261(Slc8b1);Unigene0028678(ERMP1);Unigene0059069(Tm7sf2);Unigene0061400(agtrap);Unigene0068989(Alox5ap);Unigene0074169(Abcb9)
GO:0015630	microtubule cytoskeleton	7	1232	0.963728679458866	1	Unigene0008127(SLC22A3);Unigene0009843(KIF21A);Unigene0013430(CCDC28B);Unigene0030436(Hdac6);Unigene0049373(MAFK);Unigene0050425(nit2);Unigene0063014(Tmem63a)
GO:0005856	cytoskeleton	14	2124	0.965569267771723	1	Unigene0008127(SLC22A3);Unigene0009843(KIF21A);Unigene0013430(CCDC28B);Unigene0015154(VIL1);Unigene0030436(Hdac6);Unigene0031368(Ank3);Unigene0036507(Adam8);Unigene0049373(MAFK);Unigene0050425(nit2);Unigene0055731(Map3k1);Unigene0059274(Nostrin);Unigene0063014(Tmem63a);Unigene0079846(PPP1R9A);Unigene0080136(NCF1)
GO:0016607	nuclear speck	1	338	0.966125872053981	1	Unigene0059274(Nostrin)
GO:1902494	catalytic complex	12	1884	0.966436997537257	1	Unigene0006513(Pigq);Unigene0018529(foxred1);Unigene0024094(DDX43);Unigene0030436(Hdac6);Unigene0043065(CLCA4);Unigene0051058(Rbck1);Unigene0055501(Cflar);Unigene0055637(XDH);Unigene0074169(Abcb9);Unigene0074410(GLB1);Unigene0075319(gss);Unigene0080136(NCF1)
GO:0097060	synaptic membrane	1	351	0.970299810599747	1	Unigene0031368(Ank3)
GO:0098794	postsynapse	2	535	0.970302470593462	1	Unigene0031368(Ank3);Unigene0079846(PPP1R9A)
GO:0005819	spindle	1	352	0.970598839810432	1	Unigene0008127(SLC22A3)
GO:0098798	mitochondrial protein-containing complex	1	354	0.971187946444603	1	Unigene0018529(foxred1)
GO:0099081	supramolecular polymer	4	854	0.97174138844778	1	Unigene0030436(Hdac6);Unigene0031368(Ank3);Unigene0055731(Map3k1);Unigene0078388(TIMP3)
GO:0099512	supramolecular fiber	4	854	0.97174138844778	1	Unigene0030436(Hdac6);Unigene0031368(Ank3);Unigene0055731(Map3k1);Unigene0078388(TIMP3)
GO:0000151	ubiquitin ligase complex	1	380	0.977858383088644	1	Unigene0051058(Rbck1)
GO:0005794	Golgi apparatus	7	1314	0.978001201699022	1	Unigene0031368(Ank3);Unigene0053331(LRP2);Unigene0058342(RAB19);Unigene0061400(agtrap);Unigene0065248(LRPAP1);Unigene0078993(ATP8B2);Unigene0080136(NCF1)
GO:0030133	transport vesicle	1	391	0.980195087753198	1	Unigene0029912(--)
GO:0043226	organelle	97	11162	0.98274014852947	1	Unigene0001194(ZBTB8B);Unigene0002021(Nrip2);Unigene0002375(ATP13A3);Unigene0002883(trabd2b);Unigene0003640(RPS6KA4);Unigene0005464(aspa);Unigene0005496(hoxb9a);Unigene0006168(spns3);Unigene0006323(rhbdf2);Unigene0006513(Pigq);Unigene0007580(LGMN);Unigene0008127(SLC22A3);Unigene0008159(Itpr1);Unigene0009843(KIF21A);Unigene0011426(GPR84);Unigene0012261(Slc8b1);Unigene0013430(CCDC28B);Unigene001435…
GO:0099513	polymeric cytoskeletal fiber	2	598	0.982819953888543	1	Unigene0030436(Hdac6);Unigene0055731(Map3k1)
GO:0005840	ribosome	1	418	0.984942461050071	1	Unigene0045449(--)
GO:0098687	chromosomal region	1	425	0.985976154084318	1	Unigene0008127(SLC22A3)
GO:0043229	intracellular organelle	94	10927	0.986320841893391	1	Unigene0001194(ZBTB8B);Unigene0002021(Nrip2);Unigene0002375(ATP13A3);Unigene0003640(RPS6KA4);Unigene0005464(aspa);Unigene0005496(hoxb9a);Unigene0006168(spns3);Unigene0006323(rhbdf2);Unigene0006513(Pigq);Unigene0007580(LGMN);Unigene0008127(SLC22A3);Unigene0008159(Itpr1);Unigene0009843(KIF21A);Unigene0011426(GPR84);Unigene0012261(Slc8b1);Unigene0013430(CCDC28B);Unigene0014358(STAB2);Unigene0014359(…
GO:0098793	presynapse	1	431	0.98680580813305	1	Unigene0008127(SLC22A3)
GO:0016604	nuclear body	2	637	0.987822626049073	1	Unigene0057164(GFI1);Unigene0059274(Nostrin)
GO:0005874	microtubule	1	445	0.988556720589059	1	Unigene0030436(Hdac6)
GO:0043005	neuron projection	7	1418	0.988698464727441	1	Unigene0005095(EXOC6);Unigene0030154(HMBS);Unigene0030436(Hdac6);Unigene0031368(Ank3);Unigene0053331(LRP2);Unigene0079846(PPP1R9A);Unigene0080136(NCF1)
GO:0099080	supramolecular complex	5	1164	0.99116409097558	1	Unigene0008127(SLC22A3);Unigene0030436(Hdac6);Unigene0031368(Ank3);Unigene0055731(Map3k1);Unigene0078388(TIMP3)
GO:0045202	synapse	4	1051	0.993551166440329	1	Unigene0008127(SLC22A3);Unigene0031368(Ank3);Unigene0049179(FCHSD2);Unigene0079846(PPP1R9A)
GO:0070013	intracellular organelle lumen	28	4234	0.995921656884618	1	Unigene0003640(RPS6KA4);Unigene0005496(hoxb9a);Unigene0007580(LGMN);Unigene0016959(TMLHE);Unigene0017070(Dglucy);Unigene0020657(DACH1);Unigene0020721(prlr);Unigene0021943(AK4);Unigene0024094(DDX43);Unigene0030436(Hdac6);Unigene0038422(Upp1);Unigene0048480(GLYATL3);Unigene0050425(nit2);Unigene0053331(LRP2);Unigene0056314(PRDX6);Unigene0057164(GFI1);Unigene0059138(Spi1);Unigene0059274(Nostrin);Unig…
GO:0031974	membrane-enclosed lumen	28	4235	0.995941836116782	1	Unigene0003640(RPS6KA4);Unigene0005496(hoxb9a);Unigene0007580(LGMN);Unigene0016959(TMLHE);Unigene0017070(Dglucy);Unigene0020657(DACH1);Unigene0020721(prlr);Unigene0021943(AK4);Unigene0024094(DDX43);Unigene0030436(Hdac6);Unigene0038422(Upp1);Unigene0048480(GLYATL3);Unigene0050425(nit2);Unigene0053331(LRP2);Unigene0056314(PRDX6);Unigene0057164(GFI1);Unigene0059138(Spi1);Unigene0059274(Nostrin);Unig…
GO:0043233	organelle lumen	28	4235	0.995941836116782	1	Unigene0003640(RPS6KA4);Unigene0005496(hoxb9a);Unigene0007580(LGMN);Unigene0016959(TMLHE);Unigene0017070(Dglucy);Unigene0020657(DACH1);Unigene0020721(prlr);Unigene0021943(AK4);Unigene0024094(DDX43);Unigene0030436(Hdac6);Unigene0038422(Upp1);Unigene0048480(GLYATL3);Unigene0050425(nit2);Unigene0053331(LRP2);Unigene0056314(PRDX6);Unigene0057164(GFI1);Unigene0059138(Spi1);Unigene0059274(Nostrin);Unig…
GO:0005911	cell-cell junction	1	550	0.996080631355061	1	Unigene0031368(Ank3)
GO:0070161	anchoring junction	1	559	0.996425634783633	1	Unigene0031368(Ank3)
GO:0000139	Golgi membrane	1	589	0.997371804670484	1	Unigene0061400(agtrap)
GO:0000785	chromatin	1	589	0.997371804670484	1	Unigene0059138(Spi1)
GO:0000228	nuclear chromosome	1	613	0.997945730952003	1	Unigene0059138(Spi1)
GO:0005730	nucleolus	2	853	0.998296075759035	1	Unigene0024094(DDX43);Unigene0074566(TFCP2L1)
GO:0098791	Golgi apparatus subcompartment	1	696	0.999126099265741	1	Unigene0061400(agtrap)
GO:0005694	chromosome	3	1152	0.999346897721997	1	Unigene0008127(SLC22A3);Unigene0036798(MFSD12);Unigene0059138(Spi1)
GO:1990234	transferase complex	2	973	0.999449010612551	1	Unigene0006513(Pigq);Unigene0051058(Rbck1)
GO:0120025	plasma membrane bounded cell projection	9	2170	0.999551540519411	1	Unigene0005095(EXOC6);Unigene0006928(PDZK1);Unigene0030154(HMBS);Unigene0030436(Hdac6);Unigene0031368(Ank3);Unigene0053331(LRP2);Unigene0061758(Samsn1);Unigene0079846(PPP1R9A);Unigene0080136(NCF1)
GO:0030054	cell junction	5	1598	0.999704838440447	1	Unigene0008127(SLC22A3);Unigene0031368(Ank3);Unigene0049179(FCHSD2);Unigene0055731(Map3k1);Unigene0079846(PPP1R9A)
GO:0042995	cell projection	9	2246	0.999744403962919	1	Unigene0005095(EXOC6);Unigene0006928(PDZK1);Unigene0030154(HMBS);Unigene0030436(Hdac6);Unigene0031368(Ank3);Unigene0053331(LRP2);Unigene0061758(Samsn1);Unigene0079846(PPP1R9A);Unigene0080136(NCF1)
GO:0005634	nucleus	39	6140	0.999865850813988	1	Unigene0001194(ZBTB8B);Unigene0002021(Nrip2);Unigene0003640(RPS6KA4);Unigene0005464(aspa);Unigene0005496(hoxb9a);Unigene0008127(SLC22A3);Unigene0015477(mtmr8);Unigene0020657(DACH1);Unigene0024094(DDX43);Unigene0030154(HMBS);Unigene0030436(Hdac6);Unigene0036798(MFSD12);Unigene0038422(Upp1);Unigene0039686(hoxb6a);Unigene0047757(RASD1);Unigene0048267(Dck);Unigene0054994(LIPE);Unigene0056314(PRDX6);U…
GO:0005654	nucleoplasm	13	2916	0.999870954959394	1	Unigene0003640(RPS6KA4);Unigene0005496(hoxb9a);Unigene0020657(DACH1);Unigene0030436(Hdac6);Unigene0038422(Upp1);Unigene0057164(GFI1);Unigene0059138(Spi1);Unigene0059274(Nostrin);Unigene0059740(arid5b);Unigene0061400(agtrap);Unigene0071449(TALDO1);Unigene0080569(ACSS2);Unigene0081314(BDH1)
GO:1990904	ribonucleoprotein complex	1	945	0.999934385635846	1	Unigene0045449(--)
GO:0140513	nuclear protein-containing complex	3	1495	0.999972067051846	1	Unigene0005496(hoxb9a);Unigene0008127(SLC22A3);Unigene0030436(Hdac6)
GO:0031981	nuclear lumen	15	3417	0.999974226427923	1	Unigene0003640(RPS6KA4);Unigene0005496(hoxb9a);Unigene0020657(DACH1);Unigene0024094(DDX43);Unigene0030436(Hdac6);Unigene0038422(Upp1);Unigene0057164(GFI1);Unigene0059138(Spi1);Unigene0059274(Nostrin);Unigene0059740(arid5b);Unigene0061400(agtrap);Unigene0071449(TALDO1);Unigene0074566(TFCP2L1);Unigene0080569(ACSS2);Unigene0081314(BDH1)
GO:0043232	intracellular non-membrane-bounded organelle	21	4271	0.99998183455717	1	Unigene0008127(SLC22A3);Unigene0009843(KIF21A);Unigene0013430(CCDC28B);Unigene0015154(VIL1);Unigene0024094(DDX43);Unigene0030436(Hdac6);Unigene0031368(Ank3);Unigene0036507(Adam8);Unigene0036798(MFSD12);Unigene0045449(--);Unigene0049373(MAFK);Unigene0050425(nit2);Unigene0054994(LIPE);Unigene0055731(Map3k1);Unigene0059138(Spi1);Unigene0059274(Nostrin);Unigene0063014(Tmem63a);Unigene0074566(TFCP2L1)…
GO:0043228	non-membrane-bounded organelle	21	4293	0.999984452282652	1	Unigene0008127(SLC22A3);Unigene0009843(KIF21A);Unigene0013430(CCDC28B);Unigene0015154(VIL1);Unigene0024094(DDX43);Unigene0030436(Hdac6);Unigene0031368(Ank3);Unigene0036507(Adam8);Unigene0036798(MFSD12);Unigene0045449(--);Unigene0049373(MAFK);Unigene0050425(nit2);Unigene0054994(LIPE);Unigene0055731(Map3k1);Unigene0059138(Spi1);Unigene0059274(Nostrin);Unigene0063014(Tmem63a);Unigene0074566(TFCP2L1)…
GO:0032991	protein-containing complex	35	6028	0.999985178130085	1	Unigene0002375(ATP13A3);Unigene0005095(EXOC6);Unigene0005496(hoxb9a);Unigene0005699(Slc4a5);Unigene0006513(Pigq);Unigene0008127(SLC22A3);Unigene0011426(GPR84);Unigene0015477(mtmr8);Unigene0016389(ETNK1);Unigene0018529(foxred1);Unigene0020657(DACH1);Unigene0024094(DDX43);Unigene0029912(--);Unigene0030040(--);Unigene0030436(Hdac6);Unigene0036507(Adam8);Unigene0039278(atnb233);Unigene0040470(atp1a1)…
GO:0140535	intracellular protein-containing complex	1	1100	0.999987157980159	1	Unigene0051058(Rbck1)
GO:0005575	cellular_component	177	17931	1	1	Unigene0000390(SLC2A3);Unigene0000892(CAPSL);Unigene0001194(ZBTB8B);Unigene0001731(STOM);Unigene0002021(Nrip2);Unigene0002375(ATP13A3);Unigene0002883(trabd2b);Unigene0003555(SLC22A7);Unigene0003639(Taok3);Unigene0003640(RPS6KA4);Unigene0004621(slc47a1);Unigene0005095(EXOC6);Unigene0005464(aspa);Unigene0005496(hoxb9a);Unigene0005699(Slc4a5);Unigene0006168(spns3);Unigene0006323(rhbdf2);Unigene00064…
