# Supplementary material for: Exploitation of Key Regulatory Modules and Genes for High-Salt Adaptation in Schizothoracine by Weighted Gene Co-Expression Network Analysis
Source: Animals (Basel). 2024 Dec 29;15(1):56. doi: 10.3390/ani15010056 (PMC11718949; doi:10.3390/ani15010056)
Supplement: Supplementary file 1 [file animals-15-00056-s001.zip › Suppl. Figures and Tables/Tables/Table S19.GN-Liver-GO.xls]

GO ID	Description	ivory (346)	All (17931)	pvalue	p.adjust	Genes
GO:0005777	peroxisome	26	141	2.23827681106559e-18	5.98739046960046e-16	Unigene0000215(PEX11G);Unigene0001020(HSD17B4);Unigene0001490(CROT);Unigene0006024(DHRS4);Unigene0008306(acsf2);Unigene0010427(ACOX3);Unigene0010428(ACOX3);Unigene0012521(MVK);Unigene0013575(IDH1);Unigene0031788(ACAD11);Unigene0033292(PXMP2);Unigene0040787(acbd5a);Unigene0043957(Acaa1a);Unigene0044472(ACOX1);Unigene0057606(FDPS);Unigene0057764(Pecr);Unigene0060354(SCP2);Unigene0065912(HACL1);Unig…
GO:0042579	microbody	26	141	2.23827681106559e-18	5.98739046960046e-16	Unigene0000215(PEX11G);Unigene0001020(HSD17B4);Unigene0001490(CROT);Unigene0006024(DHRS4);Unigene0008306(acsf2);Unigene0010427(ACOX3);Unigene0010428(ACOX3);Unigene0012521(MVK);Unigene0013575(IDH1);Unigene0031788(ACAD11);Unigene0033292(PXMP2);Unigene0040787(acbd5a);Unigene0043957(Acaa1a);Unigene0044472(ACOX1);Unigene0057606(FDPS);Unigene0057764(Pecr);Unigene0060354(SCP2);Unigene0065912(HACL1);Unig…
GO:0005737	cytoplasm	269	10120	4.76979514612709e-17	8.50613467725997e-15	Unigene0000184(HMGCS1);Unigene0000215(PEX11G);Unigene0000354(SUCLG2);Unigene0000625(TJP1);Unigene0000867(Tfr2);Unigene0001020(HSD17B4);Unigene0001339(F13E9.13);Unigene0001350(Faah);Unigene0001490(CROT);Unigene0002477(QSOX1);Unigene0002583(MOB4);Unigene0002838(Gstz1);Unigene0003283(Aox3);Unigene0003484(FEZ2);Unigene0004135(cyp51);Unigene0004144(EBPL);Unigene0004183(Mcoln2);Unigene0004373(AASS);Uni…
GO:0005782	peroxisomal matrix	14	40	1.12658374091924e-14	1.20544460278358e-12	Unigene0001020(HSD17B4);Unigene0001490(CROT);Unigene0010428(ACOX3);Unigene0013575(IDH1);Unigene0043957(Acaa1a);Unigene0044472(ACOX1);Unigene0060354(SCP2);Unigene0065912(HACL1);Unigene0068441(Hsd17b4);Unigene0076095(cat);Unigene0078546(Abcd3);Unigene0079535(HAO1);Unigene0080377(uox);Unigene0081533(ehhadh)
GO:0031907	microbody lumen	14	40	1.12658374091924e-14	1.20544460278358e-12	Unigene0001020(HSD17B4);Unigene0001490(CROT);Unigene0010428(ACOX3);Unigene0013575(IDH1);Unigene0043957(Acaa1a);Unigene0044472(ACOX1);Unigene0060354(SCP2);Unigene0065912(HACL1);Unigene0068441(Hsd17b4);Unigene0076095(cat);Unigene0078546(Abcd3);Unigene0079535(HAO1);Unigene0080377(uox);Unigene0081533(ehhadh)
GO:0005783	endoplasmic reticulum	74	1623	1.66377121156566e-12	1.27614331050202e-10	Unigene0000184(HMGCS1);Unigene0001350(Faah);Unigene0002477(QSOX1);Unigene0004135(cyp51);Unigene0005414(SSR2);Unigene0006557(STBD1);Unigene0007184(Ephx1);Unigene0007229(RPN2);Unigene0008184(F5);Unigene0008347(Por);Unigene0009049(igfbp2b);Unigene0010021(VTN);Unigene0010641(ift20);Unigene0010709(Lrp5);Unigene0011625(H6pd);Unigene0012434(srebf2);Unigene0012593(slc51a);Unigene0016132(EBP);Unigene00161…
GO:0005739	mitochondrion	72	1554	1.66972021934843e-12	1.27614331050202e-10	Unigene0000354(SUCLG2);Unigene0001339(F13E9.13);Unigene0001350(Faah);Unigene0002838(Gstz1);Unigene0004373(AASS);Unigene0006024(DHRS4);Unigene0006318(PCK2);Unigene0008306(acsf2);Unigene0008347(Por);Unigene0008669(OAT);Unigene0009827(SUCLG1);Unigene0010792(STARD5);Unigene0011625(H6pd);Unigene0011959(zgc:77082);Unigene0012434(srebf2);Unigene0012802(SLC9B2);Unigene0013065(Mpst);Unigene0013095(dnajc21…
GO:0005759	mitochondrial matrix	32	427	5.97793095187722e-11	3.99774132406789e-09	Unigene0000354(SUCLG2);Unigene0002838(Gstz1);Unigene0004373(AASS);Unigene0006318(PCK2);Unigene0008306(acsf2);Unigene0008669(OAT);Unigene0009827(SUCLG1);Unigene0011959(zgc:77082);Unigene0013065(Mpst);Unigene0013575(IDH1);Unigene0018359(ABAT);Unigene0024248(Dmgdh);Unigene0030235(Hadha);Unigene0034564(SLC25A10);Unigene0038003(aldh4a1);Unigene0040628(NME4);Unigene0042883(Aldh6a1);Unigene0045072(SHMT2…
GO:0005788	endoplasmic reticulum lumen	19	220	5.69255119819603e-08	3.38390543448319e-06	Unigene0002477(QSOX1);Unigene0008184(F5);Unigene0009049(igfbp2b);Unigene0010021(VTN);Unigene0011625(H6pd);Unigene0021226(F5);Unigene0028008(Asph);Unigene0028282(Itih2);Unigene0029707(calu);Unigene0031259(apoa1);Unigene0037109(P4HB);Unigene0038869(DNAJC3);Unigene0050044(CRAT);Unigene0057460(CALR);Unigene0058340(F10);Unigene0061720(DBI);Unigene0073234(TOR3A);Unigene0078676(Sc5d);Unigene0078812(STS)
GO:0005789	endoplasmic reticulum membrane	44	957	8.06327296679259e-08	4.31385103723403e-06	Unigene0001350(Faah);Unigene0004135(cyp51);Unigene0005414(SSR2);Unigene0006557(STBD1);Unigene0007184(Ephx1);Unigene0007229(RPN2);Unigene0008347(Por);Unigene0010641(ift20);Unigene0012434(srebf2);Unigene0012593(slc51a);Unigene0016132(EBP);Unigene0016175(TBXAS1);Unigene0018629(cyp3a27);Unigene0022747(SSR3);Unigene0023731(LSS);Unigene0026114(PROS1);Unigene0026136(TLR3);Unigene0028008(Asph);Unigene002…
GO:0098827	endoplasmic reticulum subcompartment	44	963	9.62927795164851e-08	4.68333064011995e-06	Unigene0001350(Faah);Unigene0004135(cyp51);Unigene0005414(SSR2);Unigene0006557(STBD1);Unigene0007184(Ephx1);Unigene0007229(RPN2);Unigene0008347(Por);Unigene0010641(ift20);Unigene0012434(srebf2);Unigene0012593(slc51a);Unigene0016132(EBP);Unigene0016175(TBXAS1);Unigene0018629(cyp3a27);Unigene0022747(SSR3);Unigene0023731(LSS);Unigene0026114(PROS1);Unigene0026136(TLR3);Unigene0028008(Asph);Unigene002…
GO:0042175	nuclear outer membrane-endoplasmic reticulum membrane network	44	994	2.34176219685388e-07	1.04403564609736e-05	Unigene0001350(Faah);Unigene0004135(cyp51);Unigene0005414(SSR2);Unigene0006557(STBD1);Unigene0007184(Ephx1);Unigene0007229(RPN2);Unigene0008347(Por);Unigene0010641(ift20);Unigene0012434(srebf2);Unigene0012593(slc51a);Unigene0016132(EBP);Unigene0016175(TBXAS1);Unigene0018629(cyp3a27);Unigene0022747(SSR3);Unigene0023731(LSS);Unigene0026114(PROS1);Unigene0026136(TLR3);Unigene0028008(Asph);Unigene002…
GO:0005622	intracellular anatomical structure	285	12800	1.24467475872787e-06	5.12231535322624e-05	Unigene0000184(HMGCS1);Unigene0000215(PEX11G);Unigene0000354(SUCLG2);Unigene0000625(TJP1);Unigene0000867(Tfr2);Unigene0001020(HSD17B4);Unigene0001339(F13E9.13);Unigene0001350(Faah);Unigene0001490(CROT);Unigene0002477(QSOX1);Unigene0002583(MOB4);Unigene0002838(Gstz1);Unigene0003283(Aox3);Unigene0003484(FEZ2);Unigene0004135(cyp51);Unigene0004144(EBPL);Unigene0004183(Mcoln2);Unigene0004373(AASS);Uni…
GO:0005778	peroxisomal membrane	9	58	1.54808159345766e-06	5.52149101666566e-05	Unigene0000215(PEX11G);Unigene0006024(DHRS4);Unigene0033292(PXMP2);Unigene0040787(acbd5a);Unigene0044472(ACOX1);Unigene0057764(Pecr);Unigene0072733(HMGCR);Unigene0076095(cat);Unigene0078546(Abcd3)
GO:0031903	microbody membrane	9	58	1.54808159345766e-06	5.52149101666566e-05	Unigene0000215(PEX11G);Unigene0006024(DHRS4);Unigene0033292(PXMP2);Unigene0040787(acbd5a);Unigene0044472(ACOX1);Unigene0057764(Pecr);Unigene0072733(HMGCR);Unigene0076095(cat);Unigene0078546(Abcd3)
GO:0031090	organelle membrane	96	3172	1.99734800617506e-06	6.67863239564785e-05	Unigene0000215(PEX11G);Unigene0001350(Faah);Unigene0002477(QSOX1);Unigene0002583(MOB4);Unigene0004135(cyp51);Unigene0004183(Mcoln2);Unigene0005414(SSR2);Unigene0006024(DHRS4);Unigene0006557(STBD1);Unigene0007060(MAN2A1);Unigene0007184(Ephx1);Unigene0007229(RPN2);Unigene0008184(F5);Unigene0008347(Por);Unigene0009542(Ubxn6);Unigene0010641(ift20);Unigene0012434(srebf2);Unigene0012593(slc51a);Unigene…
GO:0005615	extracellular space	35	813	8.10375132734676e-06	0.000255029821184148	Unigene0002477(QSOX1);Unigene0004794(LCAT);Unigene0005129(colec11);Unigene0005837(rbp4a);Unigene0007060(MAN2A1);Unigene0008184(F5);Unigene0008869(bhmt);Unigene0009049(igfbp2b);Unigene0009325(LRRC17);Unigene0009479(HPGD);Unigene0010021(VTN);Unigene0010069(TCN2);Unigene0011389(MST1);Unigene0013175(Hdlbp);Unigene0017739(Cfi);Unigene0021226(F5);Unigene0022619(thnsl2);Unigene0026114(PROS1);Unigene0031…
GO:0031984	organelle subcompartment	52	1486	1.9420984213701e-05	0.000577234808573892	Unigene0001350(Faah);Unigene0002477(QSOX1);Unigene0002583(MOB4);Unigene0004135(cyp51);Unigene0005414(SSR2);Unigene0006557(STBD1);Unigene0007060(MAN2A1);Unigene0007184(Ephx1);Unigene0007229(RPN2);Unigene0008184(F5);Unigene0008347(Por);Unigene0010641(ift20);Unigene0012434(srebf2);Unigene0012593(slc51a);Unigene0016132(EBP);Unigene0016175(TBXAS1);Unigene0018629(cyp3a27);Unigene0021226(F5);Unigene0022…
GO:0012505	endomembrane system	106	3805	2.1886762118949e-05	0.00061628514387567	Unigene0000184(HMGCS1);Unigene0001350(Faah);Unigene0002477(QSOX1);Unigene0002583(MOB4);Unigene0004135(cyp51);Unigene0004183(Mcoln2);Unigene0005414(SSR2);Unigene0006557(STBD1);Unigene0007060(MAN2A1);Unigene0007085(slc39a11);Unigene0007184(Ephx1);Unigene0007229(RPN2);Unigene0008184(F5);Unigene0008347(Por);Unigene0009049(igfbp2b);Unigene0009542(Ubxn6);Unigene0010021(VTN);Unigene0010069(TCN2);Unigene…
GO:0030176	integral component of endoplasmic reticulum membrane	13	175	3.6394246826835e-05	0.000973546102617835	Unigene0012434(srebf2);Unigene0028008(Asph);Unigene0033660(SAMD8);Unigene0050044(CRAT);Unigene0053816(Hacd2);Unigene0057460(CALR);Unigene0059708(XBP1);Unigene0059970(dhcr7);Unigene0062322(elovl6);Unigene0069531(RDH16);Unigene0070155(pol);Unigene0079775(Rrbp1);Unigene0079776(RRBP1)
GO:0034364	high-density lipoprotein particle	4	11	4.03942416175534e-05	0.00102909139359005	Unigene0004794(LCAT);Unigene0013175(Hdlbp);Unigene0031259(apoa1);Unigene0036290(--)
GO:0031227	intrinsic component of endoplasmic reticulum membrane	13	179	4.60483507920907e-05	0.00108362385053644	Unigene0012434(srebf2);Unigene0028008(Asph);Unigene0033660(SAMD8);Unigene0050044(CRAT);Unigene0053816(Hacd2);Unigene0057460(CALR);Unigene0059708(XBP1);Unigene0059970(dhcr7);Unigene0062322(elovl6);Unigene0069531(RDH16);Unigene0070155(pol);Unigene0079775(Rrbp1);Unigene0079776(RRBP1)
GO:1990204	oxidoreductase complex	14	205	4.65856982473609e-05	0.00108362385053644	Unigene0013575(IDH1);Unigene0018527(eepd1);Unigene0024248(Dmgdh);Unigene0033632(FMO5);Unigene0033669(FMO5);Unigene0037109(P4HB);Unigene0056212(dpyd);Unigene0067519(NUBPL);Unigene0069394(ETFA);Unigene0070255(dhtkd1);Unigene0076653(SARDH);Unigene0079240(PC);Unigene0079850(PDK1);Unigene0080835(Pdk2)
GO:0043231	intracellular membrane-bounded organelle	223	9731	6.75654885398704e-05	0.00150614734870128	Unigene0000184(HMGCS1);Unigene0000215(PEX11G);Unigene0000354(SUCLG2);Unigene0000625(TJP1);Unigene0000867(Tfr2);Unigene0001020(HSD17B4);Unigene0001339(F13E9.13);Unigene0001350(Faah);Unigene0001490(CROT);Unigene0002477(QSOX1);Unigene0002583(MOB4);Unigene0002838(Gstz1);Unigene0004135(cyp51);Unigene0004183(Mcoln2);Unigene0004373(AASS);Unigene0005162(NAP1L4);Unigene0005414(SSR2);Unigene0005837(rbp4a);…
GO:0060205	cytoplasmic vesicle lumen	13	198	0.000128716605179324	0.00275453535083754	Unigene0002477(QSOX1);Unigene0008184(F5);Unigene0013575(IDH1);Unigene0021226(F5);Unigene0026114(PROS1);Unigene0031259(apoa1);Unigene0032861(QPCT);Unigene0038869(DNAJC3);Unigene0043957(Acaa1a);Unigene0056788(Prdx4);Unigene0057460(CALR);Unigene0059554(CCT2);Unigene0076095(cat)
GO:0031983	vesicle lumen	13	200	0.000142303029698031	0.00292815849570948	Unigene0002477(QSOX1);Unigene0008184(F5);Unigene0013575(IDH1);Unigene0021226(F5);Unigene0026114(PROS1);Unigene0031259(apoa1);Unigene0032861(QPCT);Unigene0038869(DNAJC3);Unigene0043957(Acaa1a);Unigene0056788(Prdx4);Unigene0057460(CALR);Unigene0059554(CCT2);Unigene0076095(cat)
GO:0045239	tricarboxylic acid cycle enzyme complex	5	29	0.000210820331920217	0.00405298749231386	Unigene0000354(SUCLG2);Unigene0009827(SUCLG1);Unigene0013575(IDH1);Unigene0070255(dhtkd1);Unigene0079240(PC)
GO:0031301	integral component of organelle membrane	18	357	0.000212118971560352	0.00405298749231386	Unigene0000215(PEX11G);Unigene0002477(QSOX1);Unigene0012434(srebf2);Unigene0028008(Asph);Unigene0028431(FUNDC1);Unigene0033292(PXMP2);Unigene0033660(SAMD8);Unigene0050044(CRAT);Unigene0053816(Hacd2);Unigene0057460(CALR);Unigene0059708(XBP1);Unigene0059970(dhcr7);Unigene0062322(elovl6);Unigene0069531(RDH16);Unigene0070155(pol);Unigene0078514(MAN1C1);Unigene0079775(Rrbp1);Unigene0079776(RRBP1)
GO:0034774	secretory granule lumen	12	184	0.00024720499415891	0.00456050592672473	Unigene0002477(QSOX1);Unigene0008184(F5);Unigene0013575(IDH1);Unigene0021226(F5);Unigene0026114(PROS1);Unigene0031259(apoa1);Unigene0032861(QPCT);Unigene0038869(DNAJC3);Unigene0043957(Acaa1a);Unigene0056788(Prdx4);Unigene0059554(CCT2);Unigene0076095(cat)
GO:0031300	intrinsic component of organelle membrane	18	370	0.000327120899554082	0.00583365604204779	Unigene0000215(PEX11G);Unigene0002477(QSOX1);Unigene0012434(srebf2);Unigene0028008(Asph);Unigene0028431(FUNDC1);Unigene0033292(PXMP2);Unigene0033660(SAMD8);Unigene0050044(CRAT);Unigene0053816(Hacd2);Unigene0057460(CALR);Unigene0059708(XBP1);Unigene0059970(dhcr7);Unigene0062322(elovl6);Unigene0069531(RDH16);Unigene0070155(pol);Unigene0078514(MAN1C1);Unigene0079775(Rrbp1);Unigene0079776(RRBP1)
GO:0045244	succinate-CoA ligase complex (GDP-forming)	2	2	0.000371287556006894	0.00640770459560285	Unigene0000354(SUCLG2);Unigene0009827(SUCLG1)
GO:0043227	membrane-bounded organelle	226	10127	0.000441579427958097	0.00738265606117444	Unigene0000184(HMGCS1);Unigene0000215(PEX11G);Unigene0000290(abhd2a);Unigene0000354(SUCLG2);Unigene0000625(TJP1);Unigene0000867(Tfr2);Unigene0001020(HSD17B4);Unigene0001339(F13E9.13);Unigene0001350(Faah);Unigene0001490(CROT);Unigene0002477(QSOX1);Unigene0002583(MOB4);Unigene0002838(Gstz1);Unigene0004135(cyp51);Unigene0004183(Mcoln2);Unigene0004373(AASS);Unigene0005162(NAP1L4);Unigene0005414(SSR2)…
GO:0005829	cytosol	109	4272	0.000619094265639142	0.0100368312762709	Unigene0000184(HMGCS1);Unigene0000625(TJP1);Unigene0001490(CROT);Unigene0002583(MOB4);Unigene0002838(Gstz1);Unigene0003283(Aox3);Unigene0005837(rbp4a);Unigene0005887(GLCAK1);Unigene0006557(STBD1);Unigene0006979(Acaca);Unigene0008669(OAT);Unigene0008869(bhmt);Unigene0009479(HPGD);Unigene0009542(Ubxn6);Unigene0009827(SUCLG1);Unigene0010428(ACOX3);Unigene0010641(ift20);Unigene0010792(STARD5);Unigene…
GO:0005740	mitochondrial envelope	27	725	0.000888456783240262	0.0137958486323332	Unigene0001350(Faah);Unigene0012802(SLC9B2);Unigene0013175(Hdlbp);Unigene0018067(haao);Unigene0021823(slc25a48);Unigene0027670(slc25a34);Unigene0028431(FUNDC1);Unigene0030802(gatm);Unigene0031187(CYP24A1);Unigene0031788(ACAD11);Unigene0032747(SLC9B2);Unigene0033903(UCP3);Unigene0034564(SLC25A10);Unigene0038003(aldh4a1);Unigene0040628(NME4);Unigene0041829(ak2);Unigene0043957(Acaa1a);Unigene0045072…
GO:0045254	pyruvate dehydrogenase complex	4	23	0.000902532153517127	0.0137958486323332	Unigene0070255(dhtkd1);Unigene0079240(PC);Unigene0079850(PDK1);Unigene0080835(Pdk2)
GO:0042709	succinate-CoA ligase complex	2	3	0.00109961503354398	0.0163415011929453	Unigene0000354(SUCLG2);Unigene0009827(SUCLG1)
GO:0030062	mitochondrial tricarboxylic acid cycle enzyme complex	3	12	0.00137675370696501	0.0199071144115211	Unigene0000354(SUCLG2);Unigene0009827(SUCLG1);Unigene0013575(IDH1)
GO:0031966	mitochondrial membrane	25	673	0.00141768886524867	0.0199595669186326	Unigene0001350(Faah);Unigene0012802(SLC9B2);Unigene0013175(Hdlbp);Unigene0018067(haao);Unigene0021823(slc25a48);Unigene0027670(slc25a34);Unigene0028431(FUNDC1);Unigene0030802(gatm);Unigene0031187(CYP24A1);Unigene0031788(ACAD11);Unigene0032747(SLC9B2);Unigene0033903(UCP3);Unigene0034564(SLC25A10);Unigene0038003(aldh4a1);Unigene0040628(NME4);Unigene0041829(ak2);Unigene0045072(SHMT2);Unigene0052564(…
GO:0034358	plasma lipoprotein particle	4	27	0.0016833620479017	0.0225149673906853	Unigene0004794(LCAT);Unigene0013175(Hdlbp);Unigene0031259(apoa1);Unigene0036290(--)
GO:1990777	lipoprotein particle	4	27	0.0016833620479017	0.0225149673906853	Unigene0004794(LCAT);Unigene0013175(Hdlbp);Unigene0031259(apoa1);Unigene0036290(--)
GO:0032994	protein-lipid complex	4	29	0.00221014960145603	0.0284064914404693	Unigene0004794(LCAT);Unigene0013175(Hdlbp);Unigene0031259(apoa1);Unigene0036290(--)
GO:0099503	secretory vesicle	25	696	0.00223004231869105	0.0284064914404693	Unigene0002477(QSOX1);Unigene0006557(STBD1);Unigene0008184(F5);Unigene0009049(igfbp2b);Unigene0012802(SLC9B2);Unigene0013575(IDH1);Unigene0014130(Bri3);Unigene0021226(F5);Unigene0026114(PROS1);Unigene0031259(apoa1);Unigene0032185(NCSTN);Unigene0032747(SLC9B2);Unigene0032861(QPCT);Unigene0038869(DNAJC3);Unigene0043957(Acaa1a);Unigene0048200(AKAP7);Unigene0056788(Prdx4);Unigene0057460(CALR);Unigene…
GO:0031975	envelope	42	1389	0.00248211511578715	0.0308821299289797	Unigene0000625(TJP1);Unigene0001350(Faah);Unigene0010641(ift20);Unigene0012802(SLC9B2);Unigene0013175(Hdlbp);Unigene0016132(EBP);Unigene0018067(haao);Unigene0018610(Slc22a18);Unigene0019117(Gch1);Unigene0021823(slc25a48);Unigene0027670(slc25a34);Unigene0028008(Asph);Unigene0028113(msmo1);Unigene0028431(FUNDC1);Unigene0029768(CPN1);Unigene0029987(Tpr);Unigene0030802(gatm);Unigene0031187(CYP24A1);U…
GO:0030141	secretory granule	21	554	0.00264266230548474	0.0321323712144168	Unigene0002477(QSOX1);Unigene0006557(STBD1);Unigene0008184(F5);Unigene0009049(igfbp2b);Unigene0013575(IDH1);Unigene0014130(Bri3);Unigene0021226(F5);Unigene0026114(PROS1);Unigene0031259(apoa1);Unigene0032185(NCSTN);Unigene0032861(QPCT);Unigene0038869(DNAJC3);Unigene0043957(Acaa1a);Unigene0056788(Prdx4);Unigene0057460(CALR);Unigene0059554(CCT2);Unigene0073733(IQGAP1);Unigene0076095(cat);Unigene0079…
GO:0031967	organelle envelope	37	1193	0.00295604360593244	0.0351440739816412	Unigene0001350(Faah);Unigene0010641(ift20);Unigene0012802(SLC9B2);Unigene0013175(Hdlbp);Unigene0016132(EBP);Unigene0018067(haao);Unigene0018610(Slc22a18);Unigene0019117(Gch1);Unigene0021823(slc25a48);Unigene0027670(slc25a34);Unigene0028113(msmo1);Unigene0028431(FUNDC1);Unigene0029987(Tpr);Unigene0030802(gatm);Unigene0031187(CYP24A1);Unigene0031788(ACAD11);Unigene0032747(SLC9B2);Unigene0033903(UCP…
GO:0005576	extracellular region	57	2069	0.00352479406773758	0.0406649312982317	Unigene0000025(CGREF1);Unigene0002477(QSOX1);Unigene0003972(Hhipl1);Unigene0004794(LCAT);Unigene0005129(colec11);Unigene0005837(rbp4a);Unigene0006014(IGFBP1);Unigene0006219(c3);Unigene0007060(MAN2A1);Unigene0008184(F5);Unigene0008869(bhmt);Unigene0009049(igfbp2b);Unigene0009325(LRRC17);Unigene0009479(HPGD);Unigene0010021(VTN);Unigene0010069(TCN2);Unigene0011389(MST1);Unigene0013175(Hdlbp);Unigene…
GO:0005967	mitochondrial pyruvate dehydrogenase complex	2	5	0.003572433216854	0.0406649312982317	Unigene0079850(PDK1);Unigene0080835(Pdk2)
GO:0008250	oligosaccharyltransferase complex	3	17	0.00396174117335201	0.0441569068279859	Unigene0007229(RPN2);Unigene0049563(STT3A);Unigene0082901(OSTC)
GO:0016021	integral component of membrane	127	5402	0.00473141787262535	0.0516593584051952	Unigene0000215(PEX11G);Unigene0000290(abhd2a);Unigene0000867(Tfr2);Unigene0001024(--);Unigene0001350(Faah);Unigene0002477(QSOX1);Unigene0003031(Slc10a4);Unigene0003849(SLC13A5);Unigene0004135(cyp51);Unigene0004183(Mcoln2);Unigene0004194(SLC38A4);Unigene0005414(SSR2);Unigene0006557(STBD1);Unigene0007060(MAN2A1);Unigene0007085(slc39a11);Unigene0007184(Ephx1);Unigene0007229(RPN2);Unigene0008347(Por)…
GO:0031224	intrinsic component of membrane	129	5505	0.00488096665747272	0.0522263432349581	Unigene0000215(PEX11G);Unigene0000290(abhd2a);Unigene0000867(Tfr2);Unigene0001024(--);Unigene0001350(Faah);Unigene0002477(QSOX1);Unigene0003031(Slc10a4);Unigene0003849(SLC13A5);Unigene0004135(cyp51);Unigene0004183(Mcoln2);Unigene0004194(SLC38A4);Unigene0005414(SSR2);Unigene0006557(STBD1);Unigene0007060(MAN2A1);Unigene0007085(slc39a11);Unigene0007184(Ephx1);Unigene0007229(RPN2);Unigene0008347(Por)…
GO:0140534	endoplasmic reticulum protein-containing complex	8	137	0.0051468811515764	0.0539917924724191	Unigene0007229(RPN2);Unigene0012434(srebf2);Unigene0037109(P4HB);Unigene0038869(DNAJC3);Unigene0049563(STT3A);Unigene0057460(CALR);Unigene0076475(SEC61B);Unigene0082901(OSTC)
GO:0005758	mitochondrial intermembrane space	6	83	0.0053679228667915	0.0549784932593066	Unigene0030802(gatm);Unigene0040628(NME4);Unigene0041829(ak2);Unigene0043957(Acaa1a);Unigene0045072(SHMT2);Unigene0076095(cat)
GO:0005790	smooth endoplasmic reticulum	4	37	0.00544646755652944	0.0549784932593066	Unigene0038869(DNAJC3);Unigene0056788(Prdx4);Unigene0057460(CALR);Unigene0081426(Pgrmc1)
GO:0009342	glutamate synthase complex (NADPH)	3	20	0.00636387407000407	0.0619031386809486	Unigene0033632(FMO5);Unigene0033669(FMO5);Unigene0056212(dpyd)
GO:0031026	glutamate synthase complex	3	20	0.00636387407000407	0.0619031386809486	Unigene0033632(FMO5);Unigene0033669(FMO5);Unigene0056212(dpyd)
GO:0031091	platelet alpha granule	5	62	0.0068445748666251	0.0653901348865076	Unigene0002477(QSOX1);Unigene0008184(F5);Unigene0009049(igfbp2b);Unigene0021226(F5);Unigene0026114(PROS1)
GO:0009925	basal plasma membrane	10	212	0.00830799349510798	0.0766340779290133	Unigene0000625(TJP1);Unigene0009479(HPGD);Unigene0012802(SLC9B2);Unigene0014216(LRP1);Unigene0032747(SLC9B2);Unigene0038666(Slc41a1);Unigene0045604(tf1);Unigene0047188(MET);Unigene0061391(Slc2a9);Unigene0066677(--)
GO:0016323	basolateral plasma membrane	10	212	0.00830799349510798	0.0766340779290133	Unigene0000625(TJP1);Unigene0009479(HPGD);Unigene0012802(SLC9B2);Unigene0014216(LRP1);Unigene0032747(SLC9B2);Unigene0038666(Slc41a1);Unigene0045604(tf1);Unigene0047188(MET);Unigene0061391(Slc2a9);Unigene0066677(--)
GO:0031093	platelet alpha granule lumen	4	42	0.00856205564754036	0.077638979176849	Unigene0002477(QSOX1);Unigene0008184(F5);Unigene0021226(F5);Unigene0026114(PROS1)
GO:0005743	mitochondrial inner membrane	17	467	0.00955213460168776	0.0844267723514994	Unigene0001350(Faah);Unigene0012802(SLC9B2);Unigene0013175(Hdlbp);Unigene0021823(slc25a48);Unigene0027670(slc25a34);Unigene0030802(gatm);Unigene0031788(ACAD11);Unigene0032747(SLC9B2);Unigene0033903(UCP3);Unigene0034564(SLC25A10);Unigene0038003(aldh4a1);Unigene0040628(NME4);Unigene0041829(ak2);Unigene0045072(SHMT2);Unigene0052564(Chdh);Unigene0063110(zgc:73324);Unigene0067519(NUBPL)
GO:0030956	glutamyl-tRNA(Gln) amidotransferase complex	2	8	0.00962623011858217	0.0844267723514994	Unigene0001350(Faah);Unigene0018359(ABAT)
GO:0031970	organelle envelope lumen	6	96	0.010719856222012	0.0925019851415556	Unigene0030802(gatm);Unigene0040628(NME4);Unigene0041829(ak2);Unigene0043957(Acaa1a);Unigene0045072(SHMT2);Unigene0076095(cat)
GO:0031205	endoplasmic reticulum Sec complex	2	9	0.0122197797627591	0.102149721454314	Unigene0038869(DNAJC3);Unigene0076475(SEC61B)
GO:0033018	sarcoplasmic reticulum lumen	2	9	0.0122197797627591	0.102149721454314	Unigene0028008(Asph);Unigene0057460(CALR)
GO:1904724	tertiary granule lumen	3	26	0.0133302068979792	0.108240124421684	Unigene0002477(QSOX1);Unigene0013575(IDH1);Unigene0032861(QPCT)
GO:0031982	vesicle	52	1982	0.0133529873118339	0.108240124421684	Unigene0000625(TJP1);Unigene0000867(Tfr2);Unigene0002477(QSOX1);Unigene0004183(Mcoln2);Unigene0005837(rbp4a);Unigene0006557(STBD1);Unigene0008184(F5);Unigene0008869(bhmt);Unigene0009049(igfbp2b);Unigene0009542(Ubxn6);Unigene0010069(TCN2);Unigene0012434(srebf2);Unigene0012802(SLC9B2);Unigene0013575(IDH1);Unigene0014130(Bri3);Unigene0014216(LRP1);Unigene0015170(slc7a2);Unigene0016132(EBP);Unigene00…
GO:0045178	basal part of cell	10	229	0.013755314795576	0.109837215158704	Unigene0000625(TJP1);Unigene0009479(HPGD);Unigene0012802(SLC9B2);Unigene0014216(LRP1);Unigene0032747(SLC9B2);Unigene0038666(Slc41a1);Unigene0045604(tf1);Unigene0047188(MET);Unigene0061391(Slc2a9);Unigene0066677(--)
GO:0070062	extracellular exosome	5	75	0.014922691963949	0.117406473539892	Unigene0002477(QSOX1);Unigene0005837(rbp4a);Unigene0008869(bhmt);Unigene0076531(SORD);Unigene0081426(Pgrmc1)
GO:0009986	cell surface	19	574	0.0161934363191959	0.12555780334449	Unigene0000625(TJP1);Unigene0000867(Tfr2);Unigene0021269(nrp1a);Unigene0026136(TLR3);Unigene0026792(Srpx);Unigene0031259(apoa1);Unigene0035627(Ret);Unigene0036088(Robo1);Unigene0036090(Robo1);Unigene0037109(P4HB);Unigene0042513(glra1);Unigene0045604(tf1);Unigene0050044(CRAT);Unigene0057460(CALR);Unigene0058340(F10);Unigene0061302(Ambp);Unigene0069021(SDC2);Unigene0073733(IQGAP1);Unigene0074494(HH…
GO:0031410	cytoplasmic vesicle	50	1918	0.0169479904942345	0.125895880006149	Unigene0000625(TJP1);Unigene0000867(Tfr2);Unigene0002477(QSOX1);Unigene0004183(Mcoln2);Unigene0005837(rbp4a);Unigene0006557(STBD1);Unigene0008184(F5);Unigene0009049(igfbp2b);Unigene0009542(Ubxn6);Unigene0010069(TCN2);Unigene0012434(srebf2);Unigene0012802(SLC9B2);Unigene0013575(IDH1);Unigene0014130(Bri3);Unigene0014216(LRP1);Unigene0015170(slc7a2);Unigene0016132(EBP);Unigene0019117(Gch1);Unigene00…
GO:0097708	intracellular vesicle	50	1919	0.0170980299006345	0.125895880006149	Unigene0000625(TJP1);Unigene0000867(Tfr2);Unigene0002477(QSOX1);Unigene0004183(Mcoln2);Unigene0005837(rbp4a);Unigene0006557(STBD1);Unigene0008184(F5);Unigene0009049(igfbp2b);Unigene0009542(Ubxn6);Unigene0010069(TCN2);Unigene0012434(srebf2);Unigene0012802(SLC9B2);Unigene0013575(IDH1);Unigene0014130(Bri3);Unigene0014216(LRP1);Unigene0015170(slc7a2);Unigene0016132(EBP);Unigene0019117(Gch1);Unigene00…
GO:0034362	low-density lipoprotein particle	2	11	0.0182001938208364	0.125895880006149	Unigene0031259(apoa1);Unigene0036290(--)
GO:0036126	sperm flagellum	5	79	0.0183194987153471	0.125895880006149	Unigene0000290(abhd2a);Unigene0012802(SLC9B2);Unigene0032747(SLC9B2);Unigene0041829(ak2);Unigene0047188(MET)
GO:1903561	extracellular vesicle	5	80	0.0192419097548611	0.125895880006149	Unigene0002477(QSOX1);Unigene0005837(rbp4a);Unigene0008869(bhmt);Unigene0076531(SORD);Unigene0081426(Pgrmc1)
GO:0030895	apolipoprotein B mRNA editing enzyme complex	1	1	0.0192961909542134	0.125895880006149	Unigene0020622(A1CF)
GO:0032144	4-aminobutyrate transaminase complex	1	1	0.0192961909542134	0.125895880006149	Unigene0018359(ABAT)
GO:0034752	cytosolic aryl hydrocarbon receptor complex	1	1	0.0192961909542134	0.125895880006149	Unigene0034246(AHR)
GO:0034753	nuclear aryl hydrocarbon receptor complex	1	1	0.0192961909542134	0.125895880006149	Unigene0034246(AHR)
GO:0060417	yolk	1	1	0.0192961909542134	0.125895880006149	Unigene0005837(rbp4a)
GO:0060418	yolk plasma	1	1	0.0192961909542134	0.125895880006149	Unigene0005837(rbp4a)
GO:0070090	metaphase plate	1	1	0.0192961909542134	0.125895880006149	Unigene0029987(Tpr)
GO:0071261	Ssh1 translocon complex	1	1	0.0192961909542134	0.125895880006149	Unigene0076475(SEC61B)
GO:0005951	carbamoyl-phosphate synthase complex	2	12	0.0215648818436108	0.137347759361092	Unigene0006979(Acaca);Unigene0079240(PC)
GO:0009317	acetyl-CoA carboxylase complex	2	12	0.0215648818436108	0.137347759361092	Unigene0006979(Acaca);Unigene0079240(PC)
GO:0043230	extracellular organelle	5	84	0.0232348512945168	0.144542388867052	Unigene0002477(QSOX1);Unigene0005837(rbp4a);Unigene0008869(bhmt);Unigene0076531(SORD);Unigene0081426(Pgrmc1)
GO:0065010	extracellular membrane-bounded organelle	5	84	0.0232348512945168	0.144542388867052	Unigene0002477(QSOX1);Unigene0005837(rbp4a);Unigene0008869(bhmt);Unigene0076531(SORD);Unigene0081426(Pgrmc1)
GO:0097729	9+2 motile cilium	5	86	0.0254176862640607	0.154777534527006	Unigene0000290(abhd2a);Unigene0012802(SLC9B2);Unigene0032747(SLC9B2);Unigene0041829(ak2);Unigene0047188(MET)
GO:0019866	organelle inner membrane	17	522	0.0254587346511712	0.154777534527006	Unigene0001350(Faah);Unigene0012802(SLC9B2);Unigene0013175(Hdlbp);Unigene0021823(slc25a48);Unigene0027670(slc25a34);Unigene0030802(gatm);Unigene0031788(ACAD11);Unigene0032747(SLC9B2);Unigene0033903(UCP3);Unigene0034564(SLC25A10);Unigene0038003(aldh4a1);Unigene0040628(NME4);Unigene0041829(ak2);Unigene0045072(SHMT2);Unigene0052564(Chdh);Unigene0063110(zgc:73324);Unigene0067519(NUBPL)
GO:0035580	specific granule lumen	3	34	0.0274118776749149	0.16477926467505	Unigene0002477(QSOX1);Unigene0032861(QPCT);Unigene0043957(Acaa1a)
GO:0010007	magnesium chelatase complex	2	14	0.028990219875339	0.170437006959411	Unigene0009069(Itih3);Unigene0028282(Itih2)
GO:1990712	HFE-transferrin receptor complex	2	14	0.028990219875339	0.170437006959411	Unigene0000867(Tfr2);Unigene0045604(tf1)
GO:0043229	intracellular organelle	228	10927	0.0311960980744017	0.181412092063097	Unigene0000184(HMGCS1);Unigene0000215(PEX11G);Unigene0000354(SUCLG2);Unigene0000625(TJP1);Unigene0000867(Tfr2);Unigene0001020(HSD17B4);Unigene0001339(F13E9.13);Unigene0001350(Faah);Unigene0001490(CROT);Unigene0002477(QSOX1);Unigene0002583(MOB4);Unigene0002838(Gstz1);Unigene0004135(cyp51);Unigene0004183(Mcoln2);Unigene0004373(AASS);Unigene0005162(NAP1L4);Unigene0005414(SSR2);Unigene0005837(rbp4a);…
GO:0005786	signal recognition particle, endoplasmic reticulum targeting	2	15	0.0330306111271324	0.190014805946407	Unigene0005414(SSR2);Unigene0064075(PRODH)
GO:0098588	bounding membrane of organelle	46	1820	0.0346300501652573	0.1953571468255	Unigene0000215(PEX11G);Unigene0001350(Faah);Unigene0002477(QSOX1);Unigene0002583(MOB4);Unigene0004183(Mcoln2);Unigene0006024(DHRS4);Unigene0006557(STBD1);Unigene0007060(MAN2A1);Unigene0007229(RPN2);Unigene0008184(F5);Unigene0009542(Ubxn6);Unigene0010641(ift20);Unigene0012434(srebf2);Unigene0012802(SLC9B2);Unigene0014130(Bri3);Unigene0014216(LRP1);Unigene0021226(F5);Unigene0026114(PROS1);Unigene00…
GO:0043226	organelle	232	11162	0.0346895868194813	0.1953571468255	Unigene0000184(HMGCS1);Unigene0000215(PEX11G);Unigene0000290(abhd2a);Unigene0000354(SUCLG2);Unigene0000625(TJP1);Unigene0000867(Tfr2);Unigene0001020(HSD17B4);Unigene0001339(F13E9.13);Unigene0001350(Faah);Unigene0001490(CROT);Unigene0002477(QSOX1);Unigene0002583(MOB4);Unigene0002838(Gstz1);Unigene0004135(cyp51);Unigene0004183(Mcoln2);Unigene0004373(AASS);Unigene0005162(NAP1L4);Unigene0005414(SSR2)…
GO:0016507	mitochondrial fatty acid beta-oxidation multienzyme complex	2	16	0.0372764820411906	0.200473387044555	Unigene0030235(Hadha);Unigene0081533(ehhadh)
GO:0036125	fatty acid beta-oxidation multienzyme complex	2	16	0.0372764820411906	0.200473387044555	Unigene0030235(Hadha);Unigene0081533(ehhadh)
GO:0034365	discoidal high-density lipoprotein particle	1	2	0.0382210943524198	0.200473387044555	Unigene0031259(apoa1)
GO:0035370	UBC13-UEV1A complex	1	2	0.0382210943524198	0.200473387044555	Unigene0036183(UBE2V1)
GO:0042568	insulin-like growth factor binary complex	1	2	0.0382210943524198	0.200473387044555	Unigene0009049(igfbp2b)
GO:0048237	rough endoplasmic reticulum lumen	1	2	0.0382210943524198	0.200473387044555	Unigene0010021(VTN)
GO:1990047	spindle matrix	1	2	0.0382210943524198	0.200473387044555	Unigene0029987(Tpr)
GO:0005902	microvillus	4	67	0.0404287342161657	0.206247742958582	Unigene0023684(gamt);Unigene0058841(foxa1);Unigene0073733(IQGAP1);Unigene0079728(Dcxr)
GO:0070013	intracellular organelle lumen	96	4234	0.0406469569754149	0.206247742958582	Unigene0000354(SUCLG2);Unigene0001020(HSD17B4);Unigene0001490(CROT);Unigene0002477(QSOX1);Unigene0002838(Gstz1);Unigene0004373(AASS);Unigene0006318(PCK2);Unigene0006979(Acaca);Unigene0008184(F5);Unigene0008306(acsf2);Unigene0008669(OAT);Unigene0008950(NR0B1);Unigene0009049(igfbp2b);Unigene0009479(HPGD);Unigene0009827(SUCLG1);Unigene0010021(VTN);Unigene0010069(TCN2);Unigene0010428(ACOX3);Unigene00…
GO:0031974	membrane-enclosed lumen	96	4235	0.0408670540614561	0.206247742958582	Unigene0000354(SUCLG2);Unigene0001020(HSD17B4);Unigene0001490(CROT);Unigene0002477(QSOX1);Unigene0002838(Gstz1);Unigene0004373(AASS);Unigene0006318(PCK2);Unigene0006979(Acaca);Unigene0008184(F5);Unigene0008306(acsf2);Unigene0008669(OAT);Unigene0008950(NR0B1);Unigene0009049(igfbp2b);Unigene0009479(HPGD);Unigene0009827(SUCLG1);Unigene0010021(VTN);Unigene0010069(TCN2);Unigene0010428(ACOX3);Unigene00…
GO:0043233	organelle lumen	96	4235	0.0408670540614561	0.206247742958582	Unigene0000354(SUCLG2);Unigene0001020(HSD17B4);Unigene0001490(CROT);Unigene0002477(QSOX1);Unigene0002838(Gstz1);Unigene0004373(AASS);Unigene0006318(PCK2);Unigene0006979(Acaca);Unigene0008184(F5);Unigene0008306(acsf2);Unigene0008669(OAT);Unigene0008950(NR0B1);Unigene0009049(igfbp2b);Unigene0009479(HPGD);Unigene0009827(SUCLG1);Unigene0010021(VTN);Unigene0010069(TCN2);Unigene0010428(ACOX3);Unigene00…
GO:0009536	plastid	5	98	0.0412495485917163	0.206247742958582	Unigene0009069(Itih3);Unigene0028113(msmo1);Unigene0028282(Itih2);Unigene0076764(msrb2);Unigene0081149(Nit1)
GO:0071682	endocytic vesicle lumen	2	17	0.0417184474902358	0.206660827845149	Unigene0031259(apoa1);Unigene0057460(CALR)
GO:0005791	rough endoplasmic reticulum	5	100	0.0443575240481303	0.217718122621557	Unigene0007229(RPN2);Unigene0010021(VTN);Unigene0010641(ift20);Unigene0038869(DNAJC3);Unigene0076475(SEC61B)
GO:0009331	glycerol-3-phosphate dehydrogenase complex	2	18	0.0463474061956313	0.223386146978944	Unigene0024248(Dmgdh);Unigene0076653(SARDH)
GO:0045252	oxoglutarate dehydrogenase complex	2	18	0.0463474061956313	0.223386146978944	Unigene0070255(dhtkd1);Unigene0079240(PC)
GO:0030673	axolemma	2	20	0.0561312732361985	0.249002304888064	Unigene0036088(Robo1);Unigene0036090(Robo1)
GO:0005784	Sec61 translocon complex	1	3	0.0567818340118577	0.249002304888064	Unigene0076475(SEC61B)
GO:0016942	insulin-like growth factor binding protein complex	1	3	0.0567818340118577	0.249002304888064	Unigene0009049(igfbp2b)
GO:0032937	SREBP-SCAP-Insig complex	1	3	0.0567818340118577	0.249002304888064	Unigene0012434(srebf2)
GO:0034751	aryl hydrocarbon receptor complex	1	3	0.0567818340118577	0.249002304888064	Unigene0034246(AHR)
GO:0036454	growth factor complex	1	3	0.0567818340118577	0.249002304888064	Unigene0009049(igfbp2b)
GO:0042567	insulin-like growth factor ternary complex	1	3	0.0567818340118577	0.249002304888064	Unigene0009049(igfbp2b)
GO:0070552	BRISC complex	1	3	0.0567818340118577	0.249002304888064	Unigene0045072(SHMT2)
GO:0071256	translocon complex	1	3	0.0567818340118577	0.249002304888064	Unigene0076475(SEC61B)
GO:0090443	FAR/SIN/STRIPAK complex	1	3	0.0567818340118577	0.249002304888064	Unigene0002583(MOB4)
GO:0097226	sperm mitochondrial sheath	1	3	0.0567818340118577	0.249002304888064	Unigene0041829(ak2)
GO:1904813	ficolin-1-rich granule lumen	4	76	0.0592987630029289	0.257925513874528	Unigene0013575(IDH1);Unigene0032861(QPCT);Unigene0056788(Prdx4);Unigene0076095(cat)
GO:0045240	dihydrolipoyl dehydrogenase complex	2	21	0.0612693324773737	0.259065093249044	Unigene0070255(dhtkd1);Unigene0079240(PC)
GO:0097228	sperm principal piece	2	21	0.0612693324773737	0.259065093249044	Unigene0012802(SLC9B2);Unigene0032747(SLC9B2)
GO:0101002	ficolin-1-rich granule	5	110	0.061953121877488	0.259065093249044	Unigene0006557(STBD1);Unigene0013575(IDH1);Unigene0032861(QPCT);Unigene0056788(Prdx4);Unigene0076095(cat)
GO:0031230	intrinsic component of cell outer membrane	3	47	0.0619819288521076	0.259065093249044	Unigene0028008(Asph);Unigene0029768(CPN1);Unigene0038869(DNAJC3)
GO:0045203	integral component of cell outer membrane	3	47	0.0619819288521076	0.259065093249044	Unigene0028008(Asph);Unigene0029768(CPN1);Unigene0038869(DNAJC3)
GO:0030173	integral component of Golgi membrane	3	48	0.0652070327715398	0.269242870061199	Unigene0002477(QSOX1);Unigene0033660(SAMD8);Unigene0078514(MAN1C1)
GO:0031228	intrinsic component of Golgi membrane	3	50	0.0718830402524612	0.269242870061199	Unigene0002477(QSOX1);Unigene0033660(SAMD8);Unigene0078514(MAN1C1)
GO:0005779	integral component of peroxisomal membrane	2	23	0.071997504716113	0.269242870061199	Unigene0000215(PEX11G);Unigene0033292(PXMP2)
GO:0031231	intrinsic component of peroxisomal membrane	2	23	0.071997504716113	0.269242870061199	Unigene0000215(PEX11G);Unigene0033292(PXMP2)
GO:0048500	signal recognition particle	2	23	0.071997504716113	0.269242870061199	Unigene0005414(SSR2);Unigene0064075(PRODH)
GO:0005769	early endosome	10	306	0.0738042370842705	0.269242870061199	Unigene0009542(Ubxn6);Unigene0014216(LRP1);Unigene0021269(nrp1a);Unigene0026136(TLR3);Unigene0031259(apoa1);Unigene0035627(Ret);Unigene0042947(Myo1b);Unigene0045604(tf1);Unigene0057308(WDFY2);Unigene0080087(AKT2)
GO:0005886	plasma membrane	95	4303	0.0739592997586696	0.269242870061199	Unigene0000290(abhd2a);Unigene0000354(SUCLG2);Unigene0000625(TJP1);Unigene0000867(Tfr2);Unigene0003031(Slc10a4);Unigene0003849(SLC13A5);Unigene0004135(cyp51);Unigene0004183(Mcoln2);Unigene0004194(SLC38A4);Unigene0006557(STBD1);Unigene0007085(slc39a11);Unigene0007184(Ephx1);Unigene0008184(F5);Unigene0009479(HPGD);Unigene0009827(SUCLG1);Unigene0010124(Eps8);Unigene0010641(ift20);Unigene0010709(Lrp5…
GO:0005948	acetolactate synthase complex	1	4	0.0749853974562965	0.269242870061199	Unigene0065912(HACL1)
GO:0005962	mitochondrial isocitrate dehydrogenase complex (NAD+)	1	4	0.0749853974562965	0.269242870061199	Unigene0013575(IDH1)
GO:0009316	3-isopropylmalate dehydratase complex	1	4	0.0749853974562965	0.269242870061199	Unigene0078111(Aco1)
GO:0009654	photosystem II oxygen evolving complex	1	4	0.0749853974562965	0.269242870061199	Unigene0018527(eepd1)
GO:0017133	mitochondrial electron transfer flavoprotein complex	1	4	0.0749853974562965	0.269242870061199	Unigene0069394(ETFA)
GO:0034366	spherical high-density lipoprotein particle	1	4	0.0749853974562965	0.269242870061199	Unigene0031259(apoa1)
GO:0042824	MHC class I peptide loading complex	1	4	0.0749853974562965	0.269242870061199	Unigene0057460(CALR)
GO:0045242	isocitrate dehydrogenase complex (NAD+)	1	4	0.0749853974562965	0.269242870061199	Unigene0013575(IDH1)
GO:0045243	cytosolic isocitrate dehydrogenase complex (NAD+)	1	4	0.0749853974562965	0.269242870061199	Unigene0013575(IDH1)
GO:0045246	cytosolic tricarboxylic acid cycle enzyme complex	1	4	0.0749853974562965	0.269242870061199	Unigene0013575(IDH1)
GO:0045251	electron transfer flavoprotein complex	1	4	0.0749853974562965	0.269242870061199	Unigene0069394(ETFA)
GO:0061689	tricellular tight junction	1	4	0.0749853974562965	0.269242870061199	Unigene0033445(ildr1)
GO:0097443	sorting endosome	1	4	0.0749853974562965	0.269242870061199	Unigene0021269(nrp1a)
GO:1990385	meiotic spindle midzone	1	4	0.0749853974562965	0.269242870061199	Unigene0081426(Pgrmc1)
GO:0098858	actin-based cell projection	7	190	0.0758372379719589	0.270486148766653	Unigene0010124(Eps8);Unigene0023684(gamt);Unigene0041252(RAPH1);Unigene0042947(Myo1b);Unigene0058841(foxa1);Unigene0073733(IQGAP1);Unigene0079728(Dcxr)
GO:0016529	sarcoplasmic reticulum	3	52	0.0788517820580955	0.277537522375533	Unigene0028008(Asph);Unigene0048200(AKAP7);Unigene0057460(CALR)
GO:0030867	rough endoplasmic reticulum membrane	3	52	0.0788517820580955	0.277537522375533	Unigene0010641(ift20);Unigene0038869(DNAJC3);Unigene0076475(SEC61B)
GO:0045177	apical part of cell	12	394	0.0810632866598507	0.283456590607975	Unigene0000625(TJP1);Unigene0009542(Ubxn6);Unigene0012802(SLC9B2);Unigene0018610(Slc22a18);Unigene0032747(SLC9B2);Unigene0042947(Myo1b);Unigene0045604(tf1);Unigene0045705(Btd);Unigene0046306(--);Unigene0048200(AKAP7);Unigene0061391(Slc2a9);Unigene0079728(Dcxr)
GO:0033116	endoplasmic reticulum-Golgi intermediate compartment membrane	3	53	0.0824426782936055	0.286408005760253	Unigene0008184(F5);Unigene0021226(F5);Unigene0057460(CALR)
GO:0009507	chloroplast	4	86	0.0848494888470813	0.2928675905367	Unigene0009069(Itih3);Unigene0028113(msmo1);Unigene0028282(Itih2);Unigene0076764(msrb2)
GO:0005793	endoplasmic reticulum-Golgi intermediate compartment	4	88	0.0905126367150296	0.30102225215845	Unigene0008184(F5);Unigene0021226(F5);Unigene0037109(P4HB);Unigene0057460(CALR)
GO:0016222	procollagen-proline 4-dioxygenase complex	1	5	0.0928386385161575	0.30102225215845	Unigene0037109(P4HB)
GO:0016611	iron-iron nitrogenase complex	1	5	0.0928386385161575	0.30102225215845	Unigene0067519(NUBPL)
GO:0030428	cell septum	1	5	0.0928386385161575	0.30102225215845	Unigene0028192(ASMTL)
GO:0030868	smooth endoplasmic reticulum membrane	1	5	0.0928386385161575	0.30102225215845	Unigene0081426(Pgrmc1)
GO:0031315	extrinsic component of mitochondrial outer membrane	1	5	0.0928386385161575	0.30102225215845	Unigene0060354(SCP2)
GO:0062039	biofilm matrix	1	5	0.0928386385161575	0.30102225215845	Unigene0056796(ahcy-b)
GO:0062040	fungal biofilm matrix	1	5	0.0928386385161575	0.30102225215845	Unigene0056796(ahcy-b)
GO:0070765	gamma-secretase complex	1	5	0.0928386385161575	0.30102225215845	Unigene0032185(NCSTN)
GO:1990851	Wnt-Frizzled-LRP5/6 complex	1	5	0.0928386385161575	0.30102225215845	Unigene0010709(Lrp5)
GO:0005766	primary lysosome	4	92	0.10236403575053	0.327932689380439	Unigene0014130(Bri3);Unigene0032185(NCSTN);Unigene0038869(DNAJC3);Unigene0059554(CCT2)
GO:0042582	azurophil granule	4	92	0.10236403575053	0.327932689380439	Unigene0014130(Bri3);Unigene0032185(NCSTN);Unigene0038869(DNAJC3);Unigene0059554(CCT2)
GO:0071944	cell periphery	102	4727	0.103420535210928	0.329345156772896	Unigene0000290(abhd2a);Unigene0000354(SUCLG2);Unigene0000625(TJP1);Unigene0000867(Tfr2);Unigene0003031(Slc10a4);Unigene0003849(SLC13A5);Unigene0004135(cyp51);Unigene0004183(Mcoln2);Unigene0004194(SLC38A4);Unigene0006557(STBD1);Unigene0007085(slc39a11);Unigene0007184(Ephx1);Unigene0008184(F5);Unigene0009479(HPGD);Unigene0009542(Ubxn6);Unigene0009827(SUCLG1);Unigene0010021(VTN);Unigene0010124(Eps8)…
GO:0070820	tertiary granule	4	94	0.108544111182567	0.337350455630613	Unigene0002477(QSOX1);Unigene0006557(STBD1);Unigene0013575(IDH1);Unigene0032861(QPCT)
GO:0005579	membrane attack complex	1	6	0.110348279879173	0.337350455630613	Unigene0075580(C7)
GO:0014701	junctional sarcoplasmic reticulum membrane	1	6	0.110348279879173	0.337350455630613	Unigene0028008(Asph)
GO:0016612	molybdenum-iron nitrogenase complex	1	6	0.110348279879173	0.337350455630613	Unigene0067519(NUBPL)
GO:0016613	vanadium-iron nitrogenase complex	1	6	0.110348279879173	0.337350455630613	Unigene0067519(NUBPL)
GO:0034363	intermediate-density lipoprotein particle	1	6	0.110348279879173	0.337350455630613	Unigene0031259(apoa1)
GO:0046581	intercellular canaliculus	1	6	0.110348279879173	0.337350455630613	Unigene0000625(TJP1)
GO:0042581	specific granule	4	95	0.111695841925112	0.33952997403372	Unigene0002477(QSOX1);Unigene0032861(QPCT);Unigene0043957(Acaa1a);Unigene0081426(Pgrmc1)
GO:0016528	sarcoplasm	3	61	0.113543651491636	0.343196912700707	Unigene0028008(Asph);Unigene0048200(AKAP7);Unigene0057460(CALR)
GO:0005796	Golgi lumen	3	64	0.126198803641147	0.370780923054345	Unigene0010021(VTN);Unigene0026114(PROS1);Unigene0058340(F10)
GO:0002116	semaphorin receptor complex	1	7	0.127520915592523	0.370780923054345	Unigene0021269(nrp1a)
GO:0002199	zona pellucida receptor complex	1	7	0.127520915592523	0.370780923054345	Unigene0059554(CCT2)
GO:0005883	neurofilament	1	7	0.127520915592523	0.370780923054345	Unigene0021269(nrp1a)
GO:0016013	syntrophin complex	1	7	0.127520915592523	0.370780923054345	Unigene0079045(SNTA1)
GO:0016610	nitrogenase complex	1	7	0.127520915592523	0.370780923054345	Unigene0067519(NUBPL)
GO:0032584	growth cone membrane	1	7	0.127520915592523	0.370780923054345	Unigene0021269(nrp1a)
GO:0005811	lipid droplet	3	66	0.134903931251205	0.388030124835454	Unigene0023731(LSS);Unigene0059201(AIFM2);Unigene0079681(birc7)
GO:0009279	cell outer membrane	3	66	0.134903931251205	0.388030124835454	Unigene0028008(Asph);Unigene0029768(CPN1);Unigene0038869(DNAJC3)
GO:0043235	receptor complex	8	266	0.144042887844641	0.40436760330782	Unigene0000867(Tfr2);Unigene0010124(Eps8);Unigene0010709(Lrp5);Unigene0014216(LRP1);Unigene0021269(nrp1a);Unigene0034246(AHR);Unigene0035627(Ret);Unigene0045604(tf1)
GO:0030891	VCB complex	1	8	0.144363013517371	0.40436760330782	Unigene0063648(ELOC)
GO:0031371	ubiquitin conjugating enzyme complex	1	8	0.144363013517371	0.40436760330782	Unigene0036183(UBE2V1)
GO:0032593	insulin-responsive compartment	1	8	0.144363013517371	0.40436760330782	Unigene0080087(AKT2)
GO:0070449	elongin complex	1	8	0.144363013517371	0.40436760330782	Unigene0063648(ELOC)
GO:0009337	sulfite reductase complex (NADPH)	1	9	0.160880917736698	0.437940456439367	Unigene0008347(Por)
GO:0045169	fusome	1	9	0.160880917736698	0.437940456439367	Unigene0035804(SSR1)
GO:0045293	mRNA editing complex	1	9	0.160880917736698	0.437940456439367	Unigene0020622(A1CF)
GO:0071556	integral component of lumenal side of endoplasmic reticulum membrane	1	9	0.160880917736698	0.437940456439367	Unigene0057460(CALR)
GO:0098553	lumenal side of endoplasmic reticulum membrane	1	9	0.160880917736698	0.437940456439367	Unigene0057460(CALR)
GO:0016324	apical plasma membrane	9	317	0.161260317604776	0.437940456439367	Unigene0000625(TJP1);Unigene0012802(SLC9B2);Unigene0018610(Slc22a18);Unigene0032747(SLC9B2);Unigene0045604(tf1);Unigene0046306(--);Unigene0048200(AKAP7);Unigene0061391(Slc2a9);Unigene0079728(Dcxr)
GO:0035577	azurophil granule membrane	2	38	0.166400531103898	0.449617596669624	Unigene0014130(Bri3);Unigene0032185(NCSTN)
GO:0009897	external side of plasma membrane	6	193	0.170560620950717	0.458542372907707	Unigene0000867(Tfr2);Unigene0037109(P4HB);Unigene0042513(glra1);Unigene0045604(tf1);Unigene0057460(CALR);Unigene0058340(F10)
GO:0005832	chaperonin-containing T-complex	1	10	0.177080850917319	0.459894442916339	Unigene0059554(CCT2)
GO:0009320	phosphoribosylaminoimidazole carboxylase complex	1	10	0.177080850917319	0.459894442916339	Unigene0006979(Acaca)
GO:0009941	chloroplast envelope	1	10	0.177080850917319	0.459894442916339	Unigene0028113(msmo1)
GO:0032541	cortical endoplasmic reticulum	1	10	0.177080850917319	0.459894442916339	Unigene0028008(Asph)
GO:0034663	endoplasmic reticulum chaperone complex	1	10	0.177080850917319	0.459894442916339	Unigene0037109(P4HB)
GO:0042585	germinal vesicle	1	10	0.177080850917319	0.459894442916339	Unigene0081426(Pgrmc1)
GO:0045250	cytosolic pyruvate dehydrogenase complex	1	10	0.177080850917319	0.459894442916339	Unigene0070255(dhtkd1)
GO:0031226	intrinsic component of plasma membrane	35	1548	0.183919979628273	0.475348739618968	Unigene0000867(Tfr2);Unigene0003849(SLC13A5);Unigene0004194(SLC38A4);Unigene0006557(STBD1);Unigene0010124(Eps8);Unigene0014216(LRP1);Unigene0015170(slc7a2);Unigene0016132(EBP);Unigene0018610(Slc22a18);Unigene0026136(TLR3);Unigene0028694(SLC16A2);Unigene0031386(slc39a14);Unigene0031854(slc39a1);Unigene0032185(NCSTN);Unigene0033660(SAMD8);Unigene0035627(Ret);Unigene0036088(Robo1);Unigene0036090(Rob…
GO:0009523	photosystem II	1	11	0.192968916626968	0.491611287597276	Unigene0018527(eepd1)
GO:0036020	endolysosome membrane	1	11	0.192968916626968	0.491611287597276	Unigene0026136(TLR3)
GO:0072562	blood microparticle	1	11	0.192968916626968	0.491611287597276	Unigene0031259(apoa1)
GO:0016020	membrane	194	9620	0.195878489083949	0.496658728246031	Unigene0000215(PEX11G);Unigene0000290(abhd2a);Unigene0000354(SUCLG2);Unigene0000625(TJP1);Unigene0000867(Tfr2);Unigene0001024(--);Unigene0001350(Faah);Unigene0002477(QSOX1);Unigene0002583(MOB4);Unigene0003031(Slc10a4);Unigene0003849(SLC13A5);Unigene0003972(Hhipl1);Unigene0004135(cyp51);Unigene0004183(Mcoln2);Unigene0004194(SLC38A4);Unigene0005414(SSR2);Unigene0006024(DHRS4);Unigene0006149(TRIM25)…
GO:0009341	beta-galactosidase complex	1	12	0.208551101607273	0.51115807876966	Unigene0013379(GBA3)
GO:0017146	NMDA selective glutamate receptor complex	1	12	0.208551101607273	0.51115807876966	Unigene0010124(Eps8)
GO:0042651	thylakoid membrane	1	12	0.208551101607273	0.51115807876966	Unigene0018527(eepd1)
GO:0043614	multi-eIF complex	1	12	0.208551101607273	0.51115807876966	Unigene0043657(EIF1B)
GO:0055120	striated muscle dense body	1	12	0.208551101607273	0.51115807876966	Unigene0061688(UPB1)
GO:0097524	sperm plasma membrane	1	12	0.208551101607273	0.51115807876966	Unigene0000290(abhd2a)
GO:0098576	lumenal side of membrane	1	12	0.208551101607273	0.51115807876966	Unigene0057460(CALR)
GO:0019867	outer membrane	8	294	0.209240409814122	0.51115807876966	Unigene0028008(Asph);Unigene0028431(FUNDC1);Unigene0029768(CPN1);Unigene0031187(CYP24A1);Unigene0038869(DNAJC3);Unigene0059201(AIFM2);Unigene0059970(dhcr7);Unigene0060354(SCP2)
GO:0005887	integral component of plasma membrane	33	1478	0.212993736844113	0.517962041870912	Unigene0000867(Tfr2);Unigene0003849(SLC13A5);Unigene0004194(SLC38A4);Unigene0006557(STBD1);Unigene0010124(Eps8);Unigene0014216(LRP1);Unigene0015170(slc7a2);Unigene0016132(EBP);Unigene0018610(Slc22a18);Unigene0026136(TLR3);Unigene0028694(SLC16A2);Unigene0031386(slc39a14);Unigene0031854(slc39a1);Unigene0032185(NCSTN);Unigene0033660(SAMD8);Unigene0035627(Ret);Unigene0036088(Robo1);Unigene0036090(Rob…
GO:0051233	spindle midzone	2	46	0.222515027088166	0.532225794363863	Unigene0029987(Tpr);Unigene0081426(Pgrmc1)
GO:0031232	extrinsic component of external side of plasma membrane	1	13	0.223833278003494	0.532225794363863	Unigene0045604(tf1)
GO:0034361	very-low-density lipoprotein particle	1	13	0.223833278003494	0.532225794363863	Unigene0031259(apoa1)
GO:0034385	triglyceride-rich plasma lipoprotein particle	1	13	0.223833278003494	0.532225794363863	Unigene0031259(apoa1)
GO:0070852	cell body fiber	1	13	0.223833278003494	0.532225794363863	Unigene0021269(nrp1a)
GO:0031256	leading edge membrane	5	170	0.231905695769538	0.548980297507535	Unigene0010124(Eps8);Unigene0036088(Robo1);Unigene0036090(Robo1);Unigene0075118(pacsin1b);Unigene0080087(AKT2)
GO:0035578	azurophil granule lumen	2	48	0.236799518353459	0.549853647191974	Unigene0038869(DNAJC3);Unigene0059554(CCT2)
GO:0005854	nascent polypeptide-associated complex	1	14	0.238821205551813	0.549853647191974	Unigene0034528(Fkbp11)
GO:0009526	plastid envelope	1	14	0.238821205551813	0.549853647191974	Unigene0028113(msmo1)
GO:0016581	NuRD complex	1	14	0.238821205551813	0.549853647191974	Unigene0044521(SALL1)
GO:0042627	chylomicron	1	14	0.238821205551813	0.549853647191974	Unigene0031259(apoa1)
GO:0090545	CHD-type complex	1	14	0.238821205551813	0.549853647191974	Unigene0044521(SALL1)
GO:0031514	motile cilium	6	216	0.239468971580804	0.549853647191974	Unigene0000290(abhd2a);Unigene0012802(SLC9B2);Unigene0032747(SLC9B2);Unigene0041829(ak2);Unigene0047188(MET);Unigene0076531(SORD)
GO:0098798	mitochondrial protein-containing complex	9	354	0.246155424903206	0.562791249244509	Unigene0000354(SUCLG2);Unigene0009827(SUCLG1);Unigene0013575(IDH1);Unigene0030235(Hadha);Unigene0034564(SLC25A10);Unigene0069394(ETFA);Unigene0079850(PDK1);Unigene0080835(Pdk2);Unigene0081533(ehhadh)
GO:0008074	guanylate cyclase complex, soluble	1	15	0.253520533725005	0.565139523095324	Unigene0049061(npr2)
GO:0016282	eukaryotic 43S preinitiation complex	1	15	0.253520533725005	0.565139523095324	Unigene0043657(EIF1B)
GO:0032426	stereocilium tip	1	15	0.253520533725005	0.565139523095324	Unigene0010124(Eps8)
GO:0036019	endolysosome	1	15	0.253520533725005	0.565139523095324	Unigene0026136(TLR3)
GO:0045179	apical cortex	1	15	0.253520533725005	0.565139523095324	Unigene0009542(Ubxn6)
GO:1990909	Wnt signalosome	1	15	0.253520533725005	0.565139523095324	Unigene0010709(Lrp5)
GO:0032587	ruffle membrane	3	91	0.25678847299033	0.570049099791813	Unigene0010124(Eps8);Unigene0075118(pacsin1b);Unigene0080087(AKT2)
GO:0030175	filopodium	3	92	0.261993791099537	0.575687510252746	Unigene0041252(RAPH1);Unigene0042947(Myo1b);Unigene0073733(IQGAP1)
GO:0009368	endopeptidase Clp complex	2	52	0.265484438437987	0.575687510252746	Unigene0014695(PSMC1);Unigene0073234(TOR3A)
GO:0030315	T-tubule	2	52	0.265484438437987	0.575687510252746	Unigene0006557(STBD1);Unigene0048200(AKAP7)
GO:0000153	cytoplasmic ubiquitin ligase complex	1	16	0.267936803837259	0.575687510252746	Unigene0063648(ELOC)
GO:0001674	female germ cell nucleus	1	16	0.267936803837259	0.575687510252746	Unigene0081426(Pgrmc1)
GO:0009570	chloroplast stroma	1	16	0.267936803837259	0.575687510252746	Unigene0076764(msrb2)
GO:0033104	type VI protein secretion system complex	1	16	0.267936803837259	0.575687510252746	Unigene0073234(TOR3A)
GO:0101031	chaperone complex	1	16	0.267936803837259	0.575687510252746	Unigene0059554(CCT2)
GO:0034045	phagophore assembly site membrane	1	17	0.282075451108948	0.598850660092411	Unigene0006557(STBD1)
GO:0044615	nuclear pore nuclear basket	1	17	0.282075451108948	0.598850660092411	Unigene0029987(Tpr)
GO:0046930	pore complex	1	17	0.282075451108948	0.598850660092411	Unigene0075580(C7)
GO:0042645	mitochondrial nucleoid	2	55	0.287008002912709	0.604647963006327	Unigene0009827(SUCLG1);Unigene0045072(SHMT2)
GO:0042470	melanosome	3	97	0.288196692647876	0.604647963006327	Unigene0032185(NCSTN);Unigene0037109(P4HB);Unigene0056796(ahcy-b)
GO:0048770	pigment granule	3	97	0.288196692647876	0.604647963006327	Unigene0032185(NCSTN);Unigene0037109(P4HB);Unigene0056796(ahcy-b)
GO:0005797	Golgi medial cisterna	1	18	0.295941806692085	0.613677777442889	Unigene0007060(MAN2A1)
GO:0005921	gap junction	1	18	0.295941806692085	0.613677777442889	Unigene0000625(TJP1)
GO:0072687	meiotic spindle	1	18	0.295941806692085	0.613677777442889	Unigene0081426(Pgrmc1)
GO:0009295	nucleoid	2	57	0.301322537072563	0.622423001288886	Unigene0009827(SUCLG1);Unigene0045072(SHMT2)
GO:0030135	coated vesicle	7	282	0.303215019351969	0.623923212897321	Unigene0005837(rbp4a);Unigene0008184(F5);Unigene0012434(srebf2);Unigene0014216(LRP1);Unigene0021226(F5);Unigene0055242(Ldlrad3);Unigene0075118(pacsin1b)
GO:0005764	lysosome	11	473	0.306693240420036	0.626797496963665	Unigene0004183(Mcoln2);Unigene0009542(Ubxn6);Unigene0010069(TCN2);Unigene0010641(ift20);Unigene0014130(Bri3);Unigene0026136(TLR3);Unigene0032185(NCSTN);Unigene0038869(DNAJC3);Unigene0059554(CCT2);Unigene0076095(cat);Unigene0078812(STS)
GO:0005798	Golgi-associated vesicle	4	145	0.306955035896225	0.626797496963665	Unigene0008184(F5);Unigene0012434(srebf2);Unigene0021226(F5);Unigene0075118(pacsin1b)
GO:0010369	chromocenter	1	19	0.309541099657224	0.627289728472026	Unigene0044521(SALL1)
GO:0044322	endoplasmic reticulum quality control compartment	1	19	0.309541099657224	0.627289728472026	Unigene0057460(CALR)
GO:0000792	heterochromatin	3	102	0.314586591062873	0.635108778183537	Unigene0009049(igfbp2b);Unigene0020622(A1CF);Unigene0044521(SALL1)
GO:0031968	organelle outer membrane	5	194	0.320396522514726	0.64440653964428	Unigene0028431(FUNDC1);Unigene0031187(CYP24A1);Unigene0059201(AIFM2);Unigene0059970(dhcr7);Unigene0060354(SCP2)
GO:0035371	microtubule plus-end	1	20	0.322878458942541	0.644552147515894	Unigene0021682(SLAIN2)
GO:0070993	translation preinitiation complex	1	20	0.322878458942541	0.644552147515894	Unigene0043657(EIF1B)
GO:0031252	cell leading edge	9	386	0.329338506349773	0.655004092554381	Unigene0010124(Eps8);Unigene0031386(slc39a14);Unigene0036088(Robo1);Unigene0036090(Robo1);Unigene0041252(RAPH1);Unigene0044059(slc39a14);Unigene0073733(IQGAP1);Unigene0075118(pacsin1b);Unigene0080087(AKT2)
GO:0005652	nuclear lamina	1	21	0.335958915265799	0.663239924971228	Unigene0029987(Tpr)
GO:0009521	photosystem	1	21	0.335958915265799	0.663239924971228	Unigene0018527(eepd1)
GO:0070160	tight junction	3	107	0.341027267741302	0.67077054500587	Unigene0000625(TJP1);Unigene0033445(ildr1);Unigene0046306(--)
GO:0030312	external encapsulating structure	10	440	0.344245534850138	0.674620370493861	Unigene0010021(VTN);Unigene0028008(Asph);Unigene0029768(CPN1);Unigene0038869(DNAJC3);Unigene0045604(tf1);Unigene0050044(CRAT);Unigene0056796(ahcy-b);Unigene0057460(CALR);Unigene0059554(CCT2);Unigene0064534(BMP1)
GO:0031307	integral component of mitochondrial outer membrane	1	22	0.348787402999917	0.677779357387267	Unigene0028431(FUNDC1)
GO:0042405	nuclear inclusion body	1	22	0.348787402999917	0.677779357387267	Unigene0029987(Tpr)
GO:0000139	Golgi membrane	13	589	0.349917152112109	0.677779357387267	Unigene0001350(Faah);Unigene0002477(QSOX1);Unigene0002583(MOB4);Unigene0007060(MAN2A1);Unigene0008184(F5);Unigene0012434(srebf2);Unigene0021226(F5);Unigene0026114(PROS1);Unigene0026136(TLR3);Unigene0033109(C1GALT1);Unigene0033660(SAMD8);Unigene0075767(Slc16a13);Unigene0078514(MAN1C1)
GO:0032589	neuron projection membrane	2	64	0.350925013077146	0.677779357387267	Unigene0036088(Robo1);Unigene0036090(Robo1)
GO:0005773	vacuole	14	640	0.353798898792251	0.680150581015403	Unigene0004183(Mcoln2);Unigene0007229(RPN2);Unigene0009542(Ubxn6);Unigene0010069(TCN2);Unigene0010641(ift20);Unigene0011389(MST1);Unigene0014130(Bri3);Unigene0026136(TLR3);Unigene0026792(Srpx);Unigene0032185(NCSTN);Unigene0038869(DNAJC3);Unigene0059554(CCT2);Unigene0076095(cat);Unigene0078812(STS)
GO:0030667	secretory granule membrane	5	203	0.35469534972579	0.680150581015403	Unigene0006557(STBD1);Unigene0014130(Bri3);Unigene0032185(NCSTN);Unigene0073733(IQGAP1);Unigene0081426(Pgrmc1)
GO:0005640	nuclear outer membrane	1	23	0.361368762012816	0.683152959988893	Unigene0059970(dhcr7)
GO:0016327	apicolateral plasma membrane	1	23	0.361368762012816	0.683152959988893	Unigene0000625(TJP1)
GO:0031306	intrinsic component of mitochondrial outer membrane	1	23	0.361368762012816	0.683152959988893	Unigene0028431(FUNDC1)
GO:0060076	excitatory synapse	1	23	0.361368762012816	0.683152959988893	Unigene0047188(MET)
GO:0098590	plasma membrane region	23	1094	0.365479979998633	0.688492215842494	Unigene0000625(TJP1);Unigene0009479(HPGD);Unigene0010124(Eps8);Unigene0012802(SLC9B2);Unigene0014216(LRP1);Unigene0018610(Slc22a18);Unigene0027652(SUGT1);Unigene0032747(SLC9B2);Unigene0036088(Robo1);Unigene0036090(Robo1);Unigene0038666(Slc41a1);Unigene0042513(glra1);Unigene0045604(tf1);Unigene0046306(--);Unigene0047188(MET);Unigene0048200(AKAP7);Unigene0061391(Slc2a9);Unigene0066677(--);Unigene00…
GO:0030134	COPII-coated ER to Golgi transport vesicle	3	112	0.367394556953293	0.689670484105304	Unigene0008184(F5);Unigene0012434(srebf2);Unigene0021226(F5)
GO:0005868	cytoplasmic dynein complex	1	24	0.373707739472252	0.69663289413817	Unigene0029987(Tpr)
GO:0031233	intrinsic component of external side of plasma membrane	1	24	0.373707739472252	0.69663289413817	Unigene0058340(F10)
GO:0000323	lytic vacuole	11	502	0.376834955364962	0.700023267778663	Unigene0004183(Mcoln2);Unigene0009542(Ubxn6);Unigene0010069(TCN2);Unigene0010641(ift20);Unigene0014130(Bri3);Unigene0026136(TLR3);Unigene0032185(NCSTN);Unigene0038869(DNAJC3);Unigene0059554(CCT2);Unigene0076095(cat);Unigene0078812(STS)
GO:0002102	podosome	1	25	0.385808991616251	0.711751070740326	Unigene0000625(TJP1)
GO:0031941	filamentous actin	1	25	0.385808991616251	0.711751070740326	Unigene0073733(IQGAP1)
GO:0005768	endosome	17	807	0.390185934774348	0.717352148124661	Unigene0004183(Mcoln2);Unigene0009542(Ubxn6);Unigene0010069(TCN2);Unigene0012802(SLC9B2);Unigene0014216(LRP1);Unigene0021269(nrp1a);Unigene0026136(TLR3);Unigene0031259(apoa1);Unigene0032185(NCSTN);Unigene0032747(SLC9B2);Unigene0035627(Ret);Unigene0042947(Myo1b);Unigene0045604(tf1);Unigene0057308(WDFY2);Unigene0075118(pacsin1b);Unigene0078812(STS);Unigene0080087(AKT2)
GO:0030313	cell envelope	5	213	0.39296926655348	0.718646240541322	Unigene0000625(TJP1);Unigene0028008(Asph);Unigene0029768(CPN1);Unigene0038869(DNAJC3);Unigene0073679(ARHGEF12)
GO:0005903	brush border	3	117	0.393576352296462	0.718646240541322	Unigene0010124(Eps8);Unigene0042947(Myo1b);Unigene0079728(Dcxr)
GO:0071782	endoplasmic reticulum tubular network	1	26	0.397677085489856	0.721210985549401	Unigene0028008(Asph)
GO:0097038	perinuclear endoplasmic reticulum	1	26	0.397677085489856	0.721210985549401	Unigene0061720(DBI)
GO:0000421	autophagosome membrane	1	27	0.409316500648779	0.737320969182145	Unigene0007229(RPN2)
GO:0009532	plastid stroma	1	27	0.409316500648779	0.737320969182145	Unigene0076764(msrb2)
GO:0044304	main axon	2	73	0.412785214134626	0.741074126047063	Unigene0036088(Robo1);Unigene0036090(Robo1)
GO:0030137	COPI-coated vesicle	1	28	0.420731630830611	0.750304741647924	Unigene0075118(pacsin1b)
GO:0034357	photosynthetic membrane	1	28	0.420731630830611	0.750304741647924	Unigene0018527(eepd1)
GO:0005775	vacuolar lumen	3	123	0.424609328565173	0.751718637475771	Unigene0010069(TCN2);Unigene0038869(DNAJC3);Unigene0059554(CCT2)
GO:0005905	clathrin-coated pit	2	75	0.426144865319975	0.751718637475771	Unigene0014216(LRP1);Unigene0045604(tf1)
GO:0005741	mitochondrial outer membrane	4	173	0.429159929241968	0.751718637475771	Unigene0028431(FUNDC1);Unigene0031187(CYP24A1);Unigene0059201(AIFM2);Unigene0060354(SCP2)
GO:0005618	cell wall	1	29	0.431926785594205	0.751718637475771	Unigene0059554(CCT2)
GO:0033017	sarcoplasmic reticulum membrane	1	29	0.431926785594205	0.751718637475771	Unigene0028008(Asph)
GO:1990752	microtubule end	1	29	0.431926785594205	0.751718637475771	Unigene0021682(SLAIN2)
GO:0001669	acrosomal vesicle	2	76	0.432765122135584	0.751718637475771	Unigene0057460(CALR);Unigene0079728(Dcxr)
GO:0005844	polysome	2	76	0.432765122135584	0.751718637475771	Unigene0008950(NR0B1);Unigene0057460(CALR)
GO:0016010	dystrophin-associated glycoprotein complex	1	30	0.442906191927821	0.759470553465975	Unigene0079045(SNTA1)
GO:0042788	polysomal ribosome	1	30	0.442906191927821	0.759470553465975	Unigene0008950(NR0B1)
GO:0060077	inhibitory synapse	1	30	0.442906191927821	0.759470553465975	Unigene0042513(glra1)
GO:0090665	glycoprotein complex	1	30	0.442906191927821	0.759470553465975	Unigene0079045(SNTA1)
GO:0030027	lamellipodium	4	177	0.44632592831081	0.762889366282056	Unigene0031386(slc39a14);Unigene0041252(RAPH1);Unigene0044059(slc39a14);Unigene0073733(IQGAP1)
GO:0000315	organellar large ribosomal subunit	2	80	0.458827753380432	0.781760662606787	Unigene0011364(RBKS);Unigene0034564(SLC25A10)
GO:0009579	thylakoid	1	32	0.464234263840282	0.78713686501212	Unigene0018527(eepd1)
GO:0005765	lysosomal membrane	5	232	0.464925699708093	0.78713686501212	Unigene0004183(Mcoln2);Unigene0009542(Ubxn6);Unigene0014130(Bri3);Unigene0026136(TLR3);Unigene0032185(NCSTN)
GO:0044306	neuron projection terminus	4	185	0.480150628490871	0.810348852500365	Unigene0002583(MOB4);Unigene0019117(Gch1);Unigene0021269(nrp1a);Unigene0075118(pacsin1b)
GO:0008328	ionotropic glutamate receptor complex	1	34	0.484748070261231	0.811448027583594	Unigene0010124(Eps8)
GO:0101003	ficolin-1-rich granule membrane	1	34	0.484748070261231	0.811448027583594	Unigene0006557(STBD1)
GO:0070382	exocytic vesicle	4	187	0.488483824586313	0.811448027583594	Unigene0012802(SLC9B2);Unigene0032747(SLC9B2);Unigene0048200(AKAP7);Unigene0061720(DBI)
GO:0000795	synaptonemal complex	1	35	0.494709358057488	0.811448027583594	Unigene0037708(polb)
GO:0009376	HslUV protease complex	1	35	0.494709358057488	0.811448027583594	Unigene0014695(PSMC1)
GO:0044295	axonal growth cone	1	35	0.494709358057488	0.811448027583594	Unigene0021269(nrp1a)
GO:0046658	anchored component of plasma membrane	1	35	0.494709358057488	0.811448027583594	Unigene0059554(CCT2)
GO:0099086	synaptonemal structure	1	35	0.494709358057488	0.811448027583594	Unigene0037708(polb)
GO:0030672	synaptic vesicle membrane	2	86	0.496583289480612	0.811448027583594	Unigene0012802(SLC9B2);Unigene0032747(SLC9B2)
GO:0099501	exocytic vesicle membrane	2	86	0.496583289480612	0.811448027583594	Unigene0012802(SLC9B2);Unigene0032747(SLC9B2)
GO:0110165	cellular anatomical entity	341	17637	0.497485893546577	0.811448027583594	Unigene0000025(CGREF1);Unigene0000184(HMGCS1);Unigene0000215(PEX11G);Unigene0000290(abhd2a);Unigene0000354(SUCLG2);Unigene0000625(TJP1);Unigene0000867(Tfr2);Unigene0001020(HSD17B4);Unigene0001024(--);Unigene0001339(F13E9.13);Unigene0001350(Faah);Unigene0001490(CROT);Unigene0002477(QSOX1);Unigene0002583(MOB4);Unigene0002838(Gstz1);Unigene0003031(Slc10a4);Unigene0003283(Aox3);Unigene0003484(FEZ2);U…
GO:0005776	autophagosome	2	88	0.508791850234562	0.824859514774214	Unigene0007229(RPN2);Unigene0026792(Srpx)
GO:0031594	neuromuscular junction	2	88	0.508791850234562	0.824859514774214	Unigene0069021(SDC2);Unigene0079045(SNTA1)
GO:0009360	DNA polymerase III complex	1	37	0.514059522529748	0.827118547549645	Unigene0001490(CROT)
GO:0005884	actin filament	2	89	0.514823320250527	0.827118547549645	Unigene0042947(Myo1b);Unigene0073733(IQGAP1)
GO:0031985	Golgi cisterna	2	89	0.514823320250527	0.827118547549645	Unigene0002583(MOB4);Unigene0007060(MAN2A1)
GO:0042383	sarcolemma	3	142	0.518586937572892	0.830670693417657	Unigene0006557(STBD1);Unigene0048200(AKAP7);Unigene0079045(SNTA1)
GO:0098802	plasma membrane signaling receptor complex	3	143	0.52330803141848	0.833478588231113	Unigene0000867(Tfr2);Unigene0010124(Eps8);Unigene0045604(tf1)
GO:0043073	germ cell nucleus	1	38	0.523455711487204	0.833478588231113	Unigene0081426(Pgrmc1)
GO:0000407	phagophore assembly site	1	39	0.532670729864526	0.843132664134679	Unigene0006557(STBD1)
GO:0098878	neurotransmitter receptor complex	1	39	0.532670729864526	0.843132664134679	Unigene0010124(Eps8)
GO:0098852	lytic vacuole membrane	5	255	0.548214769691758	0.865176701430946	Unigene0004183(Mcoln2);Unigene0009542(Ubxn6);Unigene0014130(Bri3);Unigene0026136(TLR3);Unigene0032185(NCSTN)
GO:0000313	organellar ribosome	3	150	0.555628084551872	0.870479364188487	Unigene0011364(RBKS);Unigene0034564(SLC25A10);Unigene0080782(TTC14)
GO:0000791	euchromatin	1	42	0.559263261599185	0.870479364188487	Unigene0029987(Tpr)
GO:0030670	phagocytic vesicle membrane	1	42	0.559263261599185	0.870479364188487	Unigene0057460(CALR)
GO:0005840	ribosome	8	418	0.559353581354016	0.870479364188487	Unigene0008950(NR0B1);Unigene0011364(RBKS);Unigene0013095(dnajc21);Unigene0034564(SLC25A10);Unigene0043657(EIF1B);Unigene0079775(Rrbp1);Unigene0079776(RRBP1);Unigene0080782(TTC14)
GO:0005794	Golgi apparatus	25	1314	0.559710095852037	0.870479364188487	Unigene0001350(Faah);Unigene0002477(QSOX1);Unigene0002583(MOB4);Unigene0007060(MAN2A1);Unigene0007085(slc39a11);Unigene0008184(F5);Unigene0010021(VTN);Unigene0012434(srebf2);Unigene0015170(slc7a2);Unigene0021226(F5);Unigene0026114(PROS1);Unigene0026136(TLR3);Unigene0032185(NCSTN);Unigene0033109(C1GALT1);Unigene0033660(SAMD8);Unigene0034815(OTOR);Unigene0057460(CALR);Unigene0058340(F10);Unigene005…
GO:0005635	nuclear envelope	9	474	0.566899520487489	0.879105053509584	Unigene0010641(ift20);Unigene0016132(EBP);Unigene0018610(Slc22a18);Unigene0019117(Gch1);Unigene0029987(Tpr);Unigene0057460(CALR);Unigene0059970(dhcr7);Unigene0061391(Slc2a9);Unigene0078812(STS)
GO:0019898	extrinsic component of membrane	5	262	0.572331217342534	0.884963009474728	Unigene0009542(Ubxn6);Unigene0018527(eepd1);Unigene0029987(Tpr);Unigene0045604(tf1);Unigene0060354(SCP2)
GO:0005923	bicellular tight junction	2	100	0.577867351187412	0.888435369516019	Unigene0000625(TJP1);Unigene0046306(--)
GO:0001726	ruffle	3	155	0.57789814690014	0.888435369516019	Unigene0010124(Eps8);Unigene0075118(pacsin1b);Unigene0080087(AKT2)
GO:0070821	tertiary granule membrane	1	45	0.584346717315248	0.895775053764062	Unigene0006557(STBD1)
GO:0098791	Golgi apparatus subcompartment	13	696	0.587778995466283	0.89690823285762	Unigene0001350(Faah);Unigene0002477(QSOX1);Unigene0002583(MOB4);Unigene0007060(MAN2A1);Unigene0008184(F5);Unigene0012434(srebf2);Unigene0021226(F5);Unigene0026114(PROS1);Unigene0026136(TLR3);Unigene0033109(C1GALT1);Unigene0033660(SAMD8);Unigene0075767(Slc16a13);Unigene0078514(MAN1C1)
GO:0031253	cell projection membrane	6	321	0.588438859314065	0.89690823285762	Unigene0010124(Eps8);Unigene0036088(Robo1);Unigene0036090(Robo1);Unigene0074494(HHIP);Unigene0075118(pacsin1b);Unigene0080087(AKT2)
GO:0055037	recycling endosome	3	158	0.590920131589932	0.898131450001743	Unigene0004183(Mcoln2);Unigene0032185(NCSTN);Unigene0045604(tf1)
GO:0045171	intercellular bridge	1	47	0.600273021327045	0.90976222779028	Unigene0002477(QSOX1)
GO:0005762	mitochondrial large ribosomal subunit	1	48	0.608006500113717	0.913717633597861	Unigene0034564(SLC25A10)
GO:0031312	extrinsic component of organelle membrane	1	48	0.608006500113717	0.913717633597861	Unigene0060354(SCP2)
GO:0034707	chloride channel complex	1	48	0.608006500113717	0.913717633597861	Unigene0042513(glra1)
GO:0009379	Holliday junction helicase complex	1	49	0.615590784124266	0.922524004219839	Unigene0014695(PSMC1)
GO:0032580	Golgi cisterna membrane	1	50	0.62302874345169	0.926015392592999	Unigene0002583(MOB4)
GO:0001650	fibrillar center	2	109	0.624844031263687	0.926015392592999	Unigene0006979(Acaca);Unigene0058841(foxa1)
GO:0030666	endocytic vesicle membrane	2	109	0.624844031263687	0.926015392592999	Unigene0014216(LRP1);Unigene0057460(CALR)
GO:0031902	late endosome membrane	2	109	0.624844031263687	0.926015392592999	Unigene0004183(Mcoln2);Unigene0009542(Ubxn6)
GO:0008021	synaptic vesicle	3	167	0.628405762969057	0.926436561336759	Unigene0012802(SLC9B2);Unigene0032747(SLC9B2);Unigene0061720(DBI)
GO:0043195	terminal bouton	2	110	0.629806626449169	0.926436561336759	Unigene0002583(MOB4);Unigene0075118(pacsin1b)
GO:0005581	collagen trimer	1	51	0.630323193133795	0.926436561336759	Unigene0005129(colec11)
GO:0031012	extracellular matrix	6	339	0.641225959468036	0.939519119301265	Unigene0010021(VTN);Unigene0045604(tf1);Unigene0050044(CRAT);Unigene0056796(ahcy-b);Unigene0057460(CALR);Unigene0064534(BMP1)
GO:0030496	midbody	3	171	0.644289612113577	0.939519119301265	Unigene0029987(Tpr);Unigene0057460(CALR);Unigene0081426(Pgrmc1)
GO:0016328	lateral plasma membrane	1	53	0.644492554735634	0.939519119301265	Unigene0048200(AKAP7)
GO:0043679	axon terminus	3	172	0.648185054964551	0.941849904041724	Unigene0002583(MOB4);Unigene0021269(nrp1a);Unigene0075118(pacsin1b)
GO:0005881	cytoplasmic microtubule	1	54	0.651372830832594	0.941849904041724	Unigene0079728(Dcxr)
GO:0030687	preribosome, large subunit precursor	1	54	0.651372830832594	0.941849904041724	Unigene0013095(dnajc21)
GO:0005770	late endosome	4	232	0.657835112097171	0.946490256157447	Unigene0004183(Mcoln2);Unigene0009542(Ubxn6);Unigene0032185(NCSTN);Unigene0045604(tf1)
GO:0005801	cis-Golgi network	1	55	0.658120327645926	0.946490256157447	Unigene0007060(MAN2A1)
GO:0031597	cytosolic proteasome complex	1	56	0.664737600337496	0.948358976481495	Unigene0014695(PSMC1)
GO:0032420	stereocilium	1	56	0.664737600337496	0.948358976481495	Unigene0010124(Eps8)
GO:0099738	cell cortex region	1	56	0.664737600337496	0.948358976481495	Unigene0009542(Ubxn6)
GO:0098862	cluster of actin-based cell projections	3	177	0.667207386425718	0.949350935472764	Unigene0010124(Eps8);Unigene0042947(Myo1b);Unigene0079728(Dcxr)
GO:0030139	endocytic vesicle	4	236	0.670923356003277	0.950017269697568	Unigene0014216(LRP1);Unigene0031259(apoa1);Unigene0045604(tf1);Unigene0057460(CALR)
GO:0034704	calcium channel complex	1	57	0.671227155038656	0.950017269697568	Unigene0028008(Asph)
GO:0043025	neuronal cell body	12	686	0.676860567589713	0.953812179064253	Unigene0002583(MOB4);Unigene0014216(LRP1);Unigene0021269(nrp1a);Unigene0029180(--);Unigene0035627(Ret);Unigene0036088(Robo1);Unigene0036090(Robo1);Unigene0042513(glra1);Unigene0045705(Btd);Unigene0047188(MET);Unigene0069021(SDC2);Unigene0081426(Pgrmc1)
GO:0035579	specific granule membrane	1	58	0.677591449788383	0.953812179064253	Unigene0081426(Pgrmc1)
GO:0010008	endosome membrane	7	410	0.680771926755867	0.953812179064253	Unigene0004183(Mcoln2);Unigene0009542(Ubxn6);Unigene0012802(SLC9B2);Unigene0026136(TLR3);Unigene0032747(SLC9B2);Unigene0035627(Ret);Unigene0042947(Myo1b)
GO:0005774	vacuolar membrane	6	354	0.681995816003431	0.953812179064253	Unigene0004183(Mcoln2);Unigene0007229(RPN2);Unigene0009542(Ubxn6);Unigene0014130(Bri3);Unigene0026136(TLR3);Unigene0032185(NCSTN)
GO:1902494	catalytic complex	34	1884	0.687328587526702	0.953812179064253	Unigene0000354(SUCLG2);Unigene0001490(CROT);Unigene0006979(Acaca);Unigene0007229(RPN2);Unigene0009069(Itih3);Unigene0009827(SUCLG1);Unigene0013379(GBA3);Unigene0013575(IDH1);Unigene0014695(PSMC1);Unigene0018359(ABAT);Unigene0018527(eepd1);Unigene0024248(Dmgdh);Unigene0027652(SUGT1);Unigene0028282(Itih2);Unigene0029987(Tpr);Unigene0033632(FMO5);Unigene0033669(FMO5);Unigene0036183(UBE2V1);Unigene00…
GO:0043296	apical junction complex	2	123	0.689723214084964	0.953812179064253	Unigene0000625(TJP1);Unigene0046306(--)
GO:0008023	transcription elongation factor complex	1	60	0.689953856631525	0.953812179064253	Unigene0063648(ELOC)
GO:0033202	DNA helicase complex	1	60	0.689953856631525	0.953812179064253	Unigene0014695(PSMC1)
GO:0055038	recycling endosome membrane	1	60	0.689953856631525	0.953812179064253	Unigene0004183(Mcoln2)
GO:0000314	organellar small ribosomal subunit	1	63	0.707616803652056	0.97562849541089	Unigene0080782(TTC14)
GO:0044297	cell body	13	759	0.709382214420255	0.97562849541089	Unigene0002583(MOB4);Unigene0014216(LRP1);Unigene0021269(nrp1a);Unigene0029180(--);Unigene0035627(Ret);Unigene0036088(Robo1);Unigene0036090(Robo1);Unigene0042513(glra1);Unigene0045705(Btd);Unigene0047188(MET);Unigene0059554(CCT2);Unigene0069021(SDC2);Unigene0081426(Pgrmc1)
GO:0005876	spindle microtubule	1	65	0.718831027424227	0.986088717107594	Unigene0037708(polb)
GO:0005795	Golgi stack	2	131	0.722482453045901	0.988562947262294	Unigene0002583(MOB4);Unigene0007060(MAN2A1)
GO:0098793	presynapse	7	431	0.729450040450915	0.990722681901581	Unigene0002583(MOB4);Unigene0012802(SLC9B2);Unigene0021269(nrp1a);Unigene0032747(SLC9B2);Unigene0059708(XBP1);Unigene0061720(DBI);Unigene0075118(pacsin1b)
GO:0005882	intermediate filament	1	67	0.729616330222847	0.990722681901581	Unigene0021269(nrp1a)
GO:0032154	cleavage furrow	1	67	0.729616330222847	0.990722681901581	Unigene0027652(SUGT1)
GO:0014704	intercalated disc	1	68	0.734853273222337	0.995307597908735	Unigene0000625(TJP1)
GO:0032421	stereocilium bundle	1	69	0.739989071658494	0.999173445343759	Unigene0010124(Eps8)
GO:0015934	large ribosomal subunit	2	136	0.741442724862565	0.999173445343759	Unigene0011364(RBKS);Unigene0034564(SLC25A10)
GO:0042575	DNA polymerase complex	1	74	0.764217778238393	1	Unigene0001490(CROT)
GO:0070603	SWI/SNF superfamily-type complex	1	75	0.768786331115669	1	Unigene0044521(SALL1)
GO:0030133	transport vesicle	6	391	0.769108469881147	1	Unigene0012434(srebf2);Unigene0012802(SLC9B2);Unigene0032747(SLC9B2);Unigene0043632(TMEM187);Unigene0048200(AKAP7);Unigene0061720(DBI)
GO:0043202	lysosomal lumen	1	76	0.77326661390207	1	Unigene0010069(TCN2)
GO:0060170	ciliary membrane	1	76	0.77326661390207	1	Unigene0074494(HHIP)
GO:0030136	clathrin-coated vesicle	2	147	0.779286452121635	1	Unigene0005837(rbp4a);Unigene0014216(LRP1)
GO:0030288	outer membrane-bounded periplasmic space	2	147	0.779286452121635	1	Unigene0000625(TJP1);Unigene0073679(ARHGEF12)
GO:0030659	cytoplasmic vesicle membrane	16	973	0.779913588133638	1	Unigene0004183(Mcoln2);Unigene0006557(STBD1);Unigene0009542(Ubxn6);Unigene0012434(srebf2);Unigene0012802(SLC9B2);Unigene0014130(Bri3);Unigene0014216(LRP1);Unigene0026136(TLR3);Unigene0032185(NCSTN);Unigene0032747(SLC9B2);Unigene0035627(Ret);Unigene0042947(Myo1b);Unigene0057460(CALR);Unigene0073733(IQGAP1);Unigene0075118(pacsin1b);Unigene0081426(Pgrmc1)
GO:0098552	side of membrane	8	515	0.780639228242503	1	Unigene0000867(Tfr2);Unigene0011625(H6pd);Unigene0037109(P4HB);Unigene0042513(glra1);Unigene0045604(tf1);Unigene0057460(CALR);Unigene0058340(F10);Unigene0078546(Abcd3)
GO:0016234	inclusion body	1	79	0.786194685374839	1	Unigene0029987(Tpr)
GO:0030658	transport vesicle membrane	3	216	0.790080687808369	1	Unigene0012434(srebf2);Unigene0012802(SLC9B2);Unigene0032747(SLC9B2)
GO:0000118	histone deacetylase complex	1	82	0.7983876222042	1	Unigene0044521(SALL1)
GO:0032592	integral component of mitochondrial membrane	1	82	0.7983876222042	1	Unigene0028431(FUNDC1)
GO:0012506	vesicle membrane	16	990	0.801783168538763	1	Unigene0004183(Mcoln2);Unigene0006557(STBD1);Unigene0009542(Ubxn6);Unigene0012434(srebf2);Unigene0012802(SLC9B2);Unigene0014130(Bri3);Unigene0014216(LRP1);Unigene0026136(TLR3);Unigene0032185(NCSTN);Unigene0032747(SLC9B2);Unigene0035627(Ret);Unigene0042947(Myo1b);Unigene0057460(CALR);Unigene0073733(IQGAP1);Unigene0075118(pacsin1b);Unigene0081426(Pgrmc1)
GO:0098573	intrinsic component of mitochondrial membrane	1	83	0.802295845786325	1	Unigene0028431(FUNDC1)
GO:0030660	Golgi-associated vesicle membrane	1	84	0.806128523809516	1	Unigene0012434(srebf2)
GO:0044291	cell-cell contact zone	1	84	0.806128523809516	1	Unigene0000625(TJP1)
GO:0042597	periplasmic space	2	158	0.812198124301985	1	Unigene0000625(TJP1);Unigene0073679(ARHGEF12)
GO:0012507	ER to Golgi transport vesicle membrane	1	87	0.817187706494505	1	Unigene0012434(srebf2)
GO:0005761	mitochondrial ribosome	1	89	0.824208726976527	1	Unigene0034564(SLC25A10)
GO:0055051	ATP-binding cassette (ABC) transporter complex, integrated substrate binding	1	89	0.824208726976527	1	Unigene0078546(Abcd3)
GO:0043209	myelin sheath	2	163	0.825659658118318	1	Unigene0059554(CCT2);Unigene0075118(pacsin1b)
GO:0005643	nuclear pore	1	92	0.834239300060539	1	Unigene0029987(Tpr)
GO:0000776	kinetochore	2	167	0.835798830861086	1	Unigene0027652(SUGT1);Unigene0029987(Tpr)
GO:0031225	anchored component of membrane	1	93	0.837454345869108	1	Unigene0059554(CCT2)
GO:0032153	cell division site	1	93	0.837454345869108	1	Unigene0027652(SUGT1)
GO:0098797	plasma membrane protein complex	10	673	0.840868981762907	1	Unigene0000867(Tfr2);Unigene0010124(Eps8);Unigene0010709(Lrp5);Unigene0014216(LRP1);Unigene0032185(NCSTN);Unigene0035627(Ret);Unigene0045604(tf1);Unigene0075580(C7);Unigene0078546(Abcd3);Unigene0079045(SNTA1)
GO:0017053	transcription repressor complex	1	97	0.849704592943476	1	Unigene0044521(SALL1)
GO:0055052	ATP-binding cassette (ABC) transporter complex, substrate-binding subunit-containing	1	97	0.849704592943476	1	Unigene0078546(Abcd3)
GO:0043204	perikaryon	2	174	0.85226925154047	1	Unigene0042513(glra1);Unigene0045705(Btd)
GO:0045111	intermediate filament cytoskeleton	1	98	0.852620495760654	1	Unigene0021269(nrp1a)
GO:0016363	nuclear matrix	1	99	0.855479987067042	1	Unigene0029987(Tpr)
GO:0000779	condensed chromosome, centromeric region	2	178	0.860992545966266	1	Unigene0027652(SUGT1);Unigene0029987(Tpr)
GO:0022627	cytosolic small ribosomal subunit	1	101	0.86103406718818	1	Unigene0080782(TTC14)
GO:0045335	phagocytic vesicle	1	102	0.863730770090753	1	Unigene0057460(CALR)
GO:0044391	ribosomal subunit	3	250	0.86411800810092	1	Unigene0011364(RBKS);Unigene0034564(SLC25A10);Unigene0080782(TTC14)
GO:0031965	nuclear membrane	4	318	0.865386973344133	1	Unigene0010641(ift20);Unigene0019117(Gch1);Unigene0029987(Tpr);Unigene0059970(dhcr7)
GO:0030424	axon	10	696	0.868223376295509	1	Unigene0002583(MOB4);Unigene0003484(FEZ2);Unigene0010124(Eps8);Unigene0021269(nrp1a);Unigene0029180(--);Unigene0035627(Ret);Unigene0036088(Robo1);Unigene0036090(Robo1);Unigene0075118(pacsin1b);Unigene0081426(Pgrmc1)
GO:1904949	ATPase complex	1	104	0.868968635164306	1	Unigene0044521(SALL1)
GO:0022625	cytosolic large ribosomal subunit	1	108	0.87884972494089	1	Unigene0011364(RBKS)
GO:0043292	contractile fiber	3	263	0.885719161483612	1	Unigene0000625(TJP1);Unigene0061688(UPB1);Unigene0061720(DBI)
GO:0030286	dynein complex	1	112	0.887987671283316	1	Unigene0029987(Tpr)
GO:0005667	transcription regulator complex	6	467	0.890494553771347	1	Unigene0017632(tbx2b);Unigene0028828(rxrgb);Unigene0034246(AHR);Unigene0037872(Mitf);Unigene0044521(SALL1);Unigene0047079(Mlxipl)
GO:0031901	early endosome membrane	1	115	0.894387134659149	1	Unigene0009542(Ubxn6)
GO:0005604	basement membrane	1	116	0.896438215227623	1	Unigene0010021(VTN)
GO:0016459	myosin complex	1	117	0.898449575178857	1	Unigene0042947(Myo1b)
GO:0072686	mitotic spindle	1	117	0.898449575178857	1	Unigene0029987(Tpr)
GO:0000775	chromosome, centromeric region	3	273	0.900198622548612	1	Unigene0027652(SUGT1);Unigene0029987(Tpr);Unigene0081426(Pgrmc1)
GO:0034702	ion channel complex	3	273	0.900198622548612	1	Unigene0010124(Eps8);Unigene0028008(Asph);Unigene0042513(glra1)
GO:0014069	postsynaptic density	3	274	0.901551952214559	1	Unigene0010124(Eps8);Unigene0047188(MET);Unigene0081426(Pgrmc1)
GO:0045211	postsynaptic membrane	3	274	0.901551952214559	1	Unigene0042513(glra1);Unigene0047188(MET);Unigene0079045(SNTA1)
GO:0099572	postsynaptic specialization	3	275	0.902888750121554	1	Unigene0010124(Eps8);Unigene0047188(MET);Unigene0081426(Pgrmc1)
GO:0015935	small ribosomal subunit	1	120	0.904252928075664	1	Unigene0080782(TTC14)
GO:0000502	proteasome complex	1	121	0.90611292958517	1	Unigene0014695(PSMC1)
GO:0000794	condensed nuclear chromosome	1	121	0.90611292958517	1	Unigene0037708(polb)
GO:0032279	asymmetric synapse	3	279	0.908073914303952	1	Unigene0010124(Eps8);Unigene0047188(MET);Unigene0081426(Pgrmc1)
GO:0030426	growth cone	2	207	0.911393119543052	1	Unigene0010124(Eps8);Unigene0021269(nrp1a)
GO:0098984	neuron to neuron synapse	3	282	0.911797209026266	1	Unigene0010124(Eps8);Unigene0047188(MET);Unigene0081426(Pgrmc1)
GO:0034703	cation channel complex	2	209	0.914148670728828	1	Unigene0010124(Eps8);Unigene0028008(Asph)
GO:0045202	synapse	15	1051	0.914273998597267	1	Unigene0002583(MOB4);Unigene0010124(Eps8);Unigene0012802(SLC9B2);Unigene0013065(Mpst);Unigene0021269(nrp1a);Unigene0032747(SLC9B2);Unigene0042513(glra1);Unigene0047188(MET);Unigene0059708(XBP1);Unigene0061720(DBI);Unigene0069021(SDC2);Unigene0075118(pacsin1b);Unigene0079045(SNTA1);Unigene0080450(MTHFR);Unigene0081426(Pgrmc1)
GO:0150034	distal axon	4	357	0.916467083391856	1	Unigene0002583(MOB4);Unigene0010124(Eps8);Unigene0021269(nrp1a);Unigene0075118(pacsin1b)
GO:0030684	preribosome	1	130	0.921312342056834	1	Unigene0013095(dnajc21)
GO:1905369	endopeptidase complex	1	135	0.928668879354699	1	Unigene0014695(PSMC1)
GO:0000793	condensed chromosome	3	298	0.929440596315943	1	Unigene0027652(SUGT1);Unigene0029987(Tpr);Unigene0037708(polb)
GO:0032991	protein-containing complex	104	6028	0.93065186125132	1	Unigene0000215(PEX11G);Unigene0000354(SUCLG2);Unigene0000625(TJP1);Unigene0000867(Tfr2);Unigene0001350(Faah);Unigene0001490(CROT);Unigene0002583(MOB4);Unigene0004794(LCAT);Unigene0005129(colec11);Unigene0005414(SSR2);Unigene0005837(rbp4a);Unigene0006149(TRIM25);Unigene0006979(Acaca);Unigene0007229(RPN2);Unigene0008347(Por);Unigene0008869(bhmt);Unigene0008950(NR0B1);Unigene0009049(igfbp2b);Unigene…
GO:0022626	cytosolic ribosome	2	224	0.932393466892504	1	Unigene0011364(RBKS);Unigene0080782(TTC14)
GO:0005874	microtubule	5	445	0.933640585164364	1	Unigene0021682(SLAIN2);Unigene0037708(polb);Unigene0059554(CCT2);Unigene0073733(IQGAP1);Unigene0079728(Dcxr)
GO:0019897	extrinsic component of plasma membrane	1	141	0.936596972997721	1	Unigene0045604(tf1)
GO:0030427	site of polarized growth	2	235	0.943376177461478	1	Unigene0010124(Eps8);Unigene0021269(nrp1a)
GO:0031674	I band	1	147	0.943646160942727	1	Unigene0000625(TJP1)
GO:0005938	cell cortex	4	388	0.943915462396122	1	Unigene0009542(Ubxn6);Unigene0010124(Eps8);Unigene0028008(Asph);Unigene0080087(AKT2)
GO:0120025	plasma membrane bounded cell projection	33	2170	0.944460984712258	1	Unigene0000290(abhd2a);Unigene0002583(MOB4);Unigene0003484(FEZ2);Unigene0010124(Eps8);Unigene0012434(srebf2);Unigene0012802(SLC9B2);Unigene0013065(Mpst);Unigene0014216(LRP1);Unigene0018359(ABAT);Unigene0019117(Gch1);Unigene0021269(nrp1a);Unigene0023684(gamt);Unigene0029180(--);Unigene0031386(slc39a14);Unigene0032747(SLC9B2);Unigene0035627(Ret);Unigene0036088(Robo1);Unigene0036090(Robo1);Unigene00…
GO:0036477	somatodendritic compartment	13	982	0.944834207421628	1	Unigene0002583(MOB4);Unigene0012434(srebf2);Unigene0014216(LRP1);Unigene0021269(nrp1a);Unigene0029180(--);Unigene0035627(Ret);Unigene0036088(Robo1);Unigene0036090(Robo1);Unigene0042513(glra1);Unigene0045705(Btd);Unigene0047188(MET);Unigene0069021(SDC2);Unigene0081426(Pgrmc1)
GO:0099513	polymeric cytoskeletal fiber	7	598	0.945606837974109	1	Unigene0021269(nrp1a);Unigene0021682(SLAIN2);Unigene0037708(polb);Unigene0042947(Myo1b);Unigene0059554(CCT2);Unigene0073733(IQGAP1);Unigene0079728(Dcxr)
GO:0098794	postsynapse	6	535	0.948361887820645	1	Unigene0002583(MOB4);Unigene0010124(Eps8);Unigene0042513(glra1);Unigene0047188(MET);Unigene0079045(SNTA1);Unigene0081426(Pgrmc1)
GO:0043190	ATP-binding cassette (ABC) transporter complex	1	153	0.949913627458392	1	Unigene0078546(Abcd3)
GO:0042995	cell projection	34	2246	0.950520478825924	1	Unigene0000290(abhd2a);Unigene0000625(TJP1);Unigene0002583(MOB4);Unigene0003484(FEZ2);Unigene0010124(Eps8);Unigene0012434(srebf2);Unigene0012802(SLC9B2);Unigene0013065(Mpst);Unigene0014216(LRP1);Unigene0018359(ABAT);Unigene0019117(Gch1);Unigene0021269(nrp1a);Unigene0023684(gamt);Unigene0029180(--);Unigene0031386(slc39a14);Unigene0032747(SLC9B2);Unigene0035627(Ret);Unigene0036088(Robo1);Unigene003…
GO:0048471	perinuclear region of cytoplasm	9	749	0.955311488295839	1	Unigene0002583(MOB4);Unigene0006557(STBD1);Unigene0014216(LRP1);Unigene0029180(--);Unigene0042947(Myo1b);Unigene0045604(tf1);Unigene0057460(CALR);Unigene0061720(DBI);Unigene0075118(pacsin1b)
GO:0032993	protein-DNA complex	1	166	0.961210173139283	1	Unigene0081497(hhex)
GO:0005925	focal adhesion	1	169	0.963432909533423	1	Unigene0021269(nrp1a)
GO:0098687	chromosomal region	4	425	0.965802935062246	1	Unigene0027652(SUGT1);Unigene0029987(Tpr);Unigene0044521(SALL1);Unigene0081426(Pgrmc1)
GO:0097060	synaptic membrane	3	351	0.967261320012906	1	Unigene0042513(glra1);Unigene0047188(MET);Unigene0079045(SNTA1)
GO:0005819	spindle	3	352	0.967744443688974	1	Unigene0029987(Tpr);Unigene0037708(polb);Unigene0081426(Pgrmc1)
GO:1905368	peptidase complex	1	177	0.968758692352589	1	Unigene0014695(PSMC1)
GO:0005912	adherens junction	2	273	0.969666922668624	1	Unigene0000625(TJP1);Unigene0021269(nrp1a)
GO:0099081	supramolecular polymer	10	854	0.970112534164793	1	Unigene0000625(TJP1);Unigene0021269(nrp1a);Unigene0021682(SLAIN2);Unigene0037708(polb);Unigene0042947(Myo1b);Unigene0059554(CCT2);Unigene0061688(UPB1);Unigene0061720(DBI);Unigene0073733(IQGAP1);Unigene0079728(Dcxr)
GO:0099512	supramolecular fiber	10	854	0.970112534164793	1	Unigene0000625(TJP1);Unigene0021269(nrp1a);Unigene0021682(SLAIN2);Unigene0037708(polb);Unigene0042947(Myo1b);Unigene0059554(CCT2);Unigene0061688(UPB1);Unigene0061720(DBI);Unigene0073733(IQGAP1);Unigene0079728(Dcxr)
GO:0034399	nuclear periphery	1	180	0.970549970628912	1	Unigene0029987(Tpr)
GO:0062023	collagen-containing extracellular matrix	1	180	0.970549970628912	1	Unigene0010021(VTN)
GO:0030055	cell-substrate junction	1	183	0.972238822438505	1	Unigene0021269(nrp1a)
GO:0098796	membrane protein complex	20	1508	0.974834548810134	1	Unigene0000867(Tfr2);Unigene0007229(RPN2);Unigene0010124(Eps8);Unigene0010709(Lrp5);Unigene0012434(srebf2);Unigene0014216(LRP1);Unigene0018527(eepd1);Unigene0028008(Asph);Unigene0032185(NCSTN);Unigene0035627(Ret);Unigene0038869(DNAJC3);Unigene0042513(glra1);Unigene0045604(tf1);Unigene0049563(STT3A);Unigene0057460(CALR);Unigene0075580(C7);Unigene0076475(SEC61B);Unigene0078546(Abcd3);Unigene0079045…
GO:0005929	cilium	7	666	0.974867837250548	1	Unigene0000290(abhd2a);Unigene0012802(SLC9B2);Unigene0032747(SLC9B2);Unigene0041829(ak2);Unigene0047188(MET);Unigene0074494(HHIP);Unigene0076531(SORD)
GO:0009898	cytoplasmic side of plasma membrane	2	288	0.976396116292204	1	Unigene0011625(H6pd);Unigene0078546(Abcd3)
GO:0043197	dendritic spine	1	192	0.976747585210138	1	Unigene0002583(MOB4)
GO:1990904	ribonucleoprotein complex	11	945	0.976859246458249	1	Unigene0005414(SSR2);Unigene0008950(NR0B1);Unigene0011364(RBKS);Unigene0013095(dnajc21);Unigene0034564(SLC25A10);Unigene0043657(EIF1B);Unigene0057460(CALR);Unigene0064075(PRODH);Unigene0079775(Rrbp1);Unigene0079776(RRBP1);Unigene0080782(TTC14)
GO:0030662	coated vesicle membrane	1	193	0.977201124615815	1	Unigene0012434(srebf2)
GO:0044309	neuron spine	1	193	0.977201124615815	1	Unigene0002583(MOB4)
GO:0015629	actin cytoskeleton	5	530	0.977214575493493	1	Unigene0000625(TJP1);Unigene0006979(Acaca);Unigene0028198(foxa1);Unigene0042947(Myo1b);Unigene0073733(IQGAP1)
GO:0000109	nucleotide-excision repair complex	1	194	0.977645842784883	1	Unigene0006149(TRIM25)
GO:0000151	ubiquitin ligase complex	3	380	0.978834422751369	1	Unigene0027652(SUGT1);Unigene0036183(UBE2V1);Unigene0063648(ELOC)
GO:0098533	ATPase dependent transmembrane transport complex	1	197	0.978928764226675	1	Unigene0078546(Abcd3)
GO:0043005	neuron projection	18	1418	0.981317790132649	1	Unigene0002583(MOB4);Unigene0003484(FEZ2);Unigene0010124(Eps8);Unigene0012434(srebf2);Unigene0013065(Mpst);Unigene0014216(LRP1);Unigene0018359(ABAT);Unigene0019117(Gch1);Unigene0021269(nrp1a);Unigene0029180(--);Unigene0035627(Ret);Unigene0036088(Robo1);Unigene0036090(Robo1);Unigene0042513(glra1);Unigene0047188(MET);Unigene0056796(ahcy-b);Unigene0075118(pacsin1b);Unigene0081426(Pgrmc1)
GO:0140535	intracellular protein-containing complex	13	1100	0.981740382810147	1	Unigene0001350(Faah);Unigene0001490(CROT);Unigene0008347(Por);Unigene0014695(PSMC1);Unigene0018359(ABAT);Unigene0027652(SUGT1);Unigene0033632(FMO5);Unigene0033669(FMO5);Unigene0034246(AHR);Unigene0036183(UBE2V1);Unigene0056212(dpyd);Unigene0063648(ELOC);Unigene0067519(NUBPL)
GO:1990234	transferase complex	11	973	0.982707330046159	1	Unigene0001490(CROT);Unigene0007229(RPN2);Unigene0018359(ABAT);Unigene0027652(SUGT1);Unigene0036183(UBE2V1);Unigene0049563(STT3A);Unigene0063648(ELOC);Unigene0065912(HACL1);Unigene0070255(dhtkd1);Unigene0079240(PC);Unigene0082901(OSTC)
GO:0098562	cytoplasmic side of membrane	2	321	0.986508996155062	1	Unigene0011625(H6pd);Unigene0078546(Abcd3)
GO:0030017	sarcomere	1	223	0.987380341868873	1	Unigene0000625(TJP1)
GO:0030425	dendrite	6	683	0.991860397551338	1	Unigene0002583(MOB4);Unigene0012434(srebf2);Unigene0014216(LRP1);Unigene0035627(Ret);Unigene0042513(glra1);Unigene0047188(MET)
GO:0097447	dendritic tree	6	683	0.991860397551338	1	Unigene0002583(MOB4);Unigene0012434(srebf2);Unigene0014216(LRP1);Unigene0035627(Ret);Unigene0042513(glra1);Unigene0047188(MET)
GO:0030016	myofibril	1	249	0.992447777204464	1	Unigene0000625(TJP1)
GO:0000228	nuclear chromosome	5	613	0.99263018010316	1	Unigene0009049(igfbp2b);Unigene0020622(A1CF);Unigene0029987(Tpr);Unigene0037708(polb);Unigene0044521(SALL1)
GO:1902495	transmembrane transporter complex	4	541	0.993503444604639	1	Unigene0010124(Eps8);Unigene0028008(Asph);Unigene0042513(glra1);Unigene0078546(Abcd3)
GO:0030054	cell junction	19	1598	0.993651908052753	1	Unigene0000625(TJP1);Unigene0002583(MOB4);Unigene0010124(Eps8);Unigene0012802(SLC9B2);Unigene0013065(Mpst);Unigene0015170(slc7a2);Unigene0021269(nrp1a);Unigene0032747(SLC9B2);Unigene0033445(ildr1);Unigene0042513(glra1);Unigene0046306(--);Unigene0047188(MET);Unigene0059708(XBP1);Unigene0061720(DBI);Unigene0069021(SDC2);Unigene0075118(pacsin1b);Unigene0079045(SNTA1);Unigene0080450(MTHFR);Unigene008…
GO:0005875	microtubule associated complex	1	260	0.993923682562314	1	Unigene0029987(Tpr)
GO:0005911	cell-cell junction	4	550	0.994322223602724	1	Unigene0000625(TJP1);Unigene0021269(nrp1a);Unigene0033445(ildr1);Unigene0046306(--)
GO:1990351	transporter complex	4	552	0.994490229941941	1	Unigene0010124(Eps8);Unigene0028008(Asph);Unigene0042513(glra1);Unigene0078546(Abcd3)
GO:0070161	anchoring junction	4	559	0.995041464165537	1	Unigene0000625(TJP1);Unigene0021269(nrp1a);Unigene0033445(ildr1);Unigene0046306(--)
GO:0099080	supramolecular complex	12	1164	0.995493618943071	1	Unigene0000625(TJP1);Unigene0021269(nrp1a);Unigene0021682(SLAIN2);Unigene0027652(SUGT1);Unigene0029987(Tpr);Unigene0037708(polb);Unigene0042947(Myo1b);Unigene0059554(CCT2);Unigene0061688(UPB1);Unigene0061720(DBI);Unigene0073733(IQGAP1);Unigene0079728(Dcxr)
GO:0000785	chromatin	4	589	0.996859079418093	1	Unigene0009049(igfbp2b);Unigene0020622(A1CF);Unigene0029987(Tpr);Unigene0044521(SALL1)
GO:1990391	DNA repair complex	1	294	0.996899892831008	1	Unigene0006149(TRIM25)
GO:0045121	membrane raft	1	296	0.997020337972276	1	Unigene0035627(Ret)
GO:0098857	membrane microdomain	1	296	0.997020337972276	1	Unigene0035627(Ret)
GO:0099568	cytoplasmic region	4	593	0.997046277908667	1	Unigene0009542(Ubxn6);Unigene0010124(Eps8);Unigene0028008(Asph);Unigene0080087(AKT2)
GO:0005730	nucleolus	7	853	0.997677196959267	1	Unigene0006979(Acaca);Unigene0013095(dnajc21);Unigene0029987(Tpr);Unigene0044472(ACOX1);Unigene0045705(Btd);Unigene0058841(foxa1);Unigene0079850(PDK1)
GO:0061695	transferase complex, transferring phosphorus-containing groups	1	334	0.998597807541342	1	Unigene0001490(CROT)
GO:0016607	nuclear speck	1	338	0.998704888316791	1	Unigene0008950(NR0B1)
GO:0005813	centrosome	2	475	0.999105935536483	1	Unigene0021682(SLAIN2);Unigene0027652(SUGT1)
GO:0015630	microtubule cytoskeleton	11	1232	0.999156364936946	1	Unigene0008950(NR0B1);Unigene0009542(Ubxn6);Unigene0021682(SLAIN2);Unigene0027652(SUGT1);Unigene0029987(Tpr);Unigene0037708(polb);Unigene0045072(SHMT2);Unigene0059554(CCT2);Unigene0073733(IQGAP1);Unigene0079728(Dcxr);Unigene0081426(Pgrmc1)
GO:0005815	microtubule organizing center	4	679	0.999234743144957	1	Unigene0008950(NR0B1);Unigene0009542(Ubxn6);Unigene0021682(SLAIN2);Unigene0027652(SUGT1)
GO:0005694	chromosome	8	1152	0.999895317674208	1	Unigene0009049(igfbp2b);Unigene0020622(A1CF);Unigene0027652(SUGT1);Unigene0029987(Tpr);Unigene0037708(polb);Unigene0044521(SALL1);Unigene0064495(uvssa);Unigene0081426(Pgrmc1)
GO:0005654	nucleoplasm	32	2916	0.999950601946214	1	Unigene0008669(OAT);Unigene0008950(NR0B1);Unigene0009479(HPGD);Unigene0012434(srebf2);Unigene0019117(Gch1);Unigene0020622(A1CF);Unigene0022435(KLF15);Unigene0028198(foxa1);Unigene0028828(rxrgb);Unigene0029987(Tpr);Unigene0031187(CYP24A1);Unigene0034246(AHR);Unigene0034564(SLC25A10);Unigene0036183(UBE2V1);Unigene0037708(polb);Unigene0037872(Mitf);Unigene0040787(acbd5a);Unigene0041252(RAPH1);Unigen…
GO:0016604	nuclear body	2	637	0.999954609976629	1	Unigene0008950(NR0B1);Unigene0041252(RAPH1)
GO:0005856	cytoskeleton	20	2124	0.999959645174955	1	Unigene0000625(TJP1);Unigene0001350(Faah);Unigene0006979(Acaca);Unigene0008434(MYO10);Unigene0008950(NR0B1);Unigene0009542(Ubxn6);Unigene0021269(nrp1a);Unigene0021682(SLAIN2);Unigene0027652(SUGT1);Unigene0028198(foxa1);Unigene0029987(Tpr);Unigene0037708(polb);Unigene0041252(RAPH1);Unigene0042947(Myo1b);Unigene0045072(SHMT2);Unigene0059554(CCT2);Unigene0073733(IQGAP1);Unigene0079045(SNTA1);Unigene…
GO:0005634	nucleus	84	6140	0.999980289399783	1	Unigene0000184(HMGCS1);Unigene0000625(TJP1);Unigene0005162(NAP1L4);Unigene0006024(DHRS4);Unigene0006149(TRIM25);Unigene0006979(Acaca);Unigene0007085(slc39a11);Unigene0008669(OAT);Unigene0008950(NR0B1);Unigene0009049(igfbp2b);Unigene0009479(HPGD);Unigene0009542(Ubxn6);Unigene0010641(ift20);Unigene0011364(RBKS);Unigene0011625(H6pd);Unigene0012434(srebf2);Unigene0012521(MVK);Unigene0013095(dnajc21);…
GO:0031981	nuclear lumen	37	3417	0.999993009201466	1	Unigene0006979(Acaca);Unigene0008669(OAT);Unigene0008950(NR0B1);Unigene0009049(igfbp2b);Unigene0009479(HPGD);Unigene0012434(srebf2);Unigene0013095(dnajc21);Unigene0019117(Gch1);Unigene0020622(A1CF);Unigene0022435(KLF15);Unigene0028198(foxa1);Unigene0028828(rxrgb);Unigene0029987(Tpr);Unigene0031187(CYP24A1);Unigene0034246(AHR);Unigene0034564(SLC25A10);Unigene0036183(UBE2V1);Unigene0037708(polb);Un…
GO:0140513	nuclear protein-containing complex	7	1495	0.99999989169278	1	Unigene0006149(TRIM25);Unigene0020622(A1CF);Unigene0029987(Tpr);Unigene0034246(AHR);Unigene0044521(SALL1);Unigene0045072(SHMT2);Unigene0063648(ELOC)
GO:0043232	intracellular non-membrane-bounded organelle	41	4271	0.999999995432047	1	Unigene0000625(TJP1);Unigene0001350(Faah);Unigene0006979(Acaca);Unigene0008434(MYO10);Unigene0008950(NR0B1);Unigene0009049(igfbp2b);Unigene0009542(Ubxn6);Unigene0009827(SUCLG1);Unigene0011364(RBKS);Unigene0013095(dnajc21);Unigene0020622(A1CF);Unigene0021269(nrp1a);Unigene0021682(SLAIN2);Unigene0023731(LSS);Unigene0027652(SUGT1);Unigene0028198(foxa1);Unigene0029987(Tpr);Unigene0034564(SLC25A10);Un…
GO:0043228	non-membrane-bounded organelle	41	4293	0.999999996605218	1	Unigene0000625(TJP1);Unigene0001350(Faah);Unigene0006979(Acaca);Unigene0008434(MYO10);Unigene0008950(NR0B1);Unigene0009049(igfbp2b);Unigene0009542(Ubxn6);Unigene0009827(SUCLG1);Unigene0011364(RBKS);Unigene0013095(dnajc21);Unigene0020622(A1CF);Unigene0021269(nrp1a);Unigene0021682(SLAIN2);Unigene0023731(LSS);Unigene0027652(SUGT1);Unigene0028198(foxa1);Unigene0029987(Tpr);Unigene0034564(SLC25A10);Un…
GO:0005575	cellular_component	346	17931	1	1	Unigene0000025(CGREF1);Unigene0000184(HMGCS1);Unigene0000215(PEX11G);Unigene0000290(abhd2a);Unigene0000354(SUCLG2);Unigene0000625(TJP1);Unigene0000867(Tfr2);Unigene0001020(HSD17B4);Unigene0001024(--);Unigene0001339(F13E9.13);Unigene0001350(Faah);Unigene0001490(CROT);Unigene0002477(QSOX1);Unigene0002583(MOB4);Unigene0002838(Gstz1);Unigene0003031(Slc10a4);Unigene0003283(Aox3);Unigene0003484(FEZ2);U…
