# Supplementary material for: Exploitation of Key Regulatory Modules and Genes for High-Salt Adaptation in Schizothoracine by Weighted Gene Co-Expression Network Analysis
Source: Animals (Basel). 2024 Dec 29;15(1):56. doi: 10.3390/ani15010056 (PMC11718949; doi:10.3390/ani15010056)
Supplement: Supplementary file 1 [file animals-15-00056-s001.zip › Suppl. Figures and Tables/Tables/Table S2.Data filtering summary of GP.xls]

Sample	RawDatas	CleanData(%)	Adapter(%)	LowQuality(%)	polyA(%)	N(%)
Gp-Airb	58115040	56376824 (97.01%)	276634 (0.48%)	1449050 (2.49%)	0 (0.00%)	12532 (0.02%)
Gp-Blood	48786280	47866334 (98.11%)	113322 (0.23%)	801940 (1.64%)	0 (0.00%)	4684 (0.01%)
Gp-Br	58739010	57248134 (97.46%)	185872 (0.32%)	1299980 (2.21%)	0 (0.00%)	5024 (0.01%)
Gp-Eye	68119588	66551974 (97.70%)	198820 (0.29%)	1353706 (1.99%)	0 (0.00%)	15088 (0.02%)
Gp-Gill	53768704	52522728 (97.68%)	205872 (0.38%)	1035378 (1.93%)	0 (0.00%)	4726 (0.01%)
Gp-Gn	46732524	45286240 (96.91%)	498962 (1.07%)	942856 (2.02%)	0 (0.00%)	4466 (0.01%)
Gp-Hear	52810328	50604482 (95.82%)	145296 (0.28%)	2055800 (3.89%)	0 (0.00%)	4750 (0.01%)
Gp-In	49804480	48644022 (97.67%)	163294 (0.33%)	992642 (1.99%)	0 (0.00%)	4522 (0.01%)
Gp-K	58569730	57222534 (97.70%)	187380 (0.32%)	1154146 (1.97%)	0 (0.00%)	5670 (0.01%)
Gp-Liver	53398868	52184654 (97.73%)	145672 (0.27%)	1063396 (1.99%)	0 (0.00%)	5146 (0.01%)
Gp-Mus	56249840	55009554 (97.80%)	162624 (0.29%)	1072102 (1.91%)	0 (0.00%)	5560 (0.01%)
Gp-Sk	48104702	46850234 (97.39%)	174162 (0.36%)	1069640 (2.22%)	0 (0.00%)	10666 (0.02%)
Gp-Sp	45193834	44232778 (97.87%)	139482 (0.31%)	817394 (1.81%)	0 (0.00%)	4180 (0.01%)
