# Supplementary material for: Exploitation of Key Regulatory Modules and Genes for High-Salt Adaptation in Schizothoracine by Weighted Gene Co-Expression Network Analysis
Source: Animals (Basel). 2024 Dec 29;15(1):56. doi: 10.3390/ani15010056 (PMC11718949; doi:10.3390/ani15010056)
Supplement: Supplementary file 1 [file animals-15-00056-s001.zip › Suppl. Figures and Tables/Tables/Table S20.GP-GILL-KEGG.xls]

id	num	qvalue	per	ratio	class	ID	Descrption	Pvalue	Qvalue	Up	Down	fg_num	bg_num
Antigen processing and presentation	22	5.057291e-08	5.584	0.191	Organismal Systems	ko04612	Antigen processing and presentation	1.720167e-10	5.057291e-08	0	0	22	115
Epstein-Barr virus infection	35	5.082726e-07	8.883	0.113	Human Diseases	ko05169	Epstein-Barr virus infection	3.457637e-09	5.082726e-07	0	0	35	310
Pathogenic Escherichia coli infection	38	6.413988e-07	9.645	0.104	Human Diseases	ko05130	Pathogenic Escherichia coli infection	7.539339e-09	6.413988e-07	0	0	38	366
RIG-I-like receptor signaling pathway	16	6.413988e-07	4.061	0.216	Organismal Systems	ko04622	RIG-I-like receptor signaling pathway	8.726514e-09	6.413988e-07	0	0	16	74
Viral protein interaction with cytokine and cytokine receptor	20	1.301209e-06	5.076	0.163	Environmental Information Processing	ko04061	Viral protein interaction with cytokine and cytokine receptor	2.212941e-08	1.301209e-06	0	0	20	123
Cytokine-cytokine receptor interaction	32	2.301739e-06	8.122	0.108	Environmental Information Processing	ko04060	Cytokine-cytokine receptor interaction	5.141149e-08	2.301739e-06	0	0	32	297
Influenza A	26	2.301739e-06	6.599	0.124	Human Diseases	ko05164	Influenza A	5.480332e-08	2.301739e-06	0	0	26	209
Human cytomegalovirus infection	35	5.043735e-06	8.883	0.098	Human Diseases	ko05163	Human cytomegalovirus infection	1.372445e-07	5.043735e-06	0	0	35	358
Necroptosis	26	6.637817e-06	6.599	0.117	Cellular Processes	ko04217	Necroptosis	2.038479e-07	6.637817e-06	0	0	26	223
C-type lectin receptor signaling pathway	21	6.637817e-06	5.330	0.136	Organismal Systems	ko04625	C-type lectin receptor signaling pathway	2.257761e-07	6.637817e-06	0	0	21	154
Lipid and atherosclerosis	31	2.091398e-05	7.868	0.097	Human Diseases	ko05417	Lipid and atherosclerosis	7.824957e-07	2.091398e-05	0	0	31	318
NOD-like receptor signaling pathway	23	5.915817e-05	5.838	0.111	Organismal Systems	ko04621	NOD-like receptor signaling pathway	2.414619e-06	5.915817e-05	0	0	23	207
Toxoplasmosis	22	5.924654e-05	5.584	0.114	Human Diseases	ko05145	Toxoplasmosis	2.619745e-06	5.924654e-05	0	0	22	193
Human immunodeficiency virus 1 infection	31	1.240739e-04	7.868	0.089	Human Diseases	ko05170	Human immunodeficiency virus 1 infection	5.908279e-06	1.240739e-04	0	0	31	350
Proteasome	11	1.456977e-04	2.792	0.190	Genetic Information Processing	ko03050	Proteasome	7.433554e-06	1.456977e-04	0	0	11	58
Kaposi sarcoma-associated herpesvirus infection	29	2.010929e-04	7.360	0.089	Human Diseases	ko05167	Kaposi sarcoma-associated herpesvirus infection	1.094383e-05	2.010929e-04	0	0	29	326
IL-17 signaling pathway	15	2.951482e-04	3.807	0.133	Organismal Systems	ko04657	IL-17 signaling pathway	1.706639e-05	2.951482e-04	0	0	15	113
NF-kappa B signaling pathway	20	4.668279e-04	5.076	0.104	Environmental Information Processing	ko04064	NF-kappa B signaling pathway	2.85813e-05	4.668279e-04	0	0	20	192
Toll-like receptor signaling pathway	15	8.030181e-04	3.807	0.121	Organismal Systems	ko04620	Toll-like receptor signaling pathway	5.189573e-05	8.030181e-04	0	0	15	124
Salmonella infection	32	8.250531e-04	8.122	0.078	Human Diseases	ko05132	Salmonella infection	5.612606e-05	8.250531e-04	0	0	32	411
Hepatitis C	21	1.130417e-03	5.330	0.094	Human Diseases	ko05160	Hepatitis C	8.074404e-05	1.130417e-03	0	0	21	223
Rheumatoid arthritis	16	1.312697e-03	4.061	0.110	Human Diseases	ko05323	Rheumatoid arthritis	9.822904e-05	1.312697e-03	0	0	16	146
Legionellosis	15	1.367992e-03	3.807	0.114	Human Diseases	ko05134	Legionellosis	0.0001070198	1.367992e-03	0	0	15	132
Yersinia infection	23	1.689761e-03	5.838	0.086	Human Diseases	ko05135	Yersinia infection	0.0001379397	1.689761e-03	0	0	23	266
Endocytosis	31	2.486271e-03	7.868	0.073	Cellular Processes	ko04144	Endocytosis	0.0002114176	2.486271e-03	0	0	31	422
Autoimmune thyroid disease	12	3.205830e-03	3.046	0.121	Human Diseases	ko05320	Autoimmune thyroid disease	0.0002835088	3.205830e-03	0	0	12	99
Graft-versus-host disease	10	3.252827e-03	2.538	0.139	Human Diseases	ko05332	Graft-versus-host disease	0.000298729	3.252827e-03	0	0	10	72
Measles	18	3.470021e-03	4.569	0.092	Human Diseases	ko05162	Measles	0.0003304782	3.470021e-03	0	0	18	195
Shigellosis	30	3.864258e-03	7.614	0.072	Human Diseases	ko05131	Shigellosis	0.0003811683	3.864258e-03	0	0	30	417
Chagas disease	19	3.878687e-03	4.822	0.088	Human Diseases	ko05142	Chagas disease	0.0003957844	3.878687e-03	0	0	19	215
Tuberculosis	25	4.273002e-03	6.345	0.077	Human Diseases	ko05152	Tuberculosis	0.0004594205	4.273002e-03	0	0	25	326
Herpes simplex virus 1 infection	37	4.273002e-03	9.391	0.066	Human Diseases	ko05168	Herpes simplex virus 1 infection	0.0004650887	4.273002e-03	0	0	37	562
Viral myocarditis	16	5.270970e-03	4.061	0.094	Human Diseases	ko05416	Viral myocarditis	0.0006030814	5.270970e-03	0	0	16	171
Amino sugar and nucleotide sugar metabolism	9	5.270970e-03	2.284	0.138	Metabolism	ko00520	Amino sugar and nucleotide sugar metabolism	0.000609568	5.270970e-03	0	0	9	65
Allograft rejection	11	6.225142e-03	2.792	0.116	Human Diseases	ko05330	Allograft rejection	0.0007472419	6.225142e-03	0	0	11	95
Osteoclast differentiation	15	6.225142e-03	3.807	0.095	Organismal Systems	ko04380	Osteoclast differentiation	0.0007622623	6.225142e-03	0	0	15	158
Apoptosis	19	8.845713e-03	4.822	0.081	Cellular Processes	ko04210	Apoptosis	0.001113236	8.845713e-03	0	0	19	234
TNF signaling pathway	14	1.032862e-02	3.553	0.093	Environmental Information Processing	ko04668	TNF signaling pathway	0.001334992	1.032862e-02	0	0	14	150
Chemokine signaling pathway	22	1.153906e-02	5.584	0.074	Organismal Systems	ko04062	Chemokine signaling pathway	0.001559112	1.153906e-02	0	0	22	297
Pathways in cancer	48	1.153906e-02	12.183	0.057	Human Diseases	ko05200	Pathways in cancer	0.001584852	1.153906e-02	0	0	48	839
Transcriptional misregulation in cancer	23	1.153906e-02	5.838	0.073	Human Diseases	ko05202	Transcriptional misregulation in cancer	0.001614792	1.153906e-02	0	0	23	317
p53 signaling pathway	11	1.153906e-02	2.792	0.105	Cellular Processes	ko04115	p53 signaling pathway	0.001714827	1.153906e-02	0	0	11	105
Th1 and Th2 cell differentiation	14	1.153906e-02	3.553	0.091	Organismal Systems	ko04658	Th1 and Th2 cell differentiation	0.001717069	1.153906e-02	0	0	14	154
Primary immunodeficiency	8	1.153906e-02	2.030	0.131	Human Diseases	ko05340	Primary immunodeficiency	0.001741999	1.153906e-02	0	0	8	61
Type I diabetes mellitus	10	1.153906e-02	2.538	0.111	Human Diseases	ko04940	Type I diabetes mellitus	0.001766182	1.153906e-02	0	0	10	90
Phagosome	21	1.185188e-02	5.330	0.074	Cellular Processes	ko04145	Phagosome	0.001854376	1.185188e-02	0	0	21	282
Hepatitis B	19	1.189745e-02	4.822	0.078	Human Diseases	ko05161	Hepatitis B	0.001901974	1.189745e-02	0	0	19	245
Non-alcoholic fatty liver disease	19	1.220538e-02	4.822	0.077	Human Diseases	ko04932	Non-alcoholic fatty liver disease	0.001992715	1.220538e-02	0	0	19	246
Th17 cell differentiation	16	1.688239e-02	4.061	0.081	Organismal Systems	ko04659	Th17 cell differentiation	0.002813732	1.688239e-02	0	0	16	198
Cell adhesion molecules	25	1.784954e-02	6.345	0.067	Environmental Information Processing	ko04514	Cell adhesion molecules	0.003035636	1.784954e-02	0	0	25	373
PD-L1 expression and PD-1 checkpoint pathway in cancer	14	2.211662e-02	3.553	0.083	Human Diseases	ko05235	PD-L1 expression and PD-1 checkpoint pathway in cancer	0.003836557	2.211662e-02	0	0	14	168
Malaria	9	2.509241e-02	2.284	0.105	Human Diseases	ko05144	Malaria	0.004438113	2.509241e-02	0	0	9	86
T cell receptor signaling pathway	14	2.762625e-02	3.553	0.081	Organismal Systems	ko04660	T cell receptor signaling pathway	0.004980243	2.762625e-02	0	0	14	173
Asthma	7	3.204176e-02	1.777	0.119	Human Diseases	ko05310	Asthma	0.005885221	3.204176e-02	0	0	7	59
Platinum drug resistance	9	3.693633e-02	2.284	0.098	Human Diseases	ko01524	Platinum drug resistance	0.006909857	3.693633e-02	0	0	9	92
Human papillomavirus infection	30	4.398431e-02	7.614	0.059	Human Diseases	ko05165	Human papillomavirus infection	0.008377963	4.398431e-02	0	0	30	511
Signaling pathways regulating pluripotency of stem cells	17	4.439456e-02	4.315	0.070	Cellular Processes	ko04550	Signaling pathways regulating pluripotency of stem cells	0.008607108	4.439456e-02	0	0	17	242
Regulation of actin cytoskeleton	22	4.703055e-02	5.584	0.064	Cellular Processes	ko04810	Regulation of actin cytoskeleton	0.009278135	4.703055e-02	0	0	22	345
Pertussis	11	5.171325e-02	2.792	0.083	Human Diseases	ko05133	Pertussis	0.01037783	5.171325e-02	0	0	11	133
Inflammatory bowel disease	9	5.733171e-02	2.284	0.090	Human Diseases	ko05321	Inflammatory bowel disease	0.01170035	5.733171e-02	0	0	9	100
Various types of N-glycan biosynthesis	6	5.789144e-02	1.523	0.115	Metabolism	ko00513	Various types of N-glycan biosynthesis	0.01201149	5.789144e-02	0	0	6	52
Apoptosis - multiple species	6	6.228381e-02	1.523	0.113	Cellular Processes	ko04215	Apoptosis - multiple species	0.01313468	6.228381e-02	0	0	6	53
Arachidonic acid metabolism	7	6.330665e-02	1.777	0.101	Metabolism	ko00590	Arachidonic acid metabolism	0.01359951	6.330665e-02	0	0	7	69
Viral carcinogenesis	20	6.330665e-02	5.076	0.063	Human Diseases	ko05203	Viral carcinogenesis	0.01378104	6.330665e-02	0	0	20	316
Cytosolic DNA-sensing pathway	6	7.054978e-02	1.523	0.109	Organismal Systems	ko04623	Cytosolic DNA-sensing pathway	0.01559774	7.054978e-02	0	0	6	55
Intestinal immune network for IgA production	9	7.851689e-02	2.284	0.084	Organismal Systems	ko04672	Intestinal immune network for IgA production	0.01762624	7.851689e-02	0	0	9	107
N-Glycan biosynthesis	6	7.961779e-02	1.523	0.105	Metabolism	ko00510	N-Glycan biosynthesis	0.01836343	7.961779e-02	0	0	6	57
Parkinson disease	24	7.961779e-02	6.091	0.058	Human Diseases	ko05012	Parkinson disease	0.018415	7.961779e-02	0	0	24	411
Leukocyte transendothelial migration	15	8.193616e-02	3.807	0.067	Organismal Systems	ko04670	Leukocyte transendothelial migration	0.01950861	8.193616e-02	0	0	15	224
Alcoholic liver disease	15	8.193616e-02	3.807	0.067	Human Diseases	ko04936	Alcoholic liver disease	0.01950861	8.193616e-02	0	0	15	224
Leishmaniasis	12	8.485420e-02	3.046	0.072	Human Diseases	ko05140	Leishmaniasis	0.020492	8.485420e-02	0	0	12	166
Pancreatic cancer	9	9.896350e-02	2.284	0.080	Human Diseases	ko05212	Pancreatic cancer	0.02423596	9.896350e-02	0	0	9	113
Tight junction	18	1.021612e-01	4.569	0.061	Cellular Processes	ko04530	Tight junction	0.02536655	1.021612e-01	0	0	18	294
AGE-RAGE signaling pathway in diabetic complications	12	1.169109e-01	3.046	0.069	Human Diseases	ko04933	AGE-RAGE signaling pathway in diabetic complications	0.02942655	1.169109e-01	0	0	12	175
Lysosome	13	1.326391e-01	3.299	0.065	Cellular Processes	ko04142	Lysosome	0.03383651	1.326391e-01	0	0	13	199
Hematopoietic cell lineage	11	1.428716e-01	2.792	0.068	Organismal Systems	ko04640	Hematopoietic cell lineage	0.0369328	1.428716e-01	0	0	11	161
Platelet activation	14	1.436358e-01	3.553	0.063	Organismal Systems	ko04611	Platelet activation	0.03783094	1.436358e-01	0	0	14	223
JAK-STAT signaling pathway	12	1.436358e-01	3.046	0.066	Environmental Information Processing	ko04630	JAK-STAT signaling pathway	0.03810746	1.436358e-01	0	0	12	182
Basal cell carcinoma	8	1.448580e-01	2.030	0.077	Human Diseases	ko05217	Basal cell carcinoma	0.03892442	1.448580e-01	0	0	8	104
Human T-cell leukemia virus 1 infection	20	1.581070e-01	5.076	0.056	Human Diseases	ko05166	Human T-cell leukemia virus 1 infection	0.04302232	1.581070e-01	0	0	20	357
Mucin type O-glycan biosynthesis	4	1.698802e-01	1.015	0.108	Metabolism	ko00512	Mucin type O-glycan biosynthesis	0.04680373	1.698802e-01	0	0	4	37
Ras signaling pathway	20	1.778524e-01	5.076	0.055	Environmental Information Processing	ko04014	Ras signaling pathway	0.04960509	1.778524e-01	0	0	20	363
Other types of O-glycan biosynthesis	5	2.096589e-01	1.269	0.088	Metabolism	ko00514	Other types of O-glycan biosynthesis	0.05918941	2.096589e-01	0	0	5	57
Glycosphingolipid biosynthesis - globo and isoglobo series	2	2.112396e-01	0.508	0.182	Metabolism	ko00603	Glycosphingolipid biosynthesis - globo and isoglobo series	0.06035416	2.112396e-01	0	0	2	11
Other glycan degradation	3	2.196914e-01	0.761	0.120	Metabolism	ko00511	Other glycan degradation	0.06351622	2.196914e-01	0	0	3	25
Fc gamma R-mediated phagocytosis	12	2.201297e-01	3.046	0.061	Organismal Systems	ko04666	Fc gamma R-mediated phagocytosis	0.06439169	2.201297e-01	0	0	12	198
TGF-beta signaling pathway	10	2.226190e-01	2.538	0.064	Environmental Information Processing	ko04350	TGF-beta signaling pathway	0.06662938	2.226190e-01	0	0	10	157
Phospholipase D signaling pathway	18	2.226190e-01	4.569	0.054	Environmental Information Processing	ko04072	Phospholipase D signaling pathway	0.06663426	2.226190e-01	0	0	18	331
Glycosphingolipid biosynthesis - lacto and neolacto series	4	2.273684e-01	1.015	0.095	Metabolism	ko00601	Glycosphingolipid biosynthesis - lacto and neolacto series	0.06882922	2.273684e-01	0	0	4	42
Fluid shear stress and atherosclerosis	12	2.297501e-01	3.046	0.060	Human Diseases	ko05418	Fluid shear stress and atherosclerosis	0.07039042	2.297501e-01	0	0	12	201
Prolactin signaling pathway	7	2.297501e-01	1.777	0.071	Organismal Systems	ko04917	Prolactin signaling pathway	0.07111312	2.297501e-01	0	0	7	98
Protein processing in endoplasmic reticulum	16	2.383814e-01	4.061	0.055	Genetic Information Processing	ko04141	Protein processing in endoplasmic reticulum	0.07459554	2.383814e-01	0	0	16	291
Vasopressin-regulated water reabsorption	5	3.223236e-01	1.269	0.075	Organismal Systems	ko04962	Vasopressin-regulated water reabsorption	0.1019595	3.223236e-01	0	0	5	67
Ether lipid metabolism	5	3.829484e-01	1.269	0.070	Metabolism	ko00565	Ether lipid metabolism	0.1224393	3.829484e-01	0	0	5	71
Bacterial invasion of epithelial cells	8	3.846643e-01	2.030	0.060	Human Diseases	ko05100	Bacterial invasion of epithelial cells	0.1242963	3.846643e-01	0	0	8	134
Endometrial cancer	6	4.295435e-01	1.523	0.063	Human Diseases	ko05213	Endometrial cancer	0.1402591	4.295435e-01	0	0	6	95
Systemic lupus erythematosus	8	4.881582e-01	2.030	0.056	Human Diseases	ko05322	Systemic lupus erythematosus	0.161059	4.881582e-01	0	0	8	143
Fatty acid elongation	3	4.959291e-01	0.761	0.079	Metabolism	ko00062	Fatty acid elongation	0.1653097	4.959291e-01	0	0	3	38
Chemical carcinogenesis - DNA adducts	4	4.959450e-01	1.015	0.069	Human Diseases	ko05204	Chemical carcinogenesis - DNA adducts	0.1670019	4.959450e-01	0	0	4	58
EGFR tyrosine kinase inhibitor resistance	8	4.993781e-01	2.030	0.055	Human Diseases	ko01521	EGFR tyrosine kinase inhibitor resistance	0.1698565	4.993781e-01	0	0	8	145
C5-Branched dibasic acid metabolism	1	5.007501e-01	0.254	0.200	Metabolism	ko00660	C5-Branched dibasic acid metabolism	0.1720264	5.007501e-01	0	0	1	5
Proximal tubule bicarbonate reclamation	4	5.023765e-01	1.015	0.068	Organismal Systems	ko04964	Proximal tubule bicarbonate reclamation	0.1742939	5.023765e-01	0	0	4	59
Hippo signaling pathway	12	5.047518e-01	3.046	0.050	Environmental Information Processing	ko04390	Hippo signaling pathway	0.1768348	5.047518e-01	0	0	12	239
Small cell lung cancer	8	5.164832e-01	2.030	0.054	Human Diseases	ko05222	Small cell lung cancer	0.1834508	5.164832e-01	0	0	8	148
PI3K-Akt signaling pathway	25	5.164832e-01	6.345	0.045	Environmental Information Processing	ko04151	PI3K-Akt signaling pathway	0.1844583	5.164832e-01	0	0	25	557
Staphylococcus aureus infection	8	5.346573e-01	2.030	0.053	Human Diseases	ko05150	Staphylococcus aureus infection	0.1927676	5.346573e-01	0	0	8	150
Bladder cancer	4	5.407218e-01	1.015	0.065	Human Diseases	ko05219	Bladder cancer	0.1967933	5.407218e-01	0	0	4	62
Glutathione metabolism	5	5.450706e-01	1.269	0.060	Metabolism	ko00480	Glutathione metabolism	0.20023	5.450706e-01	0	0	5	84
Primary bile acid biosynthesis	2	5.633569e-01	0.508	0.087	Metabolism	ko00120	Primary bile acid biosynthesis	0.2088636	5.633569e-01	0	0	2	23
Coronavirus disease - COVID-19	15	5.928962e-01	3.807	0.046	Human Diseases	ko05171	Coronavirus disease - COVID-19	0.2218319	5.928962e-01	0	0	15	324
ABC transporters	5	5.975116e-01	1.269	0.057	Environmental Information Processing	ko02010	ABC transporters	0.2269643	5.975116e-01	0	0	5	88
Chronic myeloid leukemia	6	5.975116e-01	1.523	0.054	Human Diseases	ko05220	Chronic myeloid leukemia	0.2290667	5.975116e-01	0	0	6	111
Neurotrophin signaling pathway	10	5.975116e-01	2.538	0.049	Organismal Systems	ko04722	Neurotrophin signaling pathway	0.2296558	5.975116e-01	0	0	10	205
Nitrogen metabolism	2	6.098383e-01	0.508	0.080	Metabolism	ko00910	Nitrogen metabolism	0.2364679	6.098383e-01	0	0	2	25
Glycosaminoglycan biosynthesis - keratan sulfate	2	6.400204e-01	0.508	0.077	Metabolism	ko00533	Glycosaminoglycan biosynthesis - keratan sulfate	0.2503481	6.400204e-01	0	0	2	26
VEGF signaling pathway	6	6.587696e-01	1.523	0.052	Environmental Information Processing	ko04370	VEGF signaling pathway	0.2599227	6.587696e-01	0	0	6	116
Glycerophospholipid metabolism	8	6.638320e-01	2.030	0.048	Metabolism	ko00564	Glycerophospholipid metabolism	0.2681946	6.638320e-01	0	0	8	165
Fructose and mannose metabolism	4	6.638320e-01	1.015	0.056	Metabolism	ko00051	Fructose and mannose metabolism	0.2686939	6.638320e-01	0	0	4	71
Thyroid cancer	4	6.638320e-01	1.015	0.056	Human Diseases	ko05216	Thyroid cancer	0.2686939	6.638320e-01	0	0	4	71
Pyrimidine metabolism	4	6.703043e-01	1.015	0.056	Metabolism	ko00240	Pyrimidine metabolism	0.2769795	6.703043e-01	0	0	4	72
Sphingolipid signaling pathway	9	6.703043e-01	2.284	0.047	Environmental Information Processing	ko04071	Sphingolipid signaling pathway	0.2772823	6.703043e-01	0	0	9	191
Mannose type O-glycan biosynthesis	2	6.703043e-01	0.508	0.071	Metabolism	ko00515	Mannose type O-glycan biosynthesis	0.2781535	6.703043e-01	0	0	2	28
Hepatocellular carcinoma	12	6.753333e-01	3.046	0.045	Human Diseases	ko05225	Hepatocellular carcinoma	0.2825374	6.753333e-01	0	0	12	266
Riboflavin metabolism	1	6.760588e-01	0.254	0.111	Metabolism	ko00740	Riboflavin metabolism	0.2881288	6.760588e-01	0	0	1	9
Alzheimer disease	26	6.760588e-01	6.599	0.042	Human Diseases	ko05010	Alzheimer disease	0.2909024	6.760588e-01	0	0	26	623
alpha-Linolenic acid metabolism	2	6.760588e-01	0.508	0.069	Metabolism	ko00592	alpha-Linolenic acid metabolism	0.292039	6.760588e-01	0	0	2	29
Collecting duct acid secretion	2	6.760588e-01	0.508	0.069	Organismal Systems	ko04966	Collecting duct acid secretion	0.292039	6.760588e-01	0	0	2	29
Natural killer cell mediated cytotoxicity	8	7.028647e-01	2.030	0.047	Organismal Systems	ko04650	Natural killer cell mediated cytotoxicity	0.3060091	7.028647e-01	0	0	8	172
Galactose metabolism	3	7.136374e-01	0.761	0.057	Metabolism	ko00052	Galactose metabolism	0.3131266	7.136374e-01	0	0	3	53
Spinocerebellar ataxia	11	7.174650e-01	2.792	0.044	Human Diseases	ko05017	Spinocerebellar ataxia	0.3178686	7.174650e-01	0	0	11	249
Renin-angiotensin system	2	7.174650e-01	0.508	0.065	Organismal Systems	ko04614	Renin-angiotensin system	0.3196868	7.174650e-01	0	0	2	31
Non-small cell lung cancer	6	7.225571e-01	1.523	0.048	Human Diseases	ko05223	Non-small cell lung cancer	0.3244134	7.225571e-01	0	0	6	126
ECM-receptor interaction	7	7.853576e-01	1.777	0.045	Environmental Information Processing	ko04512	ECM-receptor interaction	0.3572185	7.853576e-01	0	0	7	156
FoxO signaling pathway	9	7.853576e-01	2.284	0.043	Environmental Information Processing	ko04068	FoxO signaling pathway	0.3598214	7.853576e-01	0	0	9	207
Linoleic acid metabolism	2	7.853576e-01	0.508	0.059	Metabolism	ko00591	Linoleic acid metabolism	0.3606234	7.853576e-01	0	0	2	34
Hippo signaling pathway - multiple species	3	8.094817e-01	0.761	0.051	Environmental Information Processing	ko04392	Hippo signaling pathway - multiple species	0.3744541	8.094817e-01	0	0	3	59
Melanoma	5	8.126066e-01	1.269	0.046	Human Diseases	ko05218	Melanoma	0.3786636	8.126066e-01	0	0	5	109
Pathways of neurodegeneration - multiple diseases	34	8.344378e-01	8.629	0.039	Human Diseases	ko05022	Pathways of neurodegeneration - multiple diseases	0.3916749	8.344378e-01	0	0	34	868
Metabolism of xenobiotics by cytochrome P450	3	8.348468e-01	0.761	0.049	Metabolism	ko00980	Metabolism of xenobiotics by cytochrome P450	0.3947065	8.348468e-01	0	0	3	61
Folate biosynthesis	2	8.367315e-01	0.508	0.054	Metabolism	ko00790	Folate biosynthesis	0.4006153	8.367315e-01	0	0	2	37
Ovarian steroidogenesis	4	8.367315e-01	1.015	0.046	Organismal Systems	ko04913	Ovarian steroidogenesis	0.4036495	8.367315e-01	0	0	4	87
Colorectal cancer	6	8.367315e-01	1.523	0.043	Human Diseases	ko05210	Colorectal cancer	0.4041356	8.367315e-01	0	0	6	138
Vascular smooth muscle contraction	10	8.382322e-01	2.538	0.041	Organismal Systems	ko04270	Vascular smooth muscle contraction	0.4077116	8.382322e-01	0	0	10	242
Proteoglycans in cancer	15	8.650029e-01	3.807	0.040	Human Diseases	ko05205	Proteoglycans in cancer	0.4256826	8.650029e-01	0	0	15	377
Glycosaminoglycan biosynthesis - heparan sulfate / heparin	2	8.650029e-01	0.508	0.051	Metabolism	ko00534	Glycosaminoglycan biosynthesis - heparan sulfate / heparin	0.4266171	8.650029e-01	0	0	2	39
Selenocompound metabolism	1	9.032657e-01	0.254	0.062	Metabolism	ko00450	Selenocompound metabolism	0.4535953	9.032657e-01	0	0	1	16
African trypanosomiasis	3	9.032657e-01	0.761	0.045	Human Diseases	ko05143	African trypanosomiasis	0.4542531	9.032657e-01	0	0	3	67
Arrhythmogenic right ventricular cardiomyopathy	7	9.032657e-01	1.777	0.041	Human Diseases	ko05412	Arrhythmogenic right ventricular cardiomyopathy	0.4547052	9.032657e-01	0	0	7	172
Ubiquinone and other terpenoid-quinone biosynthesis	1	9.350123e-01	0.254	0.059	Metabolism	ko00130	Ubiquinone and other terpenoid-quinone biosynthesis	0.4738668	9.350123e-01	0	0	1	17
DNA replication	2	9.473839e-01	0.508	0.045	Genetic Information Processing	ko03030	DNA replication	0.4888824	9.473839e-01	0	0	2	44
Huntington disease	20	9.473839e-01	5.076	0.038	Human Diseases	ko05016	Huntington disease	0.4888869	9.473839e-01	0	0	20	527
Autophagy - animal	9	9.473839e-01	2.284	0.039	Cellular Processes	ko04140	Autophagy - animal	0.4921986	9.473839e-01	0	0	9	232
Taurine and hypotaurine metabolism	1	9.473839e-01	0.254	0.056	Metabolism	ko00430	Taurine and hypotaurine metabolism	0.4933881	9.473839e-01	0	0	1	18
SNARE interactions in vesicular transport	2	9.473839e-01	0.508	0.044	Genetic Information Processing	ko04130	SNARE interactions in vesicular transport	0.5008222	9.473839e-01	0	0	2	45
Cellular senescence	10	9.473839e-01	2.538	0.038	Cellular Processes	ko04218	Cellular senescence	0.5026232	9.473839e-01	0	0	10	261
Focal adhesion	13	9.473839e-01	3.299	0.038	Cellular Processes	ko04510	Focal adhesion	0.5026935	9.473839e-01	0	0	13	342
Axon guidance	11	9.578273e-01	2.792	0.038	Organismal Systems	ko04360	Axon guidance	0.5119921	9.578273e-01	0	0	11	290
Rap1 signaling pathway	15	9.578273e-01	3.807	0.038	Environmental Information Processing	ko04015	Rap1 signaling pathway	0.5147507	9.578273e-01	0	0	15	399
Peroxisome	5	9.805225e-01	1.269	0.038	Cellular Processes	ko04146	Peroxisome	0.5302843	9.805225e-01	0	0	5	130
Mitophagy - animal	4	9.805225e-01	1.015	0.039	Cellular Processes	ko04137	Mitophagy - animal	0.5336177	9.805225e-01	0	0	4	103
Glioma	5	9.861582e-01	1.269	0.038	Human Diseases	ko05214	Glioma	0.5439511	9.861582e-01	0	0	5	132
Prion disease	16	9.861582e-01	4.061	0.037	Human Diseases	ko05020	Prion disease	0.5450863	9.861582e-01	0	0	16	434
Antifolate resistance	2	9.861582e-01	0.508	0.041	Human Diseases	ko01523	Antifolate resistance	0.5467476	9.861582e-01	0	0	2	49
Inflammatory mediator regulation of TRP channels	7	9.896012e-01	1.777	0.037	Organismal Systems	ko04750	Inflammatory mediator regulation of TRP channels	0.5546208	9.896012e-01	0	0	7	189
Fat digestion and absorption	2	9.896012e-01	0.508	0.040	Organismal Systems	ko04975	Fat digestion and absorption	0.5577587	9.896012e-01	0	0	2	50
Endocrine resistance	6	9.896012e-01	1.523	0.037	Human Diseases	ko01522	Endocrine resistance	0.5587544	9.896012e-01	0	0	6	162
Glycosaminoglycan biosynthesis - chondroitin sulfate / dermatan sulfate	1	9.938077e-01	0.254	0.045	Metabolism	ko00532	Glycosaminoglycan biosynthesis - chondroitin sulfate / dermatan sulfate	0.5645098	9.938077e-01	0	0	1	22
Complement and coagulation cascades	5	9.987383e-01	1.269	0.037	Organismal Systems	ko04610	Complement and coagulation cascades	0.5707076	9.987383e-01	0	0	5	136
Acute myeloid leukemia	4	9.992837e-01	1.015	0.036	Human Diseases	ko05221	Acute myeloid leukemia	0.5859605	9.992837e-01	0	0	4	110
Biosynthesis of unsaturated fatty acids	2	9.992837e-01	0.508	0.038	Metabolism	ko01040	Biosynthesis of unsaturated fatty acids	0.5896403	9.992837e-01	0	0	2	53
Glycosylphosphatidylinositol (GPI)-anchor biosynthesis	1	9.992837e-01	0.254	0.042	Metabolism	ko00563	Glycosylphosphatidylinositol (GPI)-anchor biosynthesis	0.5962427	9.992837e-01	0	0	1	24
Alanine, aspartate and glutamate metabolism	2	9.992837e-01	0.508	0.037	Metabolism	ko00250	Alanine, aspartate and glutamate metabolism	0.5998815	9.992837e-01	0	0	2	54
Steroid biosynthesis	1	9.992837e-01	0.254	0.038	Metabolism	ko00100	Steroid biosynthesis	0.6256687	9.992837e-01	0	0	1	26
mTOR signaling pathway	8	9.992837e-01	2.030	0.035	Environmental Information Processing	ko04150	mTOR signaling pathway	0.6277175	9.992837e-01	0	0	8	231
Cholesterol metabolism	3	9.992837e-01	0.761	0.034	Organismal Systems	ko04979	Cholesterol metabolism	0.630644	9.992837e-01	0	0	3	87
Chemical carcinogenesis - reactive oxygen species	11	9.992837e-01	2.792	0.035	Human Diseases	ko05208	Chemical carcinogenesis - reactive oxygen species	0.6317351	9.992837e-01	0	0	11	317
Fatty acid biosynthesis	1	9.992837e-01	0.254	0.037	Metabolism	ko00061	Fatty acid biosynthesis	0.6395694	9.992837e-01	0	0	1	27
Amyotrophic lateral sclerosis	21	9.992837e-01	5.330	0.035	Human Diseases	ko05014	Amyotrophic lateral sclerosis	0.6427468	9.992837e-01	0	0	21	601
Ubiquitin mediated proteolysis	7	9.992837e-01	1.777	0.034	Genetic Information Processing	ko04120	Ubiquitin mediated proteolysis	0.6457433	9.992837e-01	0	0	7	206
MAPK signaling pathway	18	9.992837e-01	4.569	0.035	Environmental Information Processing	ko04010	MAPK signaling pathway	0.6491605	9.992837e-01	0	0	18	519
Regulation of lipolysis in adipocytes	4	9.992837e-01	1.015	0.033	Organismal Systems	ko04923	Regulation of lipolysis in adipocytes	0.6734836	9.992837e-01	0	0	4	123
Steroid hormone biosynthesis	2	9.992837e-01	0.508	0.032	Metabolism	ko00140	Steroid hormone biosynthesis	0.6749007	9.992837e-01	0	0	2	62
Butanoate metabolism	1	9.992837e-01	0.254	0.033	Metabolism	ko00650	Butanoate metabolism	0.6782573	9.992837e-01	0	0	1	30
Epithelial cell signaling in Helicobacter pylori infection	5	9.992837e-01	1.269	0.032	Human Diseases	ko05120	Epithelial cell signaling in Helicobacter pylori infection	0.6855294	9.992837e-01	0	0	5	155
Fc epsilon RI signaling pathway	4	9.992837e-01	1.015	0.032	Organismal Systems	ko04664	Fc epsilon RI signaling pathway	0.68575	9.992837e-01	0	0	4	125
Amoebiasis	7	9.992837e-01	1.777	0.032	Human Diseases	ko05146	Amoebiasis	0.6939263	9.992837e-01	0	0	7	216
Breast cancer	7	9.992837e-01	1.777	0.032	Human Diseases	ko05224	Breast cancer	0.6985038	9.992837e-01	0	0	7	217
Pancreatic secretion	6	9.992837e-01	1.523	0.032	Organismal Systems	ko04972	Pancreatic secretion	0.7065658	9.992837e-01	0	0	6	189
Prostate cancer	5	9.992837e-01	1.269	0.031	Human Diseases	ko05215	Prostate cancer	0.7068638	9.992837e-01	0	0	5	159
Notch signaling pathway	3	9.992837e-01	0.761	0.030	Environmental Information Processing	ko04330	Notch signaling pathway	0.7157262	9.992837e-01	0	0	3	99
Fatty acid metabolism	3	9.992837e-01	0.761	0.030	Metabolism	ko01212	Fatty acid metabolism	0.7283276	9.992837e-01	0	0	3	101
Type II diabetes mellitus	3	9.992837e-01	0.761	0.030	Human Diseases	ko04930	Type II diabetes mellitus	0.7283276	9.992837e-01	0	0	3	101
Metabolic pathways	73	9.992837e-01	18.528	0.035	Metabolism	ko01100	Metabolic pathways	0.7336433	9.992837e-01	0	0	73	2089
Bile secretion	5	9.992837e-01	1.269	0.030	Organismal Systems	ko04976	Bile secretion	0.7369367	9.992837e-01	0	0	5	165
Arginine biosynthesis	1	9.992837e-01	0.254	0.028	Metabolism	ko00220	Arginine biosynthesis	0.743646	9.992837e-01	0	0	1	36
Renin secretion	4	9.992837e-01	1.015	0.029	Organismal Systems	ko04924	Renin secretion	0.7473736	9.992837e-01	0	0	4	136
Gastric cancer	8	9.992837e-01	2.030	0.031	Human Diseases	ko05226	Gastric cancer	0.7491806	9.992837e-01	0	0	8	259
Sphingolipid metabolism	2	9.992837e-01	0.508	0.028	Metabolism	ko00600	Sphingolipid metabolism	0.7521623	9.992837e-01	0	0	2	72
Apelin signaling pathway	8	9.992837e-01	2.030	0.030	Environmental Information Processing	ko04371	Apelin signaling pathway	0.7676458	9.992837e-01	0	0	8	264
Choline metabolism in cancer	5	9.992837e-01	1.269	0.029	Human Diseases	ko05231	Choline metabolism in cancer	0.7691078	9.992837e-01	0	0	5	172
Purine metabolism	7	9.992837e-01	1.777	0.030	Metabolism	ko00230	Purine metabolism	0.7694037	9.992837e-01	0	0	7	234
Arginine and proline metabolism	2	9.992837e-01	0.508	0.026	Metabolism	ko00330	Arginine and proline metabolism	0.778353	9.992837e-01	0	0	2	76
Renal cell carcinoma	3	9.992837e-01	0.761	0.027	Human Diseases	ko05211	Renal cell carcinoma	0.7899302	9.992837e-01	0	0	3	112
Carbohydrate digestion and absorption	2	9.992837e-01	0.508	0.026	Organismal Systems	ko04973	Carbohydrate digestion and absorption	0.7905183	9.992837e-01	0	0	2	78
Biosynthesis of amino acids	3	9.992837e-01	0.761	0.026	Metabolism	ko01230	Biosynthesis of amino acids	0.7997919	9.992837e-01	0	0	3	114
Adipocytokine signaling pathway	3	9.992837e-01	0.761	0.026	Organismal Systems	ko04920	Adipocytokine signaling pathway	0.7997919	9.992837e-01	0	0	3	114
Insulin resistance	6	9.992837e-01	1.523	0.028	Human Diseases	ko04931	Insulin resistance	0.8029016	9.992837e-01	0	0	6	212
Glycerolipid metabolism	2	9.992837e-01	0.508	0.025	Metabolism	ko00561	Glycerolipid metabolism	0.8076636	9.992837e-01	0	0	2	81
GnRH signaling pathway	5	9.992837e-01	1.269	0.027	Organismal Systems	ko04912	GnRH signaling pathway	0.8097647	9.992837e-01	0	0	5	182
Aminoacyl-tRNA biosynthesis	1	9.992837e-01	0.254	0.023	Genetic Information Processing	ko00970	Aminoacyl-tRNA biosynthesis	0.8106814	9.992837e-01	0	0	1	44
Base excision repair	1	9.992837e-01	0.254	0.023	Genetic Information Processing	ko03410	Base excision repair	0.8106814	9.992837e-01	0	0	1	44
MicroRNAs in cancer	9	9.992837e-01	2.284	0.029	Human Diseases	ko05206	MicroRNAs in cancer	0.811358	9.992837e-01	0	0	9	308
Olfactory transduction	2	9.992837e-01	0.508	0.024	Organismal Systems	ko04740	Olfactory transduction	0.8235501	9.992837e-01	0	0	2	84
Diabetic cardiomyopathy	9	9.992837e-01	2.284	0.029	Human Diseases	ko05415	Diabetic cardiomyopathy	0.8256062	9.992837e-01	0	0	9	313
Serotonergic synapse	5	9.992837e-01	1.269	0.027	Organismal Systems	ko04726	Serotonergic synapse	0.827853	9.992837e-01	0	0	5	187
Glycine, serine and threonine metabolism	1	9.992837e-01	0.254	0.021	Metabolism	ko00260	Glycine, serine and threonine metabolism	0.8310338	9.992837e-01	0	0	1	47
Longevity regulating pathway	4	9.992837e-01	1.015	0.025	Organismal Systems	ko04211	Longevity regulating pathway	0.8423377	9.992837e-01	0	0	4	158
Autophagy - other	1	9.992837e-01	0.254	0.020	Cellular Processes	ko04136	Autophagy - other	0.8433744	9.992837e-01	0	0	1	49
Vibrio cholerae infection	2	9.992837e-01	0.508	0.022	Human Diseases	ko05110	Vibrio cholerae infection	0.847426	9.992837e-01	0	0	2	89
Nicotinate and nicotinamide metabolism	1	9.992837e-01	0.254	0.020	Metabolism	ko00760	Nicotinate and nicotinamide metabolism	0.8492033	9.992837e-01	0	0	1	50
Drug metabolism - other enzymes	2	9.992837e-01	0.508	0.022	Metabolism	ko00983	Drug metabolism - other enzymes	0.8518346	9.992837e-01	0	0	2	90
Adherens junction	5	9.992837e-01	1.269	0.025	Cellular Processes	ko04520	Adherens junction	0.8627541	9.992837e-01	0	0	5	198
Dopaminergic synapse	7	9.992837e-01	1.777	0.026	Organismal Systems	ko04728	Dopaminergic synapse	0.8659269	9.992837e-01	0	0	7	265
Central carbon metabolism in cancer	3	9.992837e-01	0.761	0.023	Human Diseases	ko05230	Central carbon metabolism in cancer	0.8688863	9.992837e-01	0	0	3	131
Inositol phosphate metabolism	3	9.992837e-01	0.761	0.023	Metabolism	ko00562	Inositol phosphate metabolism	0.8722068	9.992837e-01	0	0	3	132
Protein digestion and absorption	5	9.992837e-01	1.269	0.025	Organismal Systems	ko04974	Protein digestion and absorption	0.8738863	9.992837e-01	0	0	5	202
Drug metabolism - cytochrome P450	1	9.992837e-01	0.254	0.018	Metabolism	ko00982	Drug metabolism - cytochrome P450	0.8752577	9.992837e-01	0	0	1	55
PPAR signaling pathway	3	9.992837e-01	0.761	0.022	Organismal Systems	ko03320	PPAR signaling pathway	0.8786258	9.992837e-01	0	0	3	134
Progesterone-mediated oocyte maturation	3	9.992837e-01	0.761	0.022	Organismal Systems	ko04914	Progesterone-mediated oocyte maturation	0.8786258	9.992837e-01	0	0	3	134
Fatty acid degradation	1	9.992837e-01	0.254	0.018	Metabolism	ko00071	Fatty acid degradation	0.8843752	9.992837e-01	0	0	1	57
Relaxin signaling pathway	5	9.992837e-01	1.269	0.024	Organismal Systems	ko04926	Relaxin signaling pathway	0.8891473	9.992837e-01	0	0	5	208
Insulin signaling pathway	6	9.992837e-01	1.523	0.025	Organismal Systems	ko04910	Insulin signaling pathway	0.8894723	9.992837e-01	0	0	6	242
Parathyroid hormone synthesis, secretion and action	5	9.992837e-01	1.269	0.024	Organismal Systems	ko04928	Parathyroid hormone synthesis, secretion and action	0.8961657	9.992837e-01	0	0	5	211
Endocrine and other factor-regulated calcium reabsorption	2	9.992837e-01	0.508	0.019	Organismal Systems	ko04961	Endocrine and other factor-regulated calcium reabsorption	0.8994652	9.992837e-01	0	0	2	103
cGMP-PKG signaling pathway	9	9.992837e-01	2.284	0.026	Environmental Information Processing	ko04022	cGMP-PKG signaling pathway	0.9033004	9.992837e-01	0	0	9	348
Cysteine and methionine metabolism	1	9.992837e-01	0.254	0.016	Metabolism	ko00270	Cysteine and methionine metabolism	0.9043649	9.992837e-01	0	0	1	62
Valine, leucine and isoleucine degradation	1	9.992837e-01	0.254	0.016	Metabolism	ko00280	Valine, leucine and isoleucine degradation	0.9043649	9.992837e-01	0	0	1	62
RNA degradation	2	9.992837e-01	0.508	0.019	Genetic Information Processing	ko03018	RNA degradation	0.905384	9.992837e-01	0	0	2	105
Ribosome	3	9.992837e-01	0.761	0.021	Genetic Information Processing	ko03010	Ribosome	0.9066112	9.992837e-01	0	0	3	144
B cell receptor signaling pathway	3	9.992837e-01	0.761	0.021	Organismal Systems	ko04662	B cell receptor signaling pathway	0.9090625	9.992837e-01	0	0	3	145
Ferroptosis	1	9.992837e-01	0.254	0.016	Cellular Processes	ko04216	Ferroptosis	0.9113594	9.992837e-01	0	0	1	64
Oocyte meiosis	4	9.992837e-01	1.015	0.022	Cellular Processes	ko04114	Oocyte meiosis	0.9141148	9.992837e-01	0	0	4	184
Morphine addiction	4	9.992837e-01	1.015	0.022	Human Diseases	ko05032	Morphine addiction	0.9141148	9.992837e-01	0	0	4	184
HIF-1 signaling pathway	5	9.992837e-01	1.269	0.023	Environmental Information Processing	ko04066	HIF-1 signaling pathway	0.914965	9.992837e-01	0	0	5	220
Aldosterone-regulated sodium reabsorption	1	9.992837e-01	0.254	0.015	Organismal Systems	ko04960	Aldosterone-regulated sodium reabsorption	0.9178435	9.992837e-01	0	0	1	66
Gastric acid secretion	3	9.992837e-01	0.761	0.020	Organismal Systems	ko04971	Gastric acid secretion	0.9182955	9.992837e-01	0	0	3	149
ErbB signaling pathway	3	9.992837e-01	0.761	0.019	Environmental Information Processing	ko04012	ErbB signaling pathway	0.930552	9.992837e-01	0	0	3	155
Phosphatidylinositol signaling system	3	9.992837e-01	0.761	0.019	Environmental Information Processing	ko04070	Phosphatidylinositol signaling system	0.9360259	9.992837e-01	0	0	3	158
Long-term depression	2	9.992837e-01	0.508	0.017	Organismal Systems	ko04730	Long-term depression	0.9385315	9.992837e-01	0	0	2	119
Calcium signaling pathway	14	9.992837e-01	3.553	0.026	Environmental Information Processing	ko04020	Calcium signaling pathway	0.942203	9.992837e-01	0	0	14	540
cAMP signaling pathway	12	9.992837e-01	3.046	0.025	Environmental Information Processing	ko04024	cAMP signaling pathway	0.9430078	9.992837e-01	0	0	12	476
Retrograde endocannabinoid signaling	6	9.992837e-01	1.523	0.022	Organismal Systems	ko04723	Retrograde endocannabinoid signaling	0.9452234	9.992837e-01	0	0	6	275
Thermogenesis	8	9.992837e-01	2.030	0.023	Organismal Systems	ko04714	Thermogenesis	0.9508698	9.992837e-01	0	0	8	350
Growth hormone synthesis, secretion and action	5	9.992837e-01	1.269	0.020	Organismal Systems	ko04935	Growth hormone synthesis, secretion and action	0.9546343	9.992837e-01	0	0	5	247
Alcoholism	4	9.992837e-01	1.015	0.019	Human Diseases	ko05034	Alcoholism	0.955242	9.992837e-01	0	0	4	210
Oxidative phosphorylation	3	9.992837e-01	0.761	0.017	Metabolism	ko00190	Oxidative phosphorylation	0.9566847	9.992837e-01	0	0	3	172
Cell cycle	3	9.992837e-01	0.761	0.017	Cellular Processes	ko04110	Cell cycle	0.9566847	9.992837e-01	0	0	3	172
Cholinergic synapse	5	9.992837e-01	1.269	0.020	Organismal Systems	ko04725	Cholinergic synapse	0.9567666	9.992837e-01	0	0	5	249
Thyroid hormone synthesis	2	9.992837e-01	0.508	0.015	Organismal Systems	ko04918	Thyroid hormone synthesis	0.9591883	9.992837e-01	0	0	2	132
Hypertrophic cardiomyopathy	5	9.992837e-01	1.269	0.020	Human Diseases	ko05410	Hypertrophic cardiomyopathy	0.9607597	9.992837e-01	0	0	5	253
Hedgehog signaling pathway	1	9.992837e-01	0.254	0.011	Environmental Information Processing	ko04340	Hedgehog signaling pathway	0.9644106	9.992837e-01	0	0	1	88
AMPK signaling pathway	4	9.992837e-01	1.015	0.018	Environmental Information Processing	ko04152	AMPK signaling pathway	0.9645947	9.992837e-01	0	0	4	219
Aldosterone synthesis and secretion	4	9.992837e-01	1.015	0.018	Organismal Systems	ko04925	Aldosterone synthesis and secretion	0.9664106	9.992837e-01	0	0	4	221
Chemical carcinogenesis - receptor activation	7	9.992837e-01	1.777	0.021	Human Diseases	ko05207	Chemical carcinogenesis - receptor activation	0.9673291	9.992837e-01	0	0	7	334
Cardiac muscle contraction	4	9.992837e-01	1.015	0.018	Organismal Systems	ko04260	Cardiac muscle contraction	0.9681397	9.992837e-01	0	0	4	223
Thyroid hormone signaling pathway	5	9.992837e-01	1.269	0.019	Organismal Systems	ko04919	Thyroid hormone signaling pathway	0.9685395	9.992837e-01	0	0	5	262
Lysine degradation	1	9.992837e-01	0.254	0.011	Metabolism	ko00310	Lysine degradation	0.9694382	9.992837e-01	0	0	1	92
Adrenergic signaling in cardiomyocytes	7	9.992837e-01	1.777	0.020	Organismal Systems	ko04261	Adrenergic signaling in cardiomyocytes	0.9744788	9.992837e-01	0	0	7	345
Taste transduction	1	9.992837e-01	0.254	0.010	Organismal Systems	ko04742	Taste transduction	0.9747381	9.992837e-01	0	0	1	97
Mineral absorption	1	9.992837e-01	0.254	0.010	Organismal Systems	ko04978	Mineral absorption	0.9756825	9.992837e-01	0	0	1	98
Salivary secretion	2	9.992837e-01	0.508	0.013	Organismal Systems	ko04970	Salivary secretion	0.977129	9.992837e-01	0	0	2	150
GABAergic synapse	3	9.992837e-01	0.761	0.015	Organismal Systems	ko04727	GABAergic synapse	0.9789402	9.992837e-01	0	0	3	197
Estrogen signaling pathway	3	9.992837e-01	0.761	0.015	Organismal Systems	ko04915	Estrogen signaling pathway	0.9823606	9.992837e-01	0	0	3	203
Glutamatergic synapse	5	9.992837e-01	1.269	0.017	Organismal Systems	ko04724	Glutamatergic synapse	0.9837324	9.992837e-01	0	0	5	288
Melanogenesis	3	9.992837e-01	0.761	0.015	Organismal Systems	ko04916	Melanogenesis	0.9838654	9.992837e-01	0	0	3	206
Glycolysis / Gluconeogenesis	1	9.992837e-01	0.254	0.009	Metabolism	ko00010	Glycolysis / Gluconeogenesis	0.9840121	9.992837e-01	0	0	1	109
Oxytocin signaling pathway	6	9.992837e-01	1.523	0.018	Organismal Systems	ko04921	Oxytocin signaling pathway	0.9842194	9.992837e-01	0	0	6	328
Longevity regulating pathway - multiple species	1	9.992837e-01	0.254	0.009	Organismal Systems	ko04213	Longevity regulating pathway - multiple species	0.9857411	9.992837e-01	0	0	1	112
mRNA surveillance pathway	1	9.992837e-01	0.254	0.009	Genetic Information Processing	ko03015	mRNA surveillance pathway	0.9862749	9.992837e-01	0	0	1	113
Circadian entrainment	4	9.992837e-01	1.015	0.016	Organismal Systems	ko04713	Circadian entrainment	0.9866591	9.992837e-01	0	0	4	255
Dilated cardiomyopathy	5	9.992837e-01	1.269	0.017	Human Diseases	ko05414	Dilated cardiomyopathy	0.9867978	9.992837e-01	0	0	5	296
Wnt signaling pathway	4	9.992837e-01	1.015	0.015	Environmental Information Processing	ko04310	Wnt signaling pathway	0.9902063	9.992837e-01	0	0	4	266
Neutrophil extracellular trap formation	4	9.992837e-01	1.015	0.015	Organismal Systems	ko04613	Neutrophil extracellular trap formation	0.990746	9.992837e-01	0	0	4	268
Glucagon signaling pathway	2	9.992837e-01	0.508	0.010	Organismal Systems	ko04922	Glucagon signaling pathway	0.994324	9.992837e-01	0	0	2	192
Cushing syndrome	4	9.992837e-01	1.015	0.014	Human Diseases	ko04934	Cushing syndrome	0.9949408	9.992837e-01	0	0	4	289
Nucleocytoplasmic transport	1	9.992837e-01	0.254	0.007	Genetic Information Processing	ko03013	Nucleocytoplasmic transport	0.9958024	9.992837e-01	0	0	1	144
Cortisol synthesis and secretion	1	9.992837e-01	0.254	0.007	Organismal Systems	ko04927	Cortisol synthesis and secretion	0.9961117	9.992837e-01	0	0	1	146
GnRH secretion	1	9.992837e-01	0.254	0.007	Organismal Systems	ko04929	GnRH secretion	0.9965336	9.992837e-01	0	0	1	149
Gap junction	1	9.992837e-01	0.254	0.007	Cellular Processes	ko04540	Gap junction	0.997026	9.992837e-01	0	0	1	153
Insulin secretion	2	9.992837e-01	0.508	0.009	Organismal Systems	ko04911	Insulin secretion	0.997315	9.992837e-01	0	0	2	214
Long-term potentiation	1	9.992837e-01	0.254	0.006	Organismal Systems	ko04720	Long-term potentiation	0.9977257	9.992837e-01	0	0	1	160
Carbon metabolism	1	9.992837e-01	0.254	0.006	Metabolism	ko01200	Carbon metabolism	0.9979728	9.992837e-01	0	0	1	163
Synaptic vesicle cycle	1	9.992837e-01	0.254	0.006	Organismal Systems	ko04721	Synaptic vesicle cycle	0.9981225	9.992837e-01	0	0	1	165
Neuroactive ligand-receptor interaction	12	9.992837e-01	3.046	0.018	Environmental Information Processing	ko04080	Neuroactive ligand-receptor interaction	0.9992837	9.992837e-01	0	0	12	685
