# Supplementary material for: Exploitation of Key Regulatory Modules and Genes for High-Salt Adaptation in Schizothoracine by Weighted Gene Co-Expression Network Analysis
Source: Animals (Basel). 2024 Dec 29;15(1):56. doi: 10.3390/ani15010056 (PMC11718949; doi:10.3390/ani15010056)
Supplement: Supplementary file 1 [file animals-15-00056-s001.zip › Suppl. Figures and Tables/Tables/Table S21.GP-Kidney-KEGG.xls]

id	num	qvalue	per	ratio	class	ID	Descrption	Pvalue	Qvalue	Up	Down	fg_num	bg_num
Metabolic pathways	60	0.001550193	33.708	0.029	Metabolism	ko01100	Metabolic pathways	5.962279e-06	0.001550193	0	0	60	2089
Acute myeloid leukemia	10	0.001924133	5.618	0.091	Human Diseases	ko05221	Acute myeloid leukemia	1.480102e-05	0.001924133	0	0	10	110
Transcriptional misregulation in cancer	17	0.001953415	9.551	0.054	Human Diseases	ko05202	Transcriptional misregulation in cancer	2.25394e-05	0.001953415	0	0	17	317
Staphylococcus aureus infection	11	0.002223406	6.180	0.073	Human Diseases	ko05150	Staphylococcus aureus infection	4.204444e-05	0.002223406	0	0	11	150
Neutrophil extracellular trap formation	15	0.002223406	8.427	0.056	Organismal Systems	ko04613	Neutrophil extracellular trap formation	4.275781e-05	0.002223406	0	0	15	268
Cysteine and methionine metabolism	7	0.002979031	3.933	0.113	Metabolism	ko00270	Cysteine and methionine metabolism	7.396953e-05	0.002979031	0	0	7	62
Hematopoietic cell lineage	11	0.002979031	6.180	0.068	Organismal Systems	ko04640	Hematopoietic cell lineage	8.020468e-05	0.002979031	0	0	11	161
Amoebiasis	12	0.008838359	6.742	0.056	Human Diseases	ko05146	Amoebiasis	0.0002719495	0.008838359	0	0	12	216
Leukocyte transendothelial migration	12	0.010950336	6.742	0.054	Organismal Systems	ko04670	Leukocyte transendothelial migration	0.0003790501	0.010950336	0	0	12	224
Leishmaniasis	10	0.012185628	5.618	0.060	Human Diseases	ko05140	Leishmaniasis	0.000468678	0.012185628	0	0	10	166
Complement and coagulation cascades	8	0.047445864	4.494	0.059	Organismal Systems	ko04610	Complement and coagulation cascades	0.002007325	0.047445864	0	0	8	136
Phagosome	12	0.060001760	6.742	0.043	Cellular Processes	ko04145	Phagosome	0.002769312	0.060001760	0	0	12	282
Drug metabolism - other enzymes	6	0.078752720	3.371	0.067	Metabolism	ko00983	Drug metabolism - other enzymes	0.003937636	0.078752720	0	0	6	90
Regulation of actin cytoskeleton	13	0.097838111	7.303	0.038	Cellular Processes	ko04810	Regulation of actin cytoskeleton	0.005268206	0.097838111	0	0	13	345
Pantothenate and CoA biosynthesis	3	0.108467824	1.685	0.130	Metabolism	ko00770	Pantothenate and CoA biosynthesis	0.006380098	0.108467824	0	0	3	23
Legionellosis	7	0.108467824	3.933	0.053	Human Diseases	ko05134	Legionellosis	0.006674943	0.108467824	0	0	7	132
Bacterial invasion of epithelial cells	7	0.110594441	3.933	0.052	Human Diseases	ko05100	Bacterial invasion of epithelial cells	0.007231175	0.110594441	0	0	7	134
Pentose phosphate pathway	4	0.162714760	2.247	0.075	Metabolism	ko00030	Pentose phosphate pathway	0.01173916	0.162714760	0	0	4	53
Biosynthesis of amino acids	6	0.162714760	3.371	0.053	Metabolism	ko01230	Biosynthesis of amino acids	0.01216316	0.162714760	0	0	6	114
Alanine, aspartate and glutamate metabolism	4	0.162714760	2.247	0.074	Metabolism	ko00250	Alanine, aspartate and glutamate metabolism	0.01251652	0.162714760	0	0	4	54
Glutathione metabolism	5	0.163769914	2.809	0.060	Metabolism	ko00480	Glutathione metabolism	0.01322757	0.163769914	0	0	5	84
Viral protein interaction with cytokine and cytokine receptor	6	0.202747882	3.371	0.049	Environmental Information Processing	ko04061	Viral protein interaction with cytokine and cytokine receptor	0.01715559	0.202747882	0	0	6	123
Lysosome	8	0.211173017	4.494	0.040	Cellular Processes	ko04142	Lysosome	0.01868069	0.211173017	0	0	8	199
beta-Alanine metabolism	3	0.217039160	1.685	0.086	Metabolism	ko00410	beta-Alanine metabolism	0.02037521	0.217039160	0	0	3	35
Synaptic vesicle cycle	7	0.217039160	3.933	0.042	Organismal Systems	ko04721	Synaptic vesicle cycle	0.02086915	0.217039160	0	0	7	165
Pertussis	6	0.241843500	3.371	0.045	Human Diseases	ko05133	Pertussis	0.02418435	0.241843500	0	0	6	133
Selenocompound metabolism	2	0.275929911	1.124	0.125	Metabolism	ko00450	Selenocompound metabolism	0.02865426	0.275929911	0	0	2	16
Pyrimidine metabolism	4	0.291437033	2.247	0.056	Metabolism	ko00240	Pyrimidine metabolism	0.03235617	0.291437033	0	0	4	72
Caffeine metabolism	1	0.291437033	0.562	0.500	Metabolism	ko00232	Caffeine metabolism	0.0331927	0.291437033	0	0	1	2
Intestinal immune network for IgA production	5	0.291437033	2.809	0.047	Organismal Systems	ko04672	Intestinal immune network for IgA production	0.03362735	0.291437033	0	0	5	107
Small cell lung cancer	6	0.308522933	3.371	0.041	Human Diseases	ko05222	Small cell lung cancer	0.03797619	0.308522933	0	0	6	148
Arginine and proline metabolism	4	0.308522933	2.247	0.053	Metabolism	ko00330	Arginine and proline metabolism	0.03835448	0.308522933	0	0	4	76
SNARE interactions in vesicular transport	3	0.308522933	1.685	0.067	Genetic Information Processing	ko04130	SNARE interactions in vesicular transport	0.03915868	0.308522933	0	0	3	45
Autophagy - animal	8	0.315028618	4.494	0.034	Cellular Processes	ko04140	Autophagy - animal	0.04119605	0.315028618	0	0	8	232
Tuberculosis	10	0.344560600	5.618	0.031	Human Diseases	ko05152	Tuberculosis	0.04728626	0.344560600	0	0	10	326
Fc gamma R-mediated phagocytosis	7	0.344560600	3.933	0.035	Organismal Systems	ko04666	Fc gamma R-mediated phagocytosis	0.04869474	0.344560600	0	0	7	198
Nicotinate and nicotinamide metabolism	3	0.344560600	1.685	0.060	Metabolism	ko00760	Nicotinate and nicotinamide metabolism	0.05094523	0.344560600	0	0	3	50
Histidine metabolism	2	0.344560600	1.124	0.091	Metabolism	ko00340	Histidine metabolism	0.05168409	0.344560600	0	0	2	22
Thiamine metabolism	2	0.344560600	1.124	0.091	Metabolism	ko00730	Thiamine metabolism	0.05168409	0.344560600	0	0	2	22
Protein digestion and absorption	7	0.345573540	3.933	0.035	Organismal Systems	ko04974	Protein digestion and absorption	0.05316516	0.345573540	0	0	7	202
Bile secretion	6	0.372408654	3.371	0.036	Organismal Systems	ko04976	Bile secretion	0.05872598	0.372408654	0	0	6	165
Relaxin signaling pathway	7	0.373539895	3.933	0.034	Organismal Systems	ko04926	Relaxin signaling pathway	0.06034106	0.373539895	0	0	7	208
Parathyroid hormone synthesis, secretion and action	7	0.387837828	3.933	0.033	Organismal Systems	ko04928	Parathyroid hormone synthesis, secretion and action	0.06414241	0.387837828	0	0	7	211
Glycosaminoglycan biosynthesis - keratan sulfate	2	0.411567768	1.124	0.077	Metabolism	ko00533	Glycosaminoglycan biosynthesis - keratan sulfate	0.06964993	0.411567768	0	0	2	26
Mineral absorption	4	0.473133267	2.247	0.041	Organismal Systems	ko04978	Mineral absorption	0.08188845	0.473133267	0	0	4	98
Vitamin digestion and absorption	2	0.476232957	1.124	0.069	Organismal Systems	ko04977	Vitamin digestion and absorption	0.0842566	0.476232957	0	0	2	29
Coronavirus disease - COVID-19	9	0.510107704	5.056	0.028	Human Diseases	ko05171	Coronavirus disease - COVID-19	0.09411467	0.510107704	0	0	9	324
Endocrine and other factor-regulated calcium reabsorption	4	0.510107704	2.247	0.039	Organismal Systems	ko04961	Endocrine and other factor-regulated calcium reabsorption	0.09417373	0.510107704	0	0	4	103
Endocytosis	11	0.511625608	6.180	0.026	Cellular Processes	ko04144	Endocytosis	0.09686167	0.511625608	0	0	11	422
Aldosterone-regulated sodium reabsorption	3	0.511625608	1.685	0.045	Organismal Systems	ko04960	Aldosterone-regulated sodium reabsorption	0.09838954	0.511625608	0	0	3	66
Salivary secretion	5	0.545867451	2.809	0.033	Organismal Systems	ko04970	Salivary secretion	0.107074	0.545867451	0	0	5	150
IL-17 signaling pathway	4	0.579065158	2.247	0.035	Organismal Systems	ko04657	IL-17 signaling pathway	0.1211582	0.579065158	0	0	4	113
Fluid shear stress and atherosclerosis	6	0.579065158	3.371	0.030	Human Diseases	ko05418	Fluid shear stress and atherosclerosis	0.1212464	0.579065158	0	0	6	201
Arginine biosynthesis	2	0.579065158	1.124	0.056	Metabolism	ko00220	Arginine biosynthesis	0.121363	0.579065158	0	0	2	36
Osteoclast differentiation	5	0.579065158	2.809	0.032	Organismal Systems	ko04380	Osteoclast differentiation	0.1257503	0.579065158	0	0	5	158
Mucin type O-glycan biosynthesis	2	0.579065158	1.124	0.054	Metabolism	ko00512	Mucin type O-glycan biosynthesis	0.1269489	0.579065158	0	0	2	37
Folate biosynthesis	2	0.579065158	1.124	0.054	Metabolism	ko00790	Folate biosynthesis	0.1269489	0.579065158	0	0	2	37
Glyoxylate and dicarboxylate metabolism	2	0.594389586	1.124	0.053	Metabolism	ko00630	Glyoxylate and dicarboxylate metabolism	0.1325946	0.594389586	0	0	2	38
Carbon metabolism	5	0.608741966	2.809	0.031	Metabolism	ko01200	Carbon metabolism	0.1381376	0.608741966	0	0	5	163
Human cytomegalovirus infection	9	0.634939067	5.056	0.025	Human Diseases	ko05163	Human cytomegalovirus infection	0.1465244	0.634939067	0	0	9	358
D-Amino acid metabolism	1	0.662188885	0.562	0.100	Metabolism	ko00470	D-Amino acid metabolism	0.1553597	0.662188885	0	0	1	10
AGE-RAGE signaling pathway in diabetic complications	5	0.712585774	2.809	0.029	Human Diseases	ko04933	AGE-RAGE signaling pathway in diabetic complications	0.1699243	0.712585774	0	0	5	175
Cell adhesion molecules	9	0.716251714	5.056	0.024	Environmental Information Processing	ko04514	Cell adhesion molecules	0.1735533	0.716251714	0	0	9	373
Glycine, serine and threonine metabolism	2	0.753783469	1.124	0.043	Metabolism	ko00260	Glycine, serine and threonine metabolism	0.1855467	0.753783469	0	0	2	47
Autophagy - other	2	0.790813600	1.124	0.041	Cellular Processes	ko04136	Autophagy - other	0.1977034	0.790813600	0	0	2	49
Pancreatic secretion	5	0.828107485	2.809	0.026	Organismal Systems	ko04972	Pancreatic secretion	0.2102119	0.828107485	0	0	5	189
PI3K-Akt signaling pathway	12	0.854482200	6.742	0.022	Environmental Information Processing	ko04151	PI3K-Akt signaling pathway	0.222986	0.854482200	0	0	12	557
B cell receptor signaling pathway	4	0.854482200	2.247	0.028	Organismal Systems	ko04662	B cell receptor signaling pathway	0.2249773	0.854482200	0	0	4	145
Rheumatoid arthritis	4	0.854482200	2.247	0.027	Human Diseases	ko05323	Rheumatoid arthritis	0.228546	0.854482200	0	0	4	146
Cytokine-cytokine receptor interaction	7	0.854482200	3.933	0.024	Environmental Information Processing	ko04060	Cytokine-cytokine receptor interaction	0.2300529	0.854482200	0	0	7	297
Gastric acid secretion	4	0.868129108	2.247	0.027	Organismal Systems	ko04971	Gastric acid secretion	0.2393368	0.868129108	0	0	4	149
Fatty acid degradation	2	0.868129108	1.124	0.035	Metabolism	ko00071	Fatty acid degradation	0.2470829	0.868129108	0	0	2	57
N-Glycan biosynthesis	2	0.868129108	1.124	0.035	Metabolism	ko00510	N-Glycan biosynthesis	0.2470829	0.868129108	0	0	2	57
Other types of O-glycan biosynthesis	2	0.868129108	1.124	0.035	Metabolism	ko00514	Other types of O-glycan biosynthesis	0.2470829	0.868129108	0	0	2	57
Asthma	2	0.871481157	1.124	0.034	Human Diseases	ko05310	Asthma	0.2595271	0.871481157	0	0	2	59
Taurine and hypotaurine metabolism	1	0.871481157	0.562	0.056	Metabolism	ko00430	Taurine and hypotaurine metabolism	0.2621652	0.871481157	0	0	1	18
ECM-receptor interaction	4	0.871481157	2.247	0.026	Environmental Information Processing	ko04512	ECM-receptor interaction	0.2649509	0.871481157	0	0	4	156
Pyruvate metabolism	2	0.871481157	1.124	0.033	Metabolism	ko00620	Pyruvate metabolism	0.2719791	0.871481157	0	0	2	61
Primary immunodeficiency	2	0.871481157	1.124	0.033	Human Diseases	ko05340	Primary immunodeficiency	0.2719791	0.871481157	0	0	2	61
Phosphatidylinositol signaling system	4	0.871481157	2.247	0.025	Environmental Information Processing	ko04070	Phosphatidylinositol signaling system	0.2723649	0.871481157	0	0	4	158
Glycolysis / Gluconeogenesis	3	0.871481157	1.685	0.028	Metabolism	ko00010	Glycolysis / Gluconeogenesis	0.2751843	0.871481157	0	0	3	109
Prostate cancer	4	0.871481157	2.247	0.025	Human Diseases	ko05215	Prostate cancer	0.2760857	0.871481157	0	0	4	159
Bladder cancer	2	0.871481157	1.124	0.032	Human Diseases	ko05219	Bladder cancer	0.2782036	0.871481157	0	0	2	62
Glycosphingolipid biosynthesis - ganglio series	1	0.877277012	0.562	0.050	Metabolism	ko00604	Glycosphingolipid biosynthesis - ganglio series	0.2866971	0.877277012	0	0	1	20
Yersinia infection	6	0.877277012	3.371	0.023	Human Diseases	ko05135	Yersinia infection	0.2868021	0.877277012	0	0	6	266
Amino sugar and nucleotide sugar metabolism	2	0.892538759	1.124	0.031	Metabolism	ko00520	Amino sugar and nucleotide sugar metabolism	0.2968511	0.892538759	0	0	2	65
2-Oxocarboxylic acid metabolism	1	0.892538759	0.562	0.048	Metabolism	ko01210	2-Oxocarboxylic acid metabolism	0.2986572	0.892538759	0	0	1	21
Antigen processing and presentation	3	0.894059636	1.685	0.026	Organismal Systems	ko04612	Antigen processing and presentation	0.3026048	0.894059636	0	0	3	115
African trypanosomiasis	2	0.903413820	1.124	0.030	Human Diseases	ko05143	African trypanosomiasis	0.3092455	0.903413820	0	0	2	67
Primary bile acid biosynthesis	1	0.919949429	0.562	0.043	Metabolism	ko00120	Primary bile acid biosynthesis	0.3219823	0.919949429	0	0	1	23
Glycosaminoglycan degradation	1	0.919949429	0.562	0.043	Metabolism	ko00531	Glycosaminoglycan degradation	0.3219823	0.919949429	0	0	1	23
Fructose and mannose metabolism	2	0.933465419	1.124	0.028	Metabolism	ko00051	Fructose and mannose metabolism	0.3338934	0.933465419	0	0	2	71
Ether lipid metabolism	2	0.933465419	1.124	0.028	Metabolism	ko00565	Ether lipid metabolism	0.3338934	0.933465419	0	0	2	71
Sphingolipid metabolism	2	0.939381051	1.124	0.028	Metabolism	ko00600	Sphingolipid metabolism	0.3400185	0.939381051	0	0	2	72
Fc epsilon RI signaling pathway	3	0.939381051	1.685	0.024	Organismal Systems	ko04664	Fc epsilon RI signaling pathway	0.348518	0.939381051	0	0	3	125
Rap1 signaling pathway	8	0.939381051	4.494	0.020	Environmental Information Processing	ko04015	Rap1 signaling pathway	0.3519538	0.939381051	0	0	8	399
RIG-I-like receptor signaling pathway	2	0.939381051	1.124	0.027	Organismal Systems	ko04622	RIG-I-like receptor signaling pathway	0.3522157	0.939381051	0	0	2	74
Purine metabolism	5	0.939381051	2.809	0.021	Metabolism	ko00230	Purine metabolism	0.3544103	0.939381051	0	0	5	234
Axon guidance	6	0.939381051	3.371	0.021	Organismal Systems	ko04360	Axon guidance	0.3576874	0.939381051	0	0	6	290
JAK-STAT signaling pathway	4	0.944268000	2.247	0.022	Environmental Information Processing	ko04630	JAK-STAT signaling pathway	0.36318	0.944268000	0	0	4	182
Carbohydrate digestion and absorption	2	0.955877250	1.124	0.026	Organismal Systems	ko04973	Carbohydrate digestion and absorption	0.3763688	0.955877250	0	0	2	78
Chemokine signaling pathway	6	0.955877250	3.371	0.020	Organismal Systems	ko04062	Chemokine signaling pathway	0.378683	0.955877250	0	0	6	297
Inositol phosphate metabolism	3	0.955877250	1.685	0.023	Metabolism	ko00562	Inositol phosphate metabolism	0.3805172	0.955877250	0	0	3	132
Ribosome biogenesis in eukaryotes	2	0.955877250	1.124	0.025	Genetic Information Processing	ko03008	Ribosome biogenesis in eukaryotes	0.3823509	0.955877250	0	0	2	79
Glycerolipid metabolism	2	0.974929047	1.124	0.025	Metabolism	ko00561	Glycerolipid metabolism	0.3942413	0.974929047	0	0	2	81
Butanoate metabolism	1	0.974929047	0.562	0.033	Metabolism	ko00650	Butanoate metabolism	0.397709	0.974929047	0	0	1	30
Glucagon signaling pathway	4	0.974929047	2.247	0.021	Organismal Systems	ko04922	Glucagon signaling pathway	0.4012208	0.974929047	0	0	4	192
Renin-angiotensin system	1	0.981782148	0.562	0.032	Organismal Systems	ko04614	Renin-angiotensin system	0.4078172	0.981782148	0	0	1	31
Maturity onset diabetes of the young	1	0.996483872	0.562	0.031	Human Diseases	ko04950	Maturity onset diabetes of the young	0.4177567	0.996483872	0	0	1	32
Diabetic cardiomyopathy	6	0.999999800	3.371	0.019	Human Diseases	ko05415	Diabetic cardiomyopathy	0.4266897	0.999999800	0	0	6	313
Systemic lupus erythematosus	3	0.999999800	1.685	0.021	Human Diseases	ko05322	Systemic lupus erythematosus	0.4300491	0.999999800	0	0	3	143
ABC transporters	2	0.999999800	1.124	0.023	Environmental Information Processing	ko02010	ABC transporters	0.4349994	0.999999800	0	0	2	88
Estrogen signaling pathway	4	0.999999800	2.247	0.020	Organismal Systems	ko04915	Estrogen signaling pathway	0.4425976	0.999999800	0	0	4	203
Lysine degradation	2	0.999999800	1.124	0.022	Metabolism	ko00310	Lysine degradation	0.4576255	0.999999800	0	0	2	92
TNF signaling pathway	3	0.999999800	1.685	0.020	Environmental Information Processing	ko04668	TNF signaling pathway	0.4608435	0.999999800	0	0	3	150
Influenza A	4	0.999999800	2.247	0.019	Human Diseases	ko05164	Influenza A	0.4648242	0.999999800	0	0	4	209
Propanoate metabolism	1	0.999999800	0.562	0.027	Metabolism	ko00640	Propanoate metabolism	0.4650201	0.999999800	0	0	1	37
Allograft rejection	2	0.999999800	1.124	0.021	Human Diseases	ko05330	Allograft rejection	0.4742504	0.999999800	0	0	2	95
Prolactin signaling pathway	2	0.999999800	1.124	0.020	Organismal Systems	ko04917	Prolactin signaling pathway	0.4905663	0.999999800	0	0	2	98
Autoimmune thyroid disease	2	0.999999800	1.124	0.020	Human Diseases	ko05320	Autoimmune thyroid disease	0.4959344	0.999999800	0	0	2	99
Ascorbate and aldarate metabolism	1	0.999999800	0.562	0.024	Metabolism	ko00053	Ascorbate and aldarate metabolism	0.5084666	0.999999800	0	0	1	42
Glycosphingolipid biosynthesis - lacto and neolacto series	1	0.999999800	0.562	0.024	Metabolism	ko00601	Glycosphingolipid biosynthesis - lacto and neolacto series	0.5084666	0.999999800	0	0	1	42
Hepatitis C	4	0.999999800	2.247	0.018	Human Diseases	ko05160	Hepatitis C	0.5153825	0.999999800	0	0	4	223
Starch and sucrose metabolism	1	0.999999800	0.562	0.023	Metabolism	ko00500	Starch and sucrose metabolism	0.5167254	0.999999800	0	0	1	43
Alcoholic liver disease	4	0.999999800	2.247	0.018	Human Diseases	ko04936	Alcoholic liver disease	0.5189125	0.999999800	0	0	4	224
Glycerophospholipid metabolism	3	0.999999800	1.685	0.018	Metabolism	ko00564	Glycerophospholipid metabolism	0.5242535	0.999999800	0	0	3	165
Pathways in cancer	14	0.999999800	7.865	0.017	Human Diseases	ko05200	Pathways in cancer	0.5453556	0.999999800	0	0	14	839
Melanoma	2	0.999999800	1.124	0.018	Human Diseases	ko05218	Melanoma	0.5476022	0.999999800	0	0	2	109
Tight junction	5	0.999999800	2.809	0.017	Cellular Processes	ko04530	Tight junction	0.549071	0.999999800	0	0	5	294
Natural killer cell mediated cytotoxicity	3	0.999999800	1.685	0.017	Organismal Systems	ko04650	Natural killer cell mediated cytotoxicity	0.5524305	0.999999800	0	0	3	172
Choline metabolism in cancer	3	0.999999800	1.685	0.017	Human Diseases	ko05231	Choline metabolism in cancer	0.5524305	0.999999800	0	0	3	172
Apoptosis	4	0.999999800	2.247	0.017	Cellular Processes	ko04210	Apoptosis	0.5535319	0.999999800	0	0	4	234
Chronic myeloid leukemia	2	0.999999800	1.124	0.018	Human Diseases	ko05220	Chronic myeloid leukemia	0.5574849	0.999999800	0	0	2	111
Antifolate resistance	1	0.999999800	0.562	0.020	Human Diseases	ko01523	Antifolate resistance	0.5634587	0.999999800	0	0	1	49
Pancreatic cancer	2	0.999999800	1.124	0.018	Human Diseases	ko05212	Pancreatic cancer	0.5672143	0.999999800	0	0	2	113
Pathogenic Escherichia coli infection	6	0.999999800	3.371	0.016	Human Diseases	ko05130	Pathogenic Escherichia coli infection	0.5787961	0.999999800	0	0	6	366
Various types of N-glycan biosynthesis	1	0.999999800	0.562	0.019	Metabolism	ko00513	Various types of N-glycan biosynthesis	0.5851114	0.999999800	0	0	1	52
Hepatitis B	4	0.999999800	2.247	0.016	Human Diseases	ko05161	Hepatitis B	0.5900557	0.999999800	0	0	4	245
Non-alcoholic fatty liver disease	4	0.999999800	2.247	0.016	Human Diseases	ko04932	Non-alcoholic fatty liver disease	0.5932894	0.999999800	0	0	4	246
Epstein-Barr virus infection	5	0.999999800	2.809	0.016	Human Diseases	ko05169	Epstein-Barr virus infection	0.5964985	0.999999800	0	0	5	310
Cholinergic synapse	4	0.999999800	2.247	0.016	Organismal Systems	ko04725	Cholinergic synapse	0.6029009	0.999999800	0	0	4	249
Porphyrin metabolism	1	0.999999800	0.562	0.018	Metabolism	ko00860	Porphyrin metabolism	0.6056958	0.999999800	0	0	1	55
Cytosolic DNA-sensing pathway	1	0.999999800	0.562	0.018	Organismal Systems	ko04623	Cytosolic DNA-sensing pathway	0.6056958	0.999999800	0	0	1	55
Regulation of lipolysis in adipocytes	2	0.999999800	1.124	0.016	Organismal Systems	ko04923	Regulation of lipolysis in adipocytes	0.6135435	0.999999800	0	0	2	123
Viral carcinogenesis	5	0.999999800	2.809	0.016	Human Diseases	ko05203	Viral carcinogenesis	0.6135617	0.999999800	0	0	5	316
Toll-like receptor signaling pathway	2	0.999999800	1.124	0.016	Organismal Systems	ko04620	Toll-like receptor signaling pathway	0.6179634	0.999999800	0	0	2	124
Lipid and atherosclerosis	5	0.999999800	2.809	0.016	Human Diseases	ko05417	Lipid and atherosclerosis	0.6191565	0.999999800	0	0	5	318
Sphingolipid signaling pathway	3	0.999999800	1.685	0.016	Environmental Information Processing	ko04071	Sphingolipid signaling pathway	0.6237287	0.999999800	0	0	3	191
Non-small cell lung cancer	2	0.999999800	1.124	0.016	Human Diseases	ko05223	Non-small cell lung cancer	0.6266873	0.999999800	0	0	2	126
NF-kappa B signaling pathway	3	0.999999800	1.685	0.016	Environmental Information Processing	ko04064	NF-kappa B signaling pathway	0.6272606	0.999999800	0	0	3	192
Tryptophan metabolism	1	0.999999800	0.562	0.017	Metabolism	ko00380	Tryptophan metabolism	0.6315703	0.999999800	0	0	1	59
Proximal tubule bicarbonate reclamation	1	0.999999800	0.562	0.017	Organismal Systems	ko04964	Proximal tubule bicarbonate reclamation	0.6315703	0.999999800	0	0	1	59
Measles	3	0.999999800	1.685	0.015	Human Diseases	ko05162	Measles	0.6377203	0.999999800	0	0	3	195
Cellular senescence	4	0.999999800	2.247	0.015	Cellular Processes	ko04218	Cellular senescence	0.6399594	0.999999800	0	0	4	261
Central carbon metabolism in cancer	2	0.999999800	1.124	0.015	Human Diseases	ko05230	Central carbon metabolism in cancer	0.6478233	0.999999800	0	0	2	131
Steroid hormone biosynthesis	1	0.999999800	0.562	0.016	Metabolism	ko00140	Steroid hormone biosynthesis	0.6498616	0.999999800	0	0	1	62
Valine, leucine and isoleucine degradation	1	0.999999800	0.562	0.016	Metabolism	ko00280	Valine, leucine and isoleucine degradation	0.6498616	0.999999800	0	0	1	62
Thyroid hormone synthesis	2	0.999999800	1.124	0.015	Organismal Systems	ko04918	Thyroid hormone synthesis	0.6519357	0.999999800	0	0	2	132
Glioma	2	0.999999800	1.124	0.015	Human Diseases	ko05214	Glioma	0.6519357	0.999999800	0	0	2	132
PPAR signaling pathway	2	0.999999800	1.124	0.015	Organismal Systems	ko03320	PPAR signaling pathway	0.6600465	0.999999800	0	0	2	134
Ferroptosis	1	0.999999800	0.562	0.016	Cellular Processes	ko04216	Ferroptosis	0.6615512	0.999999800	0	0	1	64
Renin secretion	2	0.999999800	1.124	0.015	Organismal Systems	ko04924	Renin secretion	0.6680061	0.999999800	0	0	2	136
Ubiquitin mediated proteolysis	3	0.999999800	1.685	0.015	Genetic Information Processing	ko04120	Ubiquitin mediated proteolysis	0.6743143	0.999999800	0	0	3	206
NOD-like receptor signaling pathway	3	0.999999800	1.685	0.014	Organismal Systems	ko04621	NOD-like receptor signaling pathway	0.6775035	0.999999800	0	0	3	207
Focal adhesion	5	0.999999800	2.809	0.015	Cellular Processes	ko04510	Focal adhesion	0.6824763	0.999999800	0	0	5	342
Insulin resistance	3	0.999999800	1.685	0.014	Human Diseases	ko04931	Insulin resistance	0.693106	0.999999800	0	0	3	212
EGFR tyrosine kinase inhibitor resistance	2	0.999999800	1.124	0.014	Human Diseases	ko01521	EGFR tyrosine kinase inhibitor resistance	0.7019831	0.999999800	0	0	2	145
Shigellosis	6	0.999999800	3.371	0.014	Human Diseases	ko05131	Shigellosis	0.7037937	0.999999800	0	0	6	417
AMPK signaling pathway	3	0.999999800	1.685	0.014	Environmental Information Processing	ko04152	AMPK signaling pathway	0.713992	0.999999800	0	0	3	219
GnRH secretion	2	0.999999800	1.124	0.013	Organismal Systems	ko04929	GnRH secretion	0.7161382	0.999999800	0	0	2	149
Platelet activation	3	0.999999800	1.685	0.013	Organismal Systems	ko04611	Platelet activation	0.7254296	0.999999800	0	0	3	223
C-type lectin receptor signaling pathway	2	0.999999800	1.124	0.013	Organismal Systems	ko04625	C-type lectin receptor signaling pathway	0.7330384	0.999999800	0	0	2	154
mTOR signaling pathway	3	0.999999800	1.685	0.013	Environmental Information Processing	ko04150	mTOR signaling pathway	0.7472364	0.999999800	0	0	3	231
Human papillomavirus infection	7	0.999999800	3.933	0.014	Human Diseases	ko05165	Human papillomavirus infection	0.7581469	0.999999800	0	0	7	511
Endocrine resistance	2	0.999999800	1.124	0.012	Human Diseases	ko01522	Endocrine resistance	0.7583062	0.999999800	0	0	2	162
Proteoglycans in cancer	5	0.999999800	2.809	0.013	Human Diseases	ko05205	Proteoglycans in cancer	0.7615418	0.999999800	0	0	5	377
MicroRNAs in cancer	4	0.999999800	2.247	0.013	Human Diseases	ko05206	MicroRNAs in cancer	0.7625486	0.999999800	0	0	4	308
Vascular smooth muscle contraction	3	0.999999800	1.685	0.012	Organismal Systems	ko04270	Vascular smooth muscle contraction	0.7749517	0.999999800	0	0	3	242
Insulin signaling pathway	3	0.999999800	1.685	0.012	Organismal Systems	ko04910	Insulin signaling pathway	0.7749517	0.999999800	0	0	3	242
Viral myocarditis	2	0.999999800	1.124	0.012	Human Diseases	ko05416	Viral myocarditis	0.7842495	0.999999800	0	0	2	171
Growth hormone synthesis, secretion and action	3	0.999999800	1.685	0.012	Organismal Systems	ko04935	Growth hormone synthesis, secretion and action	0.786708	0.999999800	0	0	3	247
Platinum drug resistance	1	0.999999800	0.562	0.011	Human Diseases	ko01524	Platinum drug resistance	0.789747	0.999999800	0	0	1	92
Kaposi sarcoma-associated herpesvirus infection	4	0.999999800	2.247	0.012	Human Diseases	ko05167	Kaposi sarcoma-associated herpesvirus infection	0.800022	0.999999800	0	0	4	326
Endometrial cancer	1	0.999999800	0.562	0.011	Human Diseases	ko05213	Endometrial cancer	0.8002174	0.999999800	0	0	1	95
Phospholipase D signaling pathway	4	0.999999800	2.247	0.012	Environmental Information Processing	ko04072	Phospholipase D signaling pathway	0.809549	0.999999800	0	0	4	331
GnRH signaling pathway	2	0.999999800	1.124	0.011	Organismal Systems	ko04912	GnRH signaling pathway	0.8126288	0.999999800	0	0	2	182
Inflammatory bowel disease	1	0.999999800	0.562	0.010	Human Diseases	ko05321	Inflammatory bowel disease	0.8165284	0.999999800	0	0	1	100
Fatty acid metabolism	1	0.999999800	0.562	0.010	Metabolism	ko01212	Fatty acid metabolism	0.819628	0.999999800	0	0	1	101
Type II diabetes mellitus	1	0.999999800	0.562	0.010	Human Diseases	ko04930	Type II diabetes mellitus	0.819628	0.999999800	0	0	1	101
Salmonella infection	5	0.999999800	2.809	0.012	Human Diseases	ko05132	Salmonella infection	0.8233449	0.999999800	0	0	5	411
Inflammatory mediator regulation of TRP channels	2	0.999999800	1.124	0.011	Organismal Systems	ko04750	Inflammatory mediator regulation of TRP channels	0.8289178	0.999999800	0	0	2	189
RNA degradation	1	0.999999800	0.562	0.010	Genetic Information Processing	ko03018	RNA degradation	0.8315145	0.999999800	0	0	1	105
p53 signaling pathway	1	0.999999800	0.562	0.010	Cellular Processes	ko04115	p53 signaling pathway	0.8315145	0.999999800	0	0	1	105
Longevity regulating pathway - multiple species	1	0.999999800	0.562	0.009	Organismal Systems	ko04213	Longevity regulating pathway - multiple species	0.8504715	0.999999800	0	0	1	112
Renal cell carcinoma	1	0.999999800	0.562	0.009	Human Diseases	ko05211	Renal cell carcinoma	0.8504715	0.999999800	0	0	1	112
Adipocytokine signaling pathway	1	0.999999800	0.562	0.009	Organismal Systems	ko04920	Adipocytokine signaling pathway	0.8554872	0.999999800	0	0	1	114
VEGF signaling pathway	1	0.999999800	0.562	0.009	Environmental Information Processing	ko04370	VEGF signaling pathway	0.8603355	0.999999800	0	0	1	116
Neurotrophin signaling pathway	2	0.999999800	1.124	0.010	Organismal Systems	ko04722	Neurotrophin signaling pathway	0.8614766	0.999999800	0	0	2	205
FoxO signaling pathway	2	0.999999800	1.124	0.010	Environmental Information Processing	ko04068	FoxO signaling pathway	0.8651243	0.999999800	0	0	2	207
Cushing syndrome	3	0.999999800	1.685	0.010	Human Diseases	ko04934	Cushing syndrome	0.8666833	0.999999800	0	0	3	289
Long-term depression	1	0.999999800	0.562	0.008	Organismal Systems	ko04730	Long-term depression	0.8673063	0.999999800	0	0	1	119
Alcoholism	2	0.999999800	1.124	0.010	Human Diseases	ko05034	Alcoholism	0.8704318	0.999999800	0	0	2	210
Chagas disease	2	0.999999800	1.124	0.009	Human Diseases	ko05142	Chagas disease	0.878855	0.999999800	0	0	2	215
Breast cancer	2	0.999999800	1.124	0.009	Human Diseases	ko05224	Breast cancer	0.8820813	0.999999800	0	0	2	217
HIF-1 signaling pathway	2	0.999999800	1.124	0.009	Environmental Information Processing	ko04066	HIF-1 signaling pathway	0.8867729	0.999999800	0	0	2	220
Aldosterone synthesis and secretion	2	0.999999800	1.124	0.009	Organismal Systems	ko04925	Aldosterone synthesis and secretion	0.8882982	0.999999800	0	0	2	221
Peroxisome	1	0.999999800	0.562	0.008	Cellular Processes	ko04146	Peroxisome	0.8900325	0.999999800	0	0	1	130
Necroptosis	2	0.999999800	1.124	0.009	Cellular Processes	ko04217	Necroptosis	0.8912921	0.999999800	0	0	2	223
Neuroactive ligand-receptor interaction	8	0.999999800	4.494	0.012	Environmental Information Processing	ko04080	Neuroactive ligand-receptor interaction	0.8942262	0.999999800	0	0	8	685
Calcium signaling pathway	6	0.999999800	3.371	0.011	Environmental Information Processing	ko04020	Calcium signaling pathway	0.8947277	0.999999800	0	0	6	540
Progesterone-mediated oocyte maturation	1	0.999999800	0.562	0.007	Organismal Systems	ko04914	Progesterone-mediated oocyte maturation	0.8972988	0.999999800	0	0	1	134
Colorectal cancer	1	0.999999800	0.562	0.007	Human Diseases	ko05210	Colorectal cancer	0.9040875	0.999999800	0	0	1	138
Chemical carcinogenesis - reactive oxygen species	3	0.999999800	1.685	0.009	Human Diseases	ko05208	Chemical carcinogenesis - reactive oxygen species	0.9041753	0.999999800	0	0	3	317
Cortisol synthesis and secretion	1	0.999999800	0.562	0.007	Organismal Systems	ko04927	Cortisol synthesis and secretion	0.9163549	0.999999800	0	0	1	146
Spinocerebellar ataxia	2	0.999999800	1.124	0.008	Human Diseases	ko05017	Spinocerebellar ataxia	0.9240145	0.999999800	0	0	2	249
Gap junction	1	0.999999800	0.562	0.007	Cellular Processes	ko04540	Gap junction	0.9258012	0.999999800	0	0	1	153
ErbB signaling pathway	1	0.999999800	0.562	0.006	Environmental Information Processing	ko04012	ErbB signaling pathway	0.9282996	0.999999800	0	0	1	155
Epithelial cell signaling in Helicobacter pylori infection	1	0.999999800	0.562	0.006	Human Diseases	ko05120	Epithelial cell signaling in Helicobacter pylori infection	0.9282996	0.999999800	0	0	1	155
Circadian entrainment	2	0.999999800	1.124	0.008	Organismal Systems	ko04713	Circadian entrainment	0.9301269	0.999999800	0	0	2	255
Longevity regulating pathway	1	0.999999800	0.562	0.006	Organismal Systems	ko04211	Longevity regulating pathway	0.9318914	0.999999800	0	0	1	158
Long-term potentiation	1	0.999999800	0.562	0.006	Organismal Systems	ko04720	Long-term potentiation	0.9341859	0.999999800	0	0	1	160
Human immunodeficiency virus 1 infection	3	0.999999800	1.685	0.009	Human Diseases	ko05170	Human immunodeficiency virus 1 infection	0.9360243	0.999999800	0	0	3	350
Prion disease	4	0.999999800	2.247	0.009	Human Diseases	ko05020	Prion disease	0.9364205	0.999999800	0	0	4	434
Thyroid hormone signaling pathway	2	0.999999800	1.124	0.008	Organismal Systems	ko04919	Thyroid hormone signaling pathway	0.9366734	0.999999800	0	0	2	262
Hepatocellular carcinoma	2	0.999999800	1.124	0.008	Human Diseases	ko05225	Hepatocellular carcinoma	0.9401501	0.999999800	0	0	2	266
Human T-cell leukemia virus 1 infection	3	0.999999800	1.685	0.008	Human Diseases	ko05166	Human T-cell leukemia virus 1 infection	0.9413887	0.999999800	0	0	3	357
PD-L1 expression and PD-1 checkpoint pathway in cancer	1	0.999999800	0.562	0.006	Human Diseases	ko05235	PD-L1 expression and PD-1 checkpoint pathway in cancer	0.9426203	0.999999800	0	0	1	168
Cell cycle	1	0.999999800	0.562	0.006	Cellular Processes	ko04110	Cell cycle	0.9464252	0.999999800	0	0	1	172
Retrograde endocannabinoid signaling	2	0.999999800	1.124	0.007	Organismal Systems	ko04723	Retrograde endocannabinoid signaling	0.9473247	0.999999800	0	0	2	275
T cell receptor signaling pathway	1	0.999999800	0.562	0.006	Organismal Systems	ko04660	T cell receptor signaling pathway	0.9473366	0.999999800	0	0	1	173
Oocyte meiosis	1	0.999999800	0.562	0.005	Cellular Processes	ko04114	Oocyte meiosis	0.9563988	0.999999800	0	0	1	184
Morphine addiction	1	0.999999800	0.562	0.005	Human Diseases	ko05032	Morphine addiction	0.9563988	0.999999800	0	0	1	184
Serotonergic synapse	1	0.999999800	0.562	0.005	Organismal Systems	ko04726	Serotonergic synapse	0.9585889	0.999999800	0	0	1	187
Dilated cardiomyopathy	2	0.999999800	1.124	0.007	Human Diseases	ko05414	Dilated cardiomyopathy	0.9610256	0.999999800	0	0	2	296
cAMP signaling pathway	4	0.999999800	2.247	0.008	Environmental Information Processing	ko04024	cAMP signaling pathway	0.9610366	0.999999800	0	0	4	476
Toxoplasmosis	1	0.999999800	0.562	0.005	Human Diseases	ko05145	Toxoplasmosis	0.9626463	0.999999800	0	0	1	193
GABAergic synapse	1	0.999999800	0.562	0.005	Organismal Systems	ko04727	GABAergic synapse	0.965129	0.999999800	0	0	1	197
Th17 cell differentiation	1	0.999999800	0.562	0.005	Organismal Systems	ko04659	Th17 cell differentiation	0.9657236	0.999999800	0	0	1	198
Insulin secretion	1	0.999999800	0.562	0.005	Organismal Systems	ko04911	Insulin secretion	0.9739751	0.999999800	0	0	1	214
Cardiac muscle contraction	1	0.999999800	0.562	0.004	Organismal Systems	ko04260	Cardiac muscle contraction	0.9777141	0.999999800	0	0	1	223
Huntington disease	4	0.999999800	2.247	0.008	Human Diseases	ko05016	Huntington disease	0.9790699	0.999999800	0	0	4	527
cGMP-PKG signaling pathway	2	0.999999800	1.124	0.006	Environmental Information Processing	ko04022	cGMP-PKG signaling pathway	0.9818352	0.999999800	0	0	2	348
Thermogenesis	2	0.999999800	1.124	0.006	Organismal Systems	ko04714	Thermogenesis	0.9823687	0.999999800	0	0	2	350
Hippo signaling pathway	1	0.999999800	0.562	0.004	Environmental Information Processing	ko04390	Hippo signaling pathway	0.9830904	0.999999800	0	0	1	239
Signaling pathways regulating pluripotency of stem cells	1	0.999999800	0.562	0.004	Cellular Processes	ko04550	Signaling pathways regulating pluripotency of stem cells	0.9839441	0.999999800	0	0	1	242
Ras signaling pathway	2	0.999999800	1.124	0.006	Environmental Information Processing	ko04014	Ras signaling pathway	0.9854851	0.999999800	0	0	2	363
Gastric cancer	1	0.999999800	0.562	0.004	Human Diseases	ko05226	Gastric cancer	0.9880325	0.999999800	0	0	1	259
Apelin signaling pathway	1	0.999999800	0.562	0.004	Environmental Information Processing	ko04371	Apelin signaling pathway	0.9890245	0.999999800	0	0	1	264
Dopaminergic synapse	1	0.999999800	0.562	0.004	Organismal Systems	ko04728	Dopaminergic synapse	0.9892128	0.999999800	0	0	1	265
Wnt signaling pathway	1	0.999999800	0.562	0.004	Environmental Information Processing	ko04310	Wnt signaling pathway	0.989398	0.999999800	0	0	1	266
Glutamatergic synapse	1	0.999999800	0.562	0.003	Organismal Systems	ko04724	Glutamatergic synapse	0.9927591	0.999999800	0	0	1	288
MAPK signaling pathway	3	0.999999800	1.685	0.006	Environmental Information Processing	ko04010	MAPK signaling pathway	0.9933193	0.999999800	0	0	3	519
Herpes simplex virus 1 infection	3	0.999999800	1.685	0.005	Human Diseases	ko05168	Herpes simplex virus 1 infection	0.9963847	0.999999800	0	0	3	562
Oxytocin signaling pathway	1	0.999999800	0.562	0.003	Organismal Systems	ko04921	Oxytocin signaling pathway	0.9963876	0.999999800	0	0	1	328
Chemical carcinogenesis - receptor activation	1	0.999999800	0.562	0.003	Human Diseases	ko05207	Chemical carcinogenesis - receptor activation	0.9967461	0.999999800	0	0	1	334
Adrenergic signaling in cardiomyocytes	1	0.999999800	0.562	0.003	Organismal Systems	ko04261	Adrenergic signaling in cardiomyocytes	0.9973141	0.999999800	0	0	1	345
Alzheimer disease	3	0.999999800	1.685	0.005	Human Diseases	ko05010	Alzheimer disease	0.998519	0.999999800	0	0	3	623
Parkinson disease	1	0.999999800	0.562	0.002	Human Diseases	ko05012	Parkinson disease	0.999154	0.999999800	0	0	1	411
Amyotrophic lateral sclerosis	2	0.999999800	1.124	0.003	Human Diseases	ko05014	Amyotrophic lateral sclerosis	0.9996546	0.999999800	0	0	2	601
Pathways of neurodegeneration - multiple diseases	1	0.999999800	0.562	0.001	Human Diseases	ko05022	Pathways of neurodegeneration - multiple diseases	0.9999998	0.999999800	0	0	1	868
