# Supplementary material for: Exploitation of Key Regulatory Modules and Genes for High-Salt Adaptation in Schizothoracine by Weighted Gene Co-Expression Network Analysis
Source: Animals (Basel). 2024 Dec 29;15(1):56. doi: 10.3390/ani15010056 (PMC11718949; doi:10.3390/ani15010056)
Supplement: Supplementary file 1 [file animals-15-00056-s001.zip › Suppl. Figures and Tables/Tables/Table S22.GP-Liver-KEGG.xls]

id	num	qvalue	per	ratio	class	ID	Descrption	Pvalue	Qvalue	Up	Down	fg_num	bg_num
Metabolic pathways	109	6.144567e-17	44.672	0.052	Metabolism	ko01100	Metabolic pathways	2.250757e-19	6.144567e-17	0	0	109	2089
Complement and coagulation cascades	20	4.257636e-09	8.197	0.147	Organismal Systems	ko04610	Complement and coagulation cascades	3.119147e-11	4.257636e-09	0	0	20	136
Peroxisome	16	3.880272e-06	6.557	0.123	Cellular Processes	ko04146	Peroxisome	4.264035e-08	3.880272e-06	0	0	16	130
PPAR signaling pathway	16	4.487599e-06	6.557	0.119	Organismal Systems	ko03320	PPAR signaling pathway	6.575236e-08	4.487599e-06	0	0	16	134
Tryptophan metabolism	10	4.293105e-05	4.098	0.169	Metabolism	ko00380	Tryptophan metabolism	7.862829e-07	4.293105e-05	0	0	10	59
Glycine, serine and threonine metabolism	9	4.401197e-05	3.689	0.191	Metabolism	ko00260	Glycine, serine and threonine metabolism	9.672961e-07	4.401197e-05	0	0	9	47
Fatty acid degradation	9	1.901203e-04	3.689	0.158	Metabolism	ko00071	Fatty acid degradation	5.229353e-06	1.901203e-04	0	0	9	57
One carbon pool by folate	6	1.901203e-04	2.459	0.286	Metabolism	ko00670	One carbon pool by folate	5.571291e-06	1.901203e-04	0	0	6	21
Tyrosine metabolism	8	3.541996e-04	3.279	0.167	Metabolism	ko00350	Tyrosine metabolism	1.167691e-05	3.541996e-04	0	0	8	48
Steroid biosynthesis	6	5.537629e-04	2.459	0.231	Metabolism	ko00100	Steroid biosynthesis	2.146709e-05	5.537629e-04	0	0	6	26
Carbon metabolism	14	5.537629e-04	5.738	0.086	Metabolism	ko01200	Carbon metabolism	2.231279e-05	5.537629e-04	0	0	14	163
Drug metabolism - cytochrome P450	8	7.463565e-04	3.279	0.145	Metabolism	ko00982	Drug metabolism - cytochrome P450	3.280688e-05	7.463565e-04	0	0	8	55
Pyruvate metabolism	8	1.480127e-03	3.279	0.131	Metabolism	ko00620	Pyruvate metabolism	7.048226e-05	1.480127e-03	0	0	8	61
Primary bile acid biosynthesis	5	2.853162e-03	2.049	0.217	Metabolism	ko00120	Primary bile acid biosynthesis	0.000146316	2.853162e-03	0	0	5	23
Propanoate metabolism	6	3.193765e-03	2.459	0.162	Metabolism	ko00640	Propanoate metabolism	0.0001754816	3.193765e-03	0	0	6	37
Glyoxylate and dicarboxylate metabolism	6	3.488068e-03	2.459	0.158	Metabolism	ko00630	Glyoxylate and dicarboxylate metabolism	0.0002044289	3.488068e-03	0	0	6	38
Biosynthesis of amino acids	10	4.539227e-03	4.098	0.088	Metabolism	ko01230	Biosynthesis of amino acids	0.0002826625	4.539227e-03	0	0	10	114
Arginine and proline metabolism	8	5.093693e-03	3.279	0.105	Metabolism	ko00330	Arginine and proline metabolism	0.0003358479	5.093693e-03	0	0	8	76
Ascorbate and aldarate metabolism	6	5.169943e-03	2.459	0.143	Metabolism	ko00053	Ascorbate and aldarate metabolism	0.0003598129	5.169943e-03	0	0	6	42
Pentose and glucuronate interconversions	6	5.599758e-03	2.459	0.140	Metabolism	ko00040	Pentose and glucuronate interconversions	0.0004102387	5.599758e-03	0	0	6	43
Fatty acid metabolism	9	6.391255e-03	3.689	0.089	Metabolism	ko01212	Fatty acid metabolism	0.0005058147	6.391255e-03	0	0	9	101
Valine, leucine and isoleucine degradation	7	6.391255e-03	2.869	0.113	Metabolism	ko00280	Valine, leucine and isoleucine degradation	0.0005150462	6.391255e-03	0	0	7	62
Cholesterol metabolism	8	9.953651e-03	3.279	0.092	Organismal Systems	ko04979	Cholesterol metabolism	0.000838586	9.953651e-03	0	0	8	87
beta-Alanine metabolism	5	1.283074e-02	2.049	0.143	Metabolism	ko00410	beta-Alanine metabolism	0.001127977	1.283074e-02	0	0	5	35
Biosynthesis of unsaturated fatty acids	6	1.393870e-02	2.459	0.113	Metabolism	ko01040	Biosynthesis of unsaturated fatty acids	0.001276438	1.393870e-02	0	0	6	53
Metabolism of xenobiotics by cytochrome P450	6	2.784184e-02	2.459	0.098	Metabolism	ko00980	Metabolism of xenobiotics by cytochrome P450	0.002651604	2.784184e-02	0	0	6	61
Cysteine and methionine metabolism	6	2.912527e-02	2.459	0.097	Metabolism	ko00270	Cysteine and methionine metabolism	0.002880521	2.912527e-02	0	0	6	62
Ferroptosis	6	3.297780e-02	2.459	0.094	Cellular Processes	ko04216	Ferroptosis	0.003382338	3.297780e-02	0	0	6	64
Glycolysis / Gluconeogenesis	8	3.338221e-02	3.279	0.073	Metabolism	ko00010	Glycolysis / Gluconeogenesis	0.003546096	3.338221e-02	0	0	8	109
Antifolate resistance	5	4.649842e-02	2.049	0.102	Human Diseases	ko01523	Antifolate resistance	0.005109716	4.649842e-02	0	0	5	49
Staphylococcus aureus infection	9	6.735804e-02	3.689	0.060	Human Diseases	ko05150	Staphylococcus aureus infection	0.007648715	6.735804e-02	0	0	9	150
Citrate cycle (TCA cycle)	4	8.407831e-02	1.639	0.108	Metabolism	ko00020	Citrate cycle (TCA cycle)	0.009855333	8.407831e-02	0	0	4	37
Chemical carcinogenesis - DNA adducts	5	8.604704e-02	2.049	0.086	Human Diseases	ko05204	Chemical carcinogenesis - DNA adducts	0.01040129	8.604704e-02	0	0	5	58
Histidine metabolism	3	1.064612e-01	1.230	0.136	Metabolism	ko00340	Histidine metabolism	0.01330652	1.064612e-01	0	0	3	22
Steroid hormone biosynthesis	5	1.064612e-01	2.049	0.081	Metabolism	ko00140	Steroid hormone biosynthesis	0.01364887	1.064612e-01	0	0	5	62
Starch and sucrose metabolism	4	1.255525e-01	1.639	0.093	Metabolism	ko00500	Starch and sucrose metabolism	0.01655638	1.255525e-01	0	0	4	43
Drug metabolism - other enzymes	6	1.269784e-01	2.459	0.067	Metabolism	ko00983	Drug metabolism - other enzymes	0.01720952	1.269784e-01	0	0	6	90
Insulin signaling pathway	11	1.709030e-01	4.508	0.045	Organismal Systems	ko04910	Insulin signaling pathway	0.0237887	1.709030e-01	0	0	11	242
Vitamin digestion and absorption	3	1.966048e-01	1.230	0.103	Organismal Systems	ko04977	Vitamin digestion and absorption	0.0280864	1.966048e-01	0	0	3	29
Butanoate metabolism	3	2.063674e-01	1.230	0.100	Metabolism	ko00650	Butanoate metabolism	0.03069232	2.063674e-01	0	0	3	30
Various types of N-glycan biosynthesis	4	2.063674e-01	1.639	0.077	Metabolism	ko00513	Various types of N-glycan biosynthesis	0.0309929	2.063674e-01	0	0	4	52
Pentose phosphate pathway	4	2.141093e-01	1.639	0.075	Metabolism	ko00030	Pentose phosphate pathway	0.03293989	2.141093e-01	0	0	4	53
Alcoholic liver disease	10	2.142399e-01	4.098	0.045	Human Diseases	ko04936	Alcoholic liver disease	0.03374475	2.142399e-01	0	0	10	224
Alanine, aspartate and glutamate metabolism	4	2.168917e-01	1.639	0.074	Metabolism	ko00250	Alanine, aspartate and glutamate metabolism	0.0349569	2.168917e-01	0	0	4	54
Glutathione metabolism	5	2.646605e-01	2.049	0.060	Metabolism	ko00480	Glutathione metabolism	0.04362535	2.646605e-01	0	0	5	84
Folate biosynthesis	3	3.104688e-01	1.230	0.081	Metabolism	ko00790	Folate biosynthesis	0.05231343	3.104688e-01	0	0	3	37
Insulin resistance	9	3.224032e-01	3.689	0.042	Human Diseases	ko04931	Insulin resistance	0.05550532	3.224032e-01	0	0	9	212
Ubiquinone and other terpenoid-quinone biosynthesis	2	3.233499e-01	0.820	0.118	Metabolism	ko00130	Ubiquinone and other terpenoid-quinone biosynthesis	0.05685273	3.233499e-01	0	0	2	17
Lysine degradation	5	3.351960e-01	2.049	0.054	Metabolism	ko00310	Lysine degradation	0.06016338	3.351960e-01	0	0	5	92
Taurine and hypotaurine metabolism	2	3.440707e-01	0.820	0.111	Metabolism	ko00430	Taurine and hypotaurine metabolism	0.06301661	3.440707e-01	0	0	2	18
Biotin metabolism	1	3.600509e-01	0.410	0.333	Metabolism	ko00780	Biotin metabolism	0.06726226	3.600509e-01	0	0	1	3
Phenylalanine metabolism	2	3.602427e-01	0.820	0.105	Metabolism	ko00360	Phenylalanine metabolism	0.06939434	3.602427e-01	0	0	2	19
Coronavirus disease - COVID-19	12	3.602427e-01	4.918	0.037	Human Diseases	ko05171	Coronavirus disease - COVID-19	0.06993722	3.602427e-01	0	0	12	324
Aminoacyl-tRNA biosynthesis	3	3.966941e-01	1.230	0.068	Genetic Information Processing	ko00970	Aminoacyl-tRNA biosynthesis	0.07949776	3.966941e-01	0	0	3	44
Fructose and mannose metabolism	4	3.966941e-01	1.639	0.056	Metabolism	ko00051	Fructose and mannose metabolism	0.07992005	3.966941e-01	0	0	4	71
2-Oxocarboxylic acid metabolism	2	4.025493e-01	0.820	0.095	Metabolism	ko01210	2-Oxocarboxylic acid metabolism	0.0827399	4.025493e-01	0	0	2	21
Pertussis	6	4.025493e-01	2.459	0.045	Human Diseases	ko05133	Pertussis	0.08551658	4.025493e-01	0	0	6	133
Bile secretion	7	4.025493e-01	2.869	0.042	Organismal Systems	ko04976	Bile secretion	0.08552329	4.025493e-01	0	0	7	165
Pantothenate and CoA biosynthesis	2	4.478652e-01	0.820	0.087	Metabolism	ko00770	Pantothenate and CoA biosynthesis	0.09679137	4.478652e-01	0	0	2	23
Retinol metabolism	4	4.568259e-01	1.639	0.052	Metabolism	ko00830	Retinol metabolism	0.1004013	4.568259e-01	0	0	4	77
Melanoma	5	4.698942e-01	2.049	0.046	Human Diseases	ko05218	Melanoma	0.1055145	4.698942e-01	0	0	5	109
Nicotinate and nicotinamide metabolism	3	4.698942e-01	1.230	0.060	Metabolism	ko00760	Nicotinate and nicotinamide metabolism	0.1067159	4.698942e-01	0	0	3	50
Terpenoid backbone biosynthesis	2	4.748049e-01	0.820	0.080	Metabolism	ko00900	Terpenoid backbone biosynthesis	0.1114578	4.748049e-01	0	0	2	25
Nitrogen metabolism	2	4.748049e-01	0.820	0.080	Metabolism	ko00910	Nitrogen metabolism	0.1114578	4.748049e-01	0	0	2	25
Chemical carcinogenesis - reactive oxygen species	11	4.748049e-01	4.508	0.035	Human Diseases	ko05208	Chemical carcinogenesis - reactive oxygen species	0.1131685	4.748049e-01	0	0	11	317
Renal cell carcinoma	5	4.748049e-01	2.049	0.045	Human Diseases	ko05211	Renal cell carcinoma	0.1148914	4.748049e-01	0	0	5	112
EGFR tyrosine kinase inhibitor resistance	6	4.748049e-01	2.459	0.041	Human Diseases	ko01521	EGFR tyrosine kinase inhibitor resistance	0.1165272	4.748049e-01	0	0	6	145
Adipocytokine signaling pathway	5	4.872131e-01	2.049	0.044	Organismal Systems	ko04920	Adipocytokine signaling pathway	0.1213571	4.872131e-01	0	0	5	114
AMPK signaling pathway	8	5.139065e-01	3.279	0.037	Environmental Information Processing	ko04152	AMPK signaling pathway	0.1312721	5.139065e-01	0	0	8	219
Porphyrin metabolism	3	5.139065e-01	1.230	0.055	Metabolism	ko00860	Porphyrin metabolism	0.1317709	5.139065e-01	0	0	3	55
Malaria	4	5.195555e-01	1.639	0.047	Human Diseases	ko05144	Malaria	0.1351225	5.195555e-01	0	0	4	86
alpha-Linolenic acid metabolism	2	5.322404e-01	0.820	0.069	Metabolism	ko00592	alpha-Linolenic acid metabolism	0.1423056	5.322404e-01	0	0	2	29
N-Glycan biosynthesis	3	5.322404e-01	1.230	0.053	Metabolism	ko00510	N-Glycan biosynthesis	0.1423207	5.322404e-01	0	0	3	57
Proteasome	3	5.429562e-01	1.230	0.052	Genetic Information Processing	ko03050	Proteasome	0.1476985	5.429562e-01	0	0	3	58
Sulfur relay system	1	5.429562e-01	0.410	0.143	Genetic Information Processing	ko04122	Sulfur relay system	0.1499871	5.429562e-01	0	0	1	7
Glucagon signaling pathway	7	5.429562e-01	2.869	0.036	Organismal Systems	ko04922	Glucagon signaling pathway	0.1527866	5.429562e-01	0	0	7	192
Proximal tubule bicarbonate reclamation	3	5.429562e-01	1.230	0.051	Organismal Systems	ko04964	Proximal tubule bicarbonate reclamation	0.1531415	5.429562e-01	0	0	3	59
Hepatocellular carcinoma	9	5.548438e-01	3.689	0.034	Human Diseases	ko05225	Hepatocellular carcinoma	0.1585268	5.548438e-01	0	0	9	266
Platinum drug resistance	4	5.550601e-01	1.639	0.043	Human Diseases	ko01524	Platinum drug resistance	0.1606218	5.550601e-01	0	0	4	92
Maturity onset diabetes of the young	2	5.643110e-01	0.820	0.062	Human Diseases	ko04950	Maturity onset diabetes of the young	0.1664747	5.643110e-01	0	0	2	32
Phenylalanine, tyrosine and tryptophan biosynthesis	1	5.643110e-01	0.410	0.125	Metabolism	ko00400	Phenylalanine, tyrosine and tryptophan biosynthesis	0.1695	5.643110e-01	0	0	1	8
Vitamin B6 metabolism	1	5.643110e-01	0.410	0.125	Metabolism	ko00750	Vitamin B6 metabolism	0.1695	5.643110e-01	0	0	1	8
Glycerophospholipid metabolism	6	5.879262e-01	2.459	0.036	Metabolism	ko00564	Glycerophospholipid metabolism	0.1787468	5.879262e-01	0	0	6	165
Central carbon metabolism in cancer	5	5.934162e-01	2.049	0.038	Human Diseases	ko05230	Central carbon metabolism in cancer	0.1825896	5.934162e-01	0	0	5	131
Prolactin signaling pathway	4	6.029147e-01	1.639	0.041	Organismal Systems	ko04917	Prolactin signaling pathway	0.1877207	6.029147e-01	0	0	4	98
Arginine biosynthesis	2	6.338051e-01	0.820	0.056	Metabolism	ko00220	Arginine biosynthesis	0.1996602	6.338051e-01	0	0	2	36
Arachidonic acid metabolism	3	6.608448e-01	1.230	0.043	Metabolism	ko00590	Arachidonic acid metabolism	0.2105989	6.608448e-01	0	0	3	69
Fatty acid elongation	2	6.717540e-01	0.820	0.053	Metabolism	ko00062	Fatty acid elongation	0.2165361	6.717540e-01	0	0	2	38
Thyroid cancer	3	6.828767e-01	1.230	0.042	Human Diseases	ko05216	Thyroid cancer	0.2226228	6.828767e-01	0	0	3	71
Sulfur metabolism	1	6.837206e-01	0.410	0.091	Metabolism	ko00920	Sulfur metabolism	0.2254024	6.837206e-01	0	0	1	11
Systemic lupus erythematosus	5	6.942474e-01	2.049	0.035	Human Diseases	ko05322	Systemic lupus erythematosus	0.2314158	6.942474e-01	0	0	5	143
HIF-1 signaling pathway	7	7.167591e-01	2.869	0.032	Environmental Information Processing	ko04066	HIF-1 signaling pathway	0.2415452	7.167591e-01	0	0	7	220
Acute myeloid leukemia	4	7.212152e-01	1.639	0.036	Human Diseases	ko05221	Acute myeloid leukemia	0.2456887	7.212152e-01	0	0	4	110
Glycosphingolipid biosynthesis - lacto and neolacto series	2	7.239770e-01	0.820	0.048	Metabolism	ko00601	Glycosphingolipid biosynthesis - lacto and neolacto series	0.2506061	7.239770e-01	0	0	2	42
Platelet activation	7	7.239770e-01	2.869	0.031	Organismal Systems	ko04611	Platelet activation	0.2519334	7.239770e-01	0	0	7	223
Carbohydrate digestion and absorption	3	7.554018e-01	1.230	0.038	Organismal Systems	ko04973	Carbohydrate digestion and absorption	0.2656358	7.554018e-01	0	0	3	78
Glycerolipid metabolism	3	8.003744e-01	1.230	0.037	Metabolism	ko00561	Glycerolipid metabolism	0.2843821	8.003744e-01	0	0	3	81
Longevity regulating pathway	5	8.204916e-01	2.049	0.032	Organismal Systems	ko04211	Longevity regulating pathway	0.2968531	8.204916e-01	0	0	5	158
PI3K-Akt signaling pathway	15	8.204916e-01	6.148	0.027	Environmental Information Processing	ko04151	PI3K-Akt signaling pathway	0.2975409	8.204916e-01	0	0	15	557
Non-small cell lung cancer	4	8.948615e-01	1.639	0.032	Human Diseases	ko05223	Non-small cell lung cancer	0.3277881	8.948615e-01	0	0	4	126
Protein processing in endoplasmic reticulum	8	9.509185e-01	3.279	0.027	Genetic Information Processing	ko04141	Protein processing in endoplasmic reticulum	0.351805	9.509185e-01	0	0	8	291
Chemical carcinogenesis - receptor activation	9	9.519370e-01	3.689	0.027	Human Diseases	ko05207	Chemical carcinogenesis - receptor activation	0.3590486	9.519370e-01	0	0	9	334
Legionellosis	4	9.519370e-01	1.639	0.030	Human Diseases	ko05134	Legionellosis	0.3591557	9.519370e-01	0	0	4	132
Bacterial invasion of epithelial cells	4	9.593526e-01	1.639	0.030	Human Diseases	ko05100	Bacterial invasion of epithelial cells	0.3696165	9.593526e-01	0	0	4	134
Chagas disease	6	9.593526e-01	2.459	0.028	Human Diseases	ko05142	Chagas disease	0.3718454	9.593526e-01	0	0	6	215
Endometrial cancer	3	9.593526e-01	1.230	0.032	Human Diseases	ko05213	Endometrial cancer	0.3724959	9.593526e-01	0	0	3	95
Other types of O-glycan biosynthesis	2	9.629241e-01	0.820	0.035	Metabolism	ko00514	Other types of O-glycan biosynthesis	0.3774098	9.629241e-01	0	0	2	57
Mineral absorption	3	9.889347e-01	1.230	0.031	Organismal Systems	ko04978	Mineral absorption	0.3912269	9.889347e-01	0	0	3	98
Bladder cancer	2	9.994924e-01	0.820	0.032	Human Diseases	ko05219	Bladder cancer	0.4179382	9.994924e-01	0	0	2	62
Neutrophil extracellular trap formation	7	9.994924e-01	2.869	0.026	Organismal Systems	ko04613	Neutrophil extracellular trap formation	0.4180063	9.994924e-01	0	0	7	268
Amino sugar and nucleotide sugar metabolism	2	9.994924e-01	0.820	0.031	Metabolism	ko00520	Amino sugar and nucleotide sugar metabolism	0.4416116	9.994924e-01	0	0	2	65
Glycosaminoglycan biosynthesis - keratan sulfate	1	9.994924e-01	0.410	0.038	Metabolism	ko00533	Glycosaminoglycan biosynthesis - keratan sulfate	0.4534512	9.994924e-01	0	0	1	26
African trypanosomiasis	2	9.994924e-01	0.820	0.030	Human Diseases	ko05143	African trypanosomiasis	0.4570979	9.994924e-01	0	0	2	67
Fatty acid biosynthesis	1	9.994924e-01	0.410	0.037	Metabolism	ko00061	Fatty acid biosynthesis	0.4660203	9.994924e-01	0	0	1	27
Chronic myeloid leukemia	3	9.994924e-01	1.230	0.027	Human Diseases	ko05220	Chronic myeloid leukemia	0.4703605	9.994924e-01	0	0	3	111
Longevity regulating pathway - multiple species	3	9.994924e-01	1.230	0.027	Organismal Systems	ko04213	Longevity regulating pathway - multiple species	0.4762678	9.994924e-01	0	0	3	112
Mannose type O-glycan biosynthesis	1	9.994924e-01	0.410	0.036	Metabolism	ko00515	Mannose type O-glycan biosynthesis	0.4783014	9.994924e-01	0	0	1	28
Fluid shear stress and atherosclerosis	5	9.994924e-01	2.049	0.025	Human Diseases	ko05418	Fluid shear stress and atherosclerosis	0.4912427	9.994924e-01	0	0	5	201
Pyrimidine metabolism	2	9.994924e-01	0.820	0.028	Metabolism	ko00240	Pyrimidine metabolism	0.4947018	9.994924e-01	0	0	2	72
VEGF signaling pathway	3	9.994924e-01	1.230	0.026	Environmental Information Processing	ko04370	VEGF signaling pathway	0.4995861	9.994924e-01	0	0	3	116
Proteoglycans in cancer	9	9.994924e-01	3.689	0.024	Human Diseases	ko05205	Proteoglycans in cancer	0.4998309	9.994924e-01	0	0	9	377
Growth hormone synthesis, secretion and action	6	9.994924e-01	2.459	0.024	Organismal Systems	ko04935	Growth hormone synthesis, secretion and action	0.5019609	9.994924e-01	0	0	6	247
Endocrine resistance	4	9.994924e-01	1.639	0.025	Human Diseases	ko01522	Endocrine resistance	0.5121232	9.994924e-01	0	0	4	162
FoxO signaling pathway	5	9.994924e-01	2.049	0.024	Environmental Information Processing	ko04068	FoxO signaling pathway	0.5172994	9.994924e-01	0	0	5	207
Focal adhesion	8	9.994924e-01	3.279	0.023	Cellular Processes	ko04510	Focal adhesion	0.5286496	9.994924e-01	0	0	8	342
Gastric cancer	6	9.994924e-01	2.459	0.023	Human Diseases	ko05226	Gastric cancer	0.5485469	9.994924e-01	0	0	6	259
Choline metabolism in cancer	4	9.994924e-01	1.639	0.023	Human Diseases	ko05231	Choline metabolism in cancer	0.5595617	9.994924e-01	0	0	4	172
Mucin type O-glycan biosynthesis	1	9.994924e-01	0.410	0.027	Metabolism	ko00512	Mucin type O-glycan biosynthesis	0.5769127	9.994924e-01	0	0	1	37
Glioma	3	9.994924e-01	1.230	0.023	Human Diseases	ko05214	Glioma	0.5871587	9.994924e-01	0	0	3	132
ABC transporters	2	9.994924e-01	0.820	0.023	Environmental Information Processing	ko02010	ABC transporters	0.6033517	9.994924e-01	0	0	2	88
JAK-STAT signaling pathway	4	9.994924e-01	1.639	0.022	Environmental Information Processing	ko04630	JAK-STAT signaling pathway	0.6044202	9.994924e-01	0	0	4	182
Phagosome	6	9.994924e-01	2.459	0.021	Cellular Processes	ko04145	Phagosome	0.6318669	9.994924e-01	0	0	6	282
SNARE interactions in vesicular transport	1	9.994924e-01	0.410	0.022	Genetic Information Processing	ko04130	SNARE interactions in vesicular transport	0.6488565	9.994924e-01	0	0	1	45
Axon guidance	6	9.994924e-01	2.459	0.021	Organismal Systems	ko04360	Axon guidance	0.6586693	9.994924e-01	0	0	6	290
GnRH secretion	3	9.994924e-01	1.230	0.020	Organismal Systems	ko04929	GnRH secretion	0.6688112	9.994924e-01	0	0	3	149
Inflammatory bowel disease	2	9.994924e-01	0.820	0.020	Human Diseases	ko05321	Inflammatory bowel disease	0.6726556	9.994924e-01	0	0	2	100
Autophagy - other	1	9.994924e-01	0.410	0.020	Cellular Processes	ko04136	Autophagy - other	0.6801188	9.994924e-01	0	0	1	49
Spinocerebellar ataxia	5	9.994924e-01	2.049	0.020	Human Diseases	ko05017	Spinocerebellar ataxia	0.68047	9.994924e-01	0	0	5	249
Fat digestion and absorption	1	9.994924e-01	0.410	0.020	Organismal Systems	ko04975	Fat digestion and absorption	0.6874911	9.994924e-01	0	0	1	50
Mitophagy - animal	2	9.994924e-01	0.820	0.019	Cellular Processes	ko04137	Mitophagy - animal	0.6883753	9.994924e-01	0	0	2	103
Estrogen signaling pathway	4	9.994924e-01	1.639	0.020	Organismal Systems	ko04915	Estrogen signaling pathway	0.6891117	9.994924e-01	0	0	4	203
C-type lectin receptor signaling pathway	3	9.994924e-01	1.230	0.019	Organismal Systems	ko04625	C-type lectin receptor signaling pathway	0.6904645	9.994924e-01	0	0	3	154
ErbB signaling pathway	3	9.994924e-01	1.230	0.019	Environmental Information Processing	ko04012	ErbB signaling pathway	0.6946658	9.994924e-01	0	0	3	155
Circadian rhythm	1	9.994924e-01	0.410	0.020	Organismal Systems	ko04710	Circadian rhythm	0.6946943	9.994924e-01	0	0	1	51
ECM-receptor interaction	3	9.994924e-01	1.230	0.019	Environmental Information Processing	ko04512	ECM-receptor interaction	0.6988243	9.994924e-01	0	0	3	156
Galactose metabolism	1	9.994924e-01	0.410	0.019	Metabolism	ko00052	Galactose metabolism	0.7086082	9.994924e-01	0	0	1	53
Apoptosis - multiple species	1	9.994924e-01	0.410	0.019	Cellular Processes	ko04215	Apoptosis - multiple species	0.7086082	9.994924e-01	0	0	1	53
Alcoholism	4	9.994924e-01	1.639	0.019	Human Diseases	ko05034	Alcoholism	0.7143262	9.994924e-01	0	0	4	210
Cellular senescence	5	9.994924e-01	2.049	0.019	Cellular Processes	ko04218	Cellular senescence	0.7196849	9.994924e-01	0	0	5	261
Synaptic vesicle cycle	3	9.994924e-01	1.230	0.018	Organismal Systems	ko04721	Synaptic vesicle cycle	0.7343347	9.994924e-01	0	0	3	165
Breast cancer	4	9.994924e-01	1.639	0.018	Human Diseases	ko05224	Breast cancer	0.7380188	9.994924e-01	0	0	4	217
Leishmaniasis	3	9.994924e-01	1.230	0.018	Human Diseases	ko05140	Leishmaniasis	0.73807	9.994924e-01	0	0	3	166
Pathways in cancer	17	9.994924e-01	6.967	0.020	Human Diseases	ko05200	Pathways in cancer	0.739444	9.994924e-01	0	0	17	839
Phospholipase D signaling pathway	6	9.994924e-01	2.459	0.018	Environmental Information Processing	ko04072	Phospholipase D signaling pathway	0.7761355	9.994924e-01	0	0	6	331
mTOR signaling pathway	4	9.994924e-01	1.639	0.017	Environmental Information Processing	ko04150	mTOR signaling pathway	0.7809175	9.994924e-01	0	0	4	231
Toll-like receptor signaling pathway	2	9.994924e-01	0.820	0.016	Organismal Systems	ko04620	Toll-like receptor signaling pathway	0.7817239	9.994924e-01	0	0	2	124
Autophagy - animal	4	9.994924e-01	1.639	0.017	Cellular Processes	ko04140	Autophagy - animal	0.783758	9.994924e-01	0	0	4	232
Fc epsilon RI signaling pathway	2	9.994924e-01	0.820	0.016	Organismal Systems	ko04664	Fc epsilon RI signaling pathway	0.7854911	9.994924e-01	0	0	2	125
Purine metabolism	4	9.994924e-01	1.639	0.017	Metabolism	ko00230	Purine metabolism	0.7893518	9.994924e-01	0	0	4	234
Ether lipid metabolism	1	9.994924e-01	0.410	0.014	Metabolism	ko00565	Ether lipid metabolism	0.8085813	9.994924e-01	0	0	1	71
Signaling pathways regulating pluripotency of stem cells	4	9.994924e-01	1.639	0.017	Cellular Processes	ko04550	Signaling pathways regulating pluripotency of stem cells	0.8105828	9.994924e-01	0	0	4	242
Sphingolipid signaling pathway	3	9.994924e-01	1.230	0.016	Environmental Information Processing	ko04071	Sphingolipid signaling pathway	0.8185458	9.994924e-01	0	0	3	191
Colorectal cancer	2	9.994924e-01	0.820	0.014	Human Diseases	ko05210	Colorectal cancer	0.8294998	9.994924e-01	0	0	2	138
Th17 cell differentiation	3	9.994924e-01	1.230	0.015	Organismal Systems	ko04659	Th17 cell differentiation	0.8369477	9.994924e-01	0	0	3	198
Ras signaling pathway	6	9.994924e-01	2.459	0.017	Environmental Information Processing	ko04014	Ras signaling pathway	0.8446766	9.994924e-01	0	0	6	363
B cell receptor signaling pathway	2	9.994924e-01	0.820	0.014	Organismal Systems	ko04662	B cell receptor signaling pathway	0.8496831	9.994924e-01	0	0	2	145
Cortisol synthesis and secretion	2	9.994924e-01	0.820	0.014	Organismal Systems	ko04927	Cortisol synthesis and secretion	0.8523828	9.994924e-01	0	0	2	146
Neurotrophin signaling pathway	3	9.994924e-01	1.230	0.015	Organismal Systems	ko04722	Neurotrophin signaling pathway	0.8537251	9.994924e-01	0	0	3	205
Viral carcinogenesis	5	9.994924e-01	2.049	0.016	Human Diseases	ko05203	Viral carcinogenesis	0.8555908	9.994924e-01	0	0	5	316
Relaxin signaling pathway	3	9.994924e-01	1.230	0.014	Organismal Systems	ko04926	Relaxin signaling pathway	0.860444	9.994924e-01	0	0	3	208
Dopaminergic synapse	4	9.994924e-01	1.639	0.015	Organismal Systems	ko04728	Dopaminergic synapse	0.8620727	9.994924e-01	0	0	4	265
Influenza A	3	9.994924e-01	1.230	0.014	Human Diseases	ko05164	Influenza A	0.8626231	9.994924e-01	0	0	3	209
Ovarian steroidogenesis	1	9.994924e-01	0.410	0.011	Organismal Systems	ko04913	Ovarian steroidogenesis	0.8683248	9.994924e-01	0	0	1	87
Hedgehog signaling pathway	1	9.994924e-01	0.410	0.011	Environmental Information Processing	ko04340	Hedgehog signaling pathway	0.8713705	9.994924e-01	0	0	1	88
Tuberculosis	5	9.994924e-01	2.049	0.015	Human Diseases	ko05152	Tuberculosis	0.8732648	9.994924e-01	0	0	5	326
Kaposi sarcoma-associated herpesvirus infection	5	9.994924e-01	2.049	0.015	Human Diseases	ko05167	Kaposi sarcoma-associated herpesvirus infection	0.8732648	9.994924e-01	0	0	5	326
Epithelial cell signaling in Helicobacter pylori infection	2	9.994924e-01	0.820	0.013	Human Diseases	ko05120	Epithelial cell signaling in Helicobacter pylori infection	0.8747666	9.994924e-01	0	0	2	155
Amphetamine addiction	2	9.994924e-01	0.820	0.013	Human Diseases	ko05031	Amphetamine addiction	0.8770516	9.994924e-01	0	0	2	156
Prostate cancer	2	9.994924e-01	0.820	0.013	Human Diseases	ko05215	Prostate cancer	0.8836785	9.994924e-01	0	0	2	159
Long-term potentiation	2	9.994924e-01	0.820	0.013	Organismal Systems	ko04720	Long-term potentiation	0.8858133	9.994924e-01	0	0	2	160
Hematopoietic cell lineage	2	9.994924e-01	0.820	0.012	Organismal Systems	ko04640	Hematopoietic cell lineage	0.8879118	9.994924e-01	0	0	2	161
Hepatitis C	3	9.994924e-01	1.230	0.013	Human Diseases	ko05160	Hepatitis C	0.8901387	9.994924e-01	0	0	3	223
Rap1 signaling pathway	6	9.994924e-01	2.459	0.015	Environmental Information Processing	ko04015	Rap1 signaling pathway	0.9004328	9.994924e-01	0	0	6	399
Cocaine addiction	1	9.994924e-01	0.410	0.010	Human Diseases	ko05030	Cocaine addiction	0.9005786	9.994924e-01	0	0	1	99
PD-L1 expression and PD-1 checkpoint pathway in cancer	2	9.994924e-01	0.820	0.012	Human Diseases	ko05235	PD-L1 expression and PD-1 checkpoint pathway in cancer	0.9016322	9.994924e-01	0	0	2	168
Regulation of actin cytoskeleton	5	9.994924e-01	2.049	0.014	Cellular Processes	ko04810	Regulation of actin cytoskeleton	0.9018439	9.994924e-01	0	0	5	345
Human papillomavirus infection	8	9.994924e-01	3.279	0.016	Human Diseases	ko05165	Human papillomavirus infection	0.9058824	9.994924e-01	0	0	8	511
Apoptosis	3	9.994924e-01	1.230	0.013	Cellular Processes	ko04210	Apoptosis	0.9081962	9.994924e-01	0	0	3	234
Natural killer cell mediated cytotoxicity	2	9.994924e-01	0.820	0.012	Organismal Systems	ko04650	Natural killer cell mediated cytotoxicity	0.9087547	9.994924e-01	0	0	2	172
Endocrine and other factor-regulated calcium reabsorption	1	9.994924e-01	0.410	0.010	Organismal Systems	ko04961	Endocrine and other factor-regulated calcium reabsorption	0.9094738	9.994924e-01	0	0	1	103
T cell receptor signaling pathway	2	9.994924e-01	0.820	0.012	Organismal Systems	ko04660	T cell receptor signaling pathway	0.9104587	9.994924e-01	0	0	2	173
Basal cell carcinoma	1	9.994924e-01	0.410	0.010	Human Diseases	ko05217	Basal cell carcinoma	0.9115709	9.994924e-01	0	0	1	104
RNA degradation	1	9.994924e-01	0.410	0.010	Genetic Information Processing	ko03018	RNA degradation	0.9136196	9.994924e-01	0	0	1	105
p53 signaling pathway	1	9.994924e-01	0.410	0.010	Cellular Processes	ko04115	p53 signaling pathway	0.9136196	9.994924e-01	0	0	1	105
AGE-RAGE signaling pathway in diabetic complications	2	9.994924e-01	0.820	0.011	Human Diseases	ko04933	AGE-RAGE signaling pathway in diabetic complications	0.9137778	9.994924e-01	0	0	2	175
Oocyte meiosis	2	9.994924e-01	0.820	0.011	Cellular Processes	ko04114	Oocyte meiosis	0.9273384	9.994924e-01	0	0	2	184
mRNA surveillance pathway	1	9.994924e-01	0.410	0.009	Genetic Information Processing	ko03015	mRNA surveillance pathway	0.9283954	9.994924e-01	0	0	1	113
IL-17 signaling pathway	1	9.994924e-01	0.410	0.009	Organismal Systems	ko04657	IL-17 signaling pathway	0.9283954	9.994924e-01	0	0	1	113
Pancreatic cancer	1	9.994924e-01	0.410	0.009	Human Diseases	ko05212	Pancreatic cancer	0.9283954	9.994924e-01	0	0	1	113
Epstein-Barr virus infection	4	9.994924e-01	1.639	0.013	Human Diseases	ko05169	Epstein-Barr virus infection	0.9290774	9.994924e-01	0	0	4	310
Antigen processing and presentation	1	9.994924e-01	0.410	0.009	Organismal Systems	ko04612	Antigen processing and presentation	0.9316777	9.994924e-01	0	0	1	115
Inflammatory mediator regulation of TRP channels	2	9.994924e-01	0.820	0.011	Organismal Systems	ko04750	Inflammatory mediator regulation of TRP channels	0.9339784	9.994924e-01	0	0	2	189
Transcriptional misregulation in cancer	4	9.994924e-01	1.639	0.013	Human Diseases	ko05202	Transcriptional misregulation in cancer	0.936347	9.994924e-01	0	0	4	317
Lipid and atherosclerosis	4	9.994924e-01	1.639	0.013	Human Diseases	ko05417	Lipid and atherosclerosis	0.9373287	9.994924e-01	0	0	4	318
Long-term depression	1	9.994924e-01	0.410	0.008	Organismal Systems	ko04730	Long-term depression	0.9377995	9.994924e-01	0	0	1	119
Toxoplasmosis	2	9.994924e-01	0.820	0.010	Human Diseases	ko05145	Toxoplasmosis	0.9388739	9.994924e-01	0	0	2	193
Thyroid hormone signaling pathway	3	9.994924e-01	1.230	0.011	Organismal Systems	ko04919	Thyroid hormone signaling pathway	0.9426883	9.994924e-01	0	0	3	262
Regulation of lipolysis in adipocytes	1	9.994924e-01	0.410	0.008	Organismal Systems	ko04923	Regulation of lipolysis in adipocytes	0.9433748	9.994924e-01	0	0	1	123
Adherens junction	2	9.994924e-01	0.820	0.010	Cellular Processes	ko04520	Adherens junction	0.9445112	9.994924e-01	0	0	2	198
Fc gamma R-mediated phagocytosis	2	9.994924e-01	0.820	0.010	Organismal Systems	ko04666	Fc gamma R-mediated phagocytosis	0.9445112	9.994924e-01	0	0	2	198
Apelin signaling pathway	3	9.994924e-01	1.230	0.011	Environmental Information Processing	ko04371	Apelin signaling pathway	0.9446245	9.994924e-01	0	0	3	264
Alzheimer disease	9	9.994924e-01	3.689	0.014	Human Diseases	ko05010	Alzheimer disease	0.9530757	9.994924e-01	0	0	9	623
Thyroid hormone synthesis	1	9.994924e-01	0.410	0.008	Organismal Systems	ko04918	Thyroid hormone synthesis	0.954166	9.994924e-01	0	0	1	132
Progesterone-mediated oocyte maturation	1	9.994924e-01	0.410	0.007	Organismal Systems	ko04914	Progesterone-mediated oocyte maturation	0.9562707	9.994924e-01	0	0	1	134
cGMP-PKG signaling pathway	4	9.994924e-01	1.639	0.011	Environmental Information Processing	ko04022	cGMP-PKG signaling pathway	0.9610918	9.994924e-01	0	0	4	348
Huntington disease	7	9.994924e-01	2.869	0.013	Human Diseases	ko05016	Huntington disease	0.9616932	9.994924e-01	0	0	7	527
Parkinson disease	5	9.994924e-01	2.049	0.012	Human Diseases	ko05012	Parkinson disease	0.9622369	9.994924e-01	0	0	5	411
Salmonella infection	5	9.994924e-01	2.049	0.012	Human Diseases	ko05132	Salmonella infection	0.9622369	9.994924e-01	0	0	5	411
Thermogenesis	4	9.994924e-01	1.639	0.011	Organismal Systems	ko04714	Thermogenesis	0.9623345	9.994924e-01	0	0	4	350
Human immunodeficiency virus 1 infection	4	9.994924e-01	1.639	0.011	Human Diseases	ko05170	Human immunodeficiency virus 1 infection	0.9623345	9.994924e-01	0	0	4	350
Nucleocytoplasmic transport	1	9.994924e-01	0.410	0.007	Genetic Information Processing	ko03013	Nucleocytoplasmic transport	0.9654351	9.994924e-01	0	0	1	144
Shigellosis	5	9.994924e-01	2.049	0.012	Human Diseases	ko05131	Shigellosis	0.9655383	9.994924e-01	0	0	5	417
Human T-cell leukemia virus 1 infection	4	9.994924e-01	1.639	0.011	Human Diseases	ko05166	Human T-cell leukemia virus 1 infection	0.9664012	9.994924e-01	0	0	4	357
Human cytomegalovirus infection	4	9.994924e-01	1.639	0.011	Human Diseases	ko05163	Human cytomegalovirus infection	0.9669478	9.994924e-01	0	0	4	358
Small cell lung cancer	1	9.994924e-01	0.410	0.007	Human Diseases	ko05222	Small cell lung cancer	0.9685405	9.994924e-01	0	0	1	148
Cytokine-cytokine receptor interaction	3	9.994924e-01	1.230	0.010	Environmental Information Processing	ko04060	Cytokine-cytokine receptor interaction	0.9689736	9.994924e-01	0	0	3	297
Chemokine signaling pathway	3	9.994924e-01	1.230	0.010	Organismal Systems	ko04062	Chemokine signaling pathway	0.9689736	9.994924e-01	0	0	3	297
Amyotrophic lateral sclerosis	8	9.994924e-01	3.279	0.013	Human Diseases	ko05014	Amyotrophic lateral sclerosis	0.9695624	9.994924e-01	0	0	8	601
TNF signaling pathway	1	9.994924e-01	0.410	0.007	Environmental Information Processing	ko04668	TNF signaling pathway	0.9699873	9.994924e-01	0	0	1	150
Salivary secretion	1	9.994924e-01	0.410	0.007	Organismal Systems	ko04970	Salivary secretion	0.9699873	9.994924e-01	0	0	1	150
Gap junction	1	9.994924e-01	0.410	0.007	Cellular Processes	ko04540	Gap junction	0.9720342	9.994924e-01	0	0	1	153
MicroRNAs in cancer	3	9.994924e-01	1.230	0.010	Human Diseases	ko05206	MicroRNAs in cancer	0.9745429	9.994924e-01	0	0	3	308
TGF-beta signaling pathway	1	9.994924e-01	0.410	0.006	Environmental Information Processing	ko04350	TGF-beta signaling pathway	0.9745488	9.994924e-01	0	0	1	157
Osteoclast differentiation	1	9.994924e-01	0.410	0.006	Organismal Systems	ko04380	Osteoclast differentiation	0.9751414	9.994924e-01	0	0	1	158
Hippo signaling pathway	2	9.994924e-01	0.820	0.008	Environmental Information Processing	ko04390	Hippo signaling pathway	0.9753254	9.994924e-01	0	0	2	239
Herpes simplex virus 1 infection	7	9.994924e-01	2.869	0.012	Human Diseases	ko05168	Herpes simplex virus 1 infection	0.9765056	9.994924e-01	0	0	7	562
Diabetic cardiomyopathy	3	9.994924e-01	1.230	0.010	Human Diseases	ko05415	Diabetic cardiomyopathy	0.9767491	9.994924e-01	0	0	3	313
Vascular smooth muscle contraction	2	9.994924e-01	0.820	0.008	Organismal Systems	ko04270	Vascular smooth muscle contraction	0.9767708	9.994924e-01	0	0	2	242
Hepatitis B	2	9.994924e-01	0.820	0.008	Human Diseases	ko05161	Hepatitis B	0.9781345	9.994924e-01	0	0	2	245
Non-alcoholic fatty liver disease	2	9.994924e-01	0.820	0.008	Human Diseases	ko04932	Non-alcoholic fatty liver disease	0.9785716	9.994924e-01	0	0	2	246
Neuroactive ligand-receptor interaction	9	9.994924e-01	3.689	0.013	Environmental Information Processing	ko04080	Neuroactive ligand-receptor interaction	0.97882	9.994924e-01	0	0	9	685
Cholinergic synapse	2	9.994924e-01	0.820	0.008	Organismal Systems	ko04725	Cholinergic synapse	0.979833	9.994924e-01	0	0	2	249
MAPK signaling pathway	6	9.994924e-01	2.459	0.012	Environmental Information Processing	ko04010	MAPK signaling pathway	0.9816507	9.994924e-01	0	0	6	519
Cell cycle	1	9.994924e-01	0.410	0.006	Cellular Processes	ko04110	Cell cycle	0.98213	9.994924e-01	0	0	1	172
Arrhythmogenic right ventricular cardiomyopathy	1	9.994924e-01	0.410	0.006	Human Diseases	ko05412	Arrhythmogenic right ventricular cardiomyopathy	0.98213	9.994924e-01	0	0	1	172
Oxytocin signaling pathway	3	9.994924e-01	1.230	0.009	Organismal Systems	ko04921	Oxytocin signaling pathway	0.982331	9.994924e-01	0	0	3	328
Wnt signaling pathway	2	9.994924e-01	0.820	0.008	Environmental Information Processing	ko04310	Wnt signaling pathway	0.9857333	9.994924e-01	0	0	2	266
GnRH signaling pathway	1	9.994924e-01	0.410	0.005	Organismal Systems	ko04912	GnRH signaling pathway	0.9858872	9.994924e-01	0	0	1	182
cAMP signaling pathway	5	9.994924e-01	2.049	0.011	Environmental Information Processing	ko04024	cAMP signaling pathway	0.9864717	9.994924e-01	0	0	5	476
Serotonergic synapse	1	9.994924e-01	0.410	0.005	Organismal Systems	ko04726	Serotonergic synapse	0.9874594	9.994924e-01	0	0	1	187
Pancreatic secretion	1	9.994924e-01	0.410	0.005	Organismal Systems	ko04972	Pancreatic secretion	0.9880383	9.994924e-01	0	0	1	189
Measles	1	9.994924e-01	0.410	0.005	Human Diseases	ko05162	Measles	0.98962	9.994924e-01	0	0	1	195
GABAergic synapse	1	9.994924e-01	0.410	0.005	Organismal Systems	ko04727	GABAergic synapse	0.9900995	9.994924e-01	0	0	1	197
Lysosome	1	9.994924e-01	0.410	0.005	Cellular Processes	ko04142	Lysosome	0.990557	9.994924e-01	0	0	1	199
Cushing syndrome	2	9.994924e-01	0.820	0.007	Human Diseases	ko04934	Cushing syndrome	0.9911199	9.994924e-01	0	0	2	289
Protein digestion and absorption	1	9.994924e-01	0.410	0.005	Organismal Systems	ko04974	Protein digestion and absorption	0.9912039	9.994924e-01	0	0	1	202
Tight junction	2	9.994924e-01	0.820	0.007	Cellular Processes	ko04530	Tight junction	0.9919961	9.994924e-01	0	0	2	294
Ubiquitin mediated proteolysis	1	9.994924e-01	0.410	0.005	Genetic Information Processing	ko04120	Ubiquitin mediated proteolysis	0.9919984	9.994924e-01	0	0	1	206
Melanogenesis	1	9.994924e-01	0.410	0.005	Organismal Systems	ko04916	Melanogenesis	0.9919984	9.994924e-01	0	0	1	206
Cell adhesion molecules	3	9.994924e-01	1.230	0.008	Environmental Information Processing	ko04514	Cell adhesion molecules	0.9924084	9.994924e-01	0	0	3	373
Aldosterone synthesis and secretion	1	9.994924e-01	0.410	0.005	Organismal Systems	ko04925	Aldosterone synthesis and secretion	0.9943913	9.994924e-01	0	0	1	221
Necroptosis	1	9.994924e-01	0.410	0.004	Cellular Processes	ko04217	Necroptosis	0.994651	9.994924e-01	0	0	1	223
Cardiac muscle contraction	1	9.994924e-01	0.410	0.004	Organismal Systems	ko04260	Cardiac muscle contraction	0.994651	9.994924e-01	0	0	1	223
Calcium signaling pathway	5	9.994924e-01	2.049	0.009	Environmental Information Processing	ko04020	Calcium signaling pathway	0.9953973	9.994924e-01	0	0	5	540
Endocytosis	3	9.994924e-01	1.230	0.007	Cellular Processes	ko04144	Endocytosis	0.9970673	9.994924e-01	0	0	3	422
Adrenergic signaling in cardiomyocytes	2	9.994924e-01	0.820	0.006	Organismal Systems	ko04261	Adrenergic signaling in cardiomyocytes	0.9972672	9.994924e-01	0	0	2	345
Hypertrophic cardiomyopathy	1	9.994924e-01	0.410	0.004	Human Diseases	ko05410	Hypertrophic cardiomyopathy	0.9973764	9.994924e-01	0	0	1	253
Prion disease	3	9.994924e-01	1.230	0.007	Human Diseases	ko05020	Prion disease	0.9976868	9.994924e-01	0	0	3	434
Yersinia infection	1	9.994924e-01	0.410	0.004	Human Diseases	ko05135	Yersinia infection	0.9980744	9.994924e-01	0	0	1	266
Pathogenic Escherichia coli infection	2	9.994924e-01	0.820	0.005	Human Diseases	ko05130	Pathogenic Escherichia coli infection	0.9982567	9.994924e-01	0	0	2	366
Glutamatergic synapse	1	9.994924e-01	0.410	0.003	Organismal Systems	ko04724	Glutamatergic synapse	0.9988602	9.994924e-01	0	0	1	288
Dilated cardiomyopathy	1	9.994924e-01	0.410	0.003	Human Diseases	ko05414	Dilated cardiomyopathy	0.9990583	9.994924e-01	0	0	1	296
Pathways of neurodegeneration - multiple diseases	8	9.994924e-01	3.279	0.009	Human Diseases	ko05022	Pathways of neurodegeneration - multiple diseases	0.9994924	9.994924e-01	0	0	8	868
