# Supplementary material for: Exploitation of Key Regulatory Modules and Genes for High-Salt Adaptation in Schizothoracine by Weighted Gene Co-Expression Network Analysis
Source: Animals (Basel). 2024 Dec 29;15(1):56. doi: 10.3390/ani15010056 (PMC11718949; doi:10.3390/ani15010056)
Supplement: Supplementary file 1 [file animals-15-00056-s001.zip › Suppl. Figures and Tables/Tables/Table S23.GS-GILL-KEGG.xls]

id	num	qvalue	per	ratio	class	ID	Descrption	Pvalue	Qvalue	Up	Down	fg_num	bg_num
Pathogenic Escherichia coli infection	22	0.0000580182	10.784	0.065	Human Diseases	ko05130	Pathogenic Escherichia coli infection	3.597337e-07	0.0000580182	0	0	22	340
Tight junction	20	0.0000580182	9.804	0.069	Cellular Processes	ko04530	Tight junction	4.378732e-07	0.0000580182	0	0	20	289
Leukocyte transendothelial migration	16	0.0004329806	7.843	0.070	Organismal Systems	ko04670	Leukocyte transendothelial migration	5.798336e-06	0.0004329806	0	0	16	229
Shigellosis	22	0.0004329806	10.784	0.054	Human Diseases	ko05131	Shigellosis	6.535556e-06	0.0004329806	0	0	22	405
Arrhythmogenic right ventricular cardiomyopathy	12	0.0035473594	5.882	0.072	Human Diseases	ko05412	Arrhythmogenic right ventricular cardiomyopathy	6.693131e-05	0.0035473594	0	0	12	167
Bacterial invasion of epithelial cells	10	0.0049649649	4.902	0.080	Human Diseases	ko05100	Bacterial invasion of epithelial cells	0.0001124143	0.0049649649	0	0	10	125
Focal adhesion	17	0.0198567945	8.333	0.046	Cellular Processes	ko04510	Focal adhesion	0.0005245191	0.0198567945	0	0	17	368
Adherens junction	12	0.0250767579	5.882	0.055	Cellular Processes	ko04520	Adherens junction	0.0007570342	0.0250767579	0	0	12	217
Endocytosis	17	0.0473475500	8.333	0.041	Cellular Processes	ko04144	Endocytosis	0.001766546	0.0473475500	0	0	17	411
Fluid shear stress and atherosclerosis	11	0.0473475500	5.392	0.053	Human Diseases	ko05418	Fluid shear stress and atherosclerosis	0.0017867	0.0473475500	0	0	11	208
Hippo signaling pathway	12	0.0560685675	5.882	0.048	Environmental Information Processing	ko04390	Hippo signaling pathway	0.002528695	0.0560685675	0	0	12	250
Toxoplasmosis	10	0.0560685675	4.902	0.054	Human Diseases	ko05145	Toxoplasmosis	0.002538954	0.0560685675	0	0	10	186
Amoebiasis	10	0.0591772446	4.902	0.052	Human Diseases	ko05146	Amoebiasis	0.003075782	0.0591772446	0	0	10	191
Regulation of actin cytoskeleton	15	0.0591772446	7.353	0.042	Cellular Processes	ko04810	Regulation of actin cytoskeleton	0.003126345	0.0591772446	0	0	15	361
Lipid and atherosclerosis	14	0.0610230241	6.863	0.042	Human Diseases	ko05417	Lipid and atherosclerosis	0.003640389	0.0610230241	0	0	14	331
Salmonella infection	16	0.0610230241	7.843	0.040	Human Diseases	ko05132	Salmonella infection	0.003684409	0.0610230241	0	0	16	404
Rap1 signaling pathway	15	0.0783517550	7.353	0.039	Environmental Information Processing	ko04015	Rap1 signaling pathway	0.005026339	0.0783517550	0	0	15	380
AGE-RAGE signaling pathway in diabetic complications	9	0.0824067850	4.412	0.051	Human Diseases	ko04933	AGE-RAGE signaling pathway in diabetic complications	0.005916235	0.0824067850	0	0	9	177
Human papillomavirus infection	19	0.0824067850	9.314	0.035	Human Diseases	ko05165	Human papillomavirus infection	0.006411352	0.0824067850	0	0	19	545
VEGF signaling pathway	7	0.0824067850	3.431	0.059	Environmental Information Processing	ko04370	VEGF signaling pathway	0.006530349	0.0824067850	0	0	7	118
IL-17 signaling pathway	7	0.0824067850	3.431	0.059	Organismal Systems	ko04657	IL-17 signaling pathway	0.006530349	0.0824067850	0	0	7	118
Platinum drug resistance	6	0.0844244709	2.941	0.066	Human Diseases	ko01524	Platinum drug resistance	0.007008824	0.0844244709	0	0	6	91
Transcriptional misregulation in cancer	12	0.0917443365	5.882	0.042	Human Diseases	ko05202	Transcriptional misregulation in cancer	0.007962716	0.0917443365	0	0	12	289
Hematopoietic cell lineage	8	0.0938512185	3.922	0.052	Organismal Systems	ko04640	Hematopoietic cell lineage	0.008499733	0.0938512185	0	0	8	155
Axon guidance	12	0.0960602634	5.882	0.041	Organismal Systems	ko04360	Axon guidance	0.009062289	0.0960602634	0	0	12	294
Drug metabolism - cytochrome P450	4	0.0982070533	1.961	0.089	Metabolism	ko00982	Drug metabolism - cytochrome P450	0.009635409	0.0982070533	0	0	4	45
Human cytomegalovirus infection	14	0.0993454574	6.863	0.038	Human Diseases	ko05163	Human cytomegalovirus infection	0.01012199	0.0993454574	0	0	14	373
Viral myocarditis	7	0.1069902482	3.431	0.053	Human Diseases	ko05416	Viral myocarditis	0.01130463	0.1069902482	0	0	7	131
Pathways in cancer	25	0.1108369339	12.255	0.030	Human Diseases	ko05200	Pathways in cancer	0.01227502	0.1108369339	0	0	25	834
Hepatitis C	10	0.1108369339	4.902	0.043	Human Diseases	ko05160	Hepatitis C	0.01268786	0.1108369339	0	0	10	235
Osteoclast differentiation	8	0.1108369339	3.922	0.048	Organismal Systems	ko04380	Osteoclast differentiation	0.01296583	0.1108369339	0	0	8	167
Neurotrophin signaling pathway	9	0.1112402922	4.412	0.045	Organismal Systems	ko04722	Neurotrophin signaling pathway	0.01343279	0.1112402922	0	0	9	202
Non-alcoholic fatty liver disease	10	0.1134086838	4.902	0.042	Human Diseases	ko04932	Non-alcoholic fatty liver disease	0.01414266	0.1134086838	0	0	10	239
Influenza A	9	0.1134086838	4.412	0.044	Human Diseases	ko05164	Influenza A	0.01466986	0.1134086838	0	0	9	205
PI3K-Akt signaling pathway	18	0.1134086838	8.824	0.032	Environmental Information Processing	ko04151	PI3K-Akt signaling pathway	0.0154873	0.1134086838	0	0	18	554
Metabolism of xenobiotics by cytochrome P450	4	0.1134086838	1.961	0.077	Metabolism	ko00980	Metabolism of xenobiotics by cytochrome P450	0.01583386	0.1134086838	0	0	4	52
Th1 and Th2 cell differentiation	7	0.1134086838	3.431	0.050	Organismal Systems	ko04658	Th1 and Th2 cell differentiation	0.01583442	0.1134086838	0	0	7	140
Th17 cell differentiation	8	0.1244008329	3.922	0.045	Organismal Systems	ko04659	Th17 cell differentiation	0.01783861	0.1244008329	0	0	8	177
Arginine biosynthesis	3	0.1547308500	1.471	0.091	Metabolism	ko00220	Arginine biosynthesis	0.02312809	0.1547308500	0	0	3	33
Yersinia infection	10	0.1547308500	4.902	0.039	Human Diseases	ko05135	Yersinia infection	0.0233556	0.1547308500	0	0	10	259
Cytokine-cytokine receptor interaction	11	0.1908111048	5.392	0.036	Environmental Information Processing	ko04060	Cytokine-cytokine receptor interaction	0.02954777	0.1908111048	0	0	11	308
ECM-receptor interaction	7	0.1908111048	3.431	0.044	Environmental Information Processing	ko04512	ECM-receptor interaction	0.03024176	0.1908111048	0	0	7	160
Proximal tubule bicarbonate reclamation	4	0.2027468779	1.961	0.062	Organismal Systems	ko04964	Proximal tubule bicarbonate reclamation	0.03289855	0.2027468779	0	0	4	65
TNF signaling pathway	7	0.2041231851	3.431	0.042	Environmental Information Processing	ko04668	TNF signaling pathway	0.03587707	0.2041231851	0	0	7	166
Bile secretion	7	0.2041231851	3.431	0.042	Organismal Systems	ko04976	Bile secretion	0.03587707	0.2041231851	0	0	7	166
Amino sugar and nucleotide sugar metabolism	4	0.2041231851	1.961	0.060	Metabolism	ko00520	Amino sugar and nucleotide sugar metabolism	0.03620298	0.2041231851	0	0	4	67
Bladder cancer	4	0.2041231851	1.961	0.060	Human Diseases	ko05219	Bladder cancer	0.03620298	0.2041231851	0	0	4	67
Toll-like receptor signaling pathway	6	0.2152294490	2.941	0.045	Organismal Systems	ko04620	Toll-like receptor signaling pathway	0.03939039	0.2152294490	0	0	6	134
Apoptosis	9	0.2152294490	4.412	0.037	Cellular Processes	ko04210	Apoptosis	0.04013464	0.2152294490	0	0	9	245
Pertussis	6	0.2152294490	2.941	0.044	Human Diseases	ko05133	Pertussis	0.04060933	0.2152294490	0	0	6	135
Cell adhesion molecules	13	0.2183963725	6.373	0.032	Environmental Information Processing	ko04514	Cell adhesion molecules	0.042031	0.2183963725	0	0	13	408
Endometrial cancer	5	0.2288529298	2.451	0.048	Human Diseases	ko05213	Endometrial cancer	0.04490699	0.2288529298	0	0	5	104
Chemokine signaling pathway	10	0.2359239546	4.902	0.034	Organismal Systems	ko04062	Chemokine signaling pathway	0.04789485	0.2359239546	0	0	10	293
Nitrogen metabolism	2	0.2359239546	0.980	0.105	Metabolism	ko00910	Nitrogen metabolism	0.04807507	0.2359239546	0	0	2	19
Systemic lupus erythematosus	5	0.2381328588	2.451	0.047	Human Diseases	ko05322	Systemic lupus erythematosus	0.04968768	0.2381328588	0	0	5	107
Alcoholic liver disease	8	0.2381328588	3.922	0.037	Human Diseases	ko04936	Alcoholic liver disease	0.05048601	0.2381328588	0	0	8	217
Leishmaniasis	6	0.2381328588	2.941	0.042	Human Diseases	ko05140	Leishmaniasis	0.05122103	0.2381328588	0	0	6	143
Human immunodeficiency virus 1 infection	11	0.2451307417	5.392	0.032	Human Diseases	ko05170	Human immunodeficiency virus 1 infection	0.05370541	0.2451307417	0	0	11	340
RIG-I-like receptor signaling pathway	4	0.2451307417	1.961	0.052	Organismal Systems	ko04622	RIG-I-like receptor signaling pathway	0.0555013	0.2451307417	0	0	4	77
Malaria	4	0.2451307417	1.961	0.052	Human Diseases	ko05144	Malaria	0.0555013	0.2451307417	0	0	4	77
Biosynthesis of unsaturated fatty acids	3	0.2474791557	1.471	0.064	Metabolism	ko01040	Biosynthesis of unsaturated fatty acids	0.0569669	0.2474791557	0	0	3	47
Colorectal cancer	6	0.2506414879	2.941	0.041	Human Diseases	ko05210	Colorectal cancer	0.05864065	0.2506414879	0	0	6	148
Porphyrin metabolism	3	0.2522177881	1.471	0.062	Metabolism	ko00860	Porphyrin metabolism	0.05996121	0.2522177881	0	0	3	48
Tuberculosis	10	0.2602360453	4.902	0.032	Human Diseases	ko05152	Tuberculosis	0.06284946	0.2602360453	0	0	10	308
Chemical carcinogenesis - reactive oxygen species	10	0.2626341557	4.902	0.032	Human Diseases	ko05208	Chemical carcinogenesis - reactive oxygen species	0.06504859	0.2626341557	0	0	10	310
Natural killer cell mediated cytotoxicity	6	0.2626341557	2.941	0.039	Organismal Systems	ko04650	Natural killer cell mediated cytotoxicity	0.06667204	0.2626341557	0	0	6	153
Intestinal immune network for IgA production	4	0.2626341557	1.961	0.049	Organismal Systems	ko04672	Intestinal immune network for IgA production	0.06686973	0.2626341557	0	0	4	82
Fc epsilon RI signaling pathway	5	0.2626341557	2.451	0.043	Organismal Systems	ko04664	Fc epsilon RI signaling pathway	0.06770962	0.2626341557	0	0	5	117
Apoptosis - multiple species	3	0.2626341557	1.471	0.059	Cellular Processes	ko04215	Apoptosis - multiple species	0.06937506	0.2626341557	0	0	3	51
Chemical carcinogenesis - DNA adducts	3	0.2626341557	1.471	0.059	Human Diseases	ko05204	Chemical carcinogenesis - DNA adducts	0.06937506	0.2626341557	0	0	3	51
Sphingolipid signaling pathway	7	0.2830030923	3.431	0.036	Environmental Information Processing	ko04071	Sphingolipid signaling pathway	0.07582347	0.2830030923	0	0	7	197
Viral carcinogenesis	10	0.2879635568	4.902	0.031	Human Diseases	ko05203	Viral carcinogenesis	0.07928054	0.2879635568	0	0	10	322
Prion disease	13	0.2879635568	6.373	0.029	Human Diseases	ko05020	Prion disease	0.07932581	0.2879635568	0	0	13	451
Viral protein interaction with cytokine and cytokine receptor	5	0.2988090180	2.451	0.040	Environmental Information Processing	ko04061	Viral protein interaction with cytokine and cytokine receptor	0.08441807	0.2988090180	0	0	5	125
Endocrine resistance	6	0.2988090180	2.941	0.037	Human Diseases	ko01522	Endocrine resistance	0.08456859	0.2988090180	0	0	6	163
C-type lectin receptor signaling pathway	6	0.3083721664	2.941	0.036	Organismal Systems	ko04625	C-type lectin receptor signaling pathway	0.08843881	0.3083721664	0	0	6	165
Necroptosis	7	0.3253166156	3.431	0.034	Cellular Processes	ko04217	Necroptosis	0.09452596	0.3253166156	0	0	7	208
Hepatitis B	8	0.3267409910	3.922	0.032	Human Diseases	ko05161	Hepatitis B	0.09617282	0.3267409910	0	0	8	250
Rheumatoid arthritis	5	0.3395829573	2.451	0.038	Human Diseases	ko05323	Rheumatoid arthritis	0.1030994	0.3395829573	0	0	5	133
Prostate cancer	6	0.3395829573	2.941	0.035	Human Diseases	ko05215	Prostate cancer	0.1048699	0.3395829573	0	0	6	173
Steroid hormone biosynthesis	3	0.3395829573	1.471	0.049	Metabolism	ko00140	Steroid hormone biosynthesis	0.1050785	0.3395829573	0	0	3	61
Thyroid cancer	3	0.3395829573	1.471	0.049	Human Diseases	ko05216	Thyroid cancer	0.1050785	0.3395829573	0	0	3	61
Platelet activation	7	0.3468556607	3.431	0.032	Organismal Systems	ko04611	Platelet activation	0.1096052	0.3468556607	0	0	7	216
Signaling pathways regulating pluripotency of stem cells	8	0.3468556607	3.922	0.031	Cellular Processes	ko04550	Signaling pathways regulating pluripotency of stem cells	0.1099467	0.3468556607	0	0	8	258
Inflammatory mediator regulation of TRP channels	6	0.3613165882	2.941	0.034	Organismal Systems	ko04750	Inflammatory mediator regulation of TRP channels	0.115894	0.3613165882	0	0	6	178
Asthma	2	0.3678637558	0.980	0.062	Human Diseases	ko05310	Asthma	0.1193822	0.3678637558	0	0	2	32
Ascorbate and aldarate metabolism	2	0.3825509540	0.980	0.061	Metabolism	ko00053	Ascorbate and aldarate metabolism	0.1255922	0.3825509540	0	0	2	33
NOD-like receptor signaling pathway	7	0.3919181364	3.431	0.031	Organismal Systems	ko04621	NOD-like receptor signaling pathway	0.1301464	0.3919181364	0	0	7	226
Notch signaling pathway	4	0.4052573539	1.961	0.038	Environmental Information Processing	ko04330	Notch signaling pathway	0.1361053	0.4052573539	0	0	4	106
Ras signaling pathway	10	0.4059941333	4.902	0.028	Environmental Information Processing	ko04014	Ras signaling pathway	0.1378848	0.4059941333	0	0	10	361
MAPK signaling pathway	14	0.4179346011	6.863	0.026	Environmental Information Processing	ko04010	MAPK signaling pathway	0.1444776	0.4179346011	0	0	14	548
Prolactin signaling pathway	4	0.4179346011	1.961	0.037	Organismal Systems	ko04917	Prolactin signaling pathway	0.1462719	0.4179346011	0	0	4	109
Fc gamma R-mediated phagocytosis	6	0.4179346011	2.941	0.031	Organismal Systems	ko04666	Fc gamma R-mediated phagocytosis	0.1471291	0.4179346011	0	0	6	191
Kaposi sarcoma-associated herpesvirus infection	9	0.4179346011	4.412	0.028	Human Diseases	ko05167	Kaposi sarcoma-associated herpesvirus infection	0.1482485	0.4179346011	0	0	9	322
B cell receptor signaling pathway	5	0.4233988684	2.451	0.033	Organismal Systems	ko04662	B cell receptor signaling pathway	0.1517845	0.4233988684	0	0	5	151
Fatty acid elongation	2	0.4345716071	0.980	0.053	Metabolism	ko00062	Fatty acid elongation	0.157677	0.4345716071	0	0	2	38
Pancreatic secretion	6	0.4345716071	2.941	0.031	Organismal Systems	ko04972	Pancreatic secretion	0.1600711	0.4345716071	0	0	6	196
ErbB signaling pathway	5	0.4345716071	2.451	0.032	Environmental Information Processing	ko04012	ErbB signaling pathway	0.1607095	0.4345716071	0	0	5	154
Pentose and glucuronate interconversions	2	0.4397088788	0.980	0.051	Metabolism	ko00040	Pentose and glucuronate interconversions	0.1642686	0.4397088788	0	0	2	39
Mucin type O-glycan biosynthesis	2	0.4529067300	0.980	0.050	Metabolism	ko00512	Mucin type O-glycan biosynthesis	0.1709082	0.4529067300	0	0	2	40
Dilated cardiomyopathy	7	0.4695230644	3.431	0.028	Human Diseases	ko05414	Dilated cardiomyopathy	0.1789503	0.4695230644	0	0	7	247
Proteoglycans in cancer	10	0.4699502206	4.902	0.026	Human Diseases	ko05205	Proteoglycans in cancer	0.1808865	0.4699502206	0	0	10	384
Staphylococcus aureus infection	4	0.4736250721	1.961	0.033	Human Diseases	ko05150	Staphylococcus aureus infection	0.1858755	0.4736250721	0	0	4	120
Renal cell carcinoma	4	0.4736250721	1.961	0.033	Human Diseases	ko05211	Renal cell carcinoma	0.1858755	0.4736250721	0	0	4	120
Legionellosis	4	0.4786112000	1.961	0.033	Human Diseases	ko05134	Legionellosis	0.1896384	0.4786112000	0	0	4	121
Gastric cancer	7	0.4789857500	3.431	0.028	Human Diseases	ko05226	Gastric cancer	0.1915943	0.4789857500	0	0	7	252
Inflammatory bowel disease	3	0.5115463411	1.471	0.036	Human Diseases	ko05321	Inflammatory bowel disease	0.2065489	0.5115463411	0	0	3	84
Drug metabolism - other enzymes	3	0.5186884259	1.471	0.035	Metabolism	ko00983	Drug metabolism - other enzymes	0.21139	0.5186884259	0	0	3	85
Pancreatic cancer	4	0.5232632182	1.961	0.031	Human Diseases	ko05212	Pancreatic cancer	0.2166233	0.5232632182	0	0	4	128
Riboflavin metabolism	1	0.5232632182	0.490	0.077	Metabolism	ko00740	Riboflavin metabolism	0.2172036	0.5232632182	0	0	1	13
Hypertrophic cardiomyopathy	6	0.5301393009	2.941	0.028	Human Diseases	ko05410	Hypertrophic cardiomyopathy	0.2222891	0.5301393009	0	0	6	218
NF-kappa B signaling pathway	5	0.5301393009	2.451	0.029	Environmental Information Processing	ko04064	NF-kappa B signaling pathway	0.2250594	0.5301393009	0	0	5	174
Cellular senescence	7	0.5301393009	3.431	0.026	Cellular Processes	ko04218	Cellular senescence	0.2260594	0.5301393009	0	0	7	265
Oocyte meiosis	5	0.5310848728	2.451	0.029	Cellular Processes	ko04114	Oocyte meiosis	0.2284667	0.5310848728	0	0	5	175
T cell receptor signaling pathway	5	0.5422743391	2.451	0.028	Organismal Systems	ko04660	T cell receptor signaling pathway	0.2353266	0.5422743391	0	0	5	177
Glycosphingolipid biosynthesis - globo and isoglobo series	1	0.5623617543	0.490	0.067	Metabolism	ko00603	Glycosphingolipid biosynthesis - globo and isoglobo series	0.2461659	0.5623617543	0	0	1	15
Hippo signaling pathway - multiple species	2	0.5887176581	0.980	0.038	Environmental Information Processing	ko04392	Hippo signaling pathway - multiple species	0.2599244	0.5887176581	0	0	2	53
Breast cancer	6	0.5923785708	2.941	0.026	Human Diseases	ko05224	Breast cancer	0.2654963	0.5923785708	0	0	6	232
Epithelial cell signaling in Helicobacter pylori infection	5	0.5923785708	2.451	0.027	Human Diseases	ko05120	Epithelial cell signaling in Helicobacter pylori infection	0.2668652	0.5923785708	0	0	5	186
Apelin signaling pathway	7	0.5923785708	3.431	0.025	Environmental Information Processing	ko04371	Apelin signaling pathway	0.2682469	0.5923785708	0	0	7	280
Measles	5	0.5946031532	2.451	0.027	Human Diseases	ko05162	Measles	0.2740036	0.5946031532	0	0	5	188
Phenylalanine metabolism	1	0.5946031532	0.490	0.059	Metabolism	ko00360	Phenylalanine metabolism	0.2740617	0.5946031532	0	0	1	17
Antigen processing and presentation	3	0.5946031532	1.471	0.031	Organismal Systems	ko04612	Antigen processing and presentation	0.2761413	0.5946031532	0	0	3	98
Neutrophil extracellular trap formation	6	0.5946031532	2.941	0.025	Organismal Systems	ko04613	Neutrophil extracellular trap formation	0.2782294	0.5946031532	0	0	6	236
Endocrine and other factor-regulated calcium reabsorption	3	0.6141682063	1.471	0.030	Organismal Systems	ko04961	Endocrine and other factor-regulated calcium reabsorption	0.2914055	0.6141682063	0	0	3	101
Chagas disease	5	0.6141682063	2.451	0.026	Human Diseases	ko05142	Chagas disease	0.2920196	0.6141682063	0	0	5	193
African trypanosomiasis	2	0.6147413661	0.980	0.034	Human Diseases	ko05143	African trypanosomiasis	0.2946119	0.6147413661	0	0	2	58
Histidine metabolism	1	0.6194222984	0.490	0.053	Metabolism	ko00340	Histidine metabolism	0.3009301	0.6194222984	0	0	1	19
Graft-versus-host disease	2	0.6194222984	0.980	0.034	Human Diseases	ko05332	Graft-versus-host disease	0.3015301	0.6194222984	0	0	2	59
p53 signaling pathway	3	0.6205155038	1.471	0.029	Cellular Processes	ko04115	p53 signaling pathway	0.3067285	0.6205155038	0	0	3	104
Small cell lung cancer	4	0.6205155038	1.961	0.027	Human Diseases	ko05222	Small cell lung cancer	0.3067454	0.6205155038	0	0	4	150
TGF-beta signaling pathway	4	0.6213443045	1.961	0.026	Environmental Information Processing	ko04350	TGF-beta signaling pathway	0.310962	0.6213443045	0	0	4	151
Acute myeloid leukemia	3	0.6213443045	1.471	0.029	Human Diseases	ko05221	Acute myeloid leukemia	0.3118445	0.6213443045	0	0	3	105
EGFR tyrosine kinase inhibitor resistance	4	0.6233124328	1.961	0.026	Human Diseases	ko01521	EGFR tyrosine kinase inhibitor resistance	0.3151844	0.6233124328	0	0	4	152
Primary bile acid biosynthesis	1	0.6415135704	0.490	0.048	Metabolism	ko00120	Primary bile acid biosynthesis	0.3268088	0.6415135704	0	0	1	21
Thyroid hormone signaling pathway	6	0.6631420404	2.941	0.024	Organismal Systems	ko04919	Thyroid hormone signaling pathway	0.3403295	0.6631420404	0	0	6	255
Complement and coagulation cascades	3	0.6779330775	1.471	0.027	Organismal Systems	ko04610	Complement and coagulation cascades	0.3527882	0.6779330775	0	0	3	113
Melanoma	3	0.6779330775	1.471	0.026	Human Diseases	ko05218	Melanoma	0.3578948	0.6779330775	0	0	3	114
FoxO signaling pathway	5	0.6779330775	2.451	0.024	Environmental Information Processing	ko04068	FoxO signaling pathway	0.3619392	0.6779330775	0	0	5	212
Retinol metabolism	2	0.6779330775	0.980	0.029	Metabolism	ko00830	Retinol metabolism	0.3630606	0.6779330775	0	0	2	68
Aldosterone-regulated sodium reabsorption	2	0.6779330775	0.980	0.029	Organismal Systems	ko04960	Aldosterone-regulated sodium reabsorption	0.3630606	0.6779330775	0	0	2	68
Human T-cell leukemia virus 1 infection	8	0.6779330775	3.922	0.022	Human Diseases	ko05166	Human T-cell leukemia virus 1 infection	0.3632698	0.6779330775	0	0	8	362
Coronavirus disease - COVID-19	7	0.6814846736	3.431	0.022	Human Diseases	ko05171	Coronavirus disease - COVID-19	0.3700065	0.6814846736	0	0	7	314
Wnt signaling pathway	6	0.6814846736	2.941	0.023	Environmental Information Processing	ko04310	Wnt signaling pathway	0.3703162	0.6814846736	0	0	6	264
Biosynthesis of amino acids	3	0.6820173414	1.471	0.026	Metabolism	ko01230	Biosynthesis of amino acids	0.3731793	0.6820173414	0	0	3	117
Alzheimer disease	13	0.6870149570	6.373	0.021	Human Diseases	ko05010	Alzheimer disease	0.3787766	0.6870149570	0	0	13	623
GnRH signaling pathway	4	0.6870149570	1.961	0.024	Organismal Systems	ko04912	GnRH signaling pathway	0.3873132	0.6870149570	0	0	4	169
PD-L1 expression and PD-1 checkpoint pathway in cancer	4	0.6870149570	1.961	0.024	Human Diseases	ko05235	PD-L1 expression and PD-1 checkpoint pathway in cancer	0.3873132	0.6870149570	0	0	4	169
Glycosaminoglycan biosynthesis - keratan sulfate	1	0.6870149570	0.490	0.038	Metabolism	ko00533	Glycosaminoglycan biosynthesis - keratan sulfate	0.3874101	0.6870149570	0	0	1	26
Arginine and proline metabolism	2	0.6870149570	0.980	0.028	Metabolism	ko00330	Arginine and proline metabolism	0.3897851	0.6870149570	0	0	2	72
Phospholipase D signaling pathway	7	0.6870149570	3.431	0.022	Environmental Information Processing	ko04072	Phospholipase D signaling pathway	0.3914689	0.6870149570	0	0	7	321
Renin-angiotensin system	1	0.6953852796	0.490	0.037	Organismal Systems	ko04614	Renin-angiotensin system	0.3988625	0.6953852796	0	0	1	27
Protein processing in endoplasmic reticulum	6	0.7021732006	2.941	0.022	Genetic Information Processing	ko04141	Protein processing in endoplasmic reticulum	0.4070956	0.7021732006	0	0	6	275
Hepatocellular carcinoma	6	0.7021732006	2.941	0.022	Human Diseases	ko05225	Hepatocellular carcinoma	0.4137748	0.7021732006	0	0	6	277
Glutathione metabolism	2	0.7021732006	0.980	0.026	Metabolism	ko00480	Glutathione metabolism	0.4160045	0.7021732006	0	0	2	76
Glycerolipid metabolism	2	0.7021732006	0.980	0.026	Metabolism	ko00561	Glycerolipid metabolism	0.4160045	0.7021732006	0	0	2	76
Allograft rejection	2	0.7021732006	0.980	0.026	Human Diseases	ko05330	Allograft rejection	0.4160045	0.7021732006	0	0	2	76
Chemical carcinogenesis - receptor activation	7	0.7028967342	3.431	0.021	Human Diseases	ko05207	Chemical carcinogenesis - receptor activation	0.4190856	0.7028967342	0	0	7	330
Butanoate metabolism	1	0.7199281667	0.490	0.033	Metabolism	ko00650	Butanoate metabolism	0.4319569	0.7199281667	0	0	1	30
Type I diabetes mellitus	2	0.7209598281	0.980	0.025	Human Diseases	ko04940	Type I diabetes mellitus	0.4352965	0.7209598281	0	0	2	79
Autophagy - animal	5	0.7258350000	2.451	0.021	Cellular Processes	ko04140	Autophagy - animal	0.4433279	0.7258350000	0	0	5	234
Diabetic cardiomyopathy	6	0.7258350000	2.941	0.021	Human Diseases	ko05415	Diabetic cardiomyopathy	0.443718	0.7258350000	0	0	6	286
Autoimmune thyroid disease	2	0.7282897454	0.980	0.025	Human Diseases	ko05320	Autoimmune thyroid disease	0.4479669	0.7282897454	0	0	2	81
Epstein-Barr virus infection	6	0.7383454238	2.941	0.021	Human Diseases	ko05169	Epstein-Barr virus infection	0.4569383	0.7383454238	0	0	6	290
beta-Alanine metabolism	1	0.7601147576	0.490	0.029	Metabolism	ko00410	beta-Alanine metabolism	0.473279	0.7601147576	0	0	1	34
Progesterone-mediated oocyte maturation	3	0.7618438705	1.471	0.022	Organismal Systems	ko04914	Progesterone-mediated oocyte maturation	0.4772305	0.7618438705	0	0	3	138
Collecting duct acid secretion	1	0.7819945299	0.490	0.028	Organismal Systems	ko04966	Collecting duct acid secretion	0.4928041	0.7819945299	0	0	1	36
Renin secretion	3	0.7930681657	1.471	0.021	Organismal Systems	ko04924	Renin secretion	0.5055469	0.7930681657	0	0	3	144
MicroRNAs in cancer	6	0.7930681657	2.941	0.020	Human Diseases	ko05206	MicroRNAs in cancer	0.505768	0.7930681657	0	0	6	305
Fatty acid metabolism	2	0.8022627147	0.980	0.022	Metabolism	ko01212	Fatty acid metabolism	0.5146591	0.8022627147	0	0	2	92
Hedgehog signaling pathway	2	0.8023172355	0.980	0.022	Environmental Information Processing	ko04340	Hedgehog signaling pathway	0.5204558	0.8023172355	0	0	2	93
Tyrosine metabolism	1	0.8023172355	0.490	0.026	Metabolism	ko00350	Tyrosine metabolism	0.5207493	0.8023172355	0	0	1	39
Pathways of neurodegeneration - multiple diseases	17	0.8056961006	8.333	0.019	Human Diseases	ko05022	Pathways of neurodegeneration - multiple diseases	0.5269096	0.8056961006	0	0	17	906
Insulin signaling pathway	5	0.8056961006	2.451	0.019	Organismal Systems	ko04910	Insulin signaling pathway	0.5290231	0.8056961006	0	0	5	258
Gastric acid secretion	3	0.8072028714	1.471	0.020	Organismal Systems	ko04971	Gastric acid secretion	0.5330585	0.8072028714	0	0	3	150
Estrogen signaling pathway	4	0.8093323079	1.961	0.019	Organismal Systems	ko04915	Estrogen signaling pathway	0.5382848	0.8093323079	0	0	4	206
Thermogenesis	6	0.8093323079	2.941	0.019	Organismal Systems	ko04714	Thermogenesis	0.5405729	0.8093323079	0	0	6	316
Mineral absorption	2	0.8169469129	0.980	0.020	Organismal Systems	ko04978	Mineral absorption	0.5487417	0.8169469129	0	0	2	98
Growth hormone synthesis, secretion and action	4	0.8302751806	1.961	0.019	Organismal Systems	ko04935	Growth hormone synthesis, secretion and action	0.5610793	0.8302751806	0	0	4	212
Aminoacyl-tRNA biosynthesis	1	0.8302751806	0.490	0.023	Genetic Information Processing	ko00970	Aminoacyl-tRNA biosynthesis	0.5639605	0.8302751806	0	0	1	44
Relaxin signaling pathway	4	0.8323963315	1.961	0.019	Organismal Systems	ko04926	Relaxin signaling pathway	0.5685424	0.8323963315	0	0	4	214
Dopaminergic synapse	5	0.8394007500	2.451	0.018	Organismal Systems	ko04728	Dopaminergic synapse	0.5795614	0.8394007500	0	0	5	273
Glycolysis / Gluconeogenesis	2	0.8394007500	0.980	0.019	Metabolism	ko00010	Glycolysis / Gluconeogenesis	0.5811208	0.8394007500	0	0	2	104
Retrograde endocannabinoid signaling	5	0.8394007500	2.451	0.018	Organismal Systems	ko04723	Retrograde endocannabinoid signaling	0.5828292	0.8394007500	0	0	5	274
Circadian rhythm	1	0.8422739946	0.490	0.021	Organismal Systems	ko04710	Circadian rhythm	0.5880026	0.8422739946	0	0	1	47
Primary immunodeficiency	1	0.8701190941	0.490	0.020	Human Diseases	ko05340	Primary immunodeficiency	0.6107251	0.8701190941	0	0	1	50
Amyotrophic lateral sclerosis	11	0.8736191230	5.392	0.018	Human Diseases	ko05014	Amyotrophic lateral sclerosis	0.6164784	0.8736191230	0	0	11	622
Alanine, aspartate and glutamate metabolism	1	0.8911334016	0.490	0.019	Metabolism	ko00250	Alanine, aspartate and glutamate metabolism	0.6322003	0.8911334016	0	0	1	53
Basal cell carcinoma	2	0.8917290661	0.980	0.017	Human Diseases	ko05217	Basal cell carcinoma	0.6359879	0.8917290661	0	0	2	115
Vascular smooth muscle contraction	4	0.8989620429	1.961	0.017	Organismal Systems	ko04270	Vascular smooth muscle contraction	0.6523253	0.8989620429	0	0	4	238
Cytosolic DNA-sensing pathway	1	0.8989620429	0.490	0.018	Organismal Systems	ko04623	Cytosolic DNA-sensing pathway	0.6524962	0.8989620429	0	0	1	56
Glycerophospholipid metabolism	3	0.8989620429	1.471	0.017	Metabolism	ko00564	Glycerophospholipid metabolism	0.6529012	0.8989620429	0	0	3	179
Valine, leucine and isoleucine degradation	1	0.8989620429	0.490	0.018	Metabolism	ko00280	Valine, leucine and isoleucine degradation	0.6590107	0.8989620429	0	0	1	57
Antifolate resistance	1	0.8989620429	0.490	0.018	Human Diseases	ko01523	Antifolate resistance	0.6590107	0.8989620429	0	0	1	57
Melanogenesis	3	0.8989620429	1.471	0.016	Organismal Systems	ko04916	Melanogenesis	0.6675983	0.8989620429	0	0	3	183
Peroxisome	2	0.8989620429	0.980	0.016	Cellular Processes	ko04146	Peroxisome	0.6678925	0.8989620429	0	0	2	122
Choline metabolism in cancer	3	0.8989620429	1.471	0.016	Human Diseases	ko05231	Choline metabolism in cancer	0.6712014	0.8989620429	0	0	3	184
Cysteine and methionine metabolism	1	0.8989620429	0.490	0.017	Metabolism	ko00270	Cysteine and methionine metabolism	0.6716773	0.8989620429	0	0	1	59
Chronic myeloid leukemia	2	0.9094438756	0.980	0.016	Human Diseases	ko05220	Chronic myeloid leukemia	0.6850935	0.9094438756	0	0	2	126
Other types of O-glycan biosynthesis	1	0.9094438756	0.490	0.016	Metabolism	ko00514	Other types of O-glycan biosynthesis	0.6898046	0.9094438756	0	0	1	62
Ferroptosis	1	0.9094438756	0.490	0.016	Cellular Processes	ko04216	Ferroptosis	0.6898046	0.9094438756	0	0	1	62
Phagosome	4	0.9191767808	1.961	0.016	Cellular Processes	ko04145	Phagosome	0.7018341	0.9191767808	0	0	4	254
Adrenergic signaling in cardiomyocytes	5	0.9191767808	2.451	0.016	Organismal Systems	ko04261	Adrenergic signaling in cardiomyocytes	0.7041241	0.9191767808	0	0	5	315
Cardiac muscle contraction	3	0.9209520319	1.471	0.015	Organismal Systems	ko04260	Cardiac muscle contraction	0.7089593	0.9209520319	0	0	3	195
Non-small cell lung cancer	2	0.9222520951	0.980	0.015	Human Diseases	ko05223	Non-small cell lung cancer	0.7134403	0.9222520951	0	0	2	133
Glioma	2	0.9373577427	0.980	0.015	Human Diseases	ko05214	Glioma	0.728663	0.9373577427	0	0	2	137
Protein digestion and absorption	3	0.9407809591	1.471	0.015	Organismal Systems	ko04974	Protein digestion and absorption	0.7373221	0.9407809591	0	0	3	204
Vasopressin-regulated water reabsorption	1	0.9407809591	0.490	0.014	Organismal Systems	ko04962	Vasopressin-regulated water reabsorption	0.7384243	0.9407809591	0	0	1	71
Carbohydrate digestion and absorption	1	0.9425057201	0.490	0.014	Organismal Systems	ko04973	Carbohydrate digestion and absorption	0.7433347	0.9425057201	0	0	1	72
Fructose and mannose metabolism	1	0.9440983381	0.490	0.014	Metabolism	ko00051	Fructose and mannose metabolism	0.7481534	0.9440983381	0	0	1	73
Serotonergic synapse	3	0.9482154645	1.471	0.014	Organismal Systems	ko04726	Serotonergic synapse	0.7549942	0.9482154645	0	0	3	210
Ether lipid metabolism	1	0.9581805000	0.490	0.013	Metabolism	ko00565	Ether lipid metabolism	0.7665444	0.9581805000	0	0	1	77
Sphingolipid metabolism	1	0.9589484416	0.490	0.013	Metabolism	ko00600	Sphingolipid metabolism	0.7709293	0.9589484416	0	0	1	78
Aldosterone synthesis and secretion	3	0.9589484416	1.471	0.014	Organismal Systems	ko04925	Aldosterone synthesis and secretion	0.7743961	0.9589484416	0	0	3	217
cAMP signaling pathway	8	0.9597723594	3.922	0.015	Environmental Information Processing	ko04024	cAMP signaling pathway	0.7836385	0.9597723594	0	0	8	533
Lysosome	3	0.9597723594	1.471	0.014	Cellular Processes	ko04142	Lysosome	0.7849102	0.9597723594	0	0	3	221
Oxidative phosphorylation	2	0.9597723594	0.980	0.013	Metabolism	ko00190	Oxidative phosphorylation	0.7859268	0.9597723594	0	0	2	154
Phosphatidylinositol signaling system	2	0.9619334977	0.980	0.013	Environmental Information Processing	ko04070	Phosphatidylinositol signaling system	0.7948588	0.9619334977	0	0	2	157
Ovarian steroidogenesis	1	0.9619334977	0.490	0.012	Organismal Systems	ko04913	Ovarian steroidogenesis	0.7955701	0.9619334977	0	0	1	84
Cushing syndrome	4	0.9619334977	1.961	0.014	Human Diseases	ko04934	Cushing syndrome	0.7985863	0.9619334977	0	0	4	292
Long-term potentiation	2	0.9634265656	0.980	0.013	Organismal Systems	ko04720	Long-term potentiation	0.8034614	0.9634265656	0	0	2	160
Glutamatergic synapse	4	0.9673996121	1.961	0.013	Organismal Systems	ko04724	Glutamatergic synapse	0.8112922	0.9673996121	0	0	4	298
Vibrio cholerae infection	1	0.9673996121	0.490	0.011	Human Diseases	ko05110	Vibrio cholerae infection	0.8140759	0.9673996121	0	0	1	89
mTOR signaling pathway	3	0.9684021585	1.471	0.013	Environmental Information Processing	ko04150	mTOR signaling pathway	0.8185739	0.9684021585	0	0	3	235
Cell cycle	2	0.9715017778	0.980	0.012	Cellular Processes	ko04110	Cell cycle	0.82486	0.9715017778	0	0	2	168
Cholesterol metabolism	1	0.9816915619	0.490	0.010	Organismal Systems	ko04979	Cholesterol metabolism	0.8372162	0.9816915619	0	0	1	96
Longevity regulating pathway - multiple species	1	0.9898983655	0.490	0.010	Organismal Systems	ko04213	Longevity regulating pathway - multiple species	0.8519677	0.9898983655	0	0	1	101
Type II diabetes mellitus	1	0.9898983655	0.490	0.010	Human Diseases	ko04930	Type II diabetes mellitus	0.8574888	0.9898983655	0	0	1	103
mRNA surveillance pathway	1	0.9898983655	0.490	0.009	Genetic Information Processing	ko03015	mRNA surveillance pathway	0.8799041	0.9898983655	0	0	1	112
PPAR signaling pathway	1	0.9898983655	0.490	0.009	Organismal Systems	ko03320	PPAR signaling pathway	0.8843877	0.9898983655	0	0	1	114
cGMP-PKG signaling pathway	4	0.9898983655	1.961	0.012	Environmental Information Processing	ko04022	cGMP-PKG signaling pathway	0.88571	0.9898983655	0	0	4	342
Metabolic pathways	32	0.9898983655	15.686	0.016	Metabolism	ko01100	Metabolic pathways	0.8887446	0.9898983655	0	0	32	2047
Taste transduction	1	0.9898983655	0.490	0.009	Organismal Systems	ko04742	Taste transduction	0.8908027	0.9898983655	0	0	1	117
Thyroid hormone synthesis	1	0.9898983655	0.490	0.008	Organismal Systems	ko04918	Thyroid hormone synthesis	0.9025893	0.9898983655	0	0	1	123
Parathyroid hormone synthesis, secretion and action	2	0.9898983655	0.980	0.010	Organismal Systems	ko04928	Parathyroid hormone synthesis, secretion and action	0.9035053	0.9898983655	0	0	2	208
Spinocerebellar ataxia	3	0.9898983655	1.471	0.010	Human Diseases	ko05017	Spinocerebellar ataxia	0.9084101	0.9898983655	0	0	3	288
Inositol phosphate metabolism	1	0.9898983655	0.490	0.008	Metabolism	ko00562	Inositol phosphate metabolism	0.9097346	0.9898983655	0	0	1	127
Long-term depression	1	0.9898983655	0.490	0.008	Organismal Systems	ko04730	Long-term depression	0.9194863	0.9898983655	0	0	1	133
AMPK signaling pathway	2	0.9898983655	0.980	0.009	Environmental Information Processing	ko04152	AMPK signaling pathway	0.9209821	0.9898983655	0	0	2	221
Insulin resistance	2	0.9898983655	0.980	0.009	Human Diseases	ko04931	Insulin resistance	0.9221958	0.9898983655	0	0	2	222
Central carbon metabolism in cancer	1	0.9898983655	0.490	0.007	Human Diseases	ko05230	Central carbon metabolism in cancer	0.9295456	0.9898983655	0	0	1	140
Cortisol synthesis and secretion	1	0.9898983655	0.490	0.007	Organismal Systems	ko04927	Cortisol synthesis and secretion	0.9334641	0.9898983655	0	0	1	143
Alcoholism	2	0.9898983655	0.980	0.009	Human Diseases	ko05034	Alcoholism	0.9364622	0.9898983655	0	0	2	235
Parkinson disease	4	0.9898983655	1.961	0.010	Human Diseases	ko05012	Parkinson disease	0.9365591	0.9898983655	0	0	4	390
GnRH secretion	1	0.9898983655	0.490	0.006	Organismal Systems	ko04929	GnRH secretion	0.946065	0.9898983655	0	0	1	154
Gap junction	1	0.9898983655	0.490	0.006	Cellular Processes	ko04540	Gap junction	0.9470853	0.9898983655	0	0	1	155
Spliceosome	1	0.9898983655	0.490	0.006	Genetic Information Processing	ko03040	Spliceosome	0.9537091	0.9898983655	0	0	1	162
Salivary secretion	1	0.9898983655	0.490	0.006	Organismal Systems	ko04970	Salivary secretion	0.9545855	0.9898983655	0	0	1	163
Amphetamine addiction	1	0.9898983655	0.490	0.006	Human Diseases	ko05031	Amphetamine addiction	0.9545855	0.9898983655	0	0	1	163
Herpes simplex virus 1 infection	6	0.9898983655	2.941	0.011	Human Diseases	ko05168	Herpes simplex virus 1 infection	0.9577135	0.9898983655	0	0	6	568
Oxytocin signaling pathway	3	0.9898983655	1.471	0.009	Organismal Systems	ko04921	Oxytocin signaling pathway	0.9578856	0.9898983655	0	0	3	344
Carbon metabolism	1	0.9898983655	0.490	0.006	Metabolism	ko01200	Carbon metabolism	0.9579288	0.9898983655	0	0	1	167
Cholinergic synapse	2	0.9898983655	0.980	0.008	Organismal Systems	ko04725	Cholinergic synapse	0.9592441	0.9898983655	0	0	2	263
Calcium signaling pathway	6	0.9898983655	2.941	0.010	Environmental Information Processing	ko04020	Calcium signaling pathway	0.9657524	0.9898983655	0	0	6	586
Huntington disease	5	0.9898983655	2.451	0.010	Human Diseases	ko05016	Huntington disease	0.9666435	0.9898983655	0	0	5	515
Ubiquitin mediated proteolysis	1	0.9898983655	0.490	0.005	Genetic Information Processing	ko04120	Ubiquitin mediated proteolysis	0.9690242	0.9898983655	0	0	1	183
JAK-STAT signaling pathway	1	0.9898983655	0.490	0.005	Environmental Information Processing	ko04630	JAK-STAT signaling pathway	0.9690242	0.9898983655	0	0	1	183
Glucagon signaling pathway	1	0.9898983655	0.490	0.005	Organismal Systems	ko04922	Glucagon signaling pathway	0.9749103	0.9898983655	0	0	1	194
Circadian entrainment	2	0.9898983655	0.980	0.007	Organismal Systems	ko04713	Circadian entrainment	0.9772811	0.9898983655	0	0	2	299
Morphine addiction	1	0.9898983655	0.490	0.005	Human Diseases	ko05032	Morphine addiction	0.9796824	0.9898983655	0	0	1	205
Synaptic vesicle cycle	1	0.9898983655	0.490	0.005	Organismal Systems	ko04721	Synaptic vesicle cycle	0.9800686	0.9898983655	0	0	1	206
GABAergic synapse	1	0.9898983655	0.490	0.005	Organismal Systems	ko04727	GABAergic synapse	0.9800686	0.9898983655	0	0	1	206
Insulin secretion	1	0.9898983655	0.490	0.004	Organismal Systems	ko04911	Insulin secretion	0.9856206	0.9898983655	0	0	1	223
HIF-1 signaling pathway	1	0.9898983655	0.490	0.004	Environmental Information Processing	ko04066	HIF-1 signaling pathway	0.9861629	0.9898983655	0	0	1	225
Neuroactive ligand-receptor interaction	7	0.9914123000	3.431	0.009	Environmental Information Processing	ko04080	Neuroactive ligand-receptor interaction	0.9914123	0.9914123000	0	0	7	773
