# Supplementary material for: Exploitation of Key Regulatory Modules and Genes for High-Salt Adaptation in Schizothoracine by Weighted Gene Co-Expression Network Analysis
Source: Animals (Basel). 2024 Dec 29;15(1):56. doi: 10.3390/ani15010056 (PMC11718949; doi:10.3390/ani15010056)
Supplement: Supplementary file 1 [file animals-15-00056-s001.zip › Suppl. Figures and Tables/Tables/Table S24.GS-Kidney-KEGG.xls]

id	num	qvalue	per	ratio	class	ID	Descrption	Pvalue	Qvalue	Up	Down	fg_num	bg_num
Aldosterone-regulated sodium reabsorption	7	0.006708677	4.795	0.103	Organismal Systems	ko04960	Aldosterone-regulated sodium reabsorption	3.20903e-05	0.006708677	0	0	7	68
Metabolic pathways	47	0.006708677	32.192	0.023	Metabolism	ko01100	Metabolic pathways	6.167011e-05	0.006708677	0	0	47	2047
Bile secretion	10	0.006708677	6.849	0.060	Organismal Systems	ko04976	Bile secretion	7.42658e-05	0.006708677	0	0	10	166
Fc epsilon RI signaling pathway	8	0.011275057	5.479	0.068	Organismal Systems	ko04664	Fc epsilon RI signaling pathway	0.0001664215	0.011275057	0	0	8	117
Carbohydrate digestion and absorption	6	0.020941108	4.110	0.083	Organismal Systems	ko04973	Carbohydrate digestion and absorption	0.0003863673	0.020941108	0	0	6	72
Phagosome	11	0.026598438	7.534	0.043	Cellular Processes	ko04145	Phagosome	0.0005888953	0.026598438	0	0	11	254
B cell receptor signaling pathway	8	0.029151244	5.479	0.053	Organismal Systems	ko04662	B cell receptor signaling pathway	0.0009266478	0.029151244	0	0	8	151
Drug metabolism - other enzymes	6	0.029151244	4.110	0.071	Metabolism	ko00983	Drug metabolism - other enzymes	0.0009386531	0.029151244	0	0	6	85
Pentose phosphate pathway	5	0.029151244	3.425	0.085	Metabolism	ko00030	Pentose phosphate pathway	0.001109669	0.029151244	0	0	5	59
Neutrophil extracellular trap formation	10	0.029151244	6.849	0.042	Organismal Systems	ko04613	Neutrophil extracellular trap formation	0.001233497	0.029151244	0	0	10	236
Pancreatic secretion	9	0.029151244	6.164	0.046	Organismal Systems	ko04972	Pancreatic secretion	0.001239513	0.029151244	0	0	9	196
Steroid hormone biosynthesis	5	0.029151244	3.425	0.082	Metabolism	ko00140	Steroid hormone biosynthesis	0.00129083	0.029151244	0	0	5	61
Salivary secretion	8	0.031599434	5.479	0.049	Organismal Systems	ko04970	Salivary secretion	0.00151584	0.031599434	0	0	8	163
Proximal tubule bicarbonate reclamation	5	0.033245738	3.425	0.077	Organismal Systems	ko04964	Proximal tubule bicarbonate reclamation	0.001717492	0.033245738	0	0	5	65
Pyrimidine metabolism	5	0.051826799	3.425	0.068	Metabolism	ko00240	Pyrimidine metabolism	0.002868642	0.051826799	0	0	5	73
Leukocyte transendothelial migration	9	0.056584839	6.164	0.039	Organismal Systems	ko04670	Leukocyte transendothelial migration	0.003569996	0.056584839	0	0	9	229
Gastric acid secretion	7	0.056584839	4.795	0.047	Organismal Systems	ko04971	Gastric acid secretion	0.00393391	0.056584839	0	0	7	150
Fc gamma R-mediated phagocytosis	8	0.056584839	5.479	0.042	Organismal Systems	ko04666	Fc gamma R-mediated phagocytosis	0.004050475	0.056584839	0	0	8	191
Amoebiasis	8	0.056584839	5.479	0.042	Human Diseases	ko05146	Amoebiasis	0.004050475	0.056584839	0	0	8	191
Primary immunodeficiency	4	0.056584839	2.740	0.080	Human Diseases	ko05340	Primary immunodeficiency	0.004358541	0.056584839	0	0	4	50
Natural killer cell mediated cytotoxicity	7	0.056584839	4.795	0.046	Organismal Systems	ko04650	Natural killer cell mediated cytotoxicity	0.004384803	0.056584839	0	0	7	153
Intestinal immune network for IgA production	5	0.058349601	3.425	0.061	Organismal Systems	ko04672	Intestinal immune network for IgA production	0.004736868	0.058349601	0	0	5	82
Chemokine signaling pathway	10	0.069129048	6.849	0.034	Organismal Systems	ko04062	Chemokine signaling pathway	0.005867041	0.069129048	0	0	10	293
Viral myocarditis	6	0.087826874	4.110	0.046	Human Diseases	ko05416	Viral myocarditis	0.008149448	0.087826874	0	0	6	131
Tuberculosis	10	0.087826874	6.849	0.032	Human Diseases	ko05152	Tuberculosis	0.008230316	0.087826874	0	0	10	308
Asthma	3	0.087826874	2.055	0.094	Human Diseases	ko05310	Asthma	0.008705351	0.087826874	0	0	3	32
Rheumatoid arthritis	6	0.087826874	4.110	0.045	Human Diseases	ko05323	Rheumatoid arthritis	0.008750279	0.087826874	0	0	6	133
Mineral absorption	5	0.096368007	3.425	0.051	Organismal Systems	ko04978	Mineral absorption	0.009956842	0.096368007	0	0	5	98
Acute myeloid leukemia	5	0.122904481	3.425	0.048	Human Diseases	ko05221	Acute myeloid leukemia	0.01315214	0.122904481	0	0	5	105
Transcriptional misregulation in cancer	9	0.136962351	6.164	0.031	Human Diseases	ko05202	Transcriptional misregulation in cancer	0.01535068	0.136962351	0	0	9	289
Epstein-Barr virus infection	9	0.136962351	6.164	0.031	Human Diseases	ko05169	Epstein-Barr virus infection	0.01566728	0.136962351	0	0	9	290
Selenocompound metabolism	2	0.159090042	1.370	0.125	Metabolism	ko00450	Selenocompound metabolism	0.01878554	0.159090042	0	0	2	16
Protein digestion and absorption	7	0.159113346	4.795	0.034	Organismal Systems	ko04974	Protein digestion and absorption	0.01949162	0.159113346	0	0	7	204
Influenza A	7	0.159113346	4.795	0.034	Human Diseases	ko05164	Influenza A	0.01996256	0.159113346	0	0	7	205
Thyroid hormone signaling pathway	8	0.162111813	5.479	0.031	Organismal Systems	ko04919	Thyroid hormone signaling pathway	0.02093695	0.162111813	0	0	8	255
Thyroid hormone synthesis	5	0.178581236	3.425	0.041	Organismal Systems	ko04918	Thyroid hormone synthesis	0.02437166	0.178581236	0	0	5	123
Carbon metabolism	6	0.178581236	4.110	0.036	Metabolism	ko01200	Carbon metabolism	0.02438194	0.178581236	0	0	6	167
Porphyrin metabolism	3	0.185566252	2.055	0.062	Metabolism	ko00860	Porphyrin metabolism	0.02602036	0.185566252	0	0	3	48
Pantothenate and CoA biosynthesis	2	0.199634443	1.370	0.100	Metabolism	ko00770	Pantothenate and CoA biosynthesis	0.02872968	0.199634443	0	0	2	20
Primary bile acid biosynthesis	2	0.213279778	1.370	0.095	Metabolism	ko00120	Primary bile acid biosynthesis	0.03148041	0.213279778	0	0	2	21
Cholesterol metabolism	4	0.260478128	2.740	0.042	Organismal Systems	ko04979	Cholesterol metabolism	0.03940813	0.260478128	0	0	4	96
African trypanosomiasis	3	0.265173199	2.055	0.052	Human Diseases	ko05143	African trypanosomiasis	0.04219293	0.265173199	0	0	3	58
Leishmaniasis	5	0.265173199	3.425	0.035	Human Diseases	ko05140	Leishmaniasis	0.0425292	0.265173199	0	0	5	143
Cysteine and methionine metabolism	3	0.265173199	2.055	0.051	Metabolism	ko00270	Cysteine and methionine metabolism	0.04403245	0.265173199	0	0	3	59
Proteasome	3	0.265173199	2.055	0.051	Genetic Information Processing	ko03050	Proteasome	0.04403245	0.265173199	0	0	3	59
Endocrine and other factor-regulated calcium reabsorption	4	0.271387118	2.740	0.040	Organismal Systems	ko04961	Endocrine and other factor-regulated calcium reabsorption	0.04606571	0.271387118	0	0	4	101
Steroid biosynthesis	2	0.278739373	1.370	0.074	Metabolism	ko00100	Steroid biosynthesis	0.0499666	0.278739373	0	0	2	27
p53 signaling pathway	4	0.278739373	2.740	0.038	Cellular Processes	ko04115	p53 signaling pathway	0.05034339	0.278739373	0	0	4	104
Small cell lung cancer	5	0.278739373	3.425	0.033	Human Diseases	ko05222	Small cell lung cancer	0.05039937	0.278739373	0	0	5	150
Hematopoietic cell lineage	5	0.299102700	3.425	0.032	Organismal Systems	ko04640	Hematopoietic cell lineage	0.05651215	0.299102700	0	0	5	155
Insulin signaling pathway	7	0.299102700	4.795	0.027	Organismal Systems	ko04910	Insulin signaling pathway	0.05752953	0.299102700	0	0	7	258
Prolactin signaling pathway	4	0.299102700	2.740	0.037	Organismal Systems	ko04917	Prolactin signaling pathway	0.05794192	0.299102700	0	0	4	109
Yersinia infection	7	0.299102700	4.795	0.027	Human Diseases	ko05135	Yersinia infection	0.0584961	0.299102700	0	0	7	259
Butanoate metabolism	2	0.302879436	1.370	0.067	Metabolism	ko00650	Butanoate metabolism	0.06035236	0.302879436	0	0	2	30
Growth hormone synthesis, secretion and action	6	0.309003328	4.110	0.028	Organismal Systems	ko04935	Growth hormone synthesis, secretion and action	0.06454579	0.309003328	0	0	6	212
Neomycin, kanamycin and gentamicin biosynthesis	1	0.309003328	0.685	0.200	Metabolism	ko00524	Neomycin, kanamycin and gentamicin biosynthesis	0.06499332	0.309003328	0	0	1	5
Sulfur relay system	1	0.309003328	0.685	0.200	Genetic Information Processing	ko04122	Sulfur relay system	0.06499332	0.309003328	0	0	1	5
C-type lectin receptor signaling pathway	5	0.314874572	3.425	0.030	Organismal Systems	ko04625	C-type lectin receptor signaling pathway	0.06996617	0.314874572	0	0	5	165
Aldosterone synthesis and secretion	6	0.314874572	4.110	0.028	Organismal Systems	ko04925	Aldosterone synthesis and secretion	0.07054438	0.314874572	0	0	6	217
Ascorbate and aldarate metabolism	2	0.314874572	1.370	0.061	Metabolism	ko00053	Ascorbate and aldarate metabolism	0.07140182	0.314874572	0	0	2	33
Fructose and mannose metabolism	3	0.314874572	2.055	0.041	Metabolism	ko00051	Fructose and mannose metabolism	0.07379229	0.314874572	0	0	3	73
Cell cycle	5	0.314874572	3.425	0.030	Cellular Processes	ko04110	Cell cycle	0.07431977	0.314874572	0	0	5	168
beta-Alanine metabolism	2	0.314874572	1.370	0.059	Metabolism	ko00410	beta-Alanine metabolism	0.07522061	0.314874572	0	0	2	34
AMPK signaling pathway	6	0.314874572	4.110	0.027	Environmental Information Processing	ko04152	AMPK signaling pathway	0.07556853	0.314874572	0	0	6	221
Staphylococcus aureus infection	4	0.314874572	2.740	0.033	Human Diseases	ko05150	Staphylococcus aureus infection	0.07668532	0.314874572	0	0	4	120
Renal cell carcinoma	4	0.314874572	2.740	0.033	Human Diseases	ko05211	Renal cell carcinoma	0.07668532	0.314874572	0	0	4	120
Glutathione metabolism	3	0.319041697	2.055	0.039	Metabolism	ko00480	Glutathione metabolism	0.08108761	0.319041697	0	0	3	76
Allograft rejection	3	0.319041697	2.055	0.039	Human Diseases	ko05330	Allograft rejection	0.08108761	0.319041697	0	0	3	76
Prostate cancer	5	0.319041697	3.425	0.029	Human Diseases	ko05215	Prostate cancer	0.08189736	0.319041697	0	0	5	173
NF-kappa B signaling pathway	5	0.319041697	3.425	0.029	Environmental Information Processing	ko04064	NF-kappa B signaling pathway	0.08346071	0.319041697	0	0	5	174
RIG-I-like receptor signaling pathway	3	0.319041697	2.055	0.039	Organismal Systems	ko04622	RIG-I-like receptor signaling pathway	0.08358657	0.319041697	0	0	3	77
Human immunodeficiency virus 1 infection	8	0.319626607	5.479	0.024	Human Diseases	ko05170	Human immunodeficiency virus 1 infection	0.08511048	0.319626607	0	0	8	340
Viral protein interaction with cytokine and cytokine receptor	4	0.319626607	2.740	0.032	Environmental Information Processing	ko04061	Viral protein interaction with cytokine and cytokine receptor	0.08609868	0.319626607	0	0	4	125
Pancreatic cancer	4	0.334850774	2.740	0.031	Human Diseases	ko05212	Pancreatic cancer	0.09200516	0.334850774	0	0	4	128
Autophagy - animal	6	0.334850774	4.110	0.026	Cellular Processes	ko04140	Autophagy - animal	0.09326838	0.334850774	0	0	6	234
Autoimmune thyroid disease	3	0.334850774	2.055	0.037	Human Diseases	ko05320	Autoimmune thyroid disease	0.09390649	0.334850774	0	0	3	81
ABC transporters	3	0.339859375	2.055	0.037	Environmental Information Processing	ko02010	ABC transporters	0.09656521	0.339859375	0	0	3	82
Non-small cell lung cancer	4	0.354829905	2.740	0.030	Human Diseases	ko05223	Non-small cell lung cancer	0.1022669	0.354829905	0	0	4	133
Toxoplasmosis	5	0.354829905	3.425	0.027	Human Diseases	ko05145	Toxoplasmosis	0.1034375	0.354829905	0	0	5	186
Measles	5	0.362396105	3.425	0.027	Human Diseases	ko05162	Measles	0.1069804	0.362396105	0	0	5	188
Regulation of actin cytoskeleton	8	0.366313344	5.479	0.022	Cellular Processes	ko04810	Regulation of actin cytoskeleton	0.11014	0.366313344	0	0	8	361
Glioma	4	0.366313344	2.740	0.029	Human Diseases	ko05214	Glioma	0.1108402	0.366313344	0	0	4	137
Central carbon metabolism in cancer	4	0.380569171	2.740	0.029	Human Diseases	ko05230	Central carbon metabolism in cancer	0.1174749	0.380569171	0	0	4	140
Glucagon signaling pathway	5	0.380569171	3.425	0.026	Organismal Systems	ko04922	Glucagon signaling pathway	0.1179624	0.380569171	0	0	5	194
Human cytomegalovirus infection	8	0.400558167	5.479	0.021	Human Diseases	ko05163	Human cytomegalovirus infection	0.1260836	0.400558167	0	0	8	373
Coronavirus disease - COVID-19	7	0.400558167	4.795	0.022	Human Diseases	ko05171	Coronavirus disease - COVID-19	0.1271144	0.400558167	0	0	7	314
Circadian rhythm	2	0.404503010	1.370	0.043	Organismal Systems	ko04710	Circadian rhythm	0.1298589	0.404503010	0	0	2	47
Neurotrophin signaling pathway	5	0.409160063	3.425	0.025	Organismal Systems	ko04722	Neurotrophin signaling pathway	0.133401	0.409160063	0	0	5	202
Glycine, serine and threonine metabolism	2	0.409160063	1.370	0.042	Metabolism	ko00260	Glycine, serine and threonine metabolism	0.1343736	0.409160063	0	0	2	48
Sulfur metabolism	1	0.409220015	0.685	0.091	Metabolism	ko00920	Sulfur metabolism	0.1374692	0.409220015	0	0	1	11
DNA replication	2	0.409220015	1.370	0.041	Genetic Information Processing	ko03030	DNA replication	0.1389234	0.409220015	0	0	2	49
Nucleotide excision repair	2	0.409220015	1.370	0.041	Genetic Information Processing	ko03420	Nucleotide excision repair	0.1389234	0.409220015	0	0	2	49
Proteoglycans in cancer	8	0.409558306	5.479	0.021	Human Diseases	ko05205	Proteoglycans in cancer	0.1417087	0.409558306	0	0	8	384
Antigen processing and presentation	3	0.409558306	2.055	0.031	Organismal Systems	ko04612	Antigen processing and presentation	0.1429354	0.409558306	0	0	3	98
Cellular senescence	6	0.409558306	4.110	0.023	Cellular Processes	ko04218	Cellular senescence	0.1435721	0.409558306	0	0	6	265
Longevity regulating pathway - multiple species	3	0.426419053	2.055	0.030	Organismal Systems	ko04213	Longevity regulating pathway - multiple species	0.1523395	0.426419053	0	0	3	101
FoxO signaling pathway	5	0.426419053	3.425	0.024	Environmental Information Processing	ko04068	FoxO signaling pathway	0.1539029	0.426419053	0	0	5	212
Lipid and atherosclerosis	7	0.426419053	4.795	0.021	Human Diseases	ko05417	Lipid and atherosclerosis	0.1542032	0.426419053	0	0	7	331
Phosphatidylinositol signaling system	4	0.427428830	2.740	0.025	Environmental Information Processing	ko04070	Phosphatidylinositol signaling system	0.1581178	0.427428830	0	0	4	157
Type II diabetes mellitus	3	0.427428830	2.055	0.029	Human Diseases	ko04930	Type II diabetes mellitus	0.1587162	0.427428830	0	0	3	103
D-Amino acid metabolism	1	0.427428830	0.685	0.077	Metabolism	ko00470	D-Amino acid metabolism	0.1603655	0.427428830	0	0	1	13
Glycolysis / Gluconeogenesis	3	0.427428830	2.055	0.029	Metabolism	ko00010	Glycolysis / Gluconeogenesis	0.1619352	0.427428830	0	0	3	104
Platelet activation	5	0.427428830	3.425	0.023	Organismal Systems	ko04611	Platelet activation	0.1624545	0.427428830	0	0	5	216
Pathogenic Escherichia coli infection	7	0.438956516	4.795	0.021	Human Diseases	ko05130	Pathogenic Escherichia coli infection	0.1695548	0.438956516	0	0	7	340
Cytosolic DNA-sensing pathway	2	0.438956516	1.370	0.036	Organismal Systems	ko04623	Cytosolic DNA-sensing pathway	0.1716146	0.438956516	0	0	2	56
Systemic lupus erythematosus	3	0.438956516	2.055	0.028	Human Diseases	ko05322	Systemic lupus erythematosus	0.171709	0.438956516	0	0	3	107
Lysosome	5	0.438956516	3.425	0.023	Cellular Processes	ko04142	Lysosome	0.1734083	0.438956516	0	0	5	221
cAMP signaling pathway	10	0.438956516	6.849	0.019	Environmental Information Processing	ko04024	cAMP signaling pathway	0.1749347	0.438956516	0	0	10	533
NOD-like receptor signaling pathway	5	0.459060823	3.425	0.022	Organismal Systems	ko04621	NOD-like receptor signaling pathway	0.1846407	0.459060823	0	0	5	226
Melanoma	3	0.480737986	2.055	0.026	Human Diseases	ko05218	Melanoma	0.1951335	0.480737986	0	0	3	114
Axon guidance	6	0.487643748	4.110	0.020	Organismal Systems	ko04360	Axon guidance	0.199736	0.487643748	0	0	6	294
Hepatitis C	5	0.487937369	3.425	0.021	Human Diseases	ko05160	Hepatitis C	0.2055071	0.487937369	0	0	5	235
PI3K-Akt signaling pathway	10	0.487937369	6.849	0.018	Environmental Information Processing	ko04151	PI3K-Akt signaling pathway	0.2056703	0.487937369	0	0	10	554
VEGF signaling pathway	3	0.487937369	2.055	0.025	Environmental Information Processing	ko04370	VEGF signaling pathway	0.2088588	0.487937369	0	0	3	118
IL-17 signaling pathway	3	0.487937369	2.055	0.025	Organismal Systems	ko04657	IL-17 signaling pathway	0.2088588	0.487937369	0	0	3	118
Regulation of lipolysis in adipocytes	3	0.487937369	2.055	0.025	Organismal Systems	ko04923	Regulation of lipolysis in adipocytes	0.2088588	0.487937369	0	0	3	118
AGE-RAGE signaling pathway in diabetic complications	4	0.489859832	2.740	0.023	Human Diseases	ko04933	AGE-RAGE signaling pathway in diabetic complications	0.2114893	0.489859832	0	0	4	177
Taurine and hypotaurine metabolism	1	0.493769579	0.685	0.056	Metabolism	ko00430	Taurine and hypotaurine metabolism	0.2149993	0.493769579	0	0	1	18
Glycerophospholipid metabolism	4	0.494384389	2.740	0.022	Metabolism	ko00564	Glycerophospholipid metabolism	0.2170913	0.494384389	0	0	4	179
Legionellosis	3	0.494570113	2.055	0.025	Human Diseases	ko05134	Legionellosis	0.2192921	0.494570113	0	0	3	121
Focal adhesion	7	0.494570113	4.795	0.019	Cellular Processes	ko04510	Focal adhesion	0.2212673	0.494570113	0	0	7	368
Pathways in cancer	14	0.494570113	9.589	0.017	Human Diseases	ko05200	Pathways in cancer	0.2226478	0.494570113	0	0	14	834
Ubiquitin mediated proteolysis	4	0.497694318	2.740	0.022	Genetic Information Processing	ko04120	Ubiquitin mediated proteolysis	0.2284154	0.497694318	0	0	4	183
JAK-STAT signaling pathway	4	0.497694318	2.740	0.022	Environmental Information Processing	ko04630	JAK-STAT signaling pathway	0.2284154	0.497694318	0	0	4	183
Apoptosis	5	0.497694318	3.425	0.020	Cellular Processes	ko04210	Apoptosis	0.2295638	0.497694318	0	0	5	245
Terpenoid backbone biosynthesis	1	0.505532149	0.685	0.050	Metabolism	ko00900	Terpenoid backbone biosynthesis	0.2358508	0.505532149	0	0	1	20
Chronic myeloid leukemia	3	0.505532149	2.055	0.024	Human Diseases	ko05220	Chronic myeloid leukemia	0.2369099	0.505532149	0	0	3	126
Inositol phosphate metabolism	3	0.509106952	2.055	0.024	Metabolism	ko00562	Inositol phosphate metabolism	0.2404638	0.509106952	0	0	3	127
Phospholipase D signaling pathway	6	0.542336124	4.110	0.019	Environmental Information Processing	ko04072	Phospholipase D signaling pathway	0.25816	0.542336124	0	0	6	321
Kaposi sarcoma-associated herpesvirus infection	6	0.542859278	4.110	0.019	Human Diseases	ko05167	Kaposi sarcoma-associated herpesvirus infection	0.2604122	0.542859278	0	0	6	322
Cardiac muscle contraction	4	0.544512439	2.740	0.021	Organismal Systems	ko04260	Cardiac muscle contraction	0.2632145	0.544512439	0	0	4	195
2-Oxocarboxylic acid metabolism	1	0.546313417	0.685	0.043	Metabolism	ko01210	2-Oxocarboxylic acid metabolism	0.266101	0.546313417	0	0	1	23
Sphingolipid signaling pathway	4	0.548348328	2.740	0.020	Environmental Information Processing	ko04071	Sphingolipid signaling pathway	0.2691156	0.548348328	0	0	4	197
Ether lipid metabolism	2	0.553879235	1.370	0.026	Metabolism	ko00565	Ether lipid metabolism	0.2745453	0.553879235	0	0	2	77
Mismatch repair	1	0.553879235	0.685	0.042	Genetic Information Processing	ko03430	Mismatch repair	0.2759177	0.553879235	0	0	1	24
Shigellosis	7	0.591407086	4.795	0.017	Human Diseases	ko05131	Shigellosis	0.2967947	0.591407086	0	0	7	405
Fluid shear stress and atherosclerosis	4	0.597297451	2.740	0.019	Human Diseases	ko05418	Fluid shear stress and atherosclerosis	0.3019548	0.597297451	0	0	4	208
Renin-angiotensin system	1	0.597463172	0.685	0.037	Organismal Systems	ko04614	Renin-angiotensin system	0.3045921	0.597463172	0	0	1	27
cGMP-PKG signaling pathway	6	0.597463172	4.110	0.018	Environmental Information Processing	ko04022	cGMP-PKG signaling pathway	0.3064479	0.597463172	0	0	6	342
Hepatocellular carcinoma	5	0.602153870	3.425	0.018	Human Diseases	ko05225	Hepatocellular carcinoma	0.3110758	0.602153870	0	0	5	277
Colorectal cancer	3	0.608440359	2.055	0.020	Human Diseases	ko05210	Colorectal cancer	0.3165686	0.608440359	0	0	3	148
Longevity regulating pathway	3	0.623331805	2.055	0.020	Organismal Systems	ko04211	Longevity regulating pathway	0.3275546	0.623331805	0	0	3	151
Alcoholic liver disease	4	0.623331805	2.740	0.018	Human Diseases	ko04936	Alcoholic liver disease	0.3291636	0.623331805	0	0	4	217
EGFR tyrosine kinase inhibitor resistance	3	0.623331805	2.055	0.020	Human Diseases	ko01521	EGFR tyrosine kinase inhibitor resistance	0.3312169	0.623331805	0	0	3	152
Diabetic cardiomyopathy	5	0.625724422	3.425	0.017	Human Diseases	ko05415	Diabetic cardiomyopathy	0.3347972	0.625724422	0	0	5	286
ErbB signaling pathway	3	0.628386262	2.055	0.019	Environmental Information Processing	ko04012	ErbB signaling pathway	0.3385402	0.628386262	0	0	3	154
Tight junction	5	0.628954195	3.425	0.017	Cellular Processes	ko04530	Tight junction	0.3427453	0.628954195	0	0	5	289
Platinum drug resistance	2	0.628954195	1.370	0.022	Human Diseases	ko01524	Platinum drug resistance	0.3434879	0.628954195	0	0	2	91
Insulin secretion	4	0.631834317	2.740	0.018	Organismal Systems	ko04911	Insulin secretion	0.3473923	0.631834317	0	0	4	223
Cushing syndrome	5	0.633612453	3.425	0.017	Human Diseases	ko04934	Cushing syndrome	0.350708	0.633612453	0	0	5	292
HIF-1 signaling pathway	4	0.634383182	2.740	0.018	Environmental Information Processing	ko04066	HIF-1 signaling pathway	0.3534755	0.634383182	0	0	4	225
Arginine biosynthesis	1	0.639347479	0.685	0.030	Metabolism	ko00220	Arginine biosynthesis	0.3586008	0.639347479	0	0	1	33
Maturity onset diabetes of the young	1	0.650378922	0.685	0.029	Human Diseases	ko04950	Maturity onset diabetes of the young	0.3671881	0.650378922	0	0	1	34
TNF signaling pathway	3	0.666166849	2.055	0.018	Environmental Information Processing	ko04668	TNF signaling pathway	0.3823096	0.666166849	0	0	3	166
Glyoxylate and dicarboxylate metabolism	1	0.666166849	0.685	0.028	Metabolism	ko00630	Glyoxylate and dicarboxylate metabolism	0.3840216	0.666166849	0	0	1	36
MicroRNAs in cancer	5	0.666166849	3.425	0.016	Human Diseases	ko05206	MicroRNAs in cancer	0.3852962	0.666166849	0	0	5	305
Osteoclast differentiation	3	0.666166849	2.055	0.018	Organismal Systems	ko04380	Osteoclast differentiation	0.3859343	0.666166849	0	0	3	167
Cytokine-cytokine receptor interaction	5	0.668176422	3.425	0.016	Environmental Information Processing	ko04060	Cytokine-cytokine receptor interaction	0.3932784	0.668176422	0	0	5	308
Non-alcoholic fatty liver disease	4	0.668176422	2.740	0.017	Human Diseases	ko04932	Non-alcoholic fatty liver disease	0.3960042	0.668176422	0	0	4	239
Prion disease	7	0.668176422	4.795	0.016	Human Diseases	ko05020	Prion disease	0.3969171	0.668176422	0	0	7	451
Rap1 signaling pathway	6	0.668176422	4.110	0.016	Environmental Information Processing	ko04015	Rap1 signaling pathway	0.3969609	0.668176422	0	0	6	380
Endometrial cancer	2	0.670834221	1.370	0.019	Human Diseases	ko05213	Endometrial cancer	0.4056091	0.670834221	0	0	2	104
Pentose and glucuronate interconversions	1	0.670834221	0.685	0.026	Metabolism	ko00040	Pentose and glucuronate interconversions	0.4084415	0.670834221	0	0	1	39
Tyrosine metabolism	1	0.670834221	0.685	0.026	Metabolism	ko00350	Tyrosine metabolism	0.4084415	0.670834221	0	0	1	39
Vitamin digestion and absorption	1	0.670834221	0.685	0.026	Organismal Systems	ko04977	Vitamin digestion and absorption	0.4084415	0.670834221	0	0	1	39
Oocyte meiosis	3	0.677074889	2.055	0.017	Cellular Processes	ko04114	Oocyte meiosis	0.4147396	0.677074889	0	0	3	175
Dilated cardiomyopathy	4	0.681788129	2.740	0.016	Human Diseases	ko05414	Dilated cardiomyopathy	0.4201425	0.681788129	0	0	4	247
Inflammatory mediator regulation of TRP channels	3	0.686092613	2.055	0.017	Organismal Systems	ko04750	Inflammatory mediator regulation of TRP channels	0.4254372	0.686092613	0	0	3	178
Hepatitis B	4	0.686092613	2.740	0.016	Human Diseases	ko05161	Hepatitis B	0.4291416	0.686092613	0	0	4	250
Viral carcinogenesis	5	0.686092613	3.425	0.016	Human Diseases	ko05203	Viral carcinogenesis	0.4303902	0.686092613	0	0	5	322
Human papillomavirus infection	8	0.699724618	5.479	0.015	Human Diseases	ko05165	Human papillomavirus infection	0.4433871	0.699724618	0	0	8	545
Complement and coagulation cascades	2	0.699724618	1.370	0.018	Organismal Systems	ko04610	Complement and coagulation cascades	0.4469588	0.699724618	0	0	2	113
Glycosphingolipid biosynthesis - lacto and neolacto series	1	0.699724618	0.685	0.023	Metabolism	ko00601	Glycosphingolipid biosynthesis - lacto and neolacto series	0.4470227	0.699724618	0	0	1	44
PPAR signaling pathway	2	0.699724618	1.370	0.018	Organismal Systems	ko03320	PPAR signaling pathway	0.4514557	0.699724618	0	0	2	114
Starch and sucrose metabolism	1	0.699724618	0.685	0.022	Metabolism	ko00500	Starch and sucrose metabolism	0.4544337	0.699724618	0	0	1	45
Drug metabolism - cytochrome P450	1	0.699724618	0.685	0.022	Metabolism	ko00982	Drug metabolism - cytochrome P450	0.4544337	0.699724618	0	0	1	45
Biosynthesis of amino acids	2	0.711676621	1.370	0.017	Metabolism	ko01230	Biosynthesis of amino acids	0.464822	0.711676621	0	0	2	117
Chagas disease	3	0.727465092	2.055	0.016	Human Diseases	ko05142	Chagas disease	0.4778184	0.727465092	0	0	3	193
Peroxisome	2	0.736802824	1.370	0.016	Cellular Processes	ko04146	Peroxisome	0.4866705	0.736802824	0	0	2	122
Apoptosis - multiple species	1	0.737735097	0.685	0.020	Cellular Processes	ko04215	Apoptosis - multiple species	0.4968727	0.737735097	0	0	1	51
Chemical carcinogenesis - DNA adducts	1	0.737735097	0.685	0.020	Human Diseases	ko05204	Chemical carcinogenesis - DNA adducts	0.4968727	0.737735097	0	0	1	51
Bacterial invasion of epithelial cells	2	0.737735097	1.370	0.016	Human Diseases	ko05100	Bacterial invasion of epithelial cells	0.4995134	0.737735097	0	0	2	125
Fatty acid degradation	1	0.737735097	0.685	0.019	Metabolism	ko00071	Fatty acid degradation	0.5036199	0.737735097	0	0	1	52
Tryptophan metabolism	1	0.737735097	0.685	0.019	Metabolism	ko00380	Tryptophan metabolism	0.5036199	0.737735097	0	0	1	52
Metabolism of xenobiotics by cytochrome P450	1	0.737735097	0.685	0.019	Metabolism	ko00980	Metabolism of xenobiotics by cytochrome P450	0.5036199	0.737735097	0	0	1	52
Alanine, aspartate and glutamate metabolism	1	0.739492627	0.685	0.019	Metabolism	ko00250	Alanine, aspartate and glutamate metabolism	0.5102772	0.739492627	0	0	1	53
Pyruvate metabolism	1	0.739492627	0.685	0.019	Metabolism	ko00620	Pyruvate metabolism	0.5102772	0.739492627	0	0	1	53
Fat digestion and absorption	1	0.745027722	0.685	0.019	Organismal Systems	ko04975	Fat digestion and absorption	0.5168458	0.745027722	0	0	1	54
Estrogen signaling pathway	3	0.747599814	2.055	0.015	Organismal Systems	ko04915	Estrogen signaling pathway	0.5213888	0.747599814	0	0	3	206
Necroptosis	3	0.751599877	2.055	0.014	Cellular Processes	ko04217	Necroptosis	0.5279191	0.751599877	0	0	3	208
Ras signaling pathway	5	0.751599877	3.425	0.014	Environmental Information Processing	ko04014	Ras signaling pathway	0.5305947	0.751599877	0	0	5	361
Valine, leucine and isoleucine degradation	1	0.751599877	0.685	0.018	Metabolism	ko00280	Valine, leucine and isoleucine degradation	0.5360313	0.751599877	0	0	1	57
Toll-like receptor signaling pathway	2	0.751599877	1.370	0.015	Organismal Systems	ko04620	Toll-like receptor signaling pathway	0.5367949	0.751599877	0	0	2	134
Spinocerebellar ataxia	4	0.751599877	2.740	0.014	Human Diseases	ko05017	Spinocerebellar ataxia	0.5389321	0.751599877	0	0	4	288
Pertussis	2	0.751599877	1.370	0.015	Human Diseases	ko05133	Pertussis	0.5408191	0.751599877	0	0	2	135
Purine metabolism	3	0.752203777	2.055	0.014	Metabolism	ko00230	Purine metabolism	0.5440293	0.752203777	0	0	3	213
N-Glycan biosynthesis	1	0.767066458	0.685	0.016	Metabolism	ko00510	N-Glycan biosynthesis	0.5604397	0.767066458	0	0	1	61
Thyroid cancer	1	0.767066458	0.685	0.016	Human Diseases	ko05216	Thyroid cancer	0.5604397	0.767066458	0	0	1	61
Galactose metabolism	1	0.771246798	0.685	0.016	Metabolism	ko00052	Galactose metabolism	0.5663399	0.771246798	0	0	1	62
Insulin resistance	3	0.775356338	2.055	0.014	Human Diseases	ko04931	Insulin resistance	0.5722187	0.775356338	0	0	3	222
Renin secretion	2	0.776526771	1.370	0.014	Organismal Systems	ko04924	Renin secretion	0.5759479	0.776526771	0	0	2	144
Amino sugar and nucleotide sugar metabolism	1	0.786637399	0.685	0.015	Metabolism	ko00520	Amino sugar and nucleotide sugar metabolism	0.5946813	0.786637399	0	0	1	67
Bladder cancer	1	0.786637399	0.685	0.015	Human Diseases	ko05219	Bladder cancer	0.5946813	0.786637399	0	0	1	67
Parkinson disease	5	0.786637399	3.425	0.013	Human Diseases	ko05012	Parkinson disease	0.5998546	0.786637399	0	0	5	390
Retinol metabolism	1	0.786637399	0.685	0.015	Metabolism	ko00830	Retinol metabolism	0.6001248	0.786637399	0	0	1	68
Breast cancer	3	0.786637399	2.055	0.013	Human Diseases	ko05224	Breast cancer	0.60226	0.786637399	0	0	3	232
Adrenergic signaling in cardiomyocytes	4	0.786637399	2.740	0.013	Organismal Systems	ko04261	Adrenergic signaling in cardiomyocytes	0.6101899	0.786637399	0	0	4	315
mTOR signaling pathway	3	0.786637399	2.055	0.013	Environmental Information Processing	ko04150	mTOR signaling pathway	0.6110007	0.786637399	0	0	3	235
GnRH secretion	2	0.786637399	1.370	0.013	Organismal Systems	ko04929	GnRH secretion	0.6126539	0.786637399	0	0	2	154
Thermogenesis	4	0.786637399	2.740	0.013	Organismal Systems	ko04714	Thermogenesis	0.6126984	0.786637399	0	0	4	316
Arachidonic acid metabolism	1	0.786637399	0.685	0.014	Metabolism	ko00590	Arachidonic acid metabolism	0.6160235	0.786637399	0	0	1	71
Gap junction	2	0.786637399	1.370	0.013	Cellular Processes	ko04540	Gap junction	0.6161893	0.786637399	0	0	2	155
Vascular smooth muscle contraction	3	0.786637399	2.055	0.013	Organismal Systems	ko04270	Vascular smooth muscle contraction	0.6196138	0.786637399	0	0	3	238
Arginine and proline metabolism	1	0.786637399	0.685	0.014	Metabolism	ko00330	Arginine and proline metabolism	0.6211823	0.786637399	0	0	1	72
Salmonella infection	5	0.791142664	3.425	0.012	Human Diseases	ko05132	Salmonella infection	0.6311956	0.791142664	0	0	5	404
ECM-receptor interaction	2	0.791142664	1.370	0.013	Environmental Information Processing	ko04512	ECM-receptor interaction	0.633498	0.791142664	0	0	2	160
Long-term potentiation	2	0.791142664	1.370	0.013	Organismal Systems	ko04720	Long-term potentiation	0.633498	0.791142664	0	0	2	160
Glycerolipid metabolism	1	0.796405890	0.685	0.013	Metabolism	ko00561	Glycerolipid metabolism	0.6411381	0.796405890	0	0	1	76
Endocrine resistance	2	0.796405890	1.370	0.012	Human Diseases	ko01522	Endocrine resistance	0.64359	0.796405890	0	0	2	163
Chemical carcinogenesis - receptor activation	4	0.796704524	2.740	0.012	Human Diseases	ko05207	Chemical carcinogenesis - receptor activation	0.6467712	0.796704524	0	0	4	330
Sphingolipid metabolism	1	0.797942823	0.685	0.013	Metabolism	ko00600	Sphingolipid metabolism	0.6507209	0.797942823	0	0	1	78
Gastric cancer	3	0.803351423	2.055	0.012	Human Diseases	ko05226	Gastric cancer	0.658096	0.803351423	0	0	3	252
GnRH signaling pathway	2	0.805853742	1.370	0.012	Organismal Systems	ko04912	GnRH signaling pathway	0.6631195	0.805853742	0	0	2	169
Calcium signaling pathway	7	0.813433116	4.795	0.012	Environmental Information Processing	ko04020	Calcium signaling pathway	0.672358	0.813433116	0	0	7	586
Ovarian steroidogenesis	1	0.814001981	0.685	0.012	Organismal Systems	ko04913	Ovarian steroidogenesis	0.6779708	0.814001981	0	0	1	84
Oxytocin signaling pathway	4	0.814001981	2.740	0.012	Organismal Systems	ko04921	Oxytocin signaling pathway	0.6788356	0.814001981	0	0	4	344
T cell receptor signaling pathway	2	0.818720002	1.370	0.011	Organismal Systems	ko04660	T cell receptor signaling pathway	0.6878203	0.818720002	0	0	2	177
Wnt signaling pathway	3	0.818720002	2.055	0.011	Environmental Information Processing	ko04310	Wnt signaling pathway	0.6888124	0.818720002	0	0	3	264
Vibrio cholerae infection	1	0.827269629	0.685	0.011	Human Diseases	ko05110	Vibrio cholerae infection	0.6990581	0.827269629	0	0	1	89
Choline metabolism in cancer	2	0.833981797	1.370	0.011	Human Diseases	ko05231	Choline metabolism in cancer	0.7082058	0.833981797	0	0	2	184
Fatty acid metabolism	1	0.833981797	0.685	0.011	Metabolism	ko01212	Fatty acid metabolism	0.7110462	0.833981797	0	0	1	92
Hedgehog signaling pathway	1	0.833981797	0.685	0.011	Environmental Information Processing	ko04340	Hedgehog signaling pathway	0.7149359	0.833981797	0	0	1	93
Human T-cell leukemia virus 1 infection	4	0.833981797	2.740	0.011	Human Diseases	ko05166	Human T-cell leukemia virus 1 infection	0.7170397	0.833981797	0	0	4	362
Apelin signaling pathway	3	0.841394662	2.055	0.011	Environmental Information Processing	ko04371	Apelin signaling pathway	0.7265179	0.841394662	0	0	3	280
Parathyroid hormone synthesis, secretion and action	2	0.881831267	1.370	0.010	Organismal Systems	ko04928	Parathyroid hormone synthesis, secretion and action	0.7698572	0.881831267	0	0	2	208
Lysine degradation	1	0.881831267	0.685	0.009	Metabolism	ko00310	Lysine degradation	0.7736399	0.881831267	0	0	1	110
Mitophagy - animal	1	0.881831267	0.685	0.009	Cellular Processes	ko04137	Mitophagy - animal	0.7736399	0.881831267	0	0	1	110
Serotonergic synapse	2	0.881831267	1.370	0.010	Organismal Systems	ko04726	Serotonergic synapse	0.7744496	0.881831267	0	0	2	210
mRNA surveillance pathway	1	0.884098721	0.685	0.009	Genetic Information Processing	ko03015	mRNA surveillance pathway	0.7797033	0.884098721	0	0	1	112
Adipocytokine signaling pathway	1	0.885573688	0.685	0.009	Organismal Systems	ko04920	Adipocytokine signaling pathway	0.7856054	0.885573688	0	0	1	114
Chemical carcinogenesis - reactive oxygen species	3	0.885573688	2.055	0.010	Human Diseases	ko05208	Chemical carcinogenesis - reactive oxygen species	0.7875397	0.885573688	0	0	3	310
Hypertrophic cardiomyopathy	2	0.885674059	1.370	0.009	Human Diseases	ko05410	Hypertrophic cardiomyopathy	0.7920329	0.885674059	0	0	2	218
Taste transduction	1	0.885674059	0.685	0.009	Organismal Systems	ko04742	Taste transduction	0.7941653	0.885674059	0	0	1	117
Huntington disease	5	0.914827917	3.425	0.010	Human Diseases	ko05016	Huntington disease	0.8236827	0.914827917	0	0	5	515
Long-term depression	1	0.922948461	0.685	0.008	Organismal Systems	ko04730	Long-term depression	0.8343999	0.922948461	0	0	1	133
Progesterone-mediated oocyte maturation	1	0.927760710	0.685	0.007	Organismal Systems	ko04914	Progesterone-mediated oocyte maturation	0.8452917	0.927760710	0	0	1	138
Alzheimer disease	6	0.927760710	4.110	0.010	Human Diseases	ko05010	Alzheimer disease	0.8455974	0.927760710	0	0	6	623
Cortisol synthesis and secretion	1	0.934809910	0.685	0.007	Organismal Systems	ko04927	Cortisol synthesis and secretion	0.8554718	0.934809910	0	0	1	143
Cholinergic synapse	2	0.943506554	1.370	0.008	Organismal Systems	ko04725	Cholinergic synapse	0.8701459	0.943506554	0	0	2	263
TGF-beta signaling pathway	1	0.943506554	0.685	0.007	Environmental Information Processing	ko04350	TGF-beta signaling pathway	0.8703935	0.943506554	0	0	1	151
Herpes simplex virus 1 infection	5	0.951348619	3.425	0.009	Human Diseases	ko05168	Herpes simplex virus 1 infection	0.8820424	0.951348619	0	0	5	568
Retrograde endocannabinoid signaling	2	0.951348619	1.370	0.007	Organismal Systems	ko04723	Retrograde endocannabinoid signaling	0.8846489	0.951348619	0	0	2	274
Arrhythmogenic right ventricular cardiomyopathy	1	0.958748494	0.685	0.006	Human Diseases	ko05412	Arrhythmogenic right ventricular cardiomyopathy	0.8957998	0.958748494	0	0	1	167
PD-L1 expression and PD-1 checkpoint pathway in cancer	1	0.958748494	0.685	0.006	Human Diseases	ko05235	PD-L1 expression and PD-1 checkpoint pathway in cancer	0.8986056	0.958748494	0	0	1	169
Circadian entrainment	2	0.969476888	1.370	0.007	Organismal Systems	ko04713	Circadian entrainment	0.9122384	0.969476888	0	0	2	299
Endocytosis	3	0.969713922	2.055	0.007	Cellular Processes	ko04144	Endocytosis	0.9162797	0.969713922	0	0	3	411
Epithelial cell signaling in Helicobacter pylori infection	1	0.969713922	0.685	0.005	Human Diseases	ko05120	Epithelial cell signaling in Helicobacter pylori infection	0.919618	0.969713922	0	0	1	186
Synaptic vesicle cycle	1	0.982655208	0.685	0.005	Organismal Systems	ko04721	Synaptic vesicle cycle	0.9388635	0.982655208	0	0	1	206
MAPK signaling pathway	4	0.982655208	2.740	0.007	Environmental Information Processing	ko04010	MAPK signaling pathway	0.9391428	0.982655208	0	0	4	548
Relaxin signaling pathway	1	0.983571228	0.685	0.005	Organismal Systems	ko04926	Relaxin signaling pathway	0.9452108	0.983571228	0	0	1	214
Adherens junction	1	0.983571228	0.685	0.005	Cellular Processes	ko04520	Adherens junction	0.9474185	0.983571228	0	0	1	217
Neuroactive ligand-receptor interaction	6	0.983571228	4.110	0.008	Environmental Information Processing	ko04080	Neuroactive ligand-receptor interaction	0.9511501	0.983571228	0	0	6	773
Alcoholism	1	0.983571228	0.685	0.004	Human Diseases	ko05034	Alcoholism	0.9589267	0.983571228	0	0	1	235
Hippo signaling pathway	1	0.983571228	0.685	0.004	Environmental Information Processing	ko04390	Hippo signaling pathway	0.9665786	0.983571228	0	0	1	250
Amyotrophic lateral sclerosis	4	0.983571228	2.740	0.006	Human Diseases	ko05014	Amyotrophic lateral sclerosis	0.9698163	0.983571228	0	0	4	622
Signaling pathways regulating pluripotency of stem cells	1	0.983571228	0.685	0.004	Cellular Processes	ko04550	Signaling pathways regulating pluripotency of stem cells	0.9700621	0.983571228	0	0	1	258
Cell adhesion molecules	2	0.983571228	1.370	0.005	Environmental Information Processing	ko04514	Cell adhesion molecules	0.97479	0.983571228	0	0	2	408
Dopaminergic synapse	1	0.983571228	0.685	0.004	Organismal Systems	ko04728	Dopaminergic synapse	0.9756503	0.983571228	0	0	1	273
Protein processing in endoplasmic reticulum	1	0.983571228	0.685	0.004	Genetic Information Processing	ko04141	Protein processing in endoplasmic reticulum	0.9763124	0.983571228	0	0	1	275
Glutamatergic synapse	1	0.984750700	0.685	0.003	Organismal Systems	ko04724	Glutamatergic synapse	0.982755	0.984750700	0	0	1	298
Pathways of neurodegeneration - multiple diseases	6	0.984750700	4.110	0.007	Human Diseases	ko05022	Pathways of neurodegeneration - multiple diseases	0.9847507	0.984750700	0	0	6	906
