# Supplementary material for: Exploitation of Key Regulatory Modules and Genes for High-Salt Adaptation in Schizothoracine by Weighted Gene Co-Expression Network Analysis
Source: Animals (Basel). 2024 Dec 29;15(1):56. doi: 10.3390/ani15010056 (PMC11718949; doi:10.3390/ani15010056)
Supplement: Supplementary file 1 [file animals-15-00056-s001.zip › Suppl. Figures and Tables/Tables/Table S25.GS-Liver-KEGG.xls]

id	num	qvalue	per	ratio	class	ID	Descrption	Pvalue	Qvalue	Up	Down	fg_num	bg_num
Protein processing in endoplasmic reticulum	50	7.929046e-28	19.011	0.182	Genetic Information Processing	ko04141	Protein processing in endoplasmic reticulum	2.801783e-30	7.929046e-28	0	0	50	275
Metabolic pathways	94	4.530673e-09	35.741	0.046	Metabolism	ko01100	Metabolic pathways	3.201889e-11	4.530673e-09	0	0	94	2047
Glycine, serine and threonine metabolism	9	1.631783e-04	3.422	0.188	Metabolism	ko00260	Glycine, serine and threonine metabolism	1.729805e-06	1.631783e-04	0	0	9	48
Various types of N-glycan biosynthesis	9	9.632287e-04	3.422	0.148	Metabolism	ko00513	Various types of N-glycan biosynthesis	1.361454e-05	9.632287e-04	0	0	9	61
Complement and coagulation cascades	11	3.471438e-03	4.183	0.097	Organismal Systems	ko04610	Complement and coagulation cascades	8.381923e-05	3.471438e-03	0	0	11	113
Protein export	5	3.471438e-03	1.901	0.250	Genetic Information Processing	ko03060	Protein export	8.92074e-05	3.471438e-03	0	0	5	20
PPAR signaling pathway	11	3.471438e-03	4.183	0.096	Organismal Systems	ko03320	PPAR signaling pathway	9.082849e-05	3.471438e-03	0	0	11	114
N-Glycan biosynthesis	8	3.471438e-03	3.042	0.131	Metabolism	ko00510	N-Glycan biosynthesis	9.813251e-05	3.471438e-03	0	0	8	61
Fatty acid degradation	7	7.157035e-03	2.662	0.135	Metabolism	ko00071	Fatty acid degradation	0.0002276089	7.157035e-03	0	0	7	52
Pyruvate metabolism	7	7.271379e-03	2.662	0.132	Metabolism	ko00620	Pyruvate metabolism	0.0002569392	7.271379e-03	0	0	7	53
Linoleic acid metabolism	5	5.492188e-02	1.901	0.128	Metabolism	ko00591	Linoleic acid metabolism	0.002282449	5.492188e-02	0	0	5	39
Carbon metabolism	11	5.492188e-02	4.183	0.066	Metabolism	ko01200	Carbon metabolism	0.002328843	5.492188e-02	0	0	11	167
Steroid biosynthesis	4	7.710660e-02	1.521	0.148	Metabolism	ko00100	Steroid biosynthesis	0.003707931	7.710660e-02	0	0	4	27
Coronavirus disease - COVID-19	16	7.710660e-02	6.084	0.051	Human Diseases	ko05171	Coronavirus disease - COVID-19	0.003814461	7.710660e-02	0	0	16	314
Arachidonic acid metabolism	6	1.336700e-01	2.281	0.085	Metabolism	ko00590	Arachidonic acid metabolism	0.007084982	1.336700e-01	0	0	6	71
Propanoate metabolism	4	1.519973e-01	1.521	0.118	Metabolism	ko00640	Propanoate metabolism	0.008593485	1.519973e-01	0	0	4	34
JAK-STAT signaling pathway	10	2.162168e-01	3.802	0.055	Environmental Information Processing	ko04630	JAK-STAT signaling pathway	0.01298829	2.162168e-01	0	0	10	183
Lipid and atherosclerosis	15	2.197286e-01	5.703	0.045	Human Diseases	ko05417	Lipid and atherosclerosis	0.01397567	2.197286e-01	0	0	15	331
Vibrio cholerae infection	6	2.999985e-01	2.281	0.067	Human Diseases	ko05110	Vibrio cholerae infection	0.02015724	2.999985e-01	0	0	6	89
Amino sugar and nucleotide sugar metabolism	5	2.999985e-01	1.901	0.075	Metabolism	ko00520	Amino sugar and nucleotide sugar metabolism	0.02228376	2.999985e-01	0	0	5	67
Biosynthesis of amino acids	7	2.999985e-01	2.662	0.060	Metabolism	ko01230	Biosynthesis of amino acids	0.02269121	2.999985e-01	0	0	7	117
Fatty acid metabolism	6	2.999985e-01	2.281	0.065	Metabolism	ko01212	Fatty acid metabolism	0.02332144	2.999985e-01	0	0	6	92
Sulfur metabolism	2	3.305979e-01	0.760	0.182	Metabolism	ko00920	Sulfur metabolism	0.02745312	3.305979e-01	0	0	2	11
Cholesterol metabolism	6	3.305979e-01	2.281	0.062	Organismal Systems	ko04979	Cholesterol metabolism	0.02803657	3.305979e-01	0	0	6	96
Antigen processing and presentation	6	3.363674e-01	2.281	0.061	Organismal Systems	ko04612	Antigen processing and presentation	0.03061408	3.363674e-01	0	0	6	98
Fructose and mannose metabolism	5	3.363674e-01	1.901	0.068	Metabolism	ko00051	Fructose and mannose metabolism	0.03090301	3.363674e-01	0	0	5	73
Purine metabolism	10	3.471300e-01	3.802	0.047	Metabolism	ko00230	Purine metabolism	0.03311841	3.471300e-01	0	0	10	213
Alcoholic liver disease	10	3.723779e-01	3.802	0.046	Human Diseases	ko04936	Alcoholic liver disease	0.03689849	3.723779e-01	0	0	10	217
Alanine, aspartate and glutamate metabolism	4	3.723779e-01	1.521	0.075	Metabolism	ko00250	Alanine, aspartate and glutamate metabolism	0.03815887	3.723779e-01	0	0	4	53
Folate biosynthesis	3	4.366941e-01	1.141	0.088	Metabolism	ko00790	Folate biosynthesis	0.04756666	4.366941e-01	0	0	3	34
Valine, leucine and isoleucine degradation	4	4.366941e-01	1.521	0.070	Metabolism	ko00280	Valine, leucine and isoleucine degradation	0.04783575	4.366941e-01	0	0	4	57
Ovarian steroidogenesis	5	4.556945e-01	1.901	0.060	Organismal Systems	ko04913	Ovarian steroidogenesis	0.05154113	4.556945e-01	0	0	5	84
Cysteine and methionine metabolism	4	4.556945e-01	1.521	0.068	Metabolism	ko00270	Cysteine and methionine metabolism	0.05313752	4.556945e-01	0	0	4	59
Other types of O-glycan biosynthesis	4	5.132599e-01	1.521	0.065	Metabolism	ko00514	Other types of O-glycan biosynthesis	0.06166373	5.132599e-01	0	0	4	62
Pentose and glucuronate interconversions	3	5.328642e-01	1.141	0.077	Metabolism	ko00040	Pentose and glucuronate interconversions	0.06663879	5.328642e-01	0	0	3	39
Monobactam biosynthesis	1	5.328642e-01	0.380	0.333	Metabolism	ko00261	Monobactam biosynthesis	0.0704196	5.328642e-01	0	0	1	3
Citrate cycle (TCA cycle)	3	5.328642e-01	1.141	0.075	Metabolism	ko00020	Citrate cycle (TCA cycle)	0.07081414	5.328642e-01	0	0	3	40
Legionellosis	6	5.328642e-01	2.281	0.050	Human Diseases	ko05134	Legionellosis	0.07155067	5.328642e-01	0	0	6	121
Nitrogen metabolism	2	5.385722e-01	0.760	0.105	Metabolism	ko00910	Nitrogen metabolism	0.07531838	5.385722e-01	0	0	2	19
Thyroid hormone synthesis	6	5.385722e-01	2.281	0.049	Organismal Systems	ko04918	Thyroid hormone synthesis	0.07612328	5.385722e-01	0	0	6	123
Terpenoid backbone biosynthesis	2	5.661313e-01	0.760	0.100	Metabolism	ko00900	Terpenoid backbone biosynthesis	0.08240101	5.661313e-01	0	0	2	20
SNARE interactions in vesicular transport	3	5.661313e-01	1.141	0.070	Genetic Information Processing	ko04130	SNARE interactions in vesicular transport	0.08401948	5.661313e-01	0	0	3	43
Glycosphingolipid biosynthesis - lacto and neolacto series	3	5.833691e-01	1.141	0.068	Metabolism	ko00601	Glycosphingolipid biosynthesis - lacto and neolacto series	0.08863912	5.833691e-01	0	0	3	44
Caffeine metabolism	1	5.923833e-01	0.380	0.250	Metabolism	ko00232	Caffeine metabolism	0.09277713	5.923833e-01	0	0	1	4
Chagas disease	8	5.923833e-01	3.042	0.041	Human Diseases	ko05142	Chagas disease	0.09419522	5.923833e-01	0	0	8	193
Pyrimidine metabolism	4	6.065529e-01	1.521	0.055	Metabolism	ko00240	Pyrimidine metabolism	0.09859164	6.065529e-01	0	0	4	73
Biosynthesis of unsaturated fatty acids	3	6.175649e-01	1.141	0.064	Metabolism	ko01040	Biosynthesis of unsaturated fatty acids	0.1031139	6.175649e-01	0	0	3	47
Bile secretion	7	6.175649e-01	2.662	0.042	Organismal Systems	ko04976	Bile secretion	0.1056293	6.175649e-01	0	0	7	166
Pertussis	6	6.175649e-01	2.281	0.044	Human Diseases	ko05133	Pertussis	0.1069282	6.175649e-01	0	0	6	135
RIG-I-like receptor signaling pathway	4	6.330571e-01	1.521	0.052	Organismal Systems	ko04622	RIG-I-like receptor signaling pathway	0.1140845	6.330571e-01	0	0	4	77
Malaria	4	6.330571e-01	1.521	0.052	Human Diseases	ko05144	Malaria	0.1140845	6.330571e-01	0	0	4	77
Glycosaminoglycan biosynthesis - keratan sulfate	2	6.995134e-01	0.760	0.077	Metabolism	ko00533	Glycosaminoglycan biosynthesis - keratan sulfate	0.1285325	6.995134e-01	0	0	2	26
Inflammatory mediator regulation of TRP channels	7	7.209564e-01	2.662	0.039	Organismal Systems	ko04750	Inflammatory mediator regulation of TRP channels	0.1376467	7.209564e-01	0	0	7	178
Adipocytokine signaling pathway	5	7.209564e-01	1.901	0.044	Organismal Systems	ko04920	Adipocytokine signaling pathway	0.1399007	7.209564e-01	0	0	5	114
Fat digestion and absorption	3	7.209564e-01	1.141	0.056	Organismal Systems	ko04975	Fat digestion and absorption	0.1401152	7.209564e-01	0	0	3	54
Phagosome	9	7.986070e-01	3.422	0.035	Cellular Processes	ko04145	Phagosome	0.1591427	7.986070e-01	0	0	9	254
Staphylococcus aureus infection	5	7.986070e-01	1.901	0.042	Human Diseases	ko05150	Staphylococcus aureus infection	0.1626283	7.986070e-01	0	0	5	120
AMPK signaling pathway	8	7.986070e-01	3.042	0.036	Environmental Information Processing	ko04152	AMPK signaling pathway	0.1636721	7.986070e-01	0	0	8	221
Pentose phosphate pathway	3	8.039865e-01	1.141	0.051	Metabolism	ko00030	Pentose phosphate pathway	0.1688716	8.039865e-01	0	0	3	59
Mannose type O-glycan biosynthesis	2	8.039865e-01	0.760	0.065	Metabolism	ko00515	Mannose type O-glycan biosynthesis	0.1704565	8.039865e-01	0	0	2	31
alpha-Linolenic acid metabolism	2	8.304586e-01	0.760	0.062	Metabolism	ko00592	alpha-Linolenic acid metabolism	0.179099	8.304586e-01	0	0	2	32
Ferroptosis	3	8.304586e-01	1.141	0.048	Cellular Processes	ko04216	Ferroptosis	0.1868798	8.304586e-01	0	0	3	62
Ascorbate and aldarate metabolism	2	8.304586e-01	0.760	0.061	Metabolism	ko00053	Ascorbate and aldarate metabolism	0.1878069	8.304586e-01	0	0	2	33
Arginine biosynthesis	2	8.304586e-01	0.760	0.061	Metabolism	ko00220	Arginine biosynthesis	0.1878069	8.304586e-01	0	0	2	33
beta-Alanine metabolism	2	8.428765e-01	0.760	0.059	Metabolism	ko00410	beta-Alanine metabolism	0.1965719	8.428765e-01	0	0	2	34
Maturity onset diabetes of the young	2	8.428765e-01	0.760	0.059	Human Diseases	ko04950	Maturity onset diabetes of the young	0.1965719	8.428765e-01	0	0	2	34
Autophagy - animal	8	8.544319e-01	3.042	0.034	Cellular Processes	ko04140	Autophagy - animal	0.202286	8.544319e-01	0	0	8	234
Bladder cancer	3	8.943030e-01	1.141	0.045	Human Diseases	ko05219	Bladder cancer	0.2179024	8.943030e-01	0	0	3	67
Non-alcoholic fatty liver disease	8	8.943030e-01	3.042	0.033	Human Diseases	ko04932	Non-alcoholic fatty liver disease	0.2180456	8.943030e-01	0	0	8	239
Retinol metabolism	3	9.065428e-01	1.141	0.044	Metabolism	ko00830	Retinol metabolism	0.2242332	9.065428e-01	0	0	3	68
Glycolysis / Gluconeogenesis	4	9.472454e-01	1.521	0.038	Metabolism	ko00010	Glycolysis / Gluconeogenesis	0.240699	9.472454e-01	0	0	4	104
Tyrosine metabolism	2	9.472454e-01	0.760	0.051	Metabolism	ko00350	Tyrosine metabolism	0.2409953	9.472454e-01	0	0	2	39
Central carbon metabolism in cancer	5	9.588172e-01	1.901	0.036	Human Diseases	ko05230	Central carbon metabolism in cancer	0.2473274	9.588172e-01	0	0	5	140
Platelet activation	7	9.957027e-01	2.662	0.032	Organismal Systems	ko04611	Platelet activation	0.2638657	9.957027e-01	0	0	7	216
Epstein-Barr virus infection	9	9.957027e-01	3.422	0.031	Human Diseases	ko05169	Epstein-Barr virus infection	0.2638788	9.957027e-01	0	0	9	290
Glycerolipid metabolism	3	9.999598e-01	1.141	0.039	Metabolism	ko00561	Glycerolipid metabolism	0.2759547	9.999598e-01	0	0	3	76
Ether lipid metabolism	3	9.999598e-01	1.141	0.039	Metabolism	ko00565	Ether lipid metabolism	0.282517	9.999598e-01	0	0	3	77
Insulin resistance	7	9.999598e-01	2.662	0.032	Human Diseases	ko04931	Insulin resistance	0.2863371	9.999598e-01	0	0	7	222
Human cytomegalovirus infection	11	9.999598e-01	4.183	0.029	Human Diseases	ko05163	Human cytomegalovirus infection	0.2865883	9.999598e-01	0	0	11	373
Sphingolipid metabolism	3	9.999598e-01	1.141	0.038	Metabolism	ko00600	Sphingolipid metabolism	0.289093	9.999598e-01	0	0	3	78
Drug metabolism - cytochrome P450	2	9.999598e-01	0.760	0.044	Metabolism	ko00982	Drug metabolism - cytochrome P450	0.294773	9.999598e-01	0	0	2	45
Pathogenic Escherichia coli infection	10	9.999598e-01	3.802	0.029	Human Diseases	ko05130	Pathogenic Escherichia coli infection	0.3023127	9.999598e-01	0	0	10	340
EGFR tyrosine kinase inhibitor resistance	5	9.999598e-01	1.901	0.033	Human Diseases	ko01521	EGFR tyrosine kinase inhibitor resistance	0.302737	9.999598e-01	0	0	5	152
IL-17 signaling pathway	4	9.999598e-01	1.521	0.034	Organismal Systems	ko04657	IL-17 signaling pathway	0.3156763	9.999598e-01	0	0	4	118
Porphyrin metabolism	2	9.999598e-01	0.760	0.042	Metabolism	ko00860	Porphyrin metabolism	0.3215148	9.999598e-01	0	0	2	48
Ubiquinone and other terpenoid-quinone biosynthesis	1	9.999598e-01	0.380	0.062	Metabolism	ko00130	Ubiquinone and other terpenoid-quinone biosynthesis	0.3227298	9.999598e-01	0	0	1	16
Selenocompound metabolism	1	9.999598e-01	0.380	0.062	Metabolism	ko00450	Selenocompound metabolism	0.3227298	9.999598e-01	0	0	1	16
Cytokine-cytokine receptor interaction	9	9.999598e-01	3.422	0.029	Environmental Information Processing	ko04060	Cytokine-cytokine receptor interaction	0.3228972	9.999598e-01	0	0	9	308
Hepatitis C	7	9.999598e-01	2.662	0.030	Human Diseases	ko05160	Hepatitis C	0.3364023	9.999598e-01	0	0	7	235
Peroxisome	4	9.999598e-01	1.521	0.033	Cellular Processes	ko04146	Peroxisome	0.3375488	9.999598e-01	0	0	4	122
Nicotinate and nicotinamide metabolism	2	9.999598e-01	0.760	0.040	Metabolism	ko00760	Nicotinate and nicotinamide metabolism	0.3392073	9.999598e-01	0	0	2	50
Chemical carcinogenesis - DNA adducts	2	9.999598e-01	0.760	0.039	Human Diseases	ko05204	Chemical carcinogenesis - DNA adducts	0.3480017	9.999598e-01	0	0	2	51
Taurine and hypotaurine metabolism	1	9.999598e-01	0.380	0.056	Metabolism	ko00430	Taurine and hypotaurine metabolism	0.3549557	9.999598e-01	0	0	1	18
Tryptophan metabolism	2	9.999598e-01	0.760	0.038	Metabolism	ko00380	Tryptophan metabolism	0.3567569	9.999598e-01	0	0	2	52
Metabolism of xenobiotics by cytochrome P450	2	9.999598e-01	0.760	0.038	Metabolism	ko00980	Metabolism of xenobiotics by cytochrome P450	0.3567569	9.999598e-01	0	0	2	52
C-type lectin receptor signaling pathway	5	9.999598e-01	1.901	0.030	Organismal Systems	ko04625	C-type lectin receptor signaling pathway	0.3646099	9.999598e-01	0	0	5	165
Histidine metabolism	1	9.999598e-01	0.380	0.053	Metabolism	ko00340	Histidine metabolism	0.3704911	9.999598e-01	0	0	1	19
Thiamine metabolism	1	9.999598e-01	0.380	0.053	Metabolism	ko00730	Thiamine metabolism	0.3704911	9.999598e-01	0	0	1	19
Influenza A	6	9.999598e-01	2.281	0.029	Human Diseases	ko05164	Influenza A	0.3712828	9.999598e-01	0	0	6	205
Fluid shear stress and atherosclerosis	6	9.999598e-01	2.281	0.029	Human Diseases	ko05418	Fluid shear stress and atherosclerosis	0.3842138	9.999598e-01	0	0	6	208
Glycosphingolipid biosynthesis - ganglio series	1	9.999598e-01	0.380	0.050	Metabolism	ko00604	Glycosphingolipid biosynthesis - ganglio series	0.3856538	9.999598e-01	0	0	1	20
Pantothenate and CoA biosynthesis	1	9.999598e-01	0.380	0.050	Metabolism	ko00770	Pantothenate and CoA biosynthesis	0.3856538	9.999598e-01	0	0	1	20
Primary bile acid biosynthesis	1	9.999598e-01	0.380	0.048	Metabolism	ko00120	Primary bile acid biosynthesis	0.4004525	9.999598e-01	0	0	1	21
Toll-like receptor signaling pathway	4	9.999598e-01	1.521	0.030	Organismal Systems	ko04620	Toll-like receptor signaling pathway	0.4032363	9.999598e-01	0	0	4	134
One carbon pool by folate	1	9.999598e-01	0.380	0.045	Metabolism	ko00670	One carbon pool by folate	0.4148962	9.999598e-01	0	0	1	22
Mineral absorption	3	9.999598e-01	1.141	0.031	Organismal Systems	ko04978	Mineral absorption	0.4203867	9.999598e-01	0	0	3	98
Progesterone-mediated oocyte maturation	4	9.999598e-01	1.521	0.029	Organismal Systems	ko04914	Progesterone-mediated oocyte maturation	0.4249342	9.999598e-01	0	0	4	138
2-Oxocarboxylic acid metabolism	1	9.999598e-01	0.380	0.043	Metabolism	ko01210	2-Oxocarboxylic acid metabolism	0.4289931	9.999598e-01	0	0	1	23
Steroid hormone biosynthesis	2	9.999598e-01	0.760	0.033	Metabolism	ko00140	Steroid hormone biosynthesis	0.4333191	9.999598e-01	0	0	2	61
Thyroid cancer	2	9.999598e-01	0.760	0.033	Human Diseases	ko05216	Thyroid cancer	0.4333191	9.999598e-01	0	0	2	61
Longevity regulating pathway - multiple species	3	9.999598e-01	1.141	0.030	Organismal Systems	ko04213	Longevity regulating pathway - multiple species	0.4395672	9.999598e-01	0	0	3	101
Cortisol synthesis and secretion	4	9.999598e-01	1.521	0.028	Organismal Systems	ko04927	Cortisol synthesis and secretion	0.451772	9.999598e-01	0	0	4	143
Endometrial cancer	3	9.999598e-01	1.141	0.029	Human Diseases	ko05213	Endometrial cancer	0.4585029	9.999598e-01	0	0	3	104
Proximal tubule bicarbonate reclamation	2	9.999598e-01	0.760	0.031	Organismal Systems	ko04964	Proximal tubule bicarbonate reclamation	0.4657772	9.999598e-01	0	0	2	65
Systemic lupus erythematosus	3	9.999598e-01	1.141	0.028	Human Diseases	ko05322	Systemic lupus erythematosus	0.477164	9.999598e-01	0	0	3	107
Fatty acid biosynthesis	1	9.999598e-01	0.380	0.037	Metabolism	ko00061	Fatty acid biosynthesis	0.4820771	9.999598e-01	0	0	1	27
Renin-angiotensin system	1	9.999598e-01	0.380	0.037	Organismal Systems	ko04614	Renin-angiotensin system	0.4820771	9.999598e-01	0	0	1	27
Prolactin signaling pathway	3	9.999598e-01	1.141	0.028	Organismal Systems	ko04917	Prolactin signaling pathway	0.4894388	9.999598e-01	0	0	3	109
Longevity regulating pathway	4	9.999598e-01	1.521	0.026	Organismal Systems	ko04211	Longevity regulating pathway	0.4938223	9.999598e-01	0	0	4	151
Lysine degradation	3	9.999598e-01	1.141	0.027	Metabolism	ko00310	Lysine degradation	0.4955238	9.999598e-01	0	0	3	110
Glucagon signaling pathway	5	9.999598e-01	1.901	0.026	Organismal Systems	ko04922	Glucagon signaling pathway	0.5014208	9.999598e-01	0	0	5	194
Human T-cell leukemia virus 1 infection	9	9.999598e-01	3.422	0.025	Human Diseases	ko05166	Human T-cell leukemia virus 1 infection	0.5075119	9.999598e-01	0	0	9	362
Vascular smooth muscle contraction	6	9.999598e-01	2.281	0.025	Organismal Systems	ko04270	Vascular smooth muscle contraction	0.5115786	9.999598e-01	0	0	6	238
Sphingolipid signaling pathway	5	9.999598e-01	1.901	0.025	Environmental Information Processing	ko04071	Sphingolipid signaling pathway	0.5150318	9.999598e-01	0	0	5	197
Butanoate metabolism	1	9.999598e-01	0.380	0.033	Metabolism	ko00650	Butanoate metabolism	0.5186371	9.999598e-01	0	0	1	30
Melanoma	3	9.999598e-01	1.141	0.026	Human Diseases	ko05218	Melanoma	0.5194943	9.999598e-01	0	0	3	114
Arginine and proline metabolism	2	9.999598e-01	0.760	0.028	Metabolism	ko00330	Arginine and proline metabolism	0.5198391	9.999598e-01	0	0	2	72
Phosphatidylinositol signaling system	4	9.999598e-01	1.521	0.025	Environmental Information Processing	ko04070	Phosphatidylinositol signaling system	0.5244598	9.999598e-01	0	0	4	157
Chemical carcinogenesis - receptor activation	8	9.999598e-01	3.042	0.024	Human Diseases	ko05207	Chemical carcinogenesis - receptor activation	0.5414839	9.999598e-01	0	0	8	330
Regulation of lipolysis in adipocytes	3	9.999598e-01	1.141	0.025	Organismal Systems	ko04923	Regulation of lipolysis in adipocytes	0.5428393	9.999598e-01	0	0	3	118
Glutathione metabolism	2	9.999598e-01	0.760	0.026	Metabolism	ko00480	Glutathione metabolism	0.5490571	9.999598e-01	0	0	2	76
RNA polymerase	1	9.999598e-01	0.380	0.030	Genetic Information Processing	ko03020	RNA polymerase	0.5526254	9.999598e-01	0	0	1	33
Endocrine resistance	4	9.999598e-01	1.521	0.025	Human Diseases	ko01522	Endocrine resistance	0.5541887	9.999598e-01	0	0	4	163
Estrogen signaling pathway	5	9.999598e-01	1.901	0.024	Organismal Systems	ko04915	Estrogen signaling pathway	0.5548967	9.999598e-01	0	0	5	206
Hepatitis B	6	9.999598e-01	2.281	0.024	Human Diseases	ko05161	Hepatitis B	0.5599402	9.999598e-01	0	0	6	250
Osteoclast differentiation	4	9.999598e-01	1.521	0.024	Organismal Systems	ko04380	Osteoclast differentiation	0.5734533	9.999598e-01	0	0	4	167
Human immunodeficiency virus 1 infection	8	9.999598e-01	3.042	0.024	Human Diseases	ko05170	Human immunodeficiency virus 1 infection	0.5756784	9.999598e-01	0	0	8	340
Thyroid hormone signaling pathway	6	9.999598e-01	2.281	0.024	Organismal Systems	ko04919	Thyroid hormone signaling pathway	0.5794269	9.999598e-01	0	0	6	255
Growth hormone synthesis, secretion and action	5	9.999598e-01	1.901	0.024	Organismal Systems	ko04935	Growth hormone synthesis, secretion and action	0.5805671	9.999598e-01	0	0	5	212
Viral protein interaction with cytokine and cytokine receptor	3	9.999598e-01	1.141	0.024	Environmental Information Processing	ko04061	Viral protein interaction with cytokine and cytokine receptor	0.5820739	9.999598e-01	0	0	3	125
Glyoxylate and dicarboxylate metabolism	1	9.999598e-01	0.380	0.028	Metabolism	ko00630	Glyoxylate and dicarboxylate metabolism	0.5842224	9.999598e-01	0	0	1	36
ABC transporters	2	9.999598e-01	0.760	0.024	Environmental Information Processing	ko02010	ABC transporters	0.5905055	9.999598e-01	0	0	2	82
Inositol phosphate metabolism	3	9.999598e-01	1.141	0.024	Metabolism	ko00562	Inositol phosphate metabolism	0.592887	9.999598e-01	0	0	3	127
Glycosaminoglycan biosynthesis - heparan sulfate / heparin	1	9.999598e-01	0.380	0.027	Metabolism	ko00534	Glycosaminoglycan biosynthesis - heparan sulfate / heparin	0.5942526	9.999598e-01	0	0	1	37
Fatty acid elongation	1	9.999598e-01	0.380	0.026	Metabolism	ko00062	Fatty acid elongation	0.6040418	9.999598e-01	0	0	1	38
NF-kappa B signaling pathway	4	9.999598e-01	1.521	0.023	Environmental Information Processing	ko04064	NF-kappa B signaling pathway	0.6060166	9.999598e-01	0	0	4	174
Drug metabolism - other enzymes	2	9.999598e-01	0.760	0.024	Metabolism	ko00983	Drug metabolism - other enzymes	0.6101458	9.999598e-01	0	0	2	85
Oocyte meiosis	4	9.999598e-01	1.521	0.023	Cellular Processes	ko04114	Oocyte meiosis	0.6105442	9.999598e-01	0	0	4	175
Th17 cell differentiation	4	9.999598e-01	1.521	0.023	Organismal Systems	ko04659	Th17 cell differentiation	0.6195033	9.999598e-01	0	0	4	177
AGE-RAGE signaling pathway in diabetic complications	4	9.999598e-01	1.521	0.023	Human Diseases	ko04933	AGE-RAGE signaling pathway in diabetic complications	0.6195033	9.999598e-01	0	0	4	177
Mucin type O-glycan biosynthesis	1	9.999598e-01	0.380	0.025	Metabolism	ko00512	Mucin type O-glycan biosynthesis	0.6229198	9.999598e-01	0	0	1	40
Non-small cell lung cancer	3	9.999598e-01	1.141	0.023	Human Diseases	ko05223	Non-small cell lung cancer	0.6242283	9.999598e-01	0	0	3	133
HIF-1 signaling pathway	5	9.999598e-01	1.901	0.022	Environmental Information Processing	ko04066	HIF-1 signaling pathway	0.6333619	9.999598e-01	0	0	5	225
NOD-like receptor signaling pathway	5	9.999598e-01	1.901	0.022	Organismal Systems	ko04621	NOD-like receptor signaling pathway	0.6372523	9.999598e-01	0	0	5	226
Thermogenesis	7	9.999598e-01	2.662	0.022	Organismal Systems	ko04714	Thermogenesis	0.6408651	9.999598e-01	0	0	7	316
Alzheimer disease	14	9.999598e-01	5.323	0.022	Human Diseases	ko05010	Alzheimer disease	0.6427526	9.999598e-01	0	0	14	623
Epithelial cell signaling in Helicobacter pylori infection	4	9.999598e-01	1.521	0.022	Human Diseases	ko05120	Epithelial cell signaling in Helicobacter pylori infection	0.6581989	9.999598e-01	0	0	4	186
Toxoplasmosis	4	9.999598e-01	1.521	0.022	Human Diseases	ko05145	Toxoplasmosis	0.6581989	9.999598e-01	0	0	4	186
Starch and sucrose metabolism	1	9.999598e-01	0.380	0.022	Metabolism	ko00500	Starch and sucrose metabolism	0.6662838	9.999598e-01	0	0	1	45
Measles	4	9.999598e-01	1.521	0.021	Human Diseases	ko05162	Measles	0.6664304	9.999598e-01	0	0	4	188
mTOR signaling pathway	5	9.999598e-01	1.901	0.021	Environmental Information Processing	ko04150	mTOR signaling pathway	0.6711119	9.999598e-01	0	0	5	235
Leishmaniasis	3	9.999598e-01	1.141	0.021	Human Diseases	ko05140	Leishmaniasis	0.6727122	9.999598e-01	0	0	3	143
Neutrophil extracellular trap formation	5	9.999598e-01	1.901	0.021	Organismal Systems	ko04613	Neutrophil extracellular trap formation	0.6747437	9.999598e-01	0	0	5	236
Nucleocytoplasmic transport	3	9.999598e-01	1.141	0.021	Genetic Information Processing	ko03013	Nucleocytoplasmic transport	0.6772998	9.999598e-01	0	0	3	144
Diabetic cardiomyopathy	6	9.999598e-01	2.281	0.021	Human Diseases	ko05415	Diabetic cardiomyopathy	0.689575	9.999598e-01	0	0	6	286
Colorectal cancer	3	9.999598e-01	1.141	0.020	Human Diseases	ko05210	Colorectal cancer	0.6951764	9.999598e-01	0	0	3	148
Spinocerebellar ataxia	6	9.999598e-01	2.281	0.021	Human Diseases	ko05017	Spinocerebellar ataxia	0.6959897	9.999598e-01	0	0	6	288
Gastric acid secretion	3	9.999598e-01	1.141	0.020	Organismal Systems	ko04971	Gastric acid secretion	0.7038313	9.999598e-01	0	0	3	150
TGF-beta signaling pathway	3	9.999598e-01	1.141	0.020	Environmental Information Processing	ko04350	TGF-beta signaling pathway	0.7080883	9.999598e-01	0	0	3	151
Cushing syndrome	6	9.999598e-01	2.281	0.021	Human Diseases	ko04934	Cushing syndrome	0.7085545	9.999598e-01	0	0	6	292
Apoptosis - multiple species	1	9.999598e-01	0.380	0.020	Cellular Processes	ko04215	Apoptosis - multiple species	0.7118112	9.999598e-01	0	0	1	51
Neurotrophin signaling pathway	4	9.999598e-01	1.521	0.020	Organismal Systems	ko04722	Neurotrophin signaling pathway	0.7202355	9.999598e-01	0	0	4	202
ErbB signaling pathway	3	9.999598e-01	1.141	0.019	Environmental Information Processing	ko04012	ErbB signaling pathway	0.7205786	9.999598e-01	0	0	3	154
Acute myeloid leukemia	2	9.999598e-01	0.760	0.019	Human Diseases	ko05221	Acute myeloid leukemia	0.7229497	9.999598e-01	0	0	2	105
Hematopoietic cell lineage	3	9.999598e-01	1.141	0.019	Organismal Systems	ko04640	Hematopoietic cell lineage	0.724649	9.999598e-01	0	0	3	155
Amyotrophic lateral sclerosis	13	9.999598e-01	4.943	0.021	Human Diseases	ko05014	Amyotrophic lateral sclerosis	0.7389606	9.999598e-01	0	0	13	622
Necroptosis	4	9.999598e-01	1.521	0.019	Cellular Processes	ko04217	Necroptosis	0.7412485	9.999598e-01	0	0	4	208
Cytosolic DNA-sensing pathway	1	9.999598e-01	0.380	0.018	Organismal Systems	ko04623	Cytosolic DNA-sensing pathway	0.7449846	9.999598e-01	0	0	1	56
Mitophagy - animal	2	9.999598e-01	0.760	0.018	Cellular Processes	ko04137	Mitophagy - animal	0.7464671	9.999598e-01	0	0	2	110
Signaling pathways regulating pluripotency of stem cells	5	9.999598e-01	1.901	0.019	Cellular Processes	ko04550	Signaling pathways regulating pluripotency of stem cells	0.747872	9.999598e-01	0	0	5	258
Serotonergic synapse	4	9.999598e-01	1.521	0.019	Organismal Systems	ko04726	Serotonergic synapse	0.7479825	9.999598e-01	0	0	4	210
Antifolate resistance	1	9.999598e-01	0.380	0.018	Human Diseases	ko01523	Antifolate resistance	0.7511479	9.999598e-01	0	0	1	57
Tuberculosis	6	9.999598e-01	2.281	0.019	Human Diseases	ko05152	Tuberculosis	0.7552536	9.999598e-01	0	0	6	308
African trypanosomiasis	1	9.999598e-01	0.380	0.017	Human Diseases	ko05143	African trypanosomiasis	0.7571628	9.999598e-01	0	0	1	58
Relaxin signaling pathway	4	9.999598e-01	1.521	0.019	Organismal Systems	ko04926	Relaxin signaling pathway	0.7610493	9.999598e-01	0	0	4	214
TNF signaling pathway	3	9.999598e-01	1.141	0.018	Environmental Information Processing	ko04668	TNF signaling pathway	0.7664181	9.999598e-01	0	0	3	166
Aldosterone synthesis and secretion	4	9.999598e-01	1.521	0.018	Organismal Systems	ko04925	Aldosterone synthesis and secretion	0.770502	9.999598e-01	0	0	4	217
Fc epsilon RI signaling pathway	2	9.999598e-01	0.760	0.017	Organismal Systems	ko04664	Fc epsilon RI signaling pathway	0.7765079	9.999598e-01	0	0	2	117
GnRH signaling pathway	3	9.999598e-01	1.141	0.018	Organismal Systems	ko04912	GnRH signaling pathway	0.7768776	9.999598e-01	0	0	3	169
PD-L1 expression and PD-1 checkpoint pathway in cancer	3	9.999598e-01	1.141	0.018	Human Diseases	ko05235	PD-L1 expression and PD-1 checkpoint pathway in cancer	0.7768776	9.999598e-01	0	0	3	169
VEGF signaling pathway	2	9.999598e-01	0.760	0.017	Environmental Information Processing	ko04370	VEGF signaling pathway	0.7805367	9.999598e-01	0	0	2	118
Lysosome	4	9.999598e-01	1.521	0.018	Cellular Processes	ko04142	Lysosome	0.7826489	9.999598e-01	0	0	4	221
Renal cell carcinoma	2	9.999598e-01	0.760	0.017	Human Diseases	ko05211	Renal cell carcinoma	0.7884042	9.999598e-01	0	0	2	120
Phospholipase D signaling pathway	6	9.999598e-01	2.281	0.019	Environmental Information Processing	ko04072	Phospholipase D signaling pathway	0.789015	9.999598e-01	0	0	6	321
Prostate cancer	3	9.999598e-01	1.141	0.017	Human Diseases	ko05215	Prostate cancer	0.7902245	9.999598e-01	0	0	3	173
Kaposi sarcoma-associated herpesvirus infection	6	9.999598e-01	2.281	0.019	Human Diseases	ko05167	Kaposi sarcoma-associated herpesvirus infection	0.7914592	9.999598e-01	0	0	6	322
Hepatocellular carcinoma	5	9.999598e-01	1.901	0.018	Human Diseases	ko05225	Hepatocellular carcinoma	0.8006602	9.999598e-01	0	0	5	277
Chronic myeloid leukemia	2	9.999598e-01	0.760	0.016	Human Diseases	ko05220	Chronic myeloid leukemia	0.8105382	9.999598e-01	0	0	2	126
Herpes simplex virus 1 infection	11	9.999598e-01	4.183	0.019	Human Diseases	ko05168	Herpes simplex virus 1 infection	0.8107852	9.999598e-01	0	0	11	568
Pancreatic cancer	2	9.999598e-01	0.760	0.016	Human Diseases	ko05212	Pancreatic cancer	0.8174459	9.999598e-01	0	0	2	128
Vasopressin-regulated water reabsorption	1	9.999598e-01	0.380	0.014	Organismal Systems	ko04962	Vasopressin-regulated water reabsorption	0.8233612	9.999598e-01	0	0	1	71
Viral myocarditis	2	9.999598e-01	0.760	0.015	Human Diseases	ko05416	Viral myocarditis	0.8273865	9.999598e-01	0	0	2	131
Carbohydrate digestion and absorption	1	9.999598e-01	0.380	0.014	Organismal Systems	ko04973	Carbohydrate digestion and absorption	0.8276362	9.999598e-01	0	0	1	72
Parkinson disease	7	9.999598e-01	2.662	0.018	Human Diseases	ko05012	Parkinson disease	0.8335947	9.999598e-01	0	0	7	390
cGMP-PKG signaling pathway	6	9.999598e-01	2.281	0.018	Environmental Information Processing	ko04022	cGMP-PKG signaling pathway	0.8359187	9.999598e-01	0	0	6	342
Glioma	2	9.999598e-01	0.760	0.015	Human Diseases	ko05214	Glioma	0.8458223	9.999598e-01	0	0	2	137
Th1 and Th2 cell differentiation	2	9.999598e-01	0.760	0.014	Organismal Systems	ko04658	Th1 and Th2 cell differentiation	0.8543557	9.999598e-01	0	0	2	140
Pancreatic secretion	3	9.999598e-01	1.141	0.015	Organismal Systems	ko04972	Pancreatic secretion	0.8546647	9.999598e-01	0	0	3	196
Salmonella infection	7	9.999598e-01	2.662	0.017	Human Diseases	ko05132	Salmonella infection	0.8588076	9.999598e-01	0	0	7	404
Gastric cancer	4	9.999598e-01	1.521	0.016	Human Diseases	ko05226	Gastric cancer	0.8602605	9.999598e-01	0	0	4	252
Shigellosis	7	9.999598e-01	2.662	0.017	Human Diseases	ko05131	Shigellosis	0.8604839	9.999598e-01	0	0	7	405
PI3K-Akt signaling pathway	10	9.999598e-01	3.802	0.018	Environmental Information Processing	ko04151	PI3K-Akt signaling pathway	0.8640717	9.999598e-01	0	0	10	554
Renin secretion	2	9.999598e-01	0.760	0.014	Organismal Systems	ko04924	Renin secretion	0.8650653	9.999598e-01	0	0	2	144
Chemical carcinogenesis - reactive oxygen species	5	9.999598e-01	1.901	0.016	Human Diseases	ko05208	Chemical carcinogenesis - reactive oxygen species	0.8712934	9.999598e-01	0	0	5	310
Small cell lung cancer	2	9.999598e-01	0.760	0.013	Human Diseases	ko05222	Small cell lung cancer	0.8797848	9.999598e-01	0	0	2	150
Adrenergic signaling in cardiomyocytes	5	9.999598e-01	1.901	0.016	Organismal Systems	ko04261	Adrenergic signaling in cardiomyocytes	0.8799079	9.999598e-01	0	0	5	315
Cellular senescence	4	9.999598e-01	1.521	0.015	Cellular Processes	ko04218	Cellular senescence	0.8850199	9.999598e-01	0	0	4	265
FoxO signaling pathway	3	9.999598e-01	1.141	0.014	Environmental Information Processing	ko04068	FoxO signaling pathway	0.8886582	9.999598e-01	0	0	3	212
GnRH secretion	2	9.999598e-01	0.760	0.013	Organismal Systems	ko04929	GnRH secretion	0.8887613	9.999598e-01	0	0	2	154
Gap junction	2	9.999598e-01	0.760	0.013	Cellular Processes	ko04540	Gap junction	0.8909065	9.999598e-01	0	0	2	155
Platinum drug resistance	1	9.999598e-01	0.380	0.011	Human Diseases	ko01524	Platinum drug resistance	0.8918321	9.999598e-01	0	0	1	91
Proteoglycans in cancer	6	9.999598e-01	2.281	0.016	Human Diseases	ko05205	Proteoglycans in cancer	0.9045885	9.999598e-01	0	0	6	384
Apelin signaling pathway	4	9.999598e-01	1.521	0.014	Environmental Information Processing	ko04371	Apelin signaling pathway	0.9087791	9.999598e-01	0	0	4	280
Endocrine and other factor-regulated calcium reabsorption	1	9.999598e-01	0.380	0.010	Organismal Systems	ko04961	Endocrine and other factor-regulated calcium reabsorption	0.9153834	9.999598e-01	0	0	1	101
Cell cycle	2	9.999598e-01	0.760	0.012	Cellular Processes	ko04110	Cell cycle	0.9155165	9.999598e-01	0	0	2	168
Type II diabetes mellitus	1	9.999598e-01	0.380	0.010	Human Diseases	ko04930	Type II diabetes mellitus	0.9194408	9.999598e-01	0	0	1	103
Oxytocin signaling pathway	5	9.999598e-01	1.901	0.015	Organismal Systems	ko04921	Oxytocin signaling pathway	0.9207701	9.999598e-01	0	0	5	344
Transcriptional misregulation in cancer	4	9.999598e-01	1.521	0.014	Human Diseases	ko05202	Transcriptional misregulation in cancer	0.9208546	9.999598e-01	0	0	4	289
Breast cancer	3	9.999598e-01	1.141	0.013	Human Diseases	ko05224	Breast cancer	0.9210861	9.999598e-01	0	0	3	232
Notch signaling pathway	1	9.999598e-01	0.380	0.009	Environmental Information Processing	ko04330	Notch signaling pathway	0.9251664	9.999598e-01	0	0	1	106
Axon guidance	4	9.999598e-01	1.521	0.014	Organismal Systems	ko04360	Axon guidance	0.9269285	9.999598e-01	0	0	4	294
T cell receptor signaling pathway	2	9.999598e-01	0.760	0.011	Organismal Systems	ko04660	T cell receptor signaling pathway	0.9293997	9.999598e-01	0	0	2	177
Glycerophospholipid metabolism	2	9.999598e-01	0.760	0.011	Metabolism	ko00564	Glycerophospholipid metabolism	0.9321785	9.999598e-01	0	0	2	179
Apoptosis	3	9.999598e-01	1.141	0.012	Cellular Processes	ko04210	Apoptosis	0.9372851	9.999598e-01	0	0	3	245
Choline metabolism in cancer	2	9.999598e-01	0.760	0.011	Human Diseases	ko05231	Choline metabolism in cancer	0.9386811	9.999598e-01	0	0	2	184
Dilated cardiomyopathy	3	9.999598e-01	1.141	0.012	Human Diseases	ko05414	Dilated cardiomyopathy	0.9394868	9.999598e-01	0	0	3	247
Taste transduction	1	9.999598e-01	0.380	0.009	Organismal Systems	ko04742	Taste transduction	0.9429022	9.999598e-01	0	0	1	117
Pathways in cancer	14	9.999598e-01	5.323	0.017	Human Diseases	ko05200	Pathways in cancer	0.9446303	9.999598e-01	0	0	14	834
Focal adhesion	5	9.999598e-01	1.901	0.014	Cellular Processes	ko04510	Focal adhesion	0.9447785	9.999598e-01	0	0	5	368
Insulin signaling pathway	3	9.999598e-01	1.141	0.012	Organismal Systems	ko04910	Insulin signaling pathway	0.9503727	9.999598e-01	0	0	3	258
Cardiac muscle contraction	2	9.999598e-01	0.760	0.010	Organismal Systems	ko04260	Cardiac muscle contraction	0.95097	9.999598e-01	0	0	2	195
Yersinia infection	3	9.999598e-01	1.141	0.012	Human Diseases	ko05135	Yersinia infection	0.9512664	9.999598e-01	0	0	3	259
Bacterial invasion of epithelial cells	1	9.999598e-01	0.380	0.008	Human Diseases	ko05100	Bacterial invasion of epithelial cells	0.9531073	9.999598e-01	0	0	1	125
Viral carcinogenesis	4	9.999598e-01	1.521	0.012	Human Diseases	ko05203	Viral carcinogenesis	0.9538255	9.999598e-01	0	0	4	322
Rap1 signaling pathway	5	9.999598e-01	1.901	0.013	Environmental Information Processing	ko04015	Rap1 signaling pathway	0.9541388	9.999598e-01	0	0	5	380
Morphine addiction	2	9.999598e-01	0.760	0.010	Human Diseases	ko05032	Morphine addiction	0.9600764	9.999598e-01	0	0	2	205
Synaptic vesicle cycle	2	9.999598e-01	0.760	0.010	Organismal Systems	ko04721	Synaptic vesicle cycle	0.9608925	9.999598e-01	0	0	2	206
GABAergic synapse	2	9.999598e-01	0.760	0.010	Organismal Systems	ko04727	GABAergic synapse	0.9608925	9.999598e-01	0	0	2	206
Dopaminergic synapse	3	9.999598e-01	1.141	0.011	Organismal Systems	ko04728	Dopaminergic synapse	0.9623046	9.999598e-01	0	0	3	273
Parathyroid hormone synthesis, secretion and action	2	9.999598e-01	0.760	0.010	Organismal Systems	ko04928	Parathyroid hormone synthesis, secretion and action	0.962477	9.999598e-01	0	0	2	208
Retrograde endocannabinoid signaling	3	9.999598e-01	1.141	0.011	Organismal Systems	ko04723	Retrograde endocannabinoid signaling	0.9629959	9.999598e-01	0	0	3	274
Adherens junction	2	9.999598e-01	0.760	0.009	Cellular Processes	ko04520	Adherens junction	0.9688776	9.999598e-01	0	0	2	217
Hypertrophic cardiomyopathy	2	9.999598e-01	0.760	0.009	Human Diseases	ko05410	Hypertrophic cardiomyopathy	0.9695204	9.999598e-01	0	0	2	218
Chemokine signaling pathway	3	9.999598e-01	1.141	0.010	Organismal Systems	ko04062	Chemokine signaling pathway	0.9740717	9.999598e-01	0	0	3	293
Calcium signaling pathway	8	9.999598e-01	3.042	0.014	Environmental Information Processing	ko04020	Calcium signaling pathway	0.9743538	9.999598e-01	0	0	8	586
B cell receptor signaling pathway	1	9.999598e-01	0.380	0.007	Organismal Systems	ko04662	B cell receptor signaling pathway	0.9752974	9.999598e-01	0	0	1	151
Pathways of neurodegeneration - multiple diseases	14	9.999598e-01	5.323	0.015	Human Diseases	ko05022	Pathways of neurodegeneration - multiple diseases	0.975612	9.999598e-01	0	0	14	906
Leukocyte transendothelial migration	2	9.999598e-01	0.760	0.009	Organismal Systems	ko04670	Leukocyte transendothelial migration	0.9757994	9.999598e-01	0	0	2	229
Ras signaling pathway	4	9.999598e-01	1.521	0.011	Environmental Information Processing	ko04014	Ras signaling pathway	0.9763587	9.999598e-01	0	0	4	361
Regulation of actin cytoskeleton	4	9.999598e-01	1.521	0.011	Cellular Processes	ko04810	Regulation of actin cytoskeleton	0.9763587	9.999598e-01	0	0	4	361
Glutamatergic synapse	3	9.999598e-01	1.141	0.010	Organismal Systems	ko04724	Glutamatergic synapse	0.9764169	9.999598e-01	0	0	3	298
Oxidative phosphorylation	1	9.999598e-01	0.380	0.006	Metabolism	ko00190	Oxidative phosphorylation	0.9770607	9.999598e-01	0	0	1	154
MicroRNAs in cancer	3	9.999598e-01	1.141	0.010	Human Diseases	ko05206	MicroRNAs in cancer	0.9793647	9.999598e-01	0	0	3	305
MAPK signaling pathway	7	9.999598e-01	2.662	0.013	Environmental Information Processing	ko04010	MAPK signaling pathway	0.9802024	9.999598e-01	0	0	7	548
Salivary secretion	1	9.999598e-01	0.380	0.006	Organismal Systems	ko04970	Salivary secretion	0.981633	9.999598e-01	0	0	1	163
Arrhythmogenic right ventricular cardiomyopathy	1	9.999598e-01	0.380	0.006	Human Diseases	ko05412	Arrhythmogenic right ventricular cardiomyopathy	0.9833619	9.999598e-01	0	0	1	167
Hippo signaling pathway	2	9.999598e-01	0.760	0.008	Environmental Information Processing	ko04390	Hippo signaling pathway	0.9845023	9.999598e-01	0	0	2	250
Cholinergic synapse	2	9.999598e-01	0.760	0.008	Organismal Systems	ko04725	Cholinergic synapse	0.9882764	9.999598e-01	0	0	2	263
Ubiquitin mediated proteolysis	1	9.999598e-01	0.380	0.005	Genetic Information Processing	ko04120	Ubiquitin mediated proteolysis	0.9888003	9.999598e-01	0	0	1	183
Melanogenesis	1	9.999598e-01	0.380	0.005	Organismal Systems	ko04916	Melanogenesis	0.9888003	9.999598e-01	0	0	1	183
Endocytosis	4	9.999598e-01	1.521	0.010	Cellular Processes	ko04144	Endocytosis	0.9904054	9.999598e-01	0	0	4	411
Fc gamma R-mediated phagocytosis	1	9.999598e-01	0.380	0.005	Organismal Systems	ko04666	Fc gamma R-mediated phagocytosis	0.9908132	9.999598e-01	0	0	1	191
Amoebiasis	1	9.999598e-01	0.380	0.005	Human Diseases	ko05146	Amoebiasis	0.9908132	9.999598e-01	0	0	1	191
Neuroactive ligand-receptor interaction	10	9.999598e-01	3.802	0.013	Environmental Information Processing	ko04080	Neuroactive ligand-receptor interaction	0.9914676	9.999598e-01	0	0	10	773
Human papillomavirus infection	6	9.999598e-01	2.281	0.011	Human Diseases	ko05165	Human papillomavirus infection	0.9918315	9.999598e-01	0	0	6	545
Tight junction	2	9.999598e-01	0.760	0.007	Cellular Processes	ko04530	Tight junction	0.9933349	9.999598e-01	0	0	2	289
Circadian entrainment	2	9.999598e-01	0.760	0.007	Organismal Systems	ko04713	Circadian entrainment	0.9946476	9.999598e-01	0	0	2	299
Insulin secretion	1	9.999598e-01	0.380	0.004	Organismal Systems	ko04911	Insulin secretion	0.9958473	9.999598e-01	0	0	1	223
Wnt signaling pathway	1	9.999598e-01	0.380	0.004	Environmental Information Processing	ko04310	Wnt signaling pathway	0.9985038	9.999598e-01	0	0	1	264
Huntington disease	4	9.999598e-01	1.521	0.008	Human Diseases	ko05016	Huntington disease	0.9987017	9.999598e-01	0	0	4	515
Prion disease	3	9.999598e-01	1.141	0.007	Human Diseases	ko05020	Prion disease	0.998926	9.999598e-01	0	0	3	451
cAMP signaling pathway	4	9.999598e-01	1.521	0.008	Environmental Information Processing	ko04024	cAMP signaling pathway	0.9990946	9.999598e-01	0	0	4	533
Cell adhesion molecules	1	9.999598e-01	0.380	0.002	Environmental Information Processing	ko04514	Cell adhesion molecules	0.9999598	9.999598e-01	0	0	1	408
