# Supplementary material for: Exploitation of Key Regulatory Modules and Genes for High-Salt Adaptation in Schizothoracine by Weighted Gene Co-Expression Network Analysis
Source: Animals (Basel). 2024 Dec 29;15(1):56. doi: 10.3390/ani15010056 (PMC11718949; doi:10.3390/ani15010056)
Supplement: Supplementary file 1 [file animals-15-00056-s001.zip › Suppl. Figures and Tables/Tables/Table S26.GN-GILL-KEGG.xls]

KEGG_A_class	KEGG_B_class	Pathway	green (504)	All (10868)	Pvalue	Qvalue	Pathway ID	Genes	K_IDs
Human Diseases	Cancer: overview	Pathways in cancer	77	847	5.351143e-09	1.578587e-06	ko05200	Unigene0000310(F2r);Unigene0000764(camk2d1);Unigene0000777(EP300);Unigene0001171(Plekhg5);Unigene0001843(ifngr1);Unigene0002051(EDNRA);Unigene0004109(GADD45A);Unigene0004385(CMD1);Unigene0006386(GNG12);Unigene0006794(CXCR4);Unigene0008057(BAD);Unigene0008294(--);Unigene0009995(fzd7-b);Unigene0011038(--);Unigene0011457(RAC1);Unigene0012278(Ptger4);Unigene0013084(NFE2L2);Unigene0015225(--);Unigene0…	K03914+K04515+K04498+K19464+K05132+K04197+K04402+K02183+K04347+K04189+K02158+K05076+K02432+K05689+K04392+K04261+K05638+K16341+K11222+K06237+K04513+K04504+K04688+K02159+K02353+K07834+K06643+K04639+K11987+K05072+K04402+K04490+K05071+K04362+K21283+K10055+K04393+K04259+K04513+K04388+K04545+K04542+K05858+K05691+K09095+K08268+K05636+K02620+K04734+K05083+K02187+K08803+K05717+K06481+K09095+K05071+K11217+…
Organismal Systems	Immune system	Th17 cell differentiation	27	185	1.061577e-07	1.565826e-05	ko04659	Unigene0000078(mapk12);Unigene0001843(ifngr1);Unigene0008427(mapk14a);Unigene0016736(PPP3CA);Unigene0020776(--);Unigene0032120(--);Unigene0033059(H2-Eb1);Unigene0039240(ZAP70);Unigene0039246(gata3);Unigene0039845(IL1RAP);Unigene0041142(--);Unigene0042709(TGFBR2);Unigene0050174(Il1r1);Unigene0050991(HIF1A);Unigene0053560(NFKBIA);Unigene0054026(IL1RAP);Unigene0055226(AHR);Unigene0061881(--);Unigene…	K04441+K05132+K04441+K04348+K06451+K05071+K06752+K07360+K17895+K04723+K06454+K04388+K04386+K08268+K04734+K04723+K09093+K05071+K06752+K11217+K08268+K05069+K06450+K11219+K01116+K04441+K23605
Cellular Processes	Transport and catabolism	Endocytosis	45	433	2.807051e-07	2.760267e-05	ko04144	Unigene0000912(RAB11A);Unigene0001500(Pip5k1a);Unigene0006794(CXCR4);Unigene0007325(DNM2);Unigene0007941(IST1);Unigene0008690(ZFYVE27);Unigene0010062(arpc5-a);Unigene0010672(PARD6A);Unigene0012804(Ldlrap1);Unigene0013227(ACAP2);Unigene0014884(CLTA);Unigene0015993(chmp2a);Unigene0016538(Pdcd6ip);Unigene0017913(rhoad);Unigene0023761(chmp4b);Unigene0025251(mdm2);Unigene0025694(STAM2);Unigene0026582(…	K07904+K00889+K04189+K23484+K19476+K19368+K05754+K06093+K12474+K12489+K04645+K12191+K12200+K04513+K12194+K06643+K04705+K08291+K12197+K12185+K19475+K06069+K04393+K04513+K04388+K04237+K12471+K12196+K12196+K12196+K07937+K06093+K12197+K12483+K05069+K12184+K11247+K06751+K06751+K12473+K23605+K07897+K12484+K19476+K12472
Environmental Information Processing	Signaling molecules and interaction	Cytokine-cytokine receptor interaction	35	308	7.952769e-07	5.865167e-05	ko04060	Unigene0001124(--);Unigene0001613(TNFRSF11A);Unigene0001843(ifngr1);Unigene0003546(Ccr9);Unigene0003614(--);Unigene0006794(CXCR4);Unigene0007058(--);Unigene0008089(Lifr);Unigene0008095(IL17RC);Unigene0008294(--);Unigene0015217(Rbp1);Unigene0017442(ACVR2A);Unigene0021516(CCL8);Unigene0030428(--);Unigene0032120(--);Unigene0035371(Bmp2);Unigene0037199(--);Unigene0039845(IL1RAP);Unigene0041142(--);Un…	K21097+K05147+K05132+K04184+K05154+K04189+K05152+K05058+K05166+K05076+K03159+K04670+K16596+K05072+K05071+K21283+K14625+K04723+K06454+K04388+K04675+K05062+K04386+K04671+K04723+K03158+K05164+K05408+K05071+K05166+K05069+K04179+K05152+K04184+K22687
Human Diseases	Infectious disease: viral	Human cytomegalovirus infection	39	369	1.186614e-06	7.001023e-05	ko05163	Unigene0000078(mapk12);Unigene0003913(PDIA3);Unigene0004385(CMD1);Unigene0006386(GNG12);Unigene0006794(CXCR4);Unigene0008427(mapk14a);Unigene0011457(RAC1);Unigene0012278(Ptger4);Unigene0016736(PPP3CA);Unigene0017913(rhoad);Unigene0018324(AKAP13);Unigene0020570(RPS6KB1);Unigene0020984(atf4);Unigene0023139(--);Unigene0025251(mdm2);Unigene0029049(GNA13);Unigene0030260(ITPR3);Unigene0030301(PTGS2);Un…	K04441+K08056+K02183+K04347+K04189+K04441+K04392+K04261+K04348+K04513+K16529+K04688+K04374+K02159+K06643+K04639+K04960+K11987+K04259+K04513+K07208+K04545+K04542+K05858+K04386+K04734+K03158+K02187+K05408+K11217+K04639+K19662+K02649+K06751+K06751+K04398+K04441+K04398+K05871
Organismal Systems	Immune system	Th1 and Th2 cell differentiation	22	152	1.867229e-06	9.180543e-05	ko04658	Unigene0000078(mapk12);Unigene0000125(RUNX3);Unigene0001843(ifngr1);Unigene0008427(mapk14a);Unigene0015557(STAT4);Unigene0016736(PPP3CA);Unigene0020776(--);Unigene0032120(--);Unigene0033059(H2-Eb1);Unigene0039240(ZAP70);Unigene0039246(gata3);Unigene0041142(--);Unigene0053560(NFKBIA);Unigene0061881(--);Unigene0062456(H2-Ea);Unigene0063430(jak1);Unigene0065694(Il2rb);Unigene0070874(--);Unigene00735…	K04441+K09279+K05132+K04441+K11222+K04348+K06451+K05071+K06752+K07360+K17895+K06454+K04734+K05071+K06752+K11217+K05069+K06450+K11219+K01116+K20995+K04441
Cellular Processes	Cellular community - eukaryotes	Adherens junction	26	216	7.52981e-06	2.821560e-04	ko04520	Unigene0000257(IQGAP1);Unigene0000777(EP300);Unigene0009885(Ctnnd1);Unigene0010539(ptprf);Unigene0010540(ptprf);Unigene0010542(ptprf);Unigene0011038(--);Unigene0011457(RAC1);Unigene0015260(--);Unigene0017913(rhoad);Unigene0019565(NECTIN1);Unigene0031752(tcf7l1a);Unigene0032139(--);Unigene0038043(Pol);Unigene0038213(ACTN4);Unigene0038970(CDC42);Unigene0041642(rhoac);Unigene0042709(TGFBR2);Unigene0…	K16848+K04498+K05690+K05695+K05695+K05695+K05689+K04392+K06081+K04513+K06531+K04490+K04362+K05695+K05699+K04393+K04513+K04388+K04237+K05699+K05691+K02620+K04527+K05083+K06593+K23605
Human Diseases	Infectious disease: viral	Human immunodeficiency virus 1 infection	35	340	7.651688e-06	2.821560e-04	ko05170	Unigene0000078(mapk12);Unigene0003913(PDIA3);Unigene0004385(CMD1);Unigene0006174(Pak2);Unigene0006386(GNG12);Unigene0006783(ATM);Unigene0006794(CXCR4);Unigene0008057(BAD);Unigene0008427(mapk14a);Unigene0011457(RAC1);Unigene0016736(PPP3CA);Unigene0019122(Twf1);Unigene0020570(RPS6KB1);Unigene0020776(--);Unigene0023139(--);Unigene0030260(ITPR3);Unigene0041142(--);Unigene0045063(Gng10);Unigene0045624…	K04441+K08056+K02183+K04410+K04347+K04728+K04189+K02158+K04441+K04392+K04348+K04733+K04688+K06451+K02159+K04960+K06454+K04545+K04730+K04542+K04734+K03158+K02187+K12394+K19662+K02649+K06450+K01116+K06751+K06751+K04398+K04441+K12393+K04398+K05871
Metabolism	Carbohydrate metabolism	Amino sugar and nucleotide sugar metabolism	13	69	1.397557e-05	4.580881e-04	ko00520	Unigene0002210(cmasa);Unigene0004038(gmppab);Unigene0004169(GFUS);Unigene0018958(GMDS);Unigene0038802(UGDH);Unigene0047992(gmppb);Unigene0048741(Gfpt1);Unigene0062879(Gnpnat1);Unigene0066263(Pmm1);Unigene0076411(HEXA);Unigene0078565(gmppb);Unigene0079799(GALT);Unigene0080322(UGP2)	K21749+K00966+K02377+K01711+K00012+K00966+K00820+K00621+K17497+K12373+K00966+K00965+K00963
Cellular Processes	Cell growth and death	Necroptosis	26	230	2.318382e-05	6.252030e-04	ko04217	Unigene0000764(camk2d1);Unigene0001843(ifngr1);Unigene0013905(CAPN2);Unigene0015557(STAT4);Unigene0015993(chmp2a);Unigene0020745(pla2g4a);Unigene0023139(--);Unigene0023761(chmp4b);Unigene0028658(Glud1);Unigene0030467(caspa);Unigene0031139(chmp1a);Unigene0043322(Tnfaip3);Unigene0049781(VPS4B);Unigene0049782(Vps4b);Unigene0049783(Vps4b);Unigene0056282(CAPN2);Unigene0056521(--);Unigene0061955(chmp1b…	K04515+K05132+K03853+K11222+K12191+K16342+K02159+K12194+K00261+K01370+K12197+K11859+K12196+K12196+K12196+K03853+K03158+K12197+K11217+K16342+K12350+K11219+K04398+K01915+K04725+K04398
Organismal Systems	Immune system	IL-17 signaling pathway	17	117	2.61479e-05	6.252030e-04	ko04657	Unigene0000078(mapk12);Unigene0008095(IL17RC);Unigene0008427(mapk14a);Unigene0017626(TRAF3IP2);Unigene0030301(PTGS2);Unigene0037199(--);Unigene0043322(Tnfaip3);Unigene0047906(TRAF3IP2);Unigene0053560(NFKBIA);Unigene0057749(Il17ra);Unigene0057804(CASP3);Unigene0063160(CRELD1);Unigene0063280(TRAF3IP2);Unigene0069721(Cebpb);Unigene0076864(Casp8);Unigene0079152(MAPK13);Unigene0081168(CASP8)	K04441+K05166+K04441+K21124+K11987+K14625+K11859+K21124+K04734+K05164+K02187+K05166+K21124+K10048+K04398+K04441+K04398
Human Diseases	Infectious disease: bacterial	Pathogenic Escherichia coli infection	35	360	2.63045e-05	6.252030e-04	ko05130	Unigene0000078(mapk12);Unigene0000310(F2r);Unigene0001975(CLDN3);Unigene0006174(Pak2);Unigene0007559(CLDN5);Unigene0008427(mapk14a);Unigene0010062(arpc5-a);Unigene0011457(RAC1);Unigene0017913(rhoad);Unigene0019122(Twf1);Unigene0023139(--);Unigene0029049(GNA13);Unigene0030042(OCLN);Unigene0030467(caspa);Unigene0035163(WIPF2);Unigene0038970(CDC42);Unigene0041642(rhoac);Unigene0045624(Irak1);Unigene…	K04441+K03914+K06087+K04410+K06087+K04441+K05754+K04392+K04513+K04733+K02159+K04639+K06088+K01370+K19475+K04393+K04513+K04730+K20352+K06088+K04386+K10356+K04734+K10352+K03158+K02187+K07937+K04639+K04291+K06619+K04398+K04441+K04398+K06087+K12559
Cellular Processes	Cell growth and death	Apoptosis	27	246	2.755132e-05	6.252030e-04	ko04210	Unigene0004109(GADD45A);Unigene0006783(ATM);Unigene0008057(BAD);Unigene0008400(PARP4);Unigene0013905(CAPN2);Unigene0015225(--);Unigene0020984(atf4);Unigene0023139(--);Unigene0030260(ITPR3);Unigene0031719(GADD45G);Unigene0039200(MCL1);Unigene0053560(NFKBIA);Unigene0056282(CAPN2);Unigene0056521(--);Unigene0057804(CASP3);Unigene0063865(ERN1);Unigene0064455(PARP4);Unigene0064456(PARP4);Unigene0066640…	K04402+K04728+K02158+K10798+K03853+K16341+K04374+K02159+K04960+K04402+K02539+K04734+K03853+K03158+K02187+K08852+K10798+K10798+K08852+K02649+K04396+K01365+K01371+K04398+K04725+K10798+K04398
Organismal Systems	Immune system	Leukocyte transendothelial migration	26	237	3.903246e-05	8.224697e-04	ko04670	Unigene0000078(mapk12);Unigene0001975(CLDN3);Unigene0006794(CXCR4);Unigene0007559(CLDN5);Unigene0008427(mapk14a);Unigene0009885(Ctnnd1);Unigene0011457(RAC1);Unigene0013424(Vcam1);Unigene0015103(VASP);Unigene0017913(rhoad);Unigene0028200(--);Unigene0030042(OCLN);Unigene0038213(ACTN4);Unigene0038970(CDC42);Unigene0041642(rhoac);Unigene0045681(ACTN4);Unigene0048955(ocln);Unigene0048961(CTNNA1);Unige…	K04441+K06087+K04189+K06087+K04441+K05690+K04392+K06527+K06274+K04513+K06089+K06088+K05699+K04393+K04513+K05699+K06088+K05691+K12757+K19662+K02649+K05730+K01116+K04441+K06087+K05871
Organismal Systems	Immune system	C-type lectin receptor signaling pathway	21	173	4.973461e-05	9.781140e-04	ko04625	Unigene0000078(mapk12);Unigene0003611(--);Unigene0004385(CMD1);Unigene0007412(PLK3);Unigene0008427(mapk14a);Unigene0015541(PRKCD);Unigene0016736(PPP3CA);Unigene0017913(rhoad);Unigene0025251(mdm2);Unigene0030260(ITPR3);Unigene0030301(PTGS2);Unigene0030467(caspa);Unigene0032793(egr2b);Unigene0041642(rhoac);Unigene0042274(Ksr1);Unigene0051414(Bcl10);Unigene0053560(NFKBIA);Unigene0067772(PIK3R1);Unig…	K04441+K14958+K02183+K08862+K04441+K06068+K04348+K04513+K06643+K04960+K11987+K01370+K12496+K04513+K14958+K07368+K04734+K02649+K04398+K04441+K04398
Human Diseases	Cardiovascular disease	Lipid and atherosclerosis	32	343	0.0001275549	2.351793e-03	ko05417	Unigene0000078(mapk12);Unigene0000764(camk2d1);Unigene0004385(CMD1);Unigene0008057(BAD);Unigene0008427(mapk14a);Unigene0011457(RAC1);Unigene0013084(NFE2L2);Unigene0013424(Vcam1);Unigene0016736(PPP3CA);Unigene0017913(rhoad);Unigene0019122(Twf1);Unigene0020984(atf4);Unigene0023139(--);Unigene0030467(caspa);Unigene0038970(CDC42);Unigene0041642(rhoac);Unigene0045624(Irak1);Unigene0048362(Plcb3);Unige…	K04441+K04515+K02183+K02158+K04441+K04392+K05638+K06527+K04348+K04513+K04733+K04374+K02159+K01370+K04393+K04513+K04730+K05858+K04734+K03158+K02187+K05408+K08852+K08852+K02649+K04396+K05730+K01116+K04398+K04441+K12473+K04398
Organismal Systems	Nervous system	Neurotrophin signaling pathway	23	214	0.0001475682	2.560742e-03	ko04722	Unigene0000078(mapk12);Unigene0000764(camk2d1);Unigene0000972(psen2);Unigene0001247(sort1);Unigene0004385(CMD1);Unigene0005357(Arhgdia);Unigene0008057(BAD);Unigene0008427(mapk14a);Unigene0011457(RAC1);Unigene0015541(PRKCD);Unigene0017913(rhoad);Unigene0019122(Twf1);Unigene0020984(atf4);Unigene0023139(--);Unigene0030839(sort1);Unigene0038970(CDC42);Unigene0041642(rhoac);Unigene0045624(Irak1);Unige…	K04441+K04515+K04522+K12388+K02183+K12462+K02158+K04441+K04392+K06068+K04513+K04733+K04374+K02159+K12388+K04393+K04513+K04730+K04734+K02649+K06619+K01116+K04441
Human Diseases	Endocrine and metabolic disease	AGE-RAGE signaling pathway in diabetic complications	21	188	0.0001657852	2.717035e-03	ko04933	Unigene0000078(mapk12);Unigene0008427(mapk14a);Unigene0011457(RAC1);Unigene0013424(Vcam1);Unigene0015541(PRKCD);Unigene0017446(COL4A5);Unigene0020546(--);Unigene0023139(--);Unigene0032794(egr1);Unigene0038970(CDC42);Unigene0042709(TGFBR2);Unigene0048362(Plcb3);Unigene0057804(CASP3);Unigene0058313(FN1);Unigene0066914(prkcbb);Unigene0067772(PIK3R1);Unigene0075616(PLCG1);Unigene0078899(COL4A3);Unige…	K04441+K04441+K04392+K06527+K06068+K06237+K03907+K02159+K09203+K04393+K04388+K05858+K02187+K05717+K19662+K02649+K01116+K06237+K04441+K23605+K05857
Human Diseases	Infectious disease: viral	Kaposi sarcoma-associated herpesvirus infection	32	351	0.0001951608	3.030128e-03	ko05167	Unigene0000078(mapk12);Unigene0000777(EP300);Unigene0001843(ifngr1);Unigene0004385(CMD1);Unigene0006386(GNG12);Unigene0008427(mapk14a);Unigene0011457(RAC1);Unigene0016736(PPP3CA);Unigene0023139(--);Unigene0030260(ITPR3);Unigene0030301(PTGS2);Unigene0031752(tcf7l1a);Unigene0045063(Gng10);Unigene0046408(GNG5);Unigene0050991(HIF1A);Unigene0052639(PIK3R5);Unigene0053281(Tcf7);Unigene0053560(NFKBIA);U…	K04441+K04498+K05132+K02183+K04347+K04441+K04392+K04348+K02159+K04960+K11987+K04490+K04545+K04542+K08268+K21290+K02620+K04734+K03158+K02187+K02927+K11217+K08268+K04179+K02649+K11219+K01116+K06751+K06751+K04398+K04441+K04398
Human Diseases	Cancer: specific types	Colorectal cancer	17	146	0.0004192719	5.816806e-03	ko05210	Unigene0004109(GADD45A);Unigene0008057(BAD);Unigene0011457(RAC1);Unigene0015225(--);Unigene0017913(rhoad);Unigene0020570(RPS6KB1);Unigene0022717(--);Unigene0023139(--);Unigene0025153(Rala);Unigene0031719(GADD45G);Unigene0031752(tcf7l1a);Unigene0041642(rhoac);Unigene0042709(TGFBR2);Unigene0053281(Tcf7);Unigene0057804(CASP3);Unigene0067772(PIK3R1);Unigene0080227(SMAD3)	K04402+K02158+K04392+K16341+K04513+K04688+K09782+K02159+K07834+K04402+K04490+K04513+K04388+K02620+K02187+K02649+K23605
Metabolism	Glycan biosynthesis and metabolism	Glycosphingolipid biosynthesis - globo and isoglobo series	5	15	0.0004285956	5.816806e-03	ko00603	Unigene0005385(GBGT1);Unigene0020845(FUT9);Unigene0031135(Abo2);Unigene0075250(NAGA);Unigene0076411(HEXA)	K00722+K03663+K00722+K01204+K12373
Human Diseases	Endocrine and metabolic disease	Non-alcoholic fatty liver disease	24	245	0.0004337957	5.816806e-03	ko04932	Unigene0000078(mapk12);Unigene0001589(COX6A1);Unigene0007279(Map3k11);Unigene0008427(mapk14a);Unigene0010727(Adipor2);Unigene0011457(RAC1);Unigene0015225(--);Unigene0016825(--);Unigene0020984(atf4);Unigene0023139(--);Unigene0033161(--);Unigene0038970(CDC42);Unigene0049053(LEPR);Unigene0055713(INSR);Unigene0056521(--);Unigene0057804(CASP3);Unigene0062234(Cox7a2);Unigene0063865(ERN1);Unigene0064859…	K04441+K02266+K04419+K04441+K07297+K04392+K16341+K02273+K04374+K02159+K02270+K04393+K05062+K04527+K03158+K02187+K02270+K08852+K03948+K08852+K02649+K04398+K04441+K04398
Human Diseases	Infectious disease: bacterial	Shigellosis	36	433	0.0004785555	5.918324e-03	ko05131	Unigene0000078(mapk12);Unigene0002495(SEPTIN9);Unigene0002834(SEPTIN2);Unigene0006783(ATM);Unigene0008427(mapk14a);Unigene0010062(arpc5-a);Unigene0011457(RAC1);Unigene0013905(CAPN2);Unigene0014140(SEPTIN7);Unigene0015541(PRKCD);Unigene0017913(rhoad);Unigene0020570(RPS6KB1);Unigene0023139(--);Unigene0025251(mdm2);Unigene0030260(ITPR3);Unigene0030467(caspa);Unigene0034463(UBE2D4);Unigene0038213(ACT…	K04441+K16938+K16942+K04728+K04441+K05754+K04392+K03853+K16944+K06068+K04513+K04688+K02159+K06643+K04960+K01370+K06689+K05699+K04393+K04513+K05699+K05858+K04386+K07368+K08583+K04734+K03853+K03158+K02927+K07937+K12757+K02649+K11253+K01116+K04441+K05857
Human Diseases	Infectious disease: parasitic	Toxoplasmosis	20	189	0.0004814908	5.918324e-03	ko05145	Unigene0000078(mapk12);Unigene0001843(ifngr1);Unigene0008057(BAD);Unigene0008427(mapk14a);Unigene0019122(Twf1);Unigene0033059(H2-Eb1);Unigene0045624(Irak1);Unigene0052022(Lamb1);Unigene0052639(PIK3R5);Unigene0053560(NFKBIA);Unigene0056521(--);Unigene0057804(CASP3);Unigene0062456(H2-Ea);Unigene0063430(jak1);Unigene0073515(TYK2);Unigene0076864(Casp8);Unigene0079152(MAPK13);Unigene0080035(LDLR);Unig…	K04441+K05132+K02158+K04441+K04733+K06752+K04730+K05636+K21290+K04734+K03158+K02187+K06752+K11217+K11219+K04398+K04441+K12473+K04725+K04398
Human Diseases	Infectious disease: bacterial	Tuberculosis	29	328	0.0006371323	7.518161e-03	ko05152	Unigene0000078(mapk12);Unigene0000764(camk2d1);Unigene0000777(EP300);Unigene0001843(ifngr1);Unigene0003611(--);Unigene0004385(CMD1);Unigene0007412(PLK3);Unigene0008057(BAD);Unigene0008427(mapk14a);Unigene0016736(PPP3CA);Unigene0017913(rhoad);Unigene0019122(Twf1);Unigene0023139(--);Unigene0033059(H2-Eb1);Unigene0041642(rhoac);Unigene0042274(Ksr1);Unigene0045624(Irak1);Unigene0051414(Bcl10);Unigene…	K04441+K04515+K04498+K05132+K14958+K02183+K08862+K02158+K04441+K04348+K04513+K04733+K02159+K06752+K04513+K14958+K04730+K07368+K03158+K02187+K06752+K11217+K10048+K04398+K04441+K10049+K07897+K04398+K04718
Metabolism	Glycan biosynthesis and metabolism	Other glycan degradation	6	25	0.0008038581	9.120698e-03	ko00511	Unigene0029400(NEU1);Unigene0034990(FUCA1);Unigene0057701(--);Unigene0074514(GLB1);Unigene0076411(HEXA);Unigene0081791(Fuca2)	K01186+K01206+K01186+K12309+K12373+K01206
Organismal Systems	Immune system	Chemokine signaling pathway	27	303	0.0008624035	9.422557e-03	ko04062	Unigene0001124(--);Unigene0003546(Ccr9);Unigene0006386(GNG12);Unigene0006794(CXCR4);Unigene0008057(BAD);Unigene0011457(RAC1);Unigene0015541(PRKCD);Unigene0017913(rhoad);Unigene0021516(CCL8);Unigene0026582(GRK5);Unigene0037199(--);Unigene0038970(CDC42);Unigene0041642(rhoac);Unigene0044314(PARD3);Unigene0045063(Gng10);Unigene0046408(GNG5);Unigene0048362(Plcb3);Unigene0052639(PIK3R5);Unigene0053560(…	K21097+K04184+K04347+K04189+K02158+K04392+K06068+K04513+K16596+K08291+K14625+K04393+K04513+K04237+K04545+K04542+K05858+K21290+K04734+K05408+K19662+K04179+K02649+K05730+K01116+K05871+K04184
Organismal Systems	Sensory system	Inflammatory mediator regulation of TRP channels	20	201	0.001050688	1.106975e-02	ko04750	Unigene0000078(mapk12);Unigene0000764(camk2d1);Unigene0004385(CMD1);Unigene0008427(mapk14a);Unigene0012278(Ptger4);Unigene0015541(PRKCD);Unigene0020745(pla2g4a);Unigene0030260(ITPR3);Unigene0039845(IL1RAP);Unigene0040559(PTGER2);Unigene0048362(Plcb3);Unigene0050174(Il1r1);Unigene0054026(IL1RAP);Unigene0064916(F2RL1);Unigene0066834(pla2g4a);Unigene0066914(prkcbb);Unigene0067772(PIK3R1);Unigene0071…	K04441+K04515+K02183+K04441+K04261+K06068+K16342+K04960+K04723+K04259+K05858+K04386+K04723+K04234+K16342+K19662+K02649+K18051+K01116+K04441
Human Diseases	Infectious disease: viral	Hepatitis B	23	247	0.001139122	1.158762e-02	ko05161	Unigene0000078(mapk12);Unigene0000777(EP300);Unigene0008057(BAD);Unigene0008427(mapk14a);Unigene0014568(ywhabb);Unigene0015557(STAT4);Unigene0019122(Twf1);Unigene0020984(atf4);Unigene0023139(--);Unigene0032793(egr2b);Unigene0042709(TGFBR2);Unigene0045624(Irak1);Unigene0053560(NFKBIA);Unigene0057804(CASP3);Unigene0063430(jak1);Unigene0066914(prkcbb);Unigene0067772(PIK3R1);Unigene0073515(TYK2);Unig…	K04441+K04498+K02158+K04441+K16197+K11222+K04733+K04374+K02159+K12496+K04388+K04730+K04734+K02187+K11217+K19662+K02649+K11219+K04398+K04441+K23605+K04398+K05871
Cellular Processes	Cellular community - eukaryotes	Signaling pathways regulating pluripotency of stem cells	22	234	0.001278267	1.256963e-02	ko04550	Unigene0000078(mapk12);Unigene0008089(Lifr);Unigene0008427(mapk14a);Unigene0008565(KLF4);Unigene0009995(fzd7-b);Unigene0016054(id3);Unigene0017442(ACVR2A);Unigene0025000(DVL3);Unigene0032139(--);Unigene0032808(ID2);Unigene0038905(dlx5a);Unigene0039754(ZFHX3);Unigene0047652(ACVR1);Unigene0053185(Bmpr2);Unigene0053281(Tcf7);Unigene0060198(pcgf5a);Unigene0063430(jak1);Unigene0067772(PIK3R1);Unigene0…	K04441+K05058+K04441+K17846+K02432+K17694+K04670+K02353+K04362+K17693+K18489+K09378+K04675+K04671+K02620+K11489+K11217+K02649+K04441+K23605+K22687+K02432
Human Diseases	Cancer: overview	Viral carcinogenesis	28	328	0.001344615	1.279553e-02	ko05203	Unigene0000777(EP300);Unigene0008057(BAD);Unigene0011457(RAC1);Unigene0014568(ywhabb);Unigene0015217(Rbp1);Unigene0017471(HDAC4);Unigene0017913(rhoad);Unigene0020984(atf4);Unigene0023139(--);Unigene0025251(mdm2);Unigene0032793(egr2b);Unigene0033002(REL);Unigene0033461(Hdac4);Unigene0037709(polb);Unigene0038213(ACTN4);Unigene0038970(CDC42);Unigene0041642(rhoac);Unigene0045681(ACTN4);Unigene0053560…	K04498+K02158+K04392+K16197+K03159+K11406+K04513+K04374+K02159+K06643+K12496+K09254+K11406+K02330+K05699+K04393+K04513+K05699+K04734+K02187+K11217+K04179+K02649+K08053+K06751+K06751+K04398+K04398
Cellular Processes	Cell growth and death	Cellular senescence	24	267	0.001459619	1.345586e-02	ko04218	Unigene0000078(mapk12);Unigene0004109(GADD45A);Unigene0004385(CMD1);Unigene0006783(ATM);Unigene0008427(mapk14a);Unigene0008623(zfp36l2);Unigene0013905(CAPN2);Unigene0016736(PPP3CA);Unigene0017626(TRAF3IP2);Unigene0018088(ZFP36L1);Unigene0025251(mdm2);Unigene0030260(ITPR3);Unigene0031719(GADD45G);Unigene0041526(HIPK3);Unigene0041650(Rheb);Unigene0042709(TGFBR2);Unigene0047906(TRAF3IP2);Unigene0056…	K04441+K04402+K02183+K04728+K04441+K18753+K03853+K04348+K21124+K18753+K06643+K04960+K04402+K08826+K07208+K04388+K21124+K03853+K21124+K02649+K06751+K06751+K04441+K23605
Organismal Systems	Immune system	Platelet activation	22	239	0.001678085	1.500106e-02	ko04611	Unigene0000078(mapk12);Unigene0000310(F2r);Unigene0002101(VAMP8);Unigene0008427(mapk14a);Unigene0015103(VASP);Unigene0017913(rhoad);Unigene0018812(Ptgir);Unigene0020745(pla2g4a);Unigene0024307(VWF);Unigene0029049(GNA13);Unigene0030260(ITPR3);Unigene0038097(prkci);Unigene0041642(rhoac);Unigene0048362(Plcb3);Unigene0052639(PIK3R5);Unigene0058524(Itga2);Unigene0060877(MYL9);Unigene0066169(GNA13);Uni…	K04441+K03914+K08512+K04441+K06274+K04513+K04263+K16342+K03900+K04639+K04960+K06069+K04513+K05858+K21290+K06481+K12757+K04639+K16342+K02649+K04441+K04236
Cellular Processes	Cellular community - eukaryotes	Tight junction	26	302	0.00175113	1.519363e-02	ko04530	Unigene0001975(CLDN3);Unigene0007559(CLDN5);Unigene0010062(arpc5-a);Unigene0010672(PARD6A);Unigene0011457(RAC1);Unigene0013422(llgl2);Unigene0015103(VASP);Unigene0017913(rhoad);Unigene0028200(--);Unigene0030042(OCLN);Unigene0038097(prkci);Unigene0038213(ACTN4);Unigene0038970(CDC42);Unigene0041642(rhoac);Unigene0044314(PARD3);Unigene0045681(ACTN4);Unigene0048955(ocln);Unigene0054877(MYH11);Unigene…	K06087+K06087+K05754+K06093+K04392+K06094+K06274+K04513+K06089+K06088+K06069+K05699+K04393+K04513+K04237+K05699+K06088+K10352+K05083+K06786+K12757+K06093+K21068+K20638+K06098+K06087
Environmental Information Processing	Signal transduction	FoxO signaling pathway	20	211	0.001895922	1.533628e-02	ko04068	Unigene0000078(mapk12);Unigene0000777(EP300);Unigene0004109(GADD45A);Unigene0004152(BCL6);Unigene0006783(ATM);Unigene0007412(PLK3);Unigene0008427(mapk14a);Unigene0009703(PCK1);Unigene0015225(--);Unigene0025251(mdm2);Unigene0030428(--);Unigene0031719(GADD45G);Unigene0032863(CCNG2);Unigene0033711(PLK2);Unigene0042709(TGFBR2);Unigene0052524(SGK3);Unigene0055713(INSR);Unigene0067772(PIK3R1);Unigene00…	K04441+K04498+K04402+K15618+K04728+K08862+K04441+K01596+K16341+K06643+K05072+K04402+K10146+K08861+K04388+K13304+K04527+K02649+K04441+K23605
Human Diseases	Cancer: overview	PD-L1 expression and PD-1 checkpoint pathway in cancer	17	167	0.001907683	1.533628e-02	ko05235	Unigene0000078(mapk12);Unigene0001843(ifngr1);Unigene0008427(mapk14a);Unigene0016736(PPP3CA);Unigene0020570(RPS6KB1);Unigene0020776(--);Unigene0039240(ZAP70);Unigene0041142(--);Unigene0041997(--);Unigene0050991(HIF1A);Unigene0053560(NFKBIA);Unigene0063430(jak1);Unigene0064628(HIF1A);Unigene0067772(PIK3R1);Unigene0070874(--);Unigene0075616(PLCG1);Unigene0079152(MAPK13)	K04441+K05132+K04441+K04348+K04688+K06451+K07360+K06454+K06470+K08268+K04734+K11217+K08268+K02649+K06450+K01116+K04441
Human Diseases	Infectious disease: viral	Human papillomavirus infection	39	520	0.002001763	1.533628e-02	ko05165	Unigene0000777(EP300);Unigene0006783(ATM);Unigene0008057(BAD);Unigene0009995(fzd7-b);Unigene0010672(PARD6A);Unigene0012278(Ptger4);Unigene0013422(llgl2);Unigene0017446(COL4A5);Unigene0019933(ITGB6);Unigene0020570(RPS6KB1);Unigene0023139(--);Unigene0024307(VWF);Unigene0025000(DVL3);Unigene0025251(mdm2);Unigene0030301(PTGS2);Unigene0031752(tcf7l1a);Unigene0038097(prkci);Unigene0038970(CDC42);Unigen…	K04498+K04728+K02158+K02432+K06093+K04261+K06094+K06237+K06589+K04688+K02159+K03900+K02353+K06643+K11987+K04490+K06069+K04393+K07208+K04237+K05636+K06238+K02620+K03158+K02187+K05717+K06481+K06590+K06093+K11217+K02649+K11219+K20995+K06751+K06751+K04398+K06237+K04398+K02432
Human Diseases	Cardiovascular disease	Fluid shear stress and atherosclerosis	20	212	0.002005648	1.533628e-02	ko05418	Unigene0000078(mapk12);Unigene0004385(CMD1);Unigene0008427(mapk14a);Unigene0011457(RAC1);Unigene0013084(NFE2L2);Unigene0013357(dusp1-a);Unigene0013424(Vcam1);Unigene0017442(ACVR2A);Unigene0017913(rhoad);Unigene0017927(SDC4);Unigene0020546(--);Unigene0041642(rhoac);Unigene0047652(ACVR1);Unigene0050174(Il1r1);Unigene0053185(Bmpr2);Unigene0056521(--);Unigene0067772(PIK3R1);Unigene0070832(Cp1);Unigen…	K04441+K02183+K04441+K04392+K05638+K21278+K06527+K04670+K04513+K16338+K03907+K04513+K04675+K04386+K04671+K03158+K02649+K01365+K04441+K00799
Organismal Systems	Development and regeneration	Osteoclast differentiation	17	168	0.002034032	1.533628e-02	ko04380	Unigene0000078(mapk12);Unigene0001613(TNFRSF11A);Unigene0001843(ifngr1);Unigene0008427(mapk14a);Unigene0008718(ACP5);Unigene0011457(RAC1);Unigene0016736(PPP3CA);Unigene0017498(FOSL2);Unigene0042709(TGFBR2);Unigene0050174(Il1r1);Unigene0053560(NFKBIA);Unigene0056521(--);Unigene0063430(jak1);Unigene0067772(PIK3R1);Unigene0073515(TYK2);Unigene0076508(CTSK);Unigene0079152(MAPK13)	K04441+K05147+K05132+K04441+K14379+K04392+K04348+K09030+K04388+K04386+K04734+K03158+K11217+K02649+K11219+K01371+K04441
Environmental Information Processing	Signal transduction	TGF-beta signaling pathway	16	154	0.002079496	1.533628e-02	ko04350	Unigene0000777(EP300);Unigene0016054(id3);Unigene0017442(ACVR2A);Unigene0017913(rhoad);Unigene0020570(RPS6KB1);Unigene0027109(Smad6);Unigene0032808(ID2);Unigene0035371(Bmp2);Unigene0041642(rhoac);Unigene0042709(TGFBR2);Unigene0047652(ACVR1);Unigene0051238(Tgif1);Unigene0053185(Bmpr2);Unigene0068540(SMAD6);Unigene0080227(SMAD3);Unigene0082591(INHBB)	K04498+K17694+K04670+K04513+K04688+K04677+K17693+K21283+K04513+K04388+K04675+K19383+K04671+K04677+K23605+K22687
Environmental Information Processing	Signal transduction	VEGF signaling pathway	14	127	0.002232095	1.606020e-02	ko04370	Unigene0000078(mapk12);Unigene0008057(BAD);Unigene0008427(mapk14a);Unigene0011457(RAC1);Unigene0016736(PPP3CA);Unigene0020745(pla2g4a);Unigene0030301(PTGS2);Unigene0038970(CDC42);Unigene0066834(pla2g4a);Unigene0066914(prkcbb);Unigene0067772(PIK3R1);Unigene0075616(PLCG1);Unigene0079152(MAPK13);Unigene0081182(SPHK2)	K04441+K02158+K04441+K04392+K04348+K16342+K11987+K04393+K16342+K19662+K02649+K01116+K04441+K04718
Human Diseases	Infectious disease: viral	Epstein-Barr virus infection	27	324	0.002300093	1.615542e-02	ko05169	Unigene0000078(mapk12);Unigene0000125(RUNX3);Unigene0003913(PDIA3);Unigene0004109(GADD45A);Unigene0008427(mapk14a);Unigene0011457(RAC1);Unigene0015225(--);Unigene0019122(Twf1);Unigene0020776(--);Unigene0023139(--);Unigene0025251(mdm2);Unigene0031719(GADD45G);Unigene0033059(H2-Eb1);Unigene0043322(Tnfaip3);Unigene0045624(Irak1);Unigene0053560(NFKBIA);Unigene0057804(CASP3);Unigene0062456(H2-Ea);Unig…	K04441+K09279+K08056+K04402+K04441+K04392+K16341+K04733+K06451+K02159+K06643+K04402+K06752+K11859+K04730+K04734+K02187+K06752+K11217+K02649+K06450+K11219+K06751+K06751+K04398+K04441+K04398
Organismal Systems	Immune system	T cell receptor signaling pathway	18	185	0.002356794	1.616870e-02	ko04660	Unigene0000078(mapk12);Unigene0006174(Pak2);Unigene0008427(mapk14a);Unigene0016736(PPP3CA);Unigene0017913(rhoad);Unigene0020776(--);Unigene0038970(CDC42);Unigene0039240(ZAP70);Unigene0041142(--);Unigene0041642(rhoac);Unigene0041997(--);Unigene0051414(Bcl10);Unigene0053560(NFKBIA);Unigene0067772(PIK3R1);Unigene0070874(--);Unigene0075470(VAV3);Unigene0075616(PLCG1);Unigene0079152(MAPK13)	K04441+K04410+K04441+K04348+K04513+K06451+K04393+K07360+K06454+K04513+K06470+K07368+K04734+K02649+K06450+K05730+K01116+K04441
Human Diseases	Infectious disease: viral	Influenza A	20	219	0.00293459	1.967509e-02	ko05164	Unigene0000777(EP300);Unigene0000912(RAB11A);Unigene0001843(ifngr1);Unigene0019122(Twf1);Unigene0023139(--);Unigene0030467(caspa);Unigene0033059(H2-Eb1);Unigene0053560(NFKBIA);Unigene0054499(Try3);Unigene0056521(--);Unigene0057804(CASP3);Unigene0062456(H2-Ea);Unigene0063430(jak1);Unigene0066914(prkcbb);Unigene0067772(PIK3R1);Unigene0073515(TYK2);Unigene0074542(Nlrx1);Unigene0076864(Casp8);Unigene…	K04498+K07904+K05132+K04733+K02159+K01370+K06752+K04734+K01312+K03158+K02187+K06752+K11217+K19662+K02649+K11219+K12653+K04398+K04398+K09635
Metabolism	Lipid metabolism	Sphingolipid metabolism	10	78	0.003105531	1.981233e-02	ko00600	Unigene0008524(SPTLC3);Unigene0014056(Ugcg);Unigene0029400(NEU1);Unigene0035176(CERS2);Unigene0051237(Plpp3);Unigene0057701(--);Unigene0062062(Sptlc2);Unigene0072049(SMPD1);Unigene0074514(GLB1);Unigene0081182(SPHK2)	K00654+K00720+K01186+K24621+K01080+K01186+K00654+K12350+K12309+K04718
Human Diseases	Cancer: overview	Transcriptional misregulation in cancer	24	283	0.003151399	1.981233e-02	ko05202	Unigene0000830(DUSP6);Unigene0004109(GADD45A);Unigene0004152(BCL6);Unigene0006783(ATM);Unigene0007779(BCL11B);Unigene0014313(HPGD);Unigene0023139(--);Unigene0025251(mdm2);Unigene0030875(Spint1);Unigene0031719(GADD45G);Unigene0032808(ID2);Unigene0033002(REL);Unigene0033056(ETV6);Unigene0038648(zbtb16a);Unigene0039286(Klf3);Unigene0042709(TGFBR2);Unigene0043779(SPINT1);Unigene0054379(Cdkn2a);Unigen…	K21946+K04402+K15618+K04728+K22046+K00069+K02159+K06643+K15619+K04402+K17693+K09254+K03211+K10055+K15605+K04388+K15619+K06622+K06590+K05069+K10048+K13209+K11253+K09278
Environmental Information Processing	Signal transduction	PI3K-Akt signaling pathway	40	551	0.00315654	1.981233e-02	ko04151	Unigene0000310(F2r);Unigene0006386(GNG12);Unigene0008057(BAD);Unigene0009703(PCK1);Unigene0010223(ddit4);Unigene0011457(RAC1);Unigene0014568(ywhabb);Unigene0015225(--);Unigene0017446(COL4A5);Unigene0019933(ITGB6);Unigene0020570(RPS6KB1);Unigene0020984(atf4);Unigene0022717(--);Unigene0024307(VWF);Unigene0025251(mdm2);Unigene0030428(--);Unigene0032120(--);Unigene0032139(--);Unigene0039200(MCL1);Uni…	K03914+K04347+K02158+K01596+K08270+K04392+K16197+K16341+K06237+K06589+K04688+K04374+K09782+K03900+K06643+K05072+K05071+K04362+K02539+K07208+K04545+K04542+K05636+K13304+K21290+K06238+K04527+K05083+K05717+K06481+K06590+K05071+K11217+K09420+K05069+K04273+K04291+K02649+K06237+K05091
Cellular Processes	Transport and catabolism	Lysosome	20	222	0.003430985	2.108626e-02	ko04142	Unigene0001247(sort1);Unigene0008718(ACP5);Unigene0013559(Ppt2);Unigene0014884(CLTA);Unigene0029400(NEU1);Unigene0030839(sort1);Unigene0034990(FUCA1);Unigene0047917(mfsd8);Unigene0057701(--);Unigene0060721(AP1S1);Unigene0063387(SLC17A5);Unigene0070832(Cp1);Unigene0072049(SMPD1);Unigene0074514(GLB1);Unigene0075250(NAGA);Unigene0076411(HEXA);Unigene0076508(CTSK);Unigene0079854(AP1M1);Unigene0079880…	K12388+K14379+K01074+K04645+K01186+K12388+K01206+K12307+K01186+K12394+K12301+K01365+K12350+K12309+K01204+K12373+K01371+K12393+K12305+K01206
Human Diseases	Infectious disease: bacterial	Salmonella infection	31	401	0.00360533	2.113607e-02	ko05132	Unigene0000078(mapk12);Unigene0001605(EXOC2);Unigene0005598(Dync1li2);Unigene0007325(DNM2);Unigene0008427(mapk14a);Unigene0010062(arpc5-a);Unigene0011457(RAC1);Unigene0017913(rhoad);Unigene0019122(Twf1);Unigene0023139(--);Unigene0025153(Rala);Unigene0030239(dync1i2a);Unigene0030467(caspa);Unigene0031752(tcf7l1a);Unigene0038970(CDC42);Unigene0041642(rhoac);Unigene0045624(Irak1);Unigene0053281(Tcf7…	K04441+K17637+K10416+K23484+K04441+K05754+K04392+K04513+K04733+K02159+K07834+K10415+K01370+K04490+K04393+K04513+K04730+K02620+K04734+K03158+K02187+K17923+K23935+K13883+K07937+K12757+K04398+K04441+K07897+K04398+K07864
Human Diseases	Infectious disease: bacterial	Bacterial invasion of epithelial cells	14	134	0.00366804	2.113607e-02	ko05100	Unigene0002495(SEPTIN9);Unigene0002834(SEPTIN2);Unigene0007325(DNM2);Unigene0010062(arpc5-a);Unigene0011038(--);Unigene0011457(RAC1);Unigene0014884(CLTA);Unigene0017913(rhoad);Unigene0023935(CD2AP);Unigene0038970(CDC42);Unigene0041642(rhoac);Unigene0048961(CTNNA1);Unigene0058313(FN1);Unigene0067772(PIK3R1)	K16938+K16942+K23484+K05754+K05689+K04392+K04645+K04513+K13738+K04393+K04513+K05691+K05717+K02649
Environmental Information Processing	Signal transduction	NF-kappa B signaling pathway	18	193	0.003725114	2.113607e-02	ko04064	Unigene0001613(TNFRSF11A);Unigene0004109(GADD45A);Unigene0006783(ATM);Unigene0013424(Vcam1);Unigene0015217(Rbp1);Unigene0019122(Twf1);Unigene0030301(PTGS2);Unigene0031719(GADD45G);Unigene0039240(ZAP70);Unigene0043322(Tnfaip3);Unigene0045624(Irak1);Unigene0050174(Il1r1);Unigene0051414(Bcl10);Unigene0053560(NFKBIA);Unigene0056521(--);Unigene0066914(prkcbb);Unigene0075616(PLCG1);Unigene0080763(Xiap)	K05147+K04402+K04728+K06527+K03159+K04733+K11987+K04402+K07360+K11859+K04730+K04386+K07368+K04734+K03158+K19662+K01116+K04725
Human Diseases	Drug resistance: antineoplastic	Platinum drug resistance	11	93	0.003731088	2.113607e-02	ko01524	Unigene0006783(ATM);Unigene0008057(BAD);Unigene0023139(--);Unigene0025251(mdm2);Unigene0055877(ERBB2);Unigene0057804(CASP3);Unigene0067772(PIK3R1);Unigene0076864(Casp8);Unigene0080224(GSTO1);Unigene0080763(Xiap);Unigene0081168(CASP8)	K04728+K02158+K02159+K06643+K05083+K02187+K02649+K04398+K00799+K04725+K04398
Organismal Systems	Immune system	NOD-like receptor signaling pathway	20	224	0.003799402	2.113607e-02	ko04621	Unigene0000078(mapk12);Unigene0008427(mapk14a);Unigene0015541(PRKCD);Unigene0017913(rhoad);Unigene0019122(Twf1);Unigene0024378(TXNIP);Unigene0030260(ITPR3);Unigene0030467(caspa);Unigene0037712(GBP3);Unigene0041642(rhoac);Unigene0043322(Tnfaip3);Unigene0048362(Plcb3);Unigene0053560(NFKBIA);Unigene0063430(jak1);Unigene0073515(TYK2);Unigene0074542(Nlrx1);Unigene0076864(Casp8);Unigene0079152(MAPK13);…	K04441+K04441+K06068+K04513+K04733+K20910+K04960+K01370+K20899+K04513+K11859+K05858+K04734+K11217+K11219+K12653+K04398+K04441+K04725+K04398
Human Diseases	Cancer: overview	MicroRNAs in cancer	26	320	0.003868975	2.113607e-02	ko05206	Unigene0000777(EP300);Unigene0003361(foxp1b);Unigene0005573(St14);Unigene0006783(ATM);Unigene0009058(DNMT3B);Unigene0010223(ddit4);Unigene0015225(--);Unigene0017471(HDAC4);Unigene0017913(rhoad);Unigene0025251(mdm2);Unigene0030157(Zeb1);Unigene0030301(PTGS2);Unigene0033461(Hdac4);Unigene0033614(St14);Unigene0039200(MCL1);Unigene0041642(rhoac);Unigene0053185(Bmpr2);Unigene0055877(ERBB2);Unigene0057…	K04498+K23582+K08670+K04728+K17399+K08270+K16341+K11406+K04513+K06643+K23560+K11987+K11406+K08670+K02539+K04513+K04671+K05083+K02187+K23582+K19662+K02649+K06619+K08670+K01116+K20995
Organismal Systems	Immune system	Fc gamma R-mediated phagocytosis	19	213	0.004769813	2.558354e-02	ko04666	Unigene0001500(Pip5k1a);Unigene0007280(inppl1a);Unigene0007325(DNM2);Unigene0009355(inppl1b);Unigene0010062(arpc5-a);Unigene0011457(RAC1);Unigene0015103(VASP);Unigene0015541(PRKCD);Unigene0020570(RPS6KB1);Unigene0020745(pla2g4a);Unigene0038970(CDC42);Unigene0051237(Plpp3);Unigene0066834(pla2g4a);Unigene0066914(prkcbb);Unigene0067772(PIK3R1);Unigene0075470(VAV3);Unigene0075616(PLCG1);Unigene008118…	K00889+K15909+K23484+K15909+K05754+K04392+K06274+K06068+K04688+K16342+K04393+K01080+K16342+K19662+K02649+K05730+K01116+K04718+K12559
Human Diseases	Infectious disease: viral	Human T-cell leukemia virus 1 infection	28	360	0.00509312	2.682983e-02	ko05166	Unigene0000777(EP300);Unigene0003582(ETS2);Unigene0006783(ATM);Unigene0011231(ANAPC16);Unigene0015217(Rbp1);Unigene0016736(PPP3CA);Unigene0020776(--);Unigene0020984(atf4);Unigene0023139(--);Unigene0032793(egr2b);Unigene0032794(egr1);Unigene0033059(H2-Eb1);Unigene0037709(polb);Unigene0041142(--);Unigene0042709(TGFBR2);Unigene0050174(Il1r1);Unigene0053560(NFKBIA);Unigene0054379(Cdkn2a);Unigene00565…	K04498+K21932+K04728+K25229+K03159+K04348+K06451+K04374+K02159+K12496+K09203+K06752+K02330+K06454+K04388+K04386+K04734+K06622+K03158+K06752+K11217+K05069+K02649+K06450+K06751+K06751+K23605+K04725
Organismal Systems	Immune system	Hematopoietic cell lineage	15	155	0.005534095	2.864137e-02	ko04640	Unigene0000308(Cd81);Unigene0020776(--);Unigene0024070(CD9);Unigene0030428(--);Unigene0032120(--);Unigene0033059(H2-Eb1);Unigene0040516(RTL1);Unigene0041142(--);Unigene0050174(Il1r1);Unigene0052376(CD9);Unigene0058524(Itga2);Unigene0061881(--);Unigene0062456(H2-Ea);Unigene0070874(--);Unigene0079883(kita)	K06460+K06451+K06460+K05072+K05071+K06752+K06467+K06454+K04386+K06460+K06481+K05071+K06752+K06450+K05091
Environmental Information Processing	Signaling molecules and interaction	Viral protein interaction with cytokine and cytokine receptor	13	127	0.005966748	3.034811e-02	ko04061	Unigene0001124(--);Unigene0003546(Ccr9);Unigene0006794(CXCR4);Unigene0007058(--);Unigene0015217(Rbp1);Unigene0021516(CCL8);Unigene0037199(--);Unigene0056521(--);Unigene0061691(CCL8);Unigene0065694(Il2rb);Unigene0067255(CCR2);Unigene0081046(--);Unigene0082510(CCR7)	K21097+K04184+K04189+K05152+K03159+K16596+K14625+K03158+K05408+K05069+K04179+K05152+K04184
Organismal Systems	Immune system	Toll-like receptor signaling pathway	13	128	0.006369628	3.131734e-02	ko04620	Unigene0000078(mapk12);Unigene0002912(--);Unigene0008427(mapk14a);Unigene0011457(RAC1);Unigene0019122(Twf1);Unigene0045624(Irak1);Unigene0053560(NFKBIA);Unigene0061691(CCL8);Unigene0067772(PIK3R1);Unigene0076508(CTSK);Unigene0076864(Casp8);Unigene0079152(MAPK13);Unigene0081168(CASP8)	K04441+K05412+K04441+K04392+K04733+K04730+K04734+K05408+K02649+K01371+K04398+K04441+K04398
Human Diseases	Cancer: specific types	Pancreatic cancer	13	128	0.006369628	3.131734e-02	ko05212	Unigene0004109(GADD45A);Unigene0008057(BAD);Unigene0011457(RAC1);Unigene0020570(RPS6KB1);Unigene0023139(--);Unigene0025153(Rala);Unigene0031719(GADD45G);Unigene0038970(CDC42);Unigene0042709(TGFBR2);Unigene0055877(ERBB2);Unigene0063430(jak1);Unigene0067772(PIK3R1);Unigene0080227(SMAD3)	K04402+K02158+K04392+K04688+K02159+K07834+K04402+K04393+K04388+K05083+K11217+K02649+K23605
Environmental Information Processing	Signal transduction	Sphingolipid signaling pathway	19	220	0.006723831	3.251689e-02	ko04071	Unigene0000078(mapk12);Unigene0008427(mapk14a);Unigene0008524(SPTLC3);Unigene0011457(RAC1);Unigene0017913(rhoad);Unigene0023139(--);Unigene0029049(GNA13);Unigene0035176(CERS2);Unigene0041642(rhoac);Unigene0048362(Plcb3);Unigene0056521(--);Unigene0062062(Sptlc2);Unigene0066169(GNA13);Unigene0066914(prkcbb);Unigene0067772(PIK3R1);Unigene0072049(SMPD1);Unigene0077069(s1pr2);Unigene0079152(MAPK13);Un…	K04441+K04441+K00654+K04392+K04513+K02159+K04639+K24621+K04513+K05858+K03158+K00654+K04639+K19662+K02649+K12350+K04292+K04441+K04718
Cellular Processes	Cell motility	Regulation of actin cytoskeleton	28	372	0.007878003	3.748405e-02	ko04810	Unigene0000257(IQGAP1);Unigene0000310(F2r);Unigene0001500(Pip5k1a);Unigene0005393(Itgae);Unigene0006174(Pak2);Unigene0006386(GNG12);Unigene0006794(CXCR4);Unigene0010062(arpc5-a);Unigene0011457(RAC1);Unigene0017913(rhoad);Unigene0019933(ITGB6);Unigene0029049(GNA13);Unigene0032139(--);Unigene0038213(ACTN4);Unigene0038970(CDC42);Unigene0041642(rhoac);Unigene0045681(ACTN4);Unigene0054877(MYH11);Unige…	K16848+K03914+K00889+K06524+K04410+K04347+K04189+K05754+K04392+K04513+K06589+K04639+K04362+K05699+K04393+K04513+K05699+K10352+K05717+K06481+K05764+K05764+K06590+K12757+K04639+K04291+K02649+K05730
Environmental Information Processing	Signal transduction	Wnt signaling pathway	21	257	0.008391605	3.854477e-02	ko04310	Unigene0000764(camk2d1);Unigene0000777(EP300);Unigene0009995(fzd7-b);Unigene0011457(RAC1);Unigene0011572(rspo3);Unigene0016736(PPP3CA);Unigene0017913(rhoad);Unigene0020000(PPARD);Unigene0025000(DVL3);Unigene0026540(rspo1);Unigene0031752(tcf7l1a);Unigene0036110(tle3b);Unigene0041642(rhoac);Unigene0048362(Plcb3);Unigene0053281(Tcf7);Unigene0057700(PRICKLE3);Unigene0063349(siah1);Unigene0066914(prkc…	K04515+K04498+K02432+K04392+K23098+K04348+K04513+K04504+K02353+K19471+K04490+K04497+K04513+K05858+K02620+K04511+K04506+K19662+K04512+K23605+K02432
Organismal Systems	Endocrine system	Parathyroid hormone synthesis, secretion and action	18	209	0.008442915	3.854477e-02	ko04928	Unigene0015947(Pde4b);Unigene0017913(rhoad);Unigene0018324(AKAP13);Unigene0020984(atf4);Unigene0028830(Pde4d);Unigene0029049(GNA13);Unigene0030260(ITPR3);Unigene0032139(--);Unigene0032794(egr1);Unigene0039015(NR4A2);Unigene0039246(gata3);Unigene0041642(rhoac);Unigene0043081(PDE4B);Unigene0048362(Plcb3);Unigene0066169(GNA13);Unigene0066914(prkcbb);Unigene0074713(Pde4d);Unigene0082739(RUNX2)	K13293+K04513+K16529+K04374+K13293+K04639+K04960+K04362+K09203+K08558+K17895+K04513+K13293+K05858+K04639+K19662+K13293+K09278
Environmental Information Processing	Signal transduction	TNF signaling pathway	15	163	0.008711454	3.854477e-02	ko04668	Unigene0000078(mapk12);Unigene0008427(mapk14a);Unigene0013424(Vcam1);Unigene0020984(atf4);Unigene0030301(PTGS2);Unigene0037199(--);Unigene0043322(Tnfaip3);Unigene0053560(NFKBIA);Unigene0056521(--);Unigene0057804(CASP3);Unigene0067772(PIK3R1);Unigene0069721(Cebpb);Unigene0076864(Casp8);Unigene0079152(MAPK13);Unigene0081168(CASP8)	K04441+K04441+K06527+K04374+K11987+K14625+K11859+K04734+K03158+K02187+K02649+K10048+K04398+K04441+K04398
Cellular Processes	Cell growth and death	Apoptosis - multiple species	7	51	0.008722178	3.854477e-02	ko04215	Unigene0015225(--);Unigene0023139(--);Unigene0056521(--);Unigene0057804(CASP3);Unigene0076864(Casp8);Unigene0080763(Xiap);Unigene0081168(CASP8)	K16341+K02159+K03158+K02187+K04398+K04725+K04398
Cellular Processes	Cellular community - eukaryotes	Focal adhesion	27	358	0.008754236	3.854477e-02	ko04510	Unigene0001500(Pip5k1a);Unigene0006174(Pak2);Unigene0008057(BAD);Unigene0011457(RAC1);Unigene0013905(CAPN2);Unigene0015103(VASP);Unigene0017446(COL4A5);Unigene0017913(rhoad);Unigene0019933(ITGB6);Unigene0024307(VWF);Unigene0038213(ACTN4);Unigene0038970(CDC42);Unigene0041642(rhoac);Unigene0045681(ACTN4);Unigene0052022(Lamb1);Unigene0053060(COL6A6);Unigene0055877(ERBB2);Unigene0056282(CAPN2);Unigen…	K00889+K04410+K02158+K04392+K03853+K06274+K06237+K04513+K06589+K03900+K05699+K04393+K04513+K05699+K05636+K06238+K05083+K03853+K05717+K06481+K06590+K12757+K19662+K02649+K05730+K06237+K04725
Human Diseases	Infectious disease: bacterial	Yersinia infection	22	278	0.0101261	4.392940e-02	ko05135	Unigene0000078(mapk12);Unigene0001500(Pip5k1a);Unigene0008427(mapk14a);Unigene0010062(arpc5-a);Unigene0011457(RAC1);Unigene0017913(rhoad);Unigene0019122(Twf1);Unigene0030467(caspa);Unigene0035163(WIPF2);Unigene0038970(CDC42);Unigene0039240(ZAP70);Unigene0041142(--);Unigene0041642(rhoac);Unigene0045624(Irak1);Unigene0053560(NFKBIA);Unigene0058313(FN1);Unigene0067772(PIK3R1);Unigene0075470(VAV3);Un…	K04441+K00889+K04441+K05754+K04392+K04513+K04733+K01370+K19475+K04393+K07360+K06454+K04513+K04730+K04734+K05717+K02649+K05730+K01116+K21072+K04441+K05871
Human Diseases	Cardiovascular disease	Viral myocarditis	14	153	0.01158384	4.952511e-02	ko05416	Unigene0001234(EIF4G3);Unigene0002912(--);Unigene0011457(RAC1);Unigene0033059(H2-Eb1);Unigene0041997(--);Unigene0057804(CASP3);Unigene0058721(cxadr);Unigene0062456(H2-Ea);Unigene0074443(Abl1);Unigene0076576(MR1);Unigene0076577(--);Unigene0076730(cxadr);Unigene0076864(Casp8);Unigene0081168(CASP8)	K03260+K05412+K04392+K06752+K06470+K02187+K06788+K06752+K06619+K06751+K06751+K06788+K04398+K04398
Environmental Information Processing	Signal transduction	MAPK signaling pathway	36	527	0.01252873	5.279965e-02	ko04010	Unigene0000078(mapk12);Unigene0000830(DUSP6);Unigene0002991(taok2);Unigene0004109(GADD45A);Unigene0006174(Pak2);Unigene0006386(GNG12);Unigene0007279(Map3k11);Unigene0008427(mapk14a);Unigene0011457(RAC1);Unigene0013357(dusp1-a);Unigene0016736(PPP3CA);Unigene0019122(Twf1);Unigene0020513(Dusp7);Unigene0020745(pla2g4a);Unigene0020984(atf4);Unigene0022717(--);Unigene0031719(GADD45G);Unigene0032139(--)…	K04441+K21946+K04429+K04402+K04410+K04347+K04419+K04441+K04392+K21278+K04348+K04733+K04459+K16342+K04374+K09782+K04402+K04362+K04393+K04723+K04388+K04730+K04386+K04723+K04527+K05083+K03158+K04372+K02187+K16342+K19662+K08053+K04441+K04462+K05091+K04459
Environmental Information Processing	Signal transduction	JAK-STAT signaling pathway	16	186	0.01272369	5.286604e-02	ko04630	Unigene0000777(EP300);Unigene0001843(ifngr1);Unigene0008089(Lifr);Unigene0008294(--);Unigene0011958(SOCS6);Unigene0015557(STAT4);Unigene0025694(STAM2);Unigene0030428(--);Unigene0032120(--);Unigene0039200(MCL1);Unigene0049053(LEPR);Unigene0061881(--);Unigene0063430(jak1);Unigene0065694(Il2rb);Unigene0067772(PIK3R1);Unigene0073515(TYK2)	K04498+K05132+K05058+K05076+K04699+K11222+K04705+K05072+K05071+K02539+K05062+K05071+K11217+K05069+K02649+K11219
Environmental Information Processing	Signal transduction	Rap1 signaling pathway	28	395	0.01670717	6.751528e-02	ko04015	Unigene0000078(mapk12);Unigene0000310(F2r);Unigene0004385(CMD1);Unigene0008427(mapk14a);Unigene0009885(Ctnnd1);Unigene0010672(PARD6A);Unigene0011038(--);Unigene0011457(RAC1);Unigene0015103(VASP);Unigene0017913(rhoad);Unigene0018624(PRKD2);Unigene0025153(Rala);Unigene0032139(--);Unigene0038097(prkci);Unigene0038970(CDC42);Unigene0041642(rhoac);Unigene0044314(PARD3);Unigene0048362(Plcb3);Unigene005…	K04441+K03914+K02183+K04441+K05690+K06093+K05689+K04392+K06274+K04513+K06070+K07834+K04362+K06069+K04393+K04513+K04237+K05858+K04527+K06093+K19662+K04291+K02649+K05730+K01116+K04441+K05091+K04236
Human Diseases	Cancer: overview	Proteoglycans in cancer	28	395	0.01670717	6.751528e-02	ko05205	Unigene0000078(mapk12);Unigene0000257(IQGAP1);Unigene0000764(camk2d1);Unigene0008427(mapk14a);Unigene0009995(fzd7-b);Unigene0011457(RAC1);Unigene0012235(TWIST2);Unigene0017913(rhoad);Unigene0017927(SDC4);Unigene0020570(RPS6KB1);Unigene0025251(mdm2);Unigene0030260(ITPR3);Unigene0032139(--);Unigene0038970(CDC42);Unigene0041642(rhoac);Unigene0050991(HIF1A);Unigene0055877(ERBB2);Unigene0057804(CASP3)…	K04441+K16848+K04515+K04441+K02432+K04392+K09069+K04513+K16338+K04688+K06643+K04960+K04362+K04393+K04513+K08268+K05083+K02187+K05717+K06481+K08268+K19662+K02649+K01365+K05730+K01116+K04441+K02432
Environmental Information Processing	Signal transduction	Ras signaling pathway	27	378	0.01697772	6.768145e-02	ko04014	Unigene0001605(EXOC2);Unigene0003582(ETS2);Unigene0003611(--);Unigene0004385(CMD1);Unigene0006174(Pak2);Unigene0006386(GNG12);Unigene0008057(BAD);Unigene0011457(RAC1);Unigene0017913(rhoad);Unigene0020745(pla2g4a);Unigene0025153(Rala);Unigene0032139(--);Unigene0033002(REL);Unigene0038970(CDC42);Unigene0039240(ZAP70);Unigene0041642(rhoac);Unigene0042274(Ksr1);Unigene0045063(Gng10);Unigene0046408(GN…	K17637+K21932+K14958+K02183+K04410+K04347+K02158+K04392+K04513+K16342+K07834+K04362+K09254+K04393+K07360+K04513+K14958+K04545+K04542+K04527+K16342+K19662+K02649+K08053+K06619+K01116+K05091
Human Diseases	Cancer: specific types	Endometrial cancer	10	100	0.0173584	6.812722e-02	ko05213	Unigene0004109(GADD45A);Unigene0008057(BAD);Unigene0011038(--);Unigene0023139(--);Unigene0031719(GADD45G);Unigene0031752(tcf7l1a);Unigene0048961(CTNNA1);Unigene0053281(Tcf7);Unigene0055877(ERBB2);Unigene0067772(PIK3R1)	K04402+K02158+K05689+K02159+K04402+K04490+K05691+K02620+K05083+K02649
Human Diseases	Infectious disease: viral	Measles	16	193	0.01755142	6.812722e-02	ko05162	Unigene0008057(BAD);Unigene0019122(Twf1);Unigene0020776(--);Unigene0023139(--);Unigene0041997(--);Unigene0043322(Tnfaip3);Unigene0045624(Irak1);Unigene0053560(NFKBIA);Unigene0057804(CASP3);Unigene0063430(jak1);Unigene0065694(Il2rb);Unigene0067772(PIK3R1);Unigene0070874(--);Unigene0073515(TYK2);Unigene0076864(Casp8);Unigene0081168(CASP8)	K02158+K04733+K06451+K02159+K06470+K11859+K04730+K04734+K02187+K11217+K05069+K02649+K06450+K11219+K04398+K04398
Environmental Information Processing	Signal transduction	Hippo signaling pathway	19	243	0.01810682	6.937028e-02	ko04390	Unigene0009995(fzd7-b);Unigene0010672(PARD6A);Unigene0011038(--);Unigene0013422(llgl2);Unigene0014568(ywhabb);Unigene0022717(--);Unigene0025000(DVL3);Unigene0031752(tcf7l1a);Unigene0032808(ID2);Unigene0035371(Bmp2);Unigene0038097(prkci);Unigene0042709(TGFBR2);Unigene0044314(PARD3);Unigene0048961(CTNNA1);Unigene0053185(Bmpr2);Unigene0053281(Tcf7);Unigene0061114(PARD6B);Unigene0080227(SMAD3);Unigen…	K02432+K06093+K05689+K06094+K16197+K09782+K02353+K04490+K17693+K21283+K06069+K04388+K04237+K05691+K04671+K02620+K06093+K23605+K02432
Metabolism	Energy metabolism	Nitrogen metabolism	4	23	0.02006072	7.587067e-02	ko00910	Unigene0003436(ca2);Unigene0004276(CA6);Unigene0028658(Glud1);Unigene0078748(GLUL)	K18245+K01672+K00261+K01915
Human Diseases	Cancer: specific types	Chronic myeloid leukemia	11	121	0.02468999	9.219680e-02	ko05220	Unigene0004109(GADD45A);Unigene0008057(BAD);Unigene0023139(--);Unigene0025251(mdm2);Unigene0031719(GADD45G);Unigene0042709(TGFBR2);Unigene0053560(NFKBIA);Unigene0067772(PIK3R1);Unigene0074443(Abl1);Unigene0079598(MECOM);Unigene0080227(SMAD3)	K04402+K02158+K02159+K06643+K04402+K04388+K04734+K02649+K06619+K04462+K23605
Human Diseases	Cancer: specific types	Small cell lung cancer	13	153	0.02548544	9.397756e-02	ko05222	Unigene0004109(GADD45A);Unigene0017446(COL4A5);Unigene0023139(--);Unigene0030301(PTGS2);Unigene0031719(GADD45G);Unigene0052022(Lamb1);Unigene0053560(NFKBIA);Unigene0057804(CASP3);Unigene0058313(FN1);Unigene0058524(Itga2);Unigene0067772(PIK3R1);Unigene0078899(COL4A3);Unigene0080763(Xiap)	K04402+K06237+K02159+K11987+K04402+K05636+K04734+K02187+K05717+K06481+K02649+K06237+K04725
Human Diseases	Infectious disease: parasitic	Amoebiasis	16	203	0.02675134	9.742062e-02	ko05146	Unigene0017446(COL4A5);Unigene0019065(GNAL);Unigene0024707(--);Unigene0038213(ACTN4);Unigene0045681(ACTN4);Unigene0048362(Plcb3);Unigene0050174(Il1r1);Unigene0052022(Lamb1);Unigene0057804(CASP3);Unigene0058313(FN1);Unigene0059494(SERPINB1);Unigene0066914(prkcbb);Unigene0067772(PIK3R1);Unigene0078705(ARG2);Unigene0078899(COL4A3);Unigene0080557(rab7)	K06237+K04633+K10955+K05699+K05699+K05858+K04386+K05636+K02187+K05717+K13963+K19662+K02649+K01476+K06237+K07897
Human Diseases	Infectious disease: parasitic	Chagas disease	17	220	0.02707963	9.742062e-02	ko05142	Unigene0000078(mapk12);Unigene0001843(ifngr1);Unigene0008427(mapk14a);Unigene0019065(GNAL);Unigene0019122(Twf1);Unigene0020776(--);Unigene0042709(TGFBR2);Unigene0045624(Irak1);Unigene0048362(Plcb3);Unigene0053560(NFKBIA);Unigene0056521(--);Unigene0061691(CCL8);Unigene0067772(PIK3R1);Unigene0070874(--);Unigene0076864(Casp8);Unigene0079152(MAPK13);Unigene0081168(CASP8)	K04441+K05132+K04441+K04633+K04733+K06451+K04388+K04730+K05858+K04734+K03158+K05408+K02649+K06450+K04398+K04441+K04398
Human Diseases	Cancer: specific types	Acute myeloid leukemia	9	93	0.02820114	1.002330e-01	ko05221	Unigene0000830(DUSP6);Unigene0008057(BAD);Unigene0020000(PPARD);Unigene0020570(RPS6KB1);Unigene0031752(tcf7l1a);Unigene0038648(zbtb16a);Unigene0053281(Tcf7);Unigene0067772(PIK3R1);Unigene0079883(kita)	K21946+K02158+K04504+K04688+K04490+K10055+K02620+K02649+K05091
Organismal Systems	Endocrine system	GnRH signaling pathway	15	189	0.02968276	1.042430e-01	ko04912	Unigene0000078(mapk12);Unigene0000764(camk2d1);Unigene0004385(CMD1);Unigene0008427(mapk14a);Unigene0015541(PRKCD);Unigene0020745(pla2g4a);Unigene0020984(atf4);Unigene0030260(ITPR3);Unigene0032794(egr1);Unigene0038970(CDC42);Unigene0048362(Plcb3);Unigene0066834(pla2g4a);Unigene0066914(prkcbb);Unigene0079152(MAPK13);Unigene0082329(Ptk2b)	K04441+K04515+K02183+K04441+K06068+K16342+K04374+K04960+K09203+K04393+K05858+K16342+K19662+K04441+K05871
Cellular Processes	Cell growth and death	p53 signaling pathway	10	111	0.03308573	1.148269e-01	ko04115	Unigene0004109(GADD45A);Unigene0006783(ATM);Unigene0023139(--);Unigene0025251(mdm2);Unigene0031719(GADD45G);Unigene0032863(CCNG2);Unigene0057804(CASP3);Unigene0063349(siah1);Unigene0076864(Casp8);Unigene0081168(CASP8)	K04402+K04728+K02159+K06643+K04402+K10146+K02187+K04506+K04398+K04398
Human Diseases	Drug resistance: antineoplastic	Endocrine resistance	13	161	0.03650289	1.252134e-01	ko01522	Unigene0000078(mapk12);Unigene0008057(BAD);Unigene0008427(mapk14a);Unigene0020570(RPS6KB1);Unigene0023139(--);Unigene0025251(mdm2);Unigene0052883(MED1);Unigene0052884(Med1);Unigene0054379(Cdkn2a);Unigene0055877(ERBB2);Unigene0067772(PIK3R1);Unigene0075635(Notch3);Unigene0079152(MAPK13)	K04441+K02158+K04441+K04688+K02159+K06643+K15144+K15144+K06622+K05083+K02649+K20995+K04441
Human Diseases	Cancer: specific types	Basal cell carcinoma	9	98	0.03776812	1.280643e-01	ko05217	Unigene0004109(GADD45A);Unigene0009995(fzd7-b);Unigene0023139(--);Unigene0025000(DVL3);Unigene0031719(GADD45G);Unigene0031752(tcf7l1a);Unigene0035371(Bmp2);Unigene0053281(Tcf7);Unigene0082613(FZD1)	K04402+K02432+K02159+K02353+K04402+K04490+K21283+K02620+K02432
Human Diseases	Cardiovascular disease	Diabetic cardiomyopathy	20	282	0.03885251	1.302442e-01	ko05415	Unigene0000078(mapk12);Unigene0000764(camk2d1);Unigene0001589(COX6A1);Unigene0008427(mapk14a);Unigene0011457(RAC1);Unigene0015541(PRKCD);Unigene0016825(--);Unigene0031365(Gzmg);Unigene0031366(CMA1);Unigene0033161(--);Unigene0042709(TGFBR2);Unigene0048362(Plcb3);Unigene0048741(Gfpt1);Unigene0055713(INSR);Unigene0062234(Cox7a2);Unigene0064859(Ndufa4l2);Unigene0066914(prkcbb);Unigene0067772(PIK3R1);…	K04441+K04515+K02266+K04441+K04392+K06068+K02273+K01329+K01329+K02270+K04388+K05858+K00820+K04527+K02270+K03948+K19662+K02649+K04441+K23605
Human Diseases	Cancer: specific types	Renal cell carcinoma	10	116	0.04279846	1.409272e-01	ko05211	Unigene0000777(EP300);Unigene0006174(Pak2);Unigene0008057(BAD);Unigene0011457(RAC1);Unigene0038970(CDC42);Unigene0050981(EPAS1);Unigene0050991(HIF1A);Unigene0058801(EPAS1);Unigene0064628(HIF1A);Unigene0067772(PIK3R1)	K04498+K04410+K02158+K04392+K04393+K09095+K08268+K09095+K08268+K02649
Organismal Systems	Development and regeneration	Axon guidance	21	303	0.04299474	1.409272e-01	ko04360	Unigene0000764(camk2d1);Unigene0006174(Pak2);Unigene0006794(CXCR4);Unigene0010672(PARD6A);Unigene0011457(RAC1);Unigene0016578(EPHB3);Unigene0016736(PPP3CA);Unigene0017913(rhoad);Unigene0020003(sema4e);Unigene0038970(CDC42);Unigene0040155(SEMA4G);Unigene0041642(rhoac);Unigene0044314(PARD3);Unigene0044644(Sema4b);Unigene0052058(sema4e);Unigene0053185(Bmpr2);Unigene0060877(MYL9);Unigene0061114(PARD6…	K04515+K04410+K04189+K06093+K04392+K05112+K04348+K04513+K06521+K04393+K06521+K04513+K04237+K06521+K06521+K04671+K12757+K06093+K02649+K06619+K01116
Organismal Systems	Immune system	Intestinal immune network for IgA production	9	102	0.04685979	1.515278e-01	ko04672	Unigene0002912(--);Unigene0003546(Ccr9);Unigene0006794(CXCR4);Unigene0015217(Rbp1);Unigene0033059(H2-Eb1);Unigene0041997(--);Unigene0060114(Itgb7);Unigene0062456(H2-Ea);Unigene0082510(CCR7)	K05412+K04184+K04189+K03159+K06752+K06470+K06590+K06752+K04184
Human Diseases	Immune disease	Primary immunodeficiency	6	57	0.0475667	1.515278e-01	ko05340	Unigene0020776(--);Unigene0030428(--);Unigene0039240(ZAP70);Unigene0041142(--);Unigene0068081(ada);Unigene0070874(--)	K06451+K05072+K07360+K06454+K01488+K06450
Human Diseases	Infectious disease: viral	Hepatitis C	17	236	0.04776978	1.515278e-01	ko05160	Unigene0001975(CLDN3);Unigene0007559(CLDN5);Unigene0008057(BAD);Unigene0014568(ywhabb);Unigene0023139(--);Unigene0030042(OCLN);Unigene0048955(ocln);Unigene0053560(NFKBIA);Unigene0056521(--);Unigene0057804(CASP3);Unigene0063430(jak1);Unigene0067772(PIK3R1);Unigene0073515(TYK2);Unigene0076864(Casp8);Unigene0080035(LDLR);Unigene0081168(CASP8);Unigene0081746(Cldn23)	K06087+K06087+K02158+K16197+K02159+K06088+K06088+K04734+K03158+K02187+K11217+K02649+K11219+K04398+K12473+K04398+K06087
Human Diseases	Immune disease	Inflammatory bowel disease	8	90	0.05687995	1.785062e-01	ko05321	Unigene0001843(ifngr1);Unigene0015557(STAT4);Unigene0032120(--);Unigene0033059(H2-Eb1);Unigene0039246(gata3);Unigene0061881(--);Unigene0062456(H2-Ea);Unigene0080227(SMAD3)	K05132+K11222+K05071+K06752+K17895+K05071+K06752+K23605
Organismal Systems	Endocrine system	Insulin signaling pathway	18	262	0.06190419	1.922288e-01	ko04910	Unigene0001093(PRKAR1A);Unigene0004094(PHKG2);Unigene0004385(CMD1);Unigene0007280(inppl1a);Unigene0008057(BAD);Unigene0009355(inppl1b);Unigene0009703(PCK1);Unigene0010539(ptprf);Unigene0010540(ptprf);Unigene0010542(ptprf);Unigene0020570(RPS6KB1);Unigene0032386(PDE3B);Unigene0038043(Pol);Unigene0038097(prkci);Unigene0041650(Rheb);Unigene0055713(INSR);Unigene0057364(mknk2);Unigene0067772(PIK3R1)	K04739+K00871+K02183+K15909+K02158+K15909+K01596+K05695+K05695+K05695+K04688+K13296+K05695+K06069+K07208+K04527+K04372+K02649
Human Diseases	Endocrine and metabolic disease	Alcoholic liver disease	16	228	0.06481742	1.991785e-01	ko04936	Unigene0000078(mapk12);Unigene0008095(IL17RC);Unigene0008427(mapk14a);Unigene0010727(Adipor2);Unigene0019122(Twf1);Unigene0031752(tcf7l1a);Unigene0045624(Irak1);Unigene0053281(Tcf7);Unigene0053560(NFKBIA);Unigene0056521(--);Unigene0057749(Il17ra);Unigene0057804(CASP3);Unigene0063160(CRELD1);Unigene0076864(Casp8);Unigene0079152(MAPK13);Unigene0081168(CASP8)	K04441+K05166+K04441+K07297+K04733+K04490+K04730+K02620+K04734+K03158+K05164+K02187+K05166+K04398+K04441+K04398
Human Diseases	Cancer: specific types	Gastric cancer	17	247	0.06731295	2.047146e-01	ko05226	Unigene0004109(GADD45A);Unigene0009995(fzd7-b);Unigene0011038(--);Unigene0020570(RPS6KB1);Unigene0023139(--);Unigene0024707(--);Unigene0025000(DVL3);Unigene0026808(--);Unigene0031719(GADD45G);Unigene0031752(tcf7l1a);Unigene0042709(TGFBR2);Unigene0048961(CTNNA1);Unigene0053281(Tcf7);Unigene0055877(ERBB2);Unigene0067772(PIK3R1);Unigene0080227(SMAD3);Unigene0082613(FZD1)	K04402+K02432+K05689+K04688+K02159+K10955+K02353+K22244+K04402+K04490+K04388+K05691+K02620+K05083+K02649+K23605+K02432
Metabolism	Glycan biosynthesis and metabolism	Mucin type O-glycan biosynthesis	5	48	0.07022571	2.113937e-01	ko00512	Unigene0000288(GALNT7);Unigene0001559(b4galt5);Unigene0016691(Galnt4);Unigene0063193(GALNT3);Unigene0082934(Galnt12)	K00710+K09905+K00710+K00710+K00710
Cellular Processes	Transport and catabolism	Autophagy - animal	16	231	0.07106554	2.117610e-01	ko04140	Unigene0002101(VAMP8);Unigene0007679(--);Unigene0008057(BAD);Unigene0010223(ddit4);Unigene0015541(PRKCD);Unigene0020570(RPS6KB1);Unigene0032291(ATG16L1);Unigene0041650(Rheb);Unigene0050991(HIF1A);Unigene0058138(Dapk2);Unigene0063865(ERN1);Unigene0064628(HIF1A);Unigene0066640(ERN1);Unigene0067772(PIK3R1);Unigene0070832(Cp1);Unigene0080557(rab7)	K08512+K21247+K02158+K08270+K06068+K04688+K20868+K07208+K08268+K08803+K08852+K08268+K08852+K02649+K01365+K07897
Environmental Information Processing	Signaling molecules and interaction	Cell adhesion molecules	25	396	0.07228632	2.132446e-01	ko04514	Unigene0001975(CLDN3);Unigene0002912(--);Unigene0007559(CLDN5);Unigene0010539(ptprf);Unigene0010540(ptprf);Unigene0010542(ptprf);Unigene0011038(--);Unigene0013424(Vcam1);Unigene0015260(--);Unigene0017927(SDC4);Unigene0019565(NECTIN1);Unigene0028200(--);Unigene0030042(OCLN);Unigene0033059(H2-Eb1);Unigene0038043(Pol);Unigene0040516(RTL1);Unigene0041142(--);Unigene0041997(--);Unigene0048955(ocln);Un…	K06087+K05412+K06087+K05695+K05695+K05695+K05689+K06527+K06081+K16338+K06531+K06089+K06088+K06752+K05695+K06467+K06454+K06470+K06088+K06547+K06590+K06752+K06751+K06751+K06087
Human Diseases	Cancer: specific types	Prostate cancer	12	163	0.07630046	2.228578e-01	ko05215	Unigene0000777(EP300);Unigene0008057(BAD);Unigene0020984(atf4);Unigene0025251(mdm2);Unigene0030875(Spint1);Unigene0031752(tcf7l1a);Unigene0032139(--);Unigene0043779(SPINT1);Unigene0053281(Tcf7);Unigene0053560(NFKBIA);Unigene0055877(ERBB2);Unigene0067772(PIK3R1)	K04498+K02158+K04374+K06643+K15619+K04490+K04362+K15619+K02620+K04734+K05083+K02649
Environmental Information Processing	Signal transduction	Phospholipase D signaling pathway	23	363	0.07969004	2.284144e-01	ko04072	Unigene0000310(F2r);Unigene0001500(Pip5k1a);Unigene0007325(DNM2);Unigene0017913(rhoad);Unigene0020745(pla2g4a);Unigene0025153(Rala);Unigene0029049(GNA13);Unigene0041642(rhoac);Unigene0041650(Rheb);Unigene0048362(Plcb3);Unigene0051237(Plpp3);Unigene0052639(PIK3R5);Unigene0055713(INSR);Unigene0060522(ARF1);Unigene0066169(GNA13);Unigene0066834(pla2g4a);Unigene0067246(Lpar6);Unigene0067746(lpar1-a);U…	K03914+K00889+K23484+K04513+K16342+K07834+K04639+K04513+K07208+K05858+K01080+K21290+K04527+K07937+K04639+K16342+K04273+K04291+K02649+K01116+K05091+K04718+K05871
Organismal Systems	Endocrine system	Renin secretion	10	130	0.07975148	2.284144e-01	ko04924	Unigene0002051(EDNRA);Unigene0004385(CMD1);Unigene0012278(Ptger4);Unigene0016736(PPP3CA);Unigene0022551(adrb2);Unigene0030260(ITPR3);Unigene0032386(PDE3B);Unigene0040559(PTGER2);Unigene0048362(Plcb3);Unigene0062478(EDN2)	K04197+K02183+K04261+K04348+K04142+K04960+K13296+K04259+K05858+K16367
Genetic Information Processing	Replication and repair	Base excision repair	5	50	0.08072586	2.289820e-01	ko03410	Unigene0008400(PARP4);Unigene0037709(polb);Unigene0064455(PARP4);Unigene0064456(PARP4);Unigene0080977(--)	K10798+K02330+K10798+K10798+K10798
Environmental Information Processing	Signal transduction	Phosphatidylinositol signaling system	12	166	0.08475339	2.381167e-01	ko04070	Unigene0001500(Pip5k1a);Unigene0004385(CMD1);Unigene0007280(inppl1a);Unigene0009355(inppl1b);Unigene0017058(ITPKA);Unigene0030260(ITPR3);Unigene0048362(Plcb3);Unigene0066914(prkcbb);Unigene0067772(PIK3R1);Unigene0075288(ITPKC);Unigene0075616(PLCG1);Unigene0080257(Plcd1)	K00889+K02183+K15909+K15909+K00911+K04960+K05858+K19662+K02649+K00911+K01116+K05857
Environmental Information Processing	Signal transduction	Apelin signaling pathway	18	274	0.08633922	2.381545e-01	ko04371	Unigene0004385(CMD1);Unigene0006386(GNG12);Unigene0011038(--);Unigene0017471(HDAC4);Unigene0020570(RPS6KB1);Unigene0029049(GNA13);Unigene0030260(ITPR3);Unigene0032386(PDE3B);Unigene0032794(egr1);Unigene0033461(Hdac4);Unigene0045063(Gng10);Unigene0046408(GNG5);Unigene0048362(Plcb3);Unigene0052639(PIK3R5);Unigene0066169(GNA13);Unigene0075635(Notch3);Unigene0080227(SMAD3);Unigene0081182(SPHK2)	K02183+K04347+K05689+K11406+K04688+K04639+K04960+K13296+K09203+K11406+K04545+K04542+K05858+K21290+K04639+K20995+K23605+K04718
Human Diseases	Cancer: overview	Chemical carcinogenesis - reactive oxygen species	20	311	0.08687966	2.381545e-01	ko05208	Unigene0000078(mapk12);Unigene0001589(COX6A1);Unigene0008057(BAD);Unigene0008427(mapk14a);Unigene0011457(RAC1);Unigene0013084(NFE2L2);Unigene0015541(PRKCD);Unigene0016825(--);Unigene0018624(PRKD2);Unigene0033161(--);Unigene0050991(HIF1A);Unigene0053560(NFKBIA);Unigene0055226(AHR);Unigene0062234(Cox7a2);Unigene0064628(HIF1A);Unigene0064859(Ndufa4l2);Unigene0067772(PIK3R1);Unigene0074443(Abl1);Unig…	K04441+K02266+K02158+K04441+K04392+K05638+K06068+K02273+K06070+K02270+K08268+K04734+K09093+K02270+K08268+K03948+K02649+K06619+K04441+K00799
Human Diseases	Endocrine and metabolic disease	Insulin resistance	15	220	0.08718877	2.381545e-01	ko04931	Unigene0009703(PCK1);Unigene0010539(ptprf);Unigene0010540(ptprf);Unigene0010542(ptprf);Unigene0015541(PRKCD);Unigene0020570(RPS6KB1);Unigene0035797(--);Unigene0038043(Pol);Unigene0041591(Trib2);Unigene0048741(Gfpt1);Unigene0053560(NFKBIA);Unigene0055713(INSR);Unigene0056521(--);Unigene0066914(prkcbb);Unigene0067772(PIK3R1)	K01596+K05695+K05695+K05695+K06068+K04688+K08746+K05695+K19518+K00820+K04734+K04527+K03158+K19662+K02649
Human Diseases	Drug resistance: antineoplastic	EGFR tyrosine kinase inhibitor resistance	11	150	0.08893537	2.406966e-01	ko01521	Unigene0008057(BAD);Unigene0011639(Gas6);Unigene0015225(--);Unigene0020570(RPS6KB1);Unigene0023139(--);Unigene0055877(ERBB2);Unigene0063430(jak1);Unigene0066914(prkcbb);Unigene0067772(PIK3R1);Unigene0075616(PLCG1);Unigene0081741(Nrg2)	K02158+K05464+K16341+K04688+K02159+K05083+K11217+K19662+K02649+K01116+K05456
Organismal Systems	Circulatory system	Vascular smooth muscle contraction	16	240	0.0921684	2.471789e-01	ko04270	Unigene0002051(EDNRA);Unigene0004385(CMD1);Unigene0015541(PRKCD);Unigene0017913(rhoad);Unigene0018812(Ptgir);Unigene0020745(pla2g4a);Unigene0029049(GNA13);Unigene0030260(ITPR3);Unigene0041642(rhoac);Unigene0048362(Plcb3);Unigene0054877(MYH11);Unigene0062478(EDN2);Unigene0066169(GNA13);Unigene0066834(pla2g4a);Unigene0066914(prkcbb);Unigene0071733(Prkch)	K04197+K02183+K06068+K04513+K04263+K16342+K04639+K04960+K04513+K05858+K10352+K16367+K04639+K16342+K19662+K18051
Human Diseases	Infectious disease: parasitic	Leishmaniasis	12	169	0.09376941	2.479217e-01	ko05140	Unigene0000078(mapk12);Unigene0001843(ifngr1);Unigene0008427(mapk14a);Unigene0019122(Twf1);Unigene0030301(PTGS2);Unigene0033059(H2-Eb1);Unigene0045624(Irak1);Unigene0053560(NFKBIA);Unigene0062456(H2-Ea);Unigene0063430(jak1);Unigene0066914(prkcbb);Unigene0079152(MAPK13)	K04441+K05132+K04441+K04733+K11987+K06752+K04730+K04734+K06752+K11217+K19662+K04441
Human Diseases	Cancer: specific types	Hepatocellular carcinoma	17	259	0.09412619	2.479217e-01	ko05225	Unigene0004109(GADD45A);Unigene0008057(BAD);Unigene0009995(fzd7-b);Unigene0013084(NFE2L2);Unigene0020570(RPS6KB1);Unigene0023139(--);Unigene0025000(DVL3);Unigene0031719(GADD45G);Unigene0031752(tcf7l1a);Unigene0042709(TGFBR2);Unigene0053281(Tcf7);Unigene0066914(prkcbb);Unigene0067772(PIK3R1);Unigene0075616(PLCG1);Unigene0080224(GSTO1);Unigene0080227(SMAD3);Unigene0082613(FZD1)	K04402+K02158+K02432+K05638+K04688+K02159+K02353+K04402+K04490+K04388+K02620+K19662+K02649+K01116+K00799+K23605+K02432
Organismal Systems	Immune system	RIG-I-like receptor signaling pathway	7	85	0.09890391	2.582005e-01	ko04622	Unigene0000078(mapk12);Unigene0008427(mapk14a);Unigene0053560(NFKBIA);Unigene0074542(Nlrx1);Unigene0076864(Casp8);Unigene0079152(MAPK13);Unigene0081168(CASP8)	K04441+K04441+K04734+K12653+K04398+K04441+K04398
Human Diseases	Cancer: specific types	Thyroid cancer	6	69	0.09981717	2.582988e-01	ko05216	Unigene0004109(GADD45A);Unigene0011038(--);Unigene0023139(--);Unigene0031719(GADD45G);Unigene0031752(tcf7l1a);Unigene0053281(Tcf7)	K04402+K05689+K02159+K04402+K04490+K02620
Human Diseases	Immune disease	Graft-versus-host disease	6	72	0.1162761	2.982735e-01	ko05332	Unigene0002912(--);Unigene0033059(H2-Eb1);Unigene0041997(--);Unigene0062456(H2-Ea);Unigene0076576(MR1);Unigene0076577(--)	K05412+K06752+K06470+K06752+K06751+K06751
Environmental Information Processing	Signal transduction	Notch signaling pathway	8	106	0.1186389	2.985855e-01	ko04330	Unigene0000777(EP300);Unigene0000972(psen2);Unigene0024580(Dtx4);Unigene0025000(DVL3);Unigene0025461(Numb);Unigene0036110(tle3b);Unigene0041069(ATXN1);Unigene0075635(Notch3)	K04498+K04522+K06058+K02353+K06057+K04497+K23616+K20995
Human Diseases	Infectious disease: bacterial	Pertussis	10	141	0.1194342	2.985855e-01	ko05133	Unigene0000078(mapk12);Unigene0004385(CMD1);Unigene0008427(mapk14a);Unigene0017913(rhoad);Unigene0019122(Twf1);Unigene0030467(caspa);Unigene0041642(rhoac);Unigene0045624(Irak1);Unigene0057804(CASP3);Unigene0079152(MAPK13)	K04441+K02183+K04441+K04513+K04733+K01370+K04513+K04730+K02187+K04441
Human Diseases	Cancer: specific types	Glioma	10	141	0.1194342	2.985855e-01	ko05214	Unigene0000764(camk2d1);Unigene0003634(CAMK1);Unigene0004109(GADD45A);Unigene0004385(CMD1);Unigene0023139(--);Unigene0025251(mdm2);Unigene0031719(GADD45G);Unigene0066914(prkcbb);Unigene0067772(PIK3R1);Unigene0075616(PLCG1)	K04515+K08794+K04402+K02183+K02159+K06643+K04402+K19662+K02649+K01116
Cellular Processes	Cell growth and death	Cell cycle	12	177	0.1205623	2.988729e-01	ko04110	Unigene0000777(EP300);Unigene0004109(GADD45A);Unigene0006783(ATM);Unigene0011231(ANAPC16);Unigene0014568(ywhabb);Unigene0025251(mdm2);Unigene0031719(GADD45G);Unigene0054379(Cdkn2a);Unigene0055908(zmcm3);Unigene0059261(Stag2);Unigene0074443(Abl1);Unigene0080227(SMAD3)	K04498+K04402+K04728+K25229+K16197+K06643+K04402+K06622+K02541+K06671+K06619+K23605
Human Diseases	Cancer: overview	Choline metabolism in cancer	13	196	0.1236203	3.027770e-01	ko05231	Unigene0001500(Pip5k1a);Unigene0011457(RAC1);Unigene0020570(RPS6KB1);Unigene0020745(pla2g4a);Unigene0041650(Rheb);Unigene0050991(HIF1A);Unigene0051237(Plpp3);Unigene0064050(Gpcpd1);Unigene0064628(HIF1A);Unigene0066834(pla2g4a);Unigene0066914(prkcbb);Unigene0067772(PIK3R1);Unigene0075616(PLCG1)	K00889+K04392+K04688+K16342+K07208+K08268+K01080+K18695+K08268+K16342+K19662+K02649+K01116
Organismal Systems	Immune system	Natural killer cell mediated cytotoxicity	12	178	0.1241899	3.027770e-01	ko04650	Unigene0001843(ifngr1);Unigene0011457(RAC1);Unigene0016736(PPP3CA);Unigene0039240(ZAP70);Unigene0043575(--);Unigene0056225(--);Unigene0057804(CASP3);Unigene0066914(prkcbb);Unigene0067772(PIK3R1);Unigene0075470(VAV3);Unigene0075616(PLCG1);Unigene0082329(Ptk2b)	K05132+K04392+K04348+K07360+K06582+K06582+K02187+K19662+K02649+K05730+K01116+K05871
Human Diseases	Immune disease	Rheumatoid arthritis	10	143	0.1276502	3.048004e-01	ko05323	Unigene0001613(TNFRSF11A);Unigene0002912(--);Unigene0008718(ACP5);Unigene0033059(H2-Eb1);Unigene0037199(--);Unigene0041997(--);Unigene0061691(CCL8);Unigene0062456(H2-Ea);Unigene0070832(Cp1);Unigene0076508(CTSK)	K05147+K05412+K14379+K06752+K14625+K06470+K05408+K06752+K01365+K01371
Organismal Systems	Endocrine system	Renin-angiotensin system	3	27	0.1277025	3.048004e-01	ko04614	Unigene0031365(Gzmg);Unigene0031366(CMA1);Unigene0078635(Lnpep)	K01329+K01329+K01257
Environmental Information Processing	Signal transduction	ErbB signaling pathway	11	161	0.1281195	3.048004e-01	ko04012	Unigene0000764(camk2d1);Unigene0006174(Pak2);Unigene0008057(BAD);Unigene0020570(RPS6KB1);Unigene0022717(--);Unigene0055877(ERBB2);Unigene0066914(prkcbb);Unigene0067772(PIK3R1);Unigene0074443(Abl1);Unigene0075616(PLCG1);Unigene0081741(Nrg2)	K04515+K04410+K02158+K04688+K09782+K05083+K19662+K02649+K06619+K01116+K05456
Metabolism	Carbohydrate metabolism	Fructose and mannose metabolism	6	75	0.1340037	3.162487e-01	ko00051	Unigene0004038(gmppab);Unigene0004169(GFUS);Unigene0018958(GMDS);Unigene0047992(gmppb);Unigene0066263(Pmm1);Unigene0078565(gmppb)	K00966+K02377+K01711+K00966+K17497+K00966
Human Diseases	Cancer: specific types	Breast cancer	14	221	0.1469409	3.440283e-01	ko05224	Unigene0004109(GADD45A);Unigene0009995(fzd7-b);Unigene0020570(RPS6KB1);Unigene0023139(--);Unigene0025000(DVL3);Unigene0031719(GADD45G);Unigene0031752(tcf7l1a);Unigene0032139(--);Unigene0053281(Tcf7);Unigene0055877(ERBB2);Unigene0067772(PIK3R1);Unigene0075635(Notch3);Unigene0079883(kita);Unigene0082613(FZD1)	K04402+K02432+K04688+K02159+K02353+K04402+K04490+K04362+K02620+K05083+K02649+K20995+K05091+K02432
Organismal Systems	Excretory system	Proximal tubule bicarbonate reclamation	5	61	0.1518443	3.527092e-01	ko04964	Unigene0003436(ca2);Unigene0009703(PCK1);Unigene0023669(SLC4A4);Unigene0028658(Glud1);Unigene0065286(atp1b1)	K18245+K01596+K13575+K00261+K01540
Environmental Information Processing	Signaling molecules and interaction	ECM-receptor interaction	10	150	0.1587186	3.657968e-01	ko04512	Unigene0017446(COL4A5);Unigene0017927(SDC4);Unigene0019933(ITGB6);Unigene0024307(VWF);Unigene0052022(Lamb1);Unigene0053060(COL6A6);Unigene0058313(FN1);Unigene0058524(Itga2);Unigene0060114(Itgb7);Unigene0078899(COL4A3)	K06237+K16338+K06589+K03900+K05636+K06238+K05717+K06481+K06590+K06237
Organismal Systems	Endocrine system	Thyroid hormone signaling pathway	15	250	0.1852559	4.209804e-01	ko04919	Unigene0000777(EP300);Unigene0008057(BAD);Unigene0025251(mdm2);Unigene0041650(Rheb);Unigene0048362(Plcb3);Unigene0050991(HIF1A);Unigene0052883(MED1);Unigene0052884(Med1);Unigene0064628(HIF1A);Unigene0065286(atp1b1);Unigene0066914(prkcbb);Unigene0067772(PIK3R1);Unigene0075616(PLCG1);Unigene0075635(Notch3);Unigene0080257(Plcd1)	K04498+K02158+K06643+K07208+K05858+K08268+K15144+K15144+K08268+K01540+K19662+K02649+K01116+K20995+K05857
Metabolism	Carbohydrate metabolism	Inositol phosphate metabolism	9	137	0.1855168	4.209804e-01	ko00562	Unigene0001500(Pip5k1a);Unigene0007280(inppl1a);Unigene0009355(inppl1b);Unigene0012676(MINPP1);Unigene0017058(ITPKA);Unigene0048362(Plcb3);Unigene0075288(ITPKC);Unigene0075616(PLCG1);Unigene0080257(Plcd1)	K00889+K15909+K15909+K03103+K00911+K05858+K00911+K01116+K05857
Organismal Systems	Immune system	B cell receptor signaling pathway	10	156	0.18804	4.234489e-01	ko04662	Unigene0007280(inppl1a);Unigene0009355(inppl1b);Unigene0011457(RAC1);Unigene0016736(PPP3CA);Unigene0040516(RTL1);Unigene0051414(Bcl10);Unigene0053560(NFKBIA);Unigene0066914(prkcbb);Unigene0067772(PIK3R1);Unigene0075470(VAV3)	K15909+K15909+K04392+K04348+K06467+K07368+K04734+K19662+K02649+K05730
Cellular Processes	Cell growth and death	Oocyte meiosis	11	176	0.1943408	4.288138e-01	ko04114	Unigene0000078(mapk12);Unigene0000764(camk2d1);Unigene0004385(CMD1);Unigene0008427(mapk14a);Unigene0008654(SLK);Unigene0011231(ANAPC16);Unigene0014568(ywhabb);Unigene0016736(PPP3CA);Unigene0028380(Cpeb2);Unigene0030260(ITPR3);Unigene0079152(MAPK13)	K04441+K04515+K02183+K04441+K08836+K25229+K16197+K04348+K02602+K04960+K04441
Genetic Information Processing	Folding, sorting and degradation	Protein processing in endoplasmic reticulum	17	291	0.1944726	4.288138e-01	ko04141	Unigene0001198(sec61al1);Unigene0003913(PDIA3);Unigene0006903(UGGT1);Unigene0009384(RNF185);Unigene0013084(NFE2L2);Unigene0013905(CAPN2);Unigene0020984(atf4);Unigene0023139(--);Unigene0034463(UBE2D4);Unigene0043889(tc1a);Unigene0044586(Rad23b);Unigene0046255(SEC23A);Unigene0050673(tram1l1);Unigene0053328(Ubxn8);Unigene0056282(CAPN2);Unigene0063865(ERN1);Unigene0066640(ERN1)	K10956+K08056+K11718+K10666+K05638+K03853+K04374+K02159+K06689+K11718+K10839+K14006+K14010+K24351+K03853+K08852+K08852
Organismal Systems	Endocrine system	Glucagon signaling pathway	12	195	0.1947832	4.288138e-01	ko04922	Unigene0000764(camk2d1);Unigene0000777(EP300);Unigene0004094(PHKG2);Unigene0004385(CMD1);Unigene0009703(PCK1);Unigene0016736(PPP3CA);Unigene0020984(atf4);Unigene0023534(Sik2);Unigene0030126(gcg);Unigene0030260(ITPR3);Unigene0032386(PDE3B);Unigene0048362(Plcb3)	K04515+K04498+K00871+K02183+K01596+K04348+K04374+K16311+K05259+K04960+K13296+K05858
Organismal Systems	Excretory system	Vasopressin-regulated water reabsorption	5	67	0.1987708	4.320301e-01	ko04962	Unigene0000912(RAB11A);Unigene0005357(Arhgdia);Unigene0005598(Dync1li2);Unigene0027478(AQP3);Unigene0030239(dync1i2a)	K07904+K12462+K10416+K09876+K10415
Human Diseases	Cancer: specific types	Melanoma	8	121	0.1991732	4.320301e-01	ko05218	Unigene0004109(GADD45A);Unigene0008057(BAD);Unigene0011038(--);Unigene0023139(--);Unigene0025251(mdm2);Unigene0031719(GADD45G);Unigene0032139(--);Unigene0067772(PIK3R1)	K04402+K02158+K05689+K02159+K06643+K04402+K04362+K02649
Organismal Systems	Endocrine system	Relaxin signaling pathway	13	217	0.2080629	4.432498e-01	ko04926	Unigene0000078(mapk12);Unigene0006386(GNG12);Unigene0008427(mapk14a);Unigene0017446(COL4A5);Unigene0020984(atf4);Unigene0042709(TGFBR2);Unigene0045063(Gng10);Unigene0046408(GNG5);Unigene0048362(Plcb3);Unigene0053560(NFKBIA);Unigene0067772(PIK3R1);Unigene0078899(COL4A3);Unigene0079152(MAPK13)	K04441+K04347+K04441+K06237+K04374+K04388+K04545+K04542+K05858+K04734+K02649+K06237+K04441
Metabolism	Lipid metabolism	Ether lipid metabolism	6	86	0.2085502	4.432498e-01	ko00565	Unigene0020745(pla2g4a);Unigene0021567(PLA2G7);Unigene0043945(Agps);Unigene0049644(PLD3);Unigene0051237(Plpp3);Unigene0066834(pla2g4a)	K16342+K01062+K00803+K16860+K01080+K16342
Organismal Systems	Digestive system	Pancreatic secretion	12	198	0.2088533	4.432498e-01	ko04972	Unigene0000912(RAB11A);Unigene0003436(ca2);Unigene0011457(RAC1);Unigene0015763(slc12a2);Unigene0017913(rhoad);Unigene0023669(SLC4A4);Unigene0030260(ITPR3);Unigene0041642(rhoac);Unigene0048362(Plcb3);Unigene0054499(Try3);Unigene0065286(atp1b1);Unigene0066914(prkcbb)	K07904+K18245+K04392+K10951+K04513+K13575+K04960+K04513+K05858+K01312+K01540+K19662
Human Diseases	Infectious disease: bacterial	Epithelial cell signaling in Helicobacter pylori infection	10	161	0.214189	4.506868e-01	ko05120	Unigene0000078(mapk12);Unigene0008427(mapk14a);Unigene0011457(RAC1);Unigene0028200(--);Unigene0038970(CDC42);Unigene0053560(NFKBIA);Unigene0057683(--);Unigene0057804(CASP3);Unigene0075616(PLCG1);Unigene0079152(MAPK13)	K04441+K04441+K04392+K06089+K04393+K04734+K06786+K02187+K01116+K04441
Metabolism	Glycan biosynthesis and metabolism	Other types of O-glycan biosynthesis	5	69	0.215413	4.506868e-01	ko00514	Unigene0000288(GALNT7);Unigene0016691(Galnt4);Unigene0031375(st6gal2);Unigene0063193(GALNT3);Unigene0082934(Galnt12)	K00710+K00710+K00779+K00710+K00710
Organismal Systems	Endocrine system	Progesterone-mediated oocyte maturation	8	124	0.2174854	4.518183e-01	ko04914	Unigene0000078(mapk12);Unigene0008427(mapk14a);Unigene0011231(ANAPC16);Unigene0028380(Cpeb2);Unigene0032386(PDE3B);Unigene0067772(PIK3R1);Unigene0072393(stk10);Unigene0079152(MAPK13)	K04441+K04441+K25229+K02602+K13296+K02649+K08837+K04441
Organismal Systems	Immune system	Fc epsilon RI signaling pathway	9	144	0.2249045	4.639638e-01	ko04664	Unigene0000078(mapk12);Unigene0008427(mapk14a);Unigene0011457(RAC1);Unigene0020745(pla2g4a);Unigene0066834(pla2g4a);Unigene0067772(PIK3R1);Unigene0075470(VAV3);Unigene0075616(PLCG1);Unigene0079152(MAPK13)	K04441+K04441+K04392+K16342+K16342+K02649+K05730+K01116+K04441
Organismal Systems	Endocrine system	Melanogenesis	11	183	0.2296534	4.668494e-01	ko04916	Unigene0000764(camk2d1);Unigene0000777(EP300);Unigene0004385(CMD1);Unigene0009995(fzd7-b);Unigene0025000(DVL3);Unigene0031752(tcf7l1a);Unigene0048362(Plcb3);Unigene0053281(Tcf7);Unigene0066914(prkcbb);Unigene0079883(kita);Unigene0082613(FZD1)	K04515+K04498+K02183+K02432+K02353+K04490+K05858+K02620+K19662+K05091+K02432
Human Diseases	Endocrine and metabolic disease	Type I diabetes mellitus	6	89	0.2310509	4.668494e-01	ko04940	Unigene0002912(--);Unigene0033059(H2-Eb1);Unigene0041997(--);Unigene0062456(H2-Ea);Unigene0076576(MR1);Unigene0076577(--)	K05412+K06752+K06470+K06752+K06751+K06751
Organismal Systems	Digestive system	Cholesterol metabolism	6	89	0.2310509	4.668494e-01	ko04979	Unigene0001247(sort1);Unigene0003980(mylipb);Unigene0011527(apoeb);Unigene0012804(Ldlrap1);Unigene0030839(sort1);Unigene0080035(LDLR)	K12388+K10637+K04524+K12474+K12388+K12473
Metabolism	Glycan biosynthesis and metabolism	Glycosphingolipid biosynthesis - ganglio series	2	20	0.2368369	4.752849e-01	ko00604	Unigene0074514(GLB1);Unigene0076411(HEXA)	K12309+K12373
Organismal Systems	Endocrine system	Prolactin signaling pathway	7	110	0.2487831	4.947726e-01	ko04917	Unigene0000078(mapk12);Unigene0001613(TNFRSF11A);Unigene0008427(mapk14a);Unigene0011958(SOCS6);Unigene0067772(PIK3R1);Unigene0079152(MAPK13);Unigene0079799(GALT)	K04441+K05147+K04441+K04699+K02649+K04441+K00965
Metabolism	Lipid metabolism	Arachidonic acid metabolism	5	73	0.2499021	4.947726e-01	ko00590	Unigene0002925(ptgis);Unigene0008716(Ggt1);Unigene0020745(pla2g4a);Unigene0030301(PTGS2);Unigene0066834(pla2g4a)	K01831+K18592+K16342+K11987+K16342
Environmental Information Processing	Signal transduction	mTOR signaling pathway	13	233	0.2856188	5.617170e-01	ko04150	Unigene0009995(fzd7-b);Unigene0010223(ddit4);Unigene0017913(rhoad);Unigene0020570(RPS6KB1);Unigene0025000(DVL3);Unigene0030141(PRR5L);Unigene0041642(rhoac);Unigene0041650(Rheb);Unigene0055713(INSR);Unigene0056521(--);Unigene0066914(prkcbb);Unigene0067772(PIK3R1);Unigene0082613(FZD1)	K02432+K08270+K04513+K04688+K02353+K20411+K04513+K07208+K04527+K03158+K19662+K02649+K02432
Metabolism	Amino acid metabolism	Arginine biosynthesis	3	41	0.2958779	5.780396e-01	ko00220	Unigene0028658(Glud1);Unigene0078705(ARG2);Unigene0078748(GLUL)	K00261+K01476+K01915
Human Diseases	Immune disease	Allograft rejection	6	98	0.3024144	5.869227e-01	ko05330	Unigene0002912(--);Unigene0033059(H2-Eb1);Unigene0041997(--);Unigene0062456(H2-Ea);Unigene0076576(MR1);Unigene0076577(--)	K05412+K06752+K06470+K06752+K06751+K06751
Environmental Information Processing	Signal transduction	HIF-1 signaling pathway	13	237	0.3063172	5.882388e-01	ko04066	Unigene0000764(camk2d1);Unigene0000777(EP300);Unigene0001843(ifngr1);Unigene0015217(Rbp1);Unigene0020570(RPS6KB1);Unigene0050991(HIF1A);Unigene0055713(INSR);Unigene0055877(ERBB2);Unigene0057364(mknk2);Unigene0064628(HIF1A);Unigene0066914(prkcbb);Unigene0067772(PIK3R1);Unigene0075616(PLCG1)	K04515+K04498+K05132+K03159+K04688+K08268+K04527+K05083+K04372+K08268+K19662+K02649+K01116
Organismal Systems	Immune system	Antigen processing and presentation	7	118	0.3070806	5.882388e-01	ko04612	Unigene0003913(PDIA3);Unigene0033059(H2-Eb1);Unigene0041142(--);Unigene0062456(H2-Ea);Unigene0070832(Cp1);Unigene0076576(MR1);Unigene0076577(--)	K08056+K06752+K06454+K06752+K01365+K06751+K06751
Human Diseases	Substance dependence	Morphine addiction	10	178	0.3122721	5.943243e-01	ko05032	Unigene0006386(GNG12);Unigene0015947(Pde4b);Unigene0026582(GRK5);Unigene0028830(Pde4d);Unigene0032386(PDE3B);Unigene0043081(PDE4B);Unigene0045063(Gng10);Unigene0046408(GNG5);Unigene0066914(prkcbb);Unigene0074713(Pde4d)	K04347+K13293+K08291+K13293+K13296+K13293+K04545+K04542+K19662+K13293
Environmental Information Processing	Signal transduction	cGMP-PKG signaling pathway	17	323	0.3298989	6.215186e-01	ko04022	Unigene0002051(EDNRA);Unigene0004385(CMD1);Unigene0008057(BAD);Unigene0015103(VASP);Unigene0016736(PPP3CA);Unigene0017913(rhoad);Unigene0020984(atf4);Unigene0022551(adrb2);Unigene0029049(GNA13);Unigene0030260(ITPR3);Unigene0032386(PDE3B);Unigene0041642(rhoac);Unigene0048362(Plcb3);Unigene0052639(PIK3R5);Unigene0055713(INSR);Unigene0065286(atp1b1);Unigene0066169(GNA13)	K04197+K02183+K02158+K06274+K04348+K04513+K04374+K04142+K04639+K04960+K13296+K04513+K05858+K21290+K04527+K01540+K04639
Human Diseases	Cancer: specific types	Non-small cell lung cancer	8	141	0.3307743	6.215186e-01	ko05223	Unigene0004109(GADD45A);Unigene0008057(BAD);Unigene0023139(--);Unigene0031719(GADD45G);Unigene0055877(ERBB2);Unigene0066914(prkcbb);Unigene0067772(PIK3R1);Unigene0075616(PLCG1)	K04402+K02158+K02159+K04402+K05083+K19662+K02649+K01116
Human Diseases	Immune disease	Autoimmune thyroid disease	6	102	0.3353883	6.261997e-01	ko05320	Unigene0002912(--);Unigene0033059(H2-Eb1);Unigene0041997(--);Unigene0062456(H2-Ea);Unigene0076576(MR1);Unigene0076577(--)	K05412+K06752+K06470+K06752+K06751+K06751
Organismal Systems	Immune system	Neutrophil extracellular trap formation	13	244	0.3434373	6.357246e-01	ko04613	Unigene0000078(mapk12);Unigene0008427(mapk14a);Unigene0011457(RAC1);Unigene0017471(HDAC4);Unigene0024307(VWF);Unigene0030467(caspa);Unigene0033461(Hdac4);Unigene0048362(Plcb3);Unigene0066914(prkcbb);Unigene0067772(PIK3R1);Unigene0073638(His3.3A);Unigene0075616(PLCG1);Unigene0079152(MAPK13)	K04441+K04441+K04392+K11406+K03900+K01370+K11406+K05858+K19662+K02649+K11253+K01116+K04441
Human Diseases	Infectious disease: bacterial	Legionellosis	7	123	0.3447998	6.357246e-01	ko05134	Unigene0030467(caspa);Unigene0049618(RAB1A);Unigene0053560(NFKBIA);Unigene0057804(CASP3);Unigene0060522(ARF1);Unigene0076864(Casp8);Unigene0081168(CASP8)	K01370+K07875+K04734+K02187+K07937+K04398+K04398
Metabolism	Metabolism of cofactors and vitamins	Riboflavin metabolism	1	9	0.3478763	6.374131e-01	ko00740	Unigene0008718(ACP5)	K14379
Organismal Systems	Endocrine system	Ovarian steroidogenesis	5	84	0.3501057	6.375382e-01	ko04913	Unigene0020745(pla2g4a);Unigene0030301(PTGS2);Unigene0055713(INSR);Unigene0066834(pla2g4a);Unigene0080035(LDLR)	K16342+K11987+K04527+K16342+K12473
Human Diseases	Infectious disease: bacterial	Vibrio cholerae infection	5	86	0.3687227	6.632978e-01	ko05110	Unigene0001198(sec61al1);Unigene0015763(slc12a2);Unigene0060522(ARF1);Unigene0075616(PLCG1);Unigene0081176(TJP2)	K10956+K10951+K07937+K01116+K06098
Organismal Systems	Excretory system	Endocrine and other factor-regulated calcium reabsorption	6	106	0.3687486	6.632978e-01	ko04961	Unigene0000912(RAB11A);Unigene0007325(DNM2);Unigene0014884(CLTA);Unigene0048362(Plcb3);Unigene0065286(atp1b1);Unigene0066914(prkcbb)	K07904+K23484+K04645+K05858+K01540+K19662
Organismal Systems	Nervous system	Serotonergic synapse	11	208	0.3711773	6.636200e-01	ko04726	Unigene0006386(GNG12);Unigene0013357(dusp1-a);Unigene0020745(pla2g4a);Unigene0030260(ITPR3);Unigene0030301(PTGS2);Unigene0045063(Gng10);Unigene0046408(GNG5);Unigene0048362(Plcb3);Unigene0057804(CASP3);Unigene0066834(pla2g4a);Unigene0066914(prkcbb)	K04347+K21278+K16342+K04960+K11987+K04545+K04542+K05858+K02187+K16342+K19662
Organismal Systems	Endocrine system	Aldosterone synthesis and secretion	11	211	0.3890885	6.914525e-01	ko04925	Unigene0000764(camk2d1);Unigene0003634(CAMK1);Unigene0004385(CMD1);Unigene0018624(PRKD2);Unigene0020984(atf4);Unigene0030260(ITPR3);Unigene0039015(NR4A2);Unigene0048362(Plcb3);Unigene0065286(atp1b1);Unigene0066914(prkcbb);Unigene0080035(LDLR)	K04515+K08794+K02183+K06070+K04374+K04960+K08558+K05858+K01540+K19662+K12473
Metabolism	Glycan biosynthesis and metabolism	Glycosaminoglycan degradation	2	29	0.3919799	6.924196e-01	ko00531	Unigene0074514(GLB1);Unigene0076411(HEXA)	K12309+K12373
Organismal Systems	Excretory system	Aldosterone-regulated sodium reabsorption	4	70	0.4091754	7.184925e-01	ko04960	Unigene0055713(INSR);Unigene0065286(atp1b1);Unigene0066914(prkcbb);Unigene0067772(PIK3R1)	K04527+K01540+K19662+K02649
Organismal Systems	Endocrine system	Estrogen signaling pathway	10	196	0.4246821	7.413090e-01	ko04915	Unigene0004385(CMD1);Unigene0015541(PRKCD);Unigene0020984(atf4);Unigene0026395(krt18);Unigene0030260(ITPR3);Unigene0048362(Plcb3);Unigene0067772(PIK3R1);Unigene0078688(FKBP5);Unigene0080982(KRT19);Unigene0082829(krt18)	K02183+K06068+K04374+K07604+K04960+K05858+K02649+K09571+K07604+K07604
Human Diseases	Cancer: specific types	Bladder cancer	4	72	0.4302295	7.425523e-01	ko05219	Unigene0011038(--);Unigene0025251(mdm2);Unigene0055877(ERBB2);Unigene0058138(Dapk2)	K05689+K06643+K05083+K08803
Organismal Systems	Nervous system	Dopaminergic synapse	14	281	0.4304286	7.425523e-01	ko04728	Unigene0000078(mapk12);Unigene0000764(camk2d1);Unigene0004385(CMD1);Unigene0006386(GNG12);Unigene0008427(mapk14a);Unigene0016736(PPP3CA);Unigene0019065(GNAL);Unigene0020984(atf4);Unigene0030260(ITPR3);Unigene0045063(Gng10);Unigene0046408(GNG5);Unigene0048362(Plcb3);Unigene0066914(prkcbb);Unigene0079152(MAPK13)	K04441+K04515+K02183+K04347+K04441+K04348+K04633+K04374+K04960+K04545+K04542+K05858+K19662+K04441
Organismal Systems	Nervous system	Long-term potentiation	8	156	0.4371891	7.498301e-01	ko04720	Unigene0000764(camk2d1);Unigene0000777(EP300);Unigene0004385(CMD1);Unigene0016736(PPP3CA);Unigene0020984(atf4);Unigene0030260(ITPR3);Unigene0048362(Plcb3);Unigene0066914(prkcbb)	K04515+K04498+K02183+K04348+K04374+K04960+K05858+K19662
Organismal Systems	Digestive system	Carbohydrate digestion and absorption	4	73	0.4406833	7.514542e-01	ko04973	Unigene0048362(Plcb3);Unigene0065286(atp1b1);Unigene0066914(prkcbb);Unigene0067772(PIK3R1)	K05858+K01540+K19662+K02649
Human Diseases	Immune disease	Systemic lupus erythematosus	7	137	0.4518973	7.661477e-01	ko05322	Unigene0002912(--);Unigene0033059(H2-Eb1);Unigene0038213(ACTN4);Unigene0041997(--);Unigene0045681(ACTN4);Unigene0062456(H2-Ea);Unigene0073638(His3.3A)	K05412+K06752+K05699+K06470+K05699+K06752+K11253
Metabolism	Amino acid metabolism	Alanine, aspartate and glutamate metabolism	3	55	0.4727475	7.955101e-01	ko00250	Unigene0028658(Glud1);Unigene0048741(Gfpt1);Unigene0078748(GLUL)	K00261+K00820+K01915
Cellular Processes	Transport and catabolism	Phagosome	13	268	0.4746094	7.955101e-01	ko04145	Unigene0001198(sec61al1);Unigene0005598(Dync1li2);Unigene0011457(RAC1);Unigene0021590(STX7);Unigene0030239(dync1i2a);Unigene0033059(H2-Eb1);Unigene0058524(Itga2);Unigene0060218(Rilp);Unigene0062456(H2-Ea);Unigene0070832(Cp1);Unigene0076576(MR1);Unigene0076577(--);Unigene0080557(rab7)	K10956+K10416+K04392+K13813+K10415+K06752+K06481+K13883+K06752+K01365+K06751+K06751+K07897
Metabolism	Nucleotide metabolism	Purine metabolism	10	205	0.4812005	8.020008e-01	ko00230	Unigene0015947(Pde4b);Unigene0019275(Cant1);Unigene0028830(Pde4d);Unigene0032386(PDE3B);Unigene0043081(PDE4B);Unigene0068081(ada);Unigene0074025(ENTPD6);Unigene0074713(Pde4d);Unigene0079880(ENTPD4);Unigene0081921(Nt5c1a)	K13293+K12304+K13293+K13296+K13293+K01488+K01511+K13293+K12305+K01081
Metabolism	Lipid metabolism	Fatty acid elongation	2	35	0.4875453	8.080105e-01	ko00062	Unigene0000532(Elovl7);Unigene0013559(Ppt2)	K10250+K01074
Metabolism	Nucleotide metabolism	Pyrimidine metabolism	4	79	0.5020195	8.221769e-01	ko00240	Unigene0019275(Cant1);Unigene0074025(ENTPD6);Unigene0079880(ENTPD4);Unigene0081921(Nt5c1a)	K12304+K01511+K12305+K01081
Metabolism	Lipid metabolism	alpha-Linolenic acid metabolism	2	36	0.5025518	8.221769e-01	ko00592	Unigene0020745(pla2g4a);Unigene0066834(pla2g4a)	K16342+K16342
Organismal Systems	Nervous system	Long-term depression	7	144	0.5044543	8.221769e-01	ko04730	Unigene0020745(pla2g4a);Unigene0029049(GNA13);Unigene0030260(ITPR3);Unigene0048362(Plcb3);Unigene0066169(GNA13);Unigene0066834(pla2g4a);Unigene0066914(prkcbb)	K16342+K04639+K04960+K05858+K04639+K16342+K19662
Human Diseases	Infectious disease: parasitic	African trypanosomiasis	4	81	0.521817	8.458023e-01	ko05143	Unigene0013424(Vcam1);Unigene0048362(Plcb3);Unigene0064916(F2RL1);Unigene0066914(prkcbb)	K06527+K05858+K04234+K19662
Human Diseases	Cardiovascular disease	Arrhythmogenic right ventricular cardiomyopathy	7	147	0.5264803	8.486978e-01	ko05412	Unigene0019933(ITGB6);Unigene0031752(tcf7l1a);Unigene0048961(CTNNA1);Unigene0053281(Tcf7);Unigene0058524(Itga2);Unigene0060114(Itgb7);Unigene0081923(Dsg2)	K06589+K04490+K05691+K02620+K06481+K06590+K07597
Metabolism	Lipid metabolism	Linoleic acid metabolism	2	38	0.5316995	8.487895e-01	ko00591	Unigene0020745(pla2g4a);Unigene0066834(pla2g4a)	K16342+K16342
Human Diseases	Infectious disease: viral	Coronavirus disease - COVID-19	15	323	0.5360696	8.487895e-01	ko05171	Unigene0000078(mapk12);Unigene0008427(mapk14a);Unigene0019122(Twf1);Unigene0024307(VWF);Unigene0030467(caspa);Unigene0045624(Irak1);Unigene0053560(NFKBIA);Unigene0056521(--);Unigene0059443(--);Unigene0063430(jak1);Unigene0066914(prkcbb);Unigene0067772(PIK3R1);Unigene0073515(TYK2);Unigene0075616(PLCG1);Unigene0079152(MAPK13)	K04441+K04441+K04733+K03900+K01370+K04730+K04734+K03158+K02927+K11217+K19662+K02649+K11219+K01116+K04441
Organismal Systems	Endocrine system	Regulation of lipolysis in adipocytes	5	105	0.540745	8.487895e-01	ko04923	Unigene0022551(adrb2);Unigene0030301(PTGS2);Unigene0032386(PDE3B);Unigene0055713(INSR);Unigene0067772(PIK3R1)	K04142+K11987+K13296+K04527+K02649
Organismal Systems	Aging	Longevity regulating pathway	7	149	0.5409567	8.487895e-01	ko04211	Unigene0010727(Adipor2);Unigene0020570(RPS6KB1);Unigene0020984(atf4);Unigene0023139(--);Unigene0041650(Rheb);Unigene0055713(INSR);Unigene0067772(PIK3R1)	K07297+K04688+K04374+K02159+K07208+K04527+K02649
Organismal Systems	Digestive system	Salivary secretion	7	149	0.5409567	8.487895e-01	ko04970	Unigene0004385(CMD1);Unigene0015763(slc12a2);Unigene0022551(adrb2);Unigene0030260(ITPR3);Unigene0048362(Plcb3);Unigene0065286(atp1b1);Unigene0066914(prkcbb)	K02183+K10951+K04142+K04960+K05858+K01540+K19662
Environmental Information Processing	Signal transduction	cAMP signaling pathway	23	499	0.5438007	8.487895e-01	ko04024	Unigene0000310(F2r);Unigene0000764(camk2d1);Unigene0000777(EP300);Unigene0002051(EDNRA);Unigene0004385(CMD1);Unigene0006505(sox9-b);Unigene0008057(BAD);Unigene0011457(RAC1);Unigene0015947(Pde4b);Unigene0017913(rhoad);Unigene0022551(adrb2);Unigene0028830(Pde4d);Unigene0030126(gcg);Unigene0032386(PDE3B);Unigene0040559(PTGER2);Unigene0041642(rhoac);Unigene0043081(PDE4B);Unigene0053560(NFKBIA);Unigen…	K03914+K04515+K04498+K04197+K02183+K18435+K02158+K04392+K13293+K04513+K04142+K13293+K05259+K13296+K04259+K04513+K13293+K04734+K16367+K01540+K02649+K13293+K05730
Cellular Processes	Transport and catabolism	Mitophagy - animal	5	107	0.5576979	8.643973e-01	ko04137	Unigene0020984(atf4);Unigene0050991(HIF1A);Unigene0059443(--);Unigene0064628(HIF1A);Unigene0080557(rab7)	K04374+K08268+K02927+K08268+K07897
Metabolism	Carbohydrate metabolism	Pentose and glucuronate interconversions	2	40	0.5596606	8.643973e-01	ko00040	Unigene0038802(UGDH);Unigene0080322(UGP2)	K00012+K00963
Organismal Systems	Endocrine system	Adipocytokine signaling pathway	5	108	0.5660574	8.697236e-01	ko04920	Unigene0009703(PCK1);Unigene0010727(Adipor2);Unigene0049053(LEPR);Unigene0053560(NFKBIA);Unigene0056521(--)	K01596+K07297+K05062+K04734+K03158
Metabolism	Metabolism of other amino acids	Taurine and hypotaurine metabolism	1	18	0.5748891	8.773513e-01	ko00430	Unigene0008716(Ggt1)	K18592
Organismal Systems	Nervous system	Cholinergic synapse	11	243	0.57697	8.773513e-01	ko04725	Unigene0000764(camk2d1);Unigene0003885(KCNQ5);Unigene0006386(GNG12);Unigene0020984(atf4);Unigene0030260(ITPR3);Unigene0045063(Gng10);Unigene0046408(GNG5);Unigene0048362(Plcb3);Unigene0052639(PIK3R5);Unigene0066914(prkcbb);Unigene0067772(PIK3R1)	K04515+K04930+K04347+K04374+K04960+K04545+K04542+K05858+K21290+K19662+K02649
Organismal Systems	Endocrine system	Growth hormone synthesis, secretion and action	10	224	0.5952384	9.004889e-01	ko04935	Unigene0000078(mapk12);Unigene0000777(EP300);Unigene0008427(mapk14a);Unigene0020984(atf4);Unigene0030260(ITPR3);Unigene0048362(Plcb3);Unigene0066914(prkcbb);Unigene0067772(PIK3R1);Unigene0075616(PLCG1);Unigene0079152(MAPK13)	K04441+K04498+K04441+K04374+K04960+K05858+K19662+K02649+K01116+K04441
Human Diseases	Neurodegenerative disease	Parkinson disease	18	403	0.6007927	9.039348e-01	ko05012	Unigene0000764(camk2d1);Unigene0001589(COX6A1);Unigene0004385(CMD1);Unigene0013084(NFE2L2);Unigene0013357(dusp1-a);Unigene0016825(--);Unigene0019065(GNAL);Unigene0020984(atf4);Unigene0023139(--);Unigene0030260(ITPR3);Unigene0033161(--);Unigene0057804(CASP3);Unigene0059443(--);Unigene0062234(Cox7a2);Unigene0063865(ERN1);Unigene0064859(Ndufa4l2);Unigene0066640(ERN1);Unigene0075616(PLCG1)	K04515+K02266+K02183+K05638+K21278+K02273+K04633+K04374+K02159+K04960+K02270+K02187+K02927+K02270+K08852+K03948+K08852+K01116
Organismal Systems	Digestive system	Gastric acid secretion	7	158	0.6036446	9.039348e-01	ko04971	Unigene0000764(camk2d1);Unigene0003436(ca2);Unigene0004385(CMD1);Unigene0030260(ITPR3);Unigene0048362(Plcb3);Unigene0065286(atp1b1);Unigene0066914(prkcbb)	K04515+K18245+K02183+K04960+K05858+K01540+K19662
Human Diseases	Endocrine and metabolic disease	Cushing syndrome	12	272	0.6128408	9.130709e-01	ko04934	Unigene0000764(camk2d1);Unigene0009995(fzd7-b);Unigene0020984(atf4);Unigene0025000(DVL3);Unigene0030260(ITPR3);Unigene0031752(tcf7l1a);Unigene0048362(Plcb3);Unigene0053281(Tcf7);Unigene0054379(Cdkn2a);Unigene0055226(AHR);Unigene0080035(LDLR);Unigene0082613(FZD1)	K04515+K02432+K04374+K02353+K04960+K04490+K05858+K02620+K06622+K09093+K12473+K02432
Metabolism	Carbohydrate metabolism	Galactose metabolism	3	68	0.6168782	9.144677e-01	ko00052	Unigene0074514(GLB1);Unigene0079799(GALT);Unigene0080322(UGP2)	K12309+K00965+K00963
Genetic Information Processing	Replication and repair	Homologous recombination	2	45	0.6242449	9.207612e-01	ko03440	Unigene0006783(ATM);Unigene0018328(babam2)	K04728+K12173
Genetic Information Processing	Folding, sorting and degradation	Protein export	1	21	0.631426	9.249783e-01	ko03060	Unigene0001198(sec61al1)	K10956
Human Diseases	Neurodegenerative disease	Alzheimer disease	27	612	0.6364513	9.249783e-01	ko05010	Unigene0000972(psen2);Unigene0001589(COX6A1);Unigene0004385(CMD1);Unigene0008057(BAD);Unigene0009995(fzd7-b);Unigene0011527(apoeb);Unigene0013905(CAPN2);Unigene0016736(PPP3CA);Unigene0016825(--);Unigene0020984(atf4);Unigene0025000(DVL3);Unigene0030260(ITPR3);Unigene0030301(PTGS2);Unigene0033161(--);Unigene0048362(Plcb3);Unigene0055713(INSR);Unigene0056282(CAPN2);Unigene0056521(--);Unigene0057804(…	K04522+K02266+K02183+K02158+K02432+K04524+K03853+K04348+K02273+K04374+K02353+K04960+K11987+K02270+K05858+K04527+K03853+K03158+K02187+K02270+K08852+K03948+K08852+K02649+K04398+K04398+K02432
Organismal Systems	Endocrine system	Thyroid hormone synthesis	5	117	0.6374153	9.249783e-01	ko04918	Unigene0020984(atf4);Unigene0030260(ITPR3);Unigene0048362(Plcb3);Unigene0065286(atp1b1);Unigene0066914(prkcbb)	K04374+K04960+K05858+K01540+K19662
Organismal Systems	Nervous system	Retrograde endocannabinoid signaling	11	256	0.6463603	9.249783e-01	ko04723	Unigene0000078(mapk12);Unigene0006386(GNG12);Unigene0008427(mapk14a);Unigene0030260(ITPR3);Unigene0030301(PTGS2);Unigene0045063(Gng10);Unigene0046408(GNG5);Unigene0048362(Plcb3);Unigene0064859(Ndufa4l2);Unigene0066914(prkcbb);Unigene0079152(MAPK13)	K04441+K04347+K04441+K04960+K11987+K04545+K04542+K05858+K03948+K19662+K04441
Metabolism	Glycan biosynthesis and metabolism	Glycosphingolipid biosynthesis - lacto and neolacto series	2	47	0.6479466	9.249783e-01	ko00601	Unigene0020845(FUT9);Unigene0081015(B3GALT2)	K03663+K07820
Metabolism	Lipid metabolism	Primary bile acid biosynthesis	1	22	0.6485516	9.249783e-01	ko00120	Unigene0067811(ch25h)	K10223
Metabolism	Lipid metabolism	Glycerophospholipid metabolism	8	188	0.6490526	9.249783e-01	ko00564	Unigene0000296(Gpat4);Unigene0020745(pla2g4a);Unigene0046198(Gpd2);Unigene0049644(PLD3);Unigene0050615(ptdss1);Unigene0051237(Plpp3);Unigene0064050(Gpcpd1);Unigene0066834(pla2g4a)	K13506+K16342+K00111+K16860+K08729+K01080+K18695+K16342
Metabolism	Glycan biosynthesis and metabolism	Glycosaminoglycan biosynthesis - chondroitin sulfate / dermatan sulfate	1	23	0.664883	9.407106e-01	ko00532	Unigene0040868(chst11)	K01017
Human Diseases	Neurodegenerative disease	Prion disease	18	419	0.6666689	9.407106e-01	ko05020	Unigene0000078(mapk12);Unigene0001589(COX6A1);Unigene0008057(BAD);Unigene0008427(mapk14a);Unigene0011457(RAC1);Unigene0015541(PRKCD);Unigene0016736(PPP3CA);Unigene0016825(--);Unigene0020984(atf4);Unigene0023139(--);Unigene0030260(ITPR3);Unigene0032794(egr1);Unigene0033161(--);Unigene0057804(CASP3);Unigene0062234(Cox7a2);Unigene0064859(Ndufa4l2);Unigene0067772(PIK3R1);Unigene0079152(MAPK13)	K04441+K02266+K02158+K04441+K04392+K06068+K04348+K02273+K04374+K02159+K04960+K09203+K02270+K02187+K02270+K03948+K02649+K04441
Human Diseases	Cancer: overview	Chemical carcinogenesis - DNA adducts	2	49	0.6704478	9.407106e-01	ko05204	Unigene0030301(PTGS2);Unigene0080224(GSTO1)	K11987+K00799
Human Diseases	Cancer: overview	Central carbon metabolism in cancer	6	146	0.6763996	9.407106e-01	ko05230	Unigene0032139(--);Unigene0050991(HIF1A);Unigene0055877(ERBB2);Unigene0064628(HIF1A);Unigene0067772(PIK3R1);Unigene0079883(kita)	K04362+K08268+K05083+K08268+K02649+K05091
Organismal Systems	Aging	Longevity regulating pathway - multiple species	4	99	0.6802005	9.407106e-01	ko04213	Unigene0016134(EIF4EBP2);Unigene0020570(RPS6KB1);Unigene0055713(INSR);Unigene0067772(PIK3R1)	K18644+K04688+K04527+K02649
Metabolism	Glycan biosynthesis and metabolism	Glycosylphosphatidylinositol (GPI)-anchor biosynthesis	1	24	0.6804569	9.407106e-01	ko00563	Unigene0080365(pigb)	K05286
Human Diseases	Infectious disease: viral	Herpes simplex virus 1 infection	25	581	0.6824138	9.407106e-01	ko05168	Unigene0001843(ifngr1);Unigene0003913(PDIA3);Unigene0007058(--);Unigene0008057(BAD);Unigene0015260(--);Unigene0016697(--);Unigene0019122(Twf1);Unigene0019565(NECTIN1);Unigene0023139(--);Unigene0033059(H2-Eb1);Unigene0033381(--);Unigene0041650(Rheb);Unigene0045624(Irak1);Unigene0053560(NFKBIA);Unigene0056521(--);Unigene0057804(CASP3);Unigene0062456(H2-Ea);Unigene0063430(jak1);Unigene0067772(PIK3R1…	K05132+K08056+K05152+K02158+K06081+K09228+K04733+K06531+K02159+K06752+K09228+K07208+K04730+K04734+K03158+K02187+K06752+K11217+K02649+K11219+K06751+K06751+K04398+K05152+K04398
Organismal Systems	Endocrine system	Oxytocin signaling pathway	14	334	0.6906942	9.476967e-01	ko04921	Unigene0000764(camk2d1);Unigene0003634(CAMK1);Unigene0004385(CMD1);Unigene0016736(PPP3CA);Unigene0017913(rhoad);Unigene0020745(pla2g4a);Unigene0030260(ITPR3);Unigene0030301(PTGS2);Unigene0041642(rhoac);Unigene0048362(Plcb3);Unigene0052639(PIK3R5);Unigene0066834(pla2g4a);Unigene0066914(prkcbb);Unigene0079485(Eef2k)	K04515+K08794+K02183+K04348+K04513+K16342+K04960+K11987+K04513+K05858+K21290+K16342+K19662+K08292
Metabolism	Amino acid metabolism	Glycine, serine and threonine metabolism	2	54	0.7216106	9.809914e-01	ko00260	Unigene0054804(alas1);Unigene0081491(TDH)	K00643+K15789
Human Diseases	Immune disease	Asthma	2	54	0.7216106	9.809914e-01	ko05310	Unigene0033059(H2-Eb1);Unigene0062456(H2-Ea)	K06752+K06752
Metabolism	Glycan biosynthesis and metabolism	Various types of N-glycan biosynthesis	2	55	0.7310017	9.846827e-01	ko00513	Unigene0016961(MGAT2);Unigene0076411(HEXA)	K00736+K12373
Organismal Systems	Immune system	Cytosolic DNA-sensing pathway	2	55	0.7310017	9.846827e-01	ko04623	Unigene0030467(caspa);Unigene0053560(NFKBIA)	K01370+K04734
Metabolism	Carbohydrate metabolism	Butanoate metabolism	1	28	0.7358553	9.867151e-01	ko00650	Unigene0026927(HMGCL)	K01640
Organismal Systems	Excretory system	Collecting duct acid secretion	1	29	0.7481366	9.969853e-01	ko04966	Unigene0003436(ca2)	K18245
Organismal Systems	Endocrine system	Insulin secretion	8	207	0.7502737	9.969853e-01	ko04911	Unigene0000764(camk2d1);Unigene0020984(atf4);Unigene0030126(gcg);Unigene0030260(ITPR3);Unigene0048362(Plcb3);Unigene0065286(atp1b1);Unigene0066914(prkcbb);Unigene0079903(TRPM4)	K04515+K04374+K05259+K04960+K05858+K01540+K19662+K04979
Organismal Systems	Sensory system	Olfactory transduction	3	85	0.7613154	9.999003e-01	ko04740	Unigene0000764(camk2d1);Unigene0004385(CMD1);Unigene0019065(GNAL)	K04515+K02183+K04633
Metabolism	Glycan biosynthesis and metabolism	N-Glycan biosynthesis	2	60	0.7740027	9.999003e-01	ko00510	Unigene0016961(MGAT2);Unigene0031375(st6gal2)	K00736+K00779
Human Diseases	Endocrine and metabolic disease	Type II diabetes mellitus	3	88	0.7816137	9.999003e-01	ko04930	Unigene0015541(PRKCD);Unigene0055713(INSR);Unigene0067772(PIK3R1)	K06068+K04527+K02649
Organismal Systems	Environmental adaptation	Thermogenesis	12	313	0.7911021	9.999003e-01	ko04714	Unigene0000078(mapk12);Unigene0001589(COX6A1);Unigene0008427(mapk14a);Unigene0016825(--);Unigene0020570(RPS6KB1);Unigene0030126(gcg);Unigene0032139(--);Unigene0033161(--);Unigene0041650(Rheb);Unigene0062234(Cox7a2);Unigene0064859(Ndufa4l2);Unigene0079152(MAPK13)	K04441+K02266+K04441+K02273+K04688+K05259+K04362+K02270+K07208+K02270+K03948+K04441
Human Diseases	Infectious disease: bacterial	Staphylococcus aureus infection	5	142	0.7941357	9.999003e-01	ko05150	Unigene0026395(krt18);Unigene0033059(H2-Eb1);Unigene0062456(H2-Ea);Unigene0080982(KRT19);Unigene0082829(krt18)	K07604+K06752+K06752+K07604+K07604
Genetic Information Processing	Folding, sorting and degradation	Ubiquitin mediated proteolysis	7	193	0.7975497	9.999003e-01	ko04120	Unigene0001653(CDC34);Unigene0011231(ANAPC16);Unigene0025251(mdm2);Unigene0034463(UBE2D4);Unigene0059443(--);Unigene0063349(siah1);Unigene0080763(Xiap)	K02207+K25229+K06643+K06689+K02927+K04506+K04725
Organismal Systems	Circulatory system	Adrenergic signaling in cardiomyocytes	12	316	0.8014351	9.999003e-01	ko04261	Unigene0000078(mapk12);Unigene0000764(camk2d1);Unigene0004385(CMD1);Unigene0008427(mapk14a);Unigene0008782(CREB1);Unigene0020984(atf4);Unigene0022551(adrb2);Unigene0048362(Plcb3);Unigene0052639(PIK3R5);Unigene0065286(atp1b1);Unigene0075985(CREM);Unigene0079152(MAPK13)	K04441+K04515+K02183+K04441+K09052+K04374+K04142+K05858+K21290+K01540+K09052+K04441
Metabolism	Glycan biosynthesis and metabolism	Glycosaminoglycan biosynthesis - heparan sulfate / heparin	1	34	0.801504	9.999003e-01	ko00534	Unigene0039177(ext1a)	K02366
Human Diseases	Substance dependence	Alcoholism	8	219	0.8026616	9.999003e-01	ko05034	Unigene0004385(CMD1);Unigene0006386(GNG12);Unigene0017471(HDAC4);Unigene0020984(atf4);Unigene0033461(Hdac4);Unigene0045063(Gng10);Unigene0046408(GNG5);Unigene0073638(His3.3A)	K02183+K04347+K11406+K04374+K11406+K04545+K04542+K11253
Organismal Systems	Sensory system	Taste transduction	3	92	0.806443	9.999003e-01	ko04742	Unigene0030260(ITPR3);Unigene0034811(KCNK5);Unigene0048362(Plcb3)	K04960+K04916+K05858
Metabolism	Carbohydrate metabolism	Ascorbate and aldarate metabolism	1	35	0.810738	9.999003e-01	ko00053	Unigene0038802(UGDH)	K00012
Metabolism	Glycan biosynthesis and metabolism	Mannose type O-glycan biosynthesis	1	36	0.8195434	9.999003e-01	ko00515	Unigene0020845(FUT9)	K03663
Metabolism	Energy metabolism	Oxidative phosphorylation	5	149	0.8270093	9.999003e-01	ko00190	Unigene0001589(COX6A1);Unigene0016825(--);Unigene0033161(--);Unigene0062234(Cox7a2);Unigene0064859(Ndufa4l2)	K02266+K02273+K02270+K02270+K03948
Metabolism	Carbohydrate metabolism	Citrate cycle (TCA cycle)	1	38	0.8359463	9.999003e-01	ko00020	Unigene0009703(PCK1)	K01596
Metabolism	Carbohydrate metabolism	Glyoxylate and dicarboxylate metabolism	1	38	0.8359463	9.999003e-01	ko00630	Unigene0078748(GLUL)	K01915
Metabolism	Metabolism of cofactors and vitamins	Folate biosynthesis	1	39	0.8435809	9.999003e-01	ko00790	Unigene0003289(GGH)	K01307
Environmental Information Processing	Signal transduction	AMPK signaling pathway	8	231	0.8463323	9.999003e-01	ko04152	Unigene0009703(PCK1);Unigene0010727(Adipor2);Unigene0020570(RPS6KB1);Unigene0041650(Rheb);Unigene0049053(LEPR);Unigene0055713(INSR);Unigene0067772(PIK3R1);Unigene0079485(Eef2k)	K01596+K07297+K04688+K07208+K05062+K04527+K02649+K08292
Human Diseases	Cancer: overview	Chemical carcinogenesis - receptor activation	11	308	0.8522183	9.999003e-01	ko05207	Unigene0004152(BCL6);Unigene0008057(BAD);Unigene0008565(KLF4);Unigene0020570(RPS6KB1);Unigene0020984(atf4);Unigene0022551(adrb2);Unigene0055226(AHR);Unigene0066914(prkcbb);Unigene0067772(PIK3R1);Unigene0080224(GSTO1);Unigene0080763(Xiap)	K15618+K02158+K17846+K04688+K04374+K04142+K09093+K19662+K02649+K00799+K04725
Metabolism	Metabolism of other amino acids	Glutathione metabolism	2	72	0.8534867	9.999003e-01	ko00480	Unigene0008716(Ggt1);Unigene0080224(GSTO1)	K18592+K00799
Environmental Information Processing	Signal transduction	Calcium signaling pathway	22	575	0.8547478	9.999003e-01	ko04020	Unigene0000310(F2r);Unigene0000764(camk2d1);Unigene0002051(EDNRA);Unigene0003634(CAMK1);Unigene0004094(PHKG2);Unigene0004385(CMD1);Unigene0006794(CXCR4);Unigene0016736(PPP3CA);Unigene0017058(ITPKA);Unigene0019065(GNAL);Unigene0022551(adrb2);Unigene0030260(ITPR3);Unigene0032139(--);Unigene0032631(TPCN1);Unigene0048362(Plcb3);Unigene0055877(ERBB2);Unigene0066914(prkcbb);Unigene0075288(ITPKC);Unigen…	K03914+K04515+K04197+K08794+K00871+K02183+K04189+K04348+K00911+K04633+K04142+K04960+K04362+K16896+K05858+K05083+K19662+K00911+K01116+K05857+K04718+K05871
Human Diseases	Substance dependence	Amphetamine addiction	5	158	0.8628878	9.999003e-01	ko05031	Unigene0000764(camk2d1);Unigene0004385(CMD1);Unigene0016736(PPP3CA);Unigene0020984(atf4);Unigene0066914(prkcbb)	K04515+K02183+K04348+K04374+K19662
Human Diseases	Neurodegenerative disease	Amyotrophic lateral sclerosis	23	605	0.8671837	9.999003e-01	ko05014	Unigene0000078(mapk12);Unigene0001589(COX6A1);Unigene0003184(ANXA11);Unigene0005942(Ranbp2);Unigene0008057(BAD);Unigene0008427(mapk14a);Unigene0011457(RAC1);Unigene0016736(PPP3CA);Unigene0016825(--);Unigene0020984(atf4);Unigene0023139(--);Unigene0028288(ANXA11);Unigene0030260(ITPR3);Unigene0030467(caspa);Unigene0033161(--);Unigene0056521(--);Unigene0057804(CASP3);Unigene0062234(Cox7a2);Unigene006…	K04441+K02266+K17095+K12172+K02158+K04441+K04392+K04348+K02273+K04374+K02159+K17095+K04960+K01370+K02270+K03158+K02187+K02270+K08852+K03948+K08852+K04441+K05456
Metabolism	Carbohydrate metabolism	Starch and sucrose metabolism	1	43	0.8707338	9.999003e-01	ko00500	Unigene0080322(UGP2)	K00963
Metabolism	Global and overview maps	Metabolic pathways	87	2080	0.8767268	9.999003e-01	ko01100	Unigene0000288(GALNT7);Unigene0000296(Gpat4);Unigene0000532(Elovl7);Unigene0001500(Pip5k1a);Unigene0001559(b4galt5);Unigene0001589(COX6A1);Unigene0002210(cmasa);Unigene0002925(ptgis);Unigene0003436(ca2);Unigene0004038(gmppab);Unigene0004169(GFUS);Unigene0004276(CA6);Unigene0005385(GBGT1);Unigene0007280(inppl1a);Unigene0008524(SPTLC3);Unigene0008716(Ggt1);Unigene0008718(ACP5);Unigene0009058(DNMT3B…	K00710+K13506+K10250+K00889+K09905+K02266+K21749+K01831+K18245+K00966+K02377+K01672+K00722+K15909+K00654+K18592+K14379+K17399+K15909+K01596+K03103+K12664+K01074+K00720+K13293+K00710+K02273+K00736+K00911+K01711+K12304+K16342+K03663+K01062+K01640+K00261+K13293+K01186+K11987+K00722+K00779+K13296+K02270+K24621+K00012+K02366+K13293+K00803+K00966+K05858+K00820+K16860+K08729+K01080+K00643+K01186+K00654+…
Organismal Systems	Nervous system	GABAergic synapse	6	189	0.8773922	9.999003e-01	ko04727	Unigene0006386(GNG12);Unigene0045063(Gng10);Unigene0046408(GNG5);Unigene0055682(Slc38a5);Unigene0066914(prkcbb);Unigene0078748(GLUL)	K04347+K04545+K04542+K14992+K19662+K01915
Human Diseases	Neurodegenerative disease	Pathways of neurodegeneration - multiple diseases	34	872	0.8798285	9.999003e-01	ko05022	Unigene0000078(mapk12);Unigene0000764(camk2d1);Unigene0000972(psen2);Unigene0001589(COX6A1);Unigene0004385(CMD1);Unigene0008057(BAD);Unigene0008427(mapk14a);Unigene0009995(fzd7-b);Unigene0011457(RAC1);Unigene0013905(CAPN2);Unigene0016736(PPP3CA);Unigene0016825(--);Unigene0020984(atf4);Unigene0023139(--);Unigene0025000(DVL3);Unigene0030260(ITPR3);Unigene0030301(PTGS2);Unigene0033161(--);Unigene004…	K04441+K04515+K04522+K02266+K02183+K02158+K04441+K02432+K04392+K03853+K04348+K02273+K04374+K02159+K02353+K04960+K11987+K02270+K23616+K05858+K03853+K03158+K02187+K02927+K02270+K08852+K03948+K08852+K19662+K01116+K04398+K04441+K04398+K02432
Organismal Systems	Digestive system	Protein digestion and absorption	6	190	0.8804274	9.999003e-01	ko04974	Unigene0017446(COL4A5);Unigene0034811(KCNK5);Unigene0053060(COL6A6);Unigene0054499(Try3);Unigene0065286(atp1b1);Unigene0078899(COL4A3)	K06237+K04916+K06238+K01312+K01540+K06237
Organismal Systems	Endocrine system	Cortisol synthesis and secretion	4	136	0.8816241	9.999003e-01	ko04927	Unigene0020984(atf4);Unigene0030260(ITPR3);Unigene0048362(Plcb3);Unigene0080035(LDLR)	K04374+K04960+K05858+K12473
Organismal Systems	Sensory system	Phototransduction	1	46	0.8879632	9.999003e-01	ko04744	Unigene0004385(CMD1)	K02183
Genetic Information Processing	Folding, sorting and degradation	SNARE interactions in vesicular transport	1	47	0.893181	9.999003e-01	ko04130	Unigene0002101(VAMP8)	K08512
Organismal Systems	Immune system	Complement and coagulation cascades	4	140	0.8948052	9.999003e-01	ko04610	Unigene0000310(F2r);Unigene0020546(--);Unigene0024307(VWF);Unigene0081443(F2rl3)	K03914+K03907+K03900+K04236
Metabolism	Lipid metabolism	Glycerolipid metabolism	2	81	0.895384	9.999003e-01	ko00561	Unigene0000296(Gpat4);Unigene0051237(Plpp3)	K13506+K01080
Genetic Information Processing	Replication and repair	Nucleotide excision repair	1	48	0.8981562	9.999003e-01	ko03420	Unigene0044586(Rad23b)	K10839
Metabolism	Metabolism of cofactors and vitamins	Porphyrin metabolism	1	50	0.9074235	9.999003e-01	ko00860	Unigene0054804(alas1)	K00643
Metabolism	Xenobiotics biodegradation and metabolism	Drug metabolism - cytochrome P450	1	50	0.9074235	9.999003e-01	ko00982	Unigene0080224(GSTO1)	K00799
Metabolism	Lipid metabolism	Biosynthesis of unsaturated fatty acids	1	50	0.9074235	9.999003e-01	ko01040	Unigene0000532(Elovl7)	K10250
Metabolism	Xenobiotics biodegradation and metabolism	Metabolism of xenobiotics by cytochrome P450	1	51	0.9117365	9.999003e-01	ko00980	Unigene0080224(GSTO1)	K00799
Organismal Systems	Nervous system	Glutamatergic synapse	10	310	0.9155407	9.999003e-01	ko04724	Unigene0006386(GNG12);Unigene0016736(PPP3CA);Unigene0020745(pla2g4a);Unigene0030260(ITPR3);Unigene0045063(Gng10);Unigene0046408(GNG5);Unigene0048362(Plcb3);Unigene0066834(pla2g4a);Unigene0066914(prkcbb);Unigene0078748(GLUL)	K04347+K04348+K16342+K04960+K04545+K04542+K05858+K16342+K19662+K01915
Organismal Systems	Endocrine system	PPAR signaling pathway	3	119	0.9189214	9.999003e-01	ko03320	Unigene0009703(PCK1);Unigene0020000(PPARD);Unigene0035797(--)	K01596+K04504+K08746
Metabolism	Metabolism of cofactors and vitamins	Nicotinate and nicotinamide metabolism	1	53	0.9197703	9.999003e-01	ko00760	Unigene0081921(Nt5c1a)	K01081
Genetic Information Processing	Replication and repair	DNA replication	1	53	0.9197703	9.999003e-01	ko03030	Unigene0055908(zmcm3)	K02541
Metabolism	Xenobiotics biodegradation and metabolism	Drug metabolism - other enzymes	2	88	0.9199574	9.999003e-01	ko00983	Unigene0038372(tpmt);Unigene0080224(GSTO1)	K00569+K00799
Metabolism	Carbohydrate metabolism	Pyruvate metabolism	1	54	0.9235091	9.999003e-01	ko00620	Unigene0009703(PCK1)	K01596
Organismal Systems	Digestive system	Fat digestion and absorption	1	54	0.9235091	9.999003e-01	ko04975	Unigene0051237(Plpp3)	K01080
Human Diseases	Drug resistance: antineoplastic	Antifolate resistance	1	55	0.9270741	9.999003e-01	ko01523	Unigene0003289(GGH)	K01307
Organismal Systems	Endocrine system	GnRH secretion	4	157	0.9374815	9.999003e-01	ko04929	Unigene0030260(ITPR3);Unigene0048362(Plcb3);Unigene0066914(prkcbb);Unigene0067772(PIK3R1)	K04960+K05858+K19662+K02649
Metabolism	Global and overview maps	Fatty acid metabolism	2	95	0.9390268	9.999003e-01	ko01212	Unigene0000532(Elovl7);Unigene0013559(Ppt2)	K10250+K01074
Organismal Systems	Digestive system	Bile secretion	4	158	0.939419	9.999003e-01	ko04976	Unigene0003436(ca2);Unigene0023669(SLC4A4);Unigene0065286(atp1b1);Unigene0080035(LDLR)	K18245+K13575+K01540+K12473
Organismal Systems	Circulatory system	Cardiac muscle contraction	5	188	0.9406303	9.999003e-01	ko04260	Unigene0001589(COX6A1);Unigene0016825(--);Unigene0033161(--);Unigene0062234(Cox7a2);Unigene0065286(atp1b1)	K02266+K02273+K02270+K02270+K01540
Organismal Systems	Environmental adaptation	Circadian entrainment	8	274	0.943638	9.999003e-01	ko04713	Unigene0000764(camk2d1);Unigene0004385(CMD1);Unigene0006386(GNG12);Unigene0030260(ITPR3);Unigene0045063(Gng10);Unigene0046408(GNG5);Unigene0048362(Plcb3);Unigene0066914(prkcbb)	K04515+K02183+K04347+K04960+K04545+K04542+K05858+K19662
Metabolism	Amino acid metabolism	Valine, leucine and isoleucine degradation	1	61	0.9452386	9.999003e-01	ko00280	Unigene0026927(HMGCL)	K01640
Metabolism	Amino acid metabolism	Cysteine and methionine metabolism	1	64	0.9525491	9.999003e-01	ko00270	Unigene0009058(DNMT3B)	K17399
Cellular Processes	Transport and catabolism	Peroxisome	3	136	0.9549548	9.999003e-01	ko04146	Unigene0026927(HMGCL);Unigene0035797(--);Unigene0043945(Agps)	K01640+K08746+K00803
Metabolism	Carbohydrate metabolism	Glycolysis / Gluconeogenesis	2	107	0.9620943	9.999003e-01	ko00010	Unigene0009703(PCK1);Unigene0012676(MINPP1)	K01596+K03103
Metabolism	Metabolism of cofactors and vitamins	Retinol metabolism	1	70	0.964377	9.999003e-01	ko00830	Unigene0013549(cyp26b1)	K12664
Human Diseases	Neurodegenerative disease	Spinocerebellar ataxia	7	279	0.9769617	9.999003e-01	ko05017	Unigene0030260(ITPR3);Unigene0041069(ATXN1);Unigene0048362(Plcb3);Unigene0063865(ERN1);Unigene0066640(ERN1);Unigene0066914(prkcbb);Unigene0067772(PIK3R1)	K04960+K23616+K05858+K08852+K08852+K19662+K02649
Metabolism	Global and overview maps	Biosynthesis of amino acids	2	121	0.9784882	9.999003e-01	ko01230	Unigene0078705(ARG2);Unigene0078748(GLUL)	K01476+K01915
Human Diseases	Infectious disease: parasitic	Malaria	1	83	0.9808703	9.999003e-01	ko05144	Unigene0013424(Vcam1)	K06527
Cellular Processes	Cellular community - eukaryotes	Gap junction	3	163	0.9831096	9.999003e-01	ko04540	Unigene0030260(ITPR3);Unigene0048362(Plcb3);Unigene0066914(prkcbb)	K04960+K05858+K19662
Metabolism	Amino acid metabolism	Arginine and proline metabolism	1	88	0.9849421	9.999003e-01	ko00330	Unigene0078705(ARG2)	K01476
Metabolism	Amino acid metabolism	Lysine degradation	1	97	0.9902154	9.999003e-01	ko00310	Unigene0079598(MECOM)	K04462
Human Diseases	Neurodegenerative disease	Huntington disease	14	514	0.9910903	9.999003e-01	ko05016	Unigene0000777(EP300);Unigene0001589(COX6A1);Unigene0014884(CLTA);Unigene0016825(--);Unigene0023139(--);Unigene0033161(--);Unigene0048362(Plcb3);Unigene0057804(CASP3);Unigene0062234(Cox7a2);Unigene0063865(ERN1);Unigene0064859(Ndufa4l2);Unigene0066640(ERN1);Unigene0076864(Casp8);Unigene0081168(CASP8)	K04498+K02266+K04645+K02273+K02159+K02270+K05858+K02187+K02270+K08852+K03948+K08852+K04398+K04398
Human Diseases	Cardiovascular disease	Hypertrophic cardiomyopathy	3	183	0.992074	9.999003e-01	ko05410	Unigene0019933(ITGB6);Unigene0058524(Itga2);Unigene0060114(Itgb7)	K06589+K06481+K06590
Organismal Systems	Digestive system	Mineral absorption	1	104	0.9930046	9.999003e-01	ko04978	Unigene0065286(atp1b1)	K01540
Human Diseases	Substance dependence	Cocaine addiction	1	114	0.9956703	9.999003e-01	ko05030	Unigene0020984(atf4)	K04374
Genetic Information Processing	Translation	mRNA surveillance pathway	1	119	0.9965943	9.999003e-01	ko03015	Unigene0045912(PCF11)	K14400
Genetic Information Processing	Folding, sorting and degradation	RNA degradation	1	120	0.996754	9.999003e-01	ko03018	Unigene0033424(BTG1)	K14443
Human Diseases	Cardiovascular disease	Dilated cardiomyopathy	3	217	0.997908	9.999003e-01	ko05414	Unigene0019933(ITGB6);Unigene0058524(Itga2);Unigene0060114(Itgb7)	K06589+K06481+K06590
Organismal Systems	Nervous system	Synaptic vesicle cycle	2	181	0.998288	9.999003e-01	ko04721	Unigene0007325(DNM2);Unigene0014884(CLTA)	K23484+K04645
Genetic Information Processing	Translation	Ribosome	1	136	0.9984955	9.999003e-01	ko03010	Unigene0059443(--)	K02927
Genetic Information Processing	Translation	Nucleocytoplasmic transport	1	143	0.9989257	9.999003e-01	ko03013	Unigene0005942(Ranbp2)	K12172
Metabolism	Global and overview maps	Carbon metabolism	1	172	0.9997345	9.999003e-01	ko01200	Unigene0028658(Glud1)	K00261
Environmental Information Processing	Signaling molecules and interaction	Neuroactive ligand-receptor interaction	18	796	0.9999003	9.999003e-01	ko04080	Unigene0000310(F2r);Unigene0002051(EDNRA);Unigene0012278(Ptger4);Unigene0018812(Ptgir);Unigene0022551(adrb2);Unigene0028949(--);Unigene0030126(gcg);Unigene0036227(--);Unigene0040559(PTGER2);Unigene0044314(PARD3);Unigene0049053(LEPR);Unigene0054499(Try3);Unigene0062478(EDN2);Unigene0064916(F2RL1);Unigene0067246(Lpar6);Unigene0067746(lpar1-a);Unigene0077069(s1pr2);Unigene0081443(F2rl3)	K03914+K04197+K04261+K04263+K04142+K05051+K05259+K05051+K04259+K04237+K05062+K01312+K16367+K04234+K04273+K04291+K04292+K04236
