# Supplementary material for: Exploitation of Key Regulatory Modules and Genes for High-Salt Adaptation in Schizothoracine by Weighted Gene Co-Expression Network Analysis
Source: Animals (Basel). 2024 Dec 29;15(1):56. doi: 10.3390/ani15010056 (PMC11718949; doi:10.3390/ani15010056)
Supplement: Supplementary file 1 [file animals-15-00056-s001.zip › Suppl. Figures and Tables/Tables/Table S27.GN-Kidney-KEGG.xls]

id	num	qvalue	per	ratio	class	ID	Descrption	Pvalue	Qvalue	Up	Down	fg_num	bg_num
Glutathione metabolism	7	0.002281754	6.087	0.097	Metabolism	ko00480	Glutathione metabolism	1.032468e-05	0.002281754	0	0	7	72
Salivary secretion	8	0.019532820	6.957	0.054	Organismal Systems	ko04970	Salivary secretion	0.0001774553	0.019532820	0	0	8	149
Bile secretion	8	0.019532820	6.957	0.051	Organismal Systems	ko04976	Bile secretion	0.0002651514	0.019532820	0	0	8	158
Pancreatic secretion	8	0.057272481	6.957	0.040	Organismal Systems	ko04972	Pancreatic secretion	0.001180174	0.057272481	0	0	8	198
Gastric acid secretion	7	0.057272481	6.087	0.044	Organismal Systems	ko04971	Gastric acid secretion	0.001417318	0.057272481	0	0	7	158
Cytokine-cytokine receptor interaction	10	0.057272481	8.696	0.032	Environmental Information Processing	ko04060	Cytokine-cytokine receptor interaction	0.001554909	0.057272481	0	0	10	308
Viral protein interaction with cytokine and cytokine receptor	6	0.071161432	5.217	0.047	Environmental Information Processing	ko04061	Viral protein interaction with cytokine and cytokine receptor	0.002253982	0.071161432	0	0	6	127
JAK-STAT signaling pathway	7	0.085447348	6.087	0.038	Environmental Information Processing	ko04630	JAK-STAT signaling pathway	0.003560673	0.085447348	0	0	7	186
Complement and coagulation cascades	6	0.085447348	5.217	0.043	Organismal Systems	ko04610	Complement and coagulation cascades	0.003662668	0.085447348	0	0	6	140
Staphylococcus aureus infection	6	0.085447348	5.217	0.042	Human Diseases	ko05150	Staphylococcus aureus infection	0.003926962	0.085447348	0	0	6	142
Metabolic pathways	34	0.085447348	29.565	0.016	Metabolism	ko01100	Metabolic pathways	0.004469565	0.085447348	0	0	34	2080
Cysteine and methionine metabolism	4	0.085447348	3.478	0.062	Metabolism	ko00270	Cysteine and methionine metabolism	0.004639675	0.085447348	0	0	4	64
Phagosome	8	0.127738884	6.957	0.030	Cellular Processes	ko04145	Phagosome	0.007514052	0.127738884	0	0	8	268
Drug metabolism - other enzymes	4	0.217845778	3.478	0.045	Metabolism	ko00983	Drug metabolism - other enzymes	0.01404178	0.217845778	0	0	4	88
Neutrophil extracellular trap formation	7	0.217845778	6.087	0.029	Organismal Systems	ko04613	Neutrophil extracellular trap formation	0.01487652	0.217845778	0	0	7	244
Porphyrin metabolism	3	0.217845778	2.609	0.060	Metabolism	ko00860	Porphyrin metabolism	0.01577164	0.217845778	0	0	3	50
Acute myeloid leukemia	4	0.219603280	3.478	0.043	Human Diseases	ko05221	Acute myeloid leukemia	0.01689256	0.219603280	0	0	4	93
Thiamine metabolism	2	0.228669191	1.739	0.100	Metabolism	ko00730	Thiamine metabolism	0.01862464	0.228669191	0	0	2	20
Coronavirus disease - COVID-19	8	0.246322180	6.957	0.025	Human Diseases	ko05171	Coronavirus disease - COVID-19	0.02117702	0.246322180	0	0	8	323
Pentose phosphate pathway	3	0.306301781	2.609	0.048	Metabolism	ko00030	Pentose phosphate pathway	0.02896133	0.306301781	0	0	3	63
Prolactin signaling pathway	4	0.306301781	3.478	0.036	Organismal Systems	ko04917	Prolactin signaling pathway	0.02917181	0.306301781	0	0	4	110
Transcriptional misregulation in cancer	7	0.306301781	6.087	0.025	Human Diseases	ko05202	Transcriptional misregulation in cancer	0.03049158	0.306301781	0	0	7	283
Thyroid hormone synthesis	4	0.340516512	3.478	0.034	Organismal Systems	ko04918	Thyroid hormone synthesis	0.03543837	0.340516512	0	0	4	117
Legionellosis	4	0.354540525	3.478	0.033	Human Diseases	ko05134	Legionellosis	0.041385	0.354540525	0	0	4	123
Caffeine metabolism	1	0.354540525	0.870	0.250	Metabolism	ko00232	Caffeine metabolism	0.04166467	0.354540525	0	0	1	4
Chemokine signaling pathway	7	0.354540525	6.087	0.023	Organismal Systems	ko04062	Chemokine signaling pathway	0.04171065	0.354540525	0	0	7	303
Protein digestion and absorption	5	0.417844291	4.348	0.026	Organismal Systems	ko04974	Protein digestion and absorption	0.05104885	0.417844291	0	0	5	190
NF-kappa B signaling pathway	5	0.425602431	4.348	0.026	Environmental Information Processing	ko04064	NF-kappa B signaling pathway	0.05392248	0.425602431	0	0	5	193
Pertussis	4	0.472965878	3.478	0.028	Human Diseases	ko05133	Pertussis	0.06241448	0.472965878	0	0	4	141
Rheumatoid arthritis	4	0.472965878	3.478	0.028	Human Diseases	ko05323	Rheumatoid arthritis	0.06504315	0.472965878	0	0	4	143
Purine metabolism	5	0.472965878	4.348	0.024	Metabolism	ko00230	Purine metabolism	0.06634363	0.472965878	0	0	5	205
Hematopoietic cell lineage	4	0.561952105	3.478	0.026	Organismal Systems	ko04640	Hematopoietic cell lineage	0.08200601	0.561952105	0	0	4	155
Chagas disease	5	0.561952105	4.348	0.023	Human Diseases	ko05142	Chagas disease	0.08393755	0.561952105	0	0	5	220
Lysosome	5	0.561952105	4.348	0.023	Cellular Processes	ko04142	Lysosome	0.08645417	0.561952105	0	0	5	222
Intestinal immune network for IgA production	3	0.591079970	2.609	0.029	Organismal Systems	ko04672	Intestinal immune network for IgA production	0.09360995	0.591079970	0	0	3	102
Leishmaniasis	4	0.640108083	3.478	0.024	Human Diseases	ko05140	Leishmaniasis	0.104271	0.640108083	0	0	4	169
Carbon metabolism	4	0.642517371	3.478	0.023	Metabolism	ko01200	Carbon metabolism	0.1093706	0.642517371	0	0	4	172
D-Amino acid metabolism	1	0.642517371	0.870	0.091	Metabolism	ko00470	D-Amino acid metabolism	0.1104781	0.642517371	0	0	1	11
Alanine, aspartate and glutamate metabolism	2	0.651213333	1.739	0.036	Metabolism	ko00250	Alanine, aspartate and glutamate metabolism	0.11492	0.651213333	0	0	2	55
Apoptosis	5	0.661120395	4.348	0.020	Cellular Processes	ko04210	Apoptosis	0.1196598	0.661120395	0	0	5	246
Tuberculosis	6	0.716119981	5.217	0.018	Human Diseases	ko05152	Tuberculosis	0.1343771	0.716119981	0	0	6	328
Proximal tubule bicarbonate reclamation	2	0.716119981	1.739	0.033	Organismal Systems	ko04964	Proximal tubule bicarbonate reclamation	0.1360952	0.716119981	0	0	2	61
Aldosterone-regulated sodium reabsorption	2	0.826052032	1.739	0.029	Organismal Systems	ko04960	Aldosterone-regulated sodium reabsorption	0.1692675	0.826052032	0	0	2	70
Taurine and hypotaurine metabolism	1	0.826052032	0.870	0.056	Metabolism	ko00430	Taurine and hypotaurine metabolism	0.1743902	0.826052032	0	0	1	18
Bladder cancer	2	0.826052032	1.739	0.028	Human Diseases	ko05219	Bladder cancer	0.1768186	0.826052032	0	0	2	72
Systemic lupus erythematosus	3	0.826052032	2.609	0.022	Human Diseases	ko05322	Systemic lupus erythematosus	0.1770163	0.826052032	0	0	3	137
Carbohydrate digestion and absorption	2	0.826052032	1.739	0.027	Organismal Systems	ko04973	Carbohydrate digestion and absorption	0.1806143	0.826052032	0	0	2	73
Selenocompound metabolism	1	0.826052032	0.870	0.053	Metabolism	ko00450	Selenocompound metabolism	0.1831409	0.826052032	0	0	1	19
Aldosterone synthesis and secretion	4	0.826052032	3.478	0.019	Organismal Systems	ko04925	Aldosterone synthesis and secretion	0.1847648	0.826052032	0	0	4	211
Fluid shear stress and atherosclerosis	4	0.826052032	3.478	0.019	Human Diseases	ko05418	Fluid shear stress and atherosclerosis	0.1868896	0.826052032	0	0	4	212
Pantothenate and CoA biosynthesis	1	0.831132033	0.870	0.050	Metabolism	ko00770	Pantothenate and CoA biosynthesis	0.1917997	0.831132033	0	0	1	20
Pyrimidine metabolism	2	0.856502731	1.739	0.025	Metabolism	ko00240	Pyrimidine metabolism	0.2036258	0.856502731	0	0	2	79
Histidine metabolism	1	0.856502731	0.870	0.045	Metabolism	ko00340	Histidine metabolism	0.2088451	0.856502731	0	0	1	22
Growth hormone synthesis, secretion and action	4	0.856502731	3.478	0.018	Organismal Systems	ko04935	Growth hormone synthesis, secretion and action	0.2129828	0.856502731	0	0	4	224
Malaria	2	0.856502731	1.739	0.024	Human Diseases	ko05144	Malaria	0.2191463	0.856502731	0	0	2	83
Alcoholic liver disease	4	0.856502731	3.478	0.018	Human Diseases	ko04936	Alcoholic liver disease	0.2219033	0.856502731	0	0	4	228
Glycosylphosphatidylinositol (GPI)-anchor biosynthesis	1	0.856502731	0.870	0.042	Metabolism	ko00563	Glycosylphosphatidylinositol (GPI)-anchor biosynthesis	0.2255342	0.856502731	0	0	1	24
RIG-I-like receptor signaling pathway	2	0.856502731	1.739	0.024	Organismal Systems	ko04622	RIG-I-like receptor signaling pathway	0.226946	0.856502731	0	0	2	85
Autophagy - animal	4	0.856502731	3.478	0.017	Cellular Processes	ko04140	Autophagy - animal	0.2286591	0.856502731	0	0	4	231
TNF signaling pathway	3	0.914345356	2.609	0.018	Environmental Information Processing	ko04668	TNF signaling pathway	0.2483595	0.914345356	0	0	3	163
Butanoate metabolism	1	0.914345356	0.870	0.036	Metabolism	ko00650	Butanoate metabolism	0.2578723	0.914345356	0	0	1	28
Hepatitis B	4	0.914345356	3.478	0.016	Human Diseases	ko05161	Hepatitis B	0.2655012	0.914345356	0	0	4	247
Viral carcinogenesis	5	0.914345356	4.348	0.015	Human Diseases	ko05203	Viral carcinogenesis	0.2669198	0.914345356	0	0	5	328
Pathways in cancer	11	0.914345356	9.565	0.013	Human Diseases	ko05200	Pathways in cancer	0.2837196	0.914345356	0	0	11	847
Steroid biosynthesis	1	0.914345356	0.870	0.031	Metabolism	ko00100	Steroid biosynthesis	0.2888714	0.914345356	0	0	1	32
Lipid and atherosclerosis	5	0.914345356	4.348	0.015	Human Diseases	ko05417	Lipid and atherosclerosis	0.2976185	0.914345356	0	0	5	343
Mineral absorption	2	0.914345356	1.739	0.019	Organismal Systems	ko04978	Mineral absorption	0.301496	0.914345356	0	0	2	104
Regulation of lipolysis in adipocytes	2	0.914345356	1.739	0.019	Organismal Systems	ko04923	Regulation of lipolysis in adipocytes	0.3054092	0.914345356	0	0	2	105
Shigellosis	6	0.914345356	5.217	0.014	Human Diseases	ko05131	Shigellosis	0.309168	0.914345356	0	0	6	433
Endocrine and other factor-regulated calcium reabsorption	2	0.914345356	1.739	0.019	Organismal Systems	ko04961	Endocrine and other factor-regulated calcium reabsorption	0.3093185	0.914345356	0	0	2	106
beta-Alanine metabolism	1	0.914345356	0.870	0.029	Metabolism	ko00410	beta-Alanine metabolism	0.3112752	0.914345356	0	0	1	35
Maturity onset diabetes of the young	1	0.914345356	0.870	0.029	Human Diseases	ko04950	Maturity onset diabetes of the young	0.3112752	0.914345356	0	0	1	35
Cellular senescence	4	0.914345356	3.478	0.015	Cellular Processes	ko04218	Cellular senescence	0.3129475	0.914345356	0	0	4	267
Kaposi sarcoma-associated herpesvirus infection	5	0.914345356	4.348	0.014	Human Diseases	ko05167	Kaposi sarcoma-associated herpesvirus infection	0.3142393	0.914345356	0	0	5	351
alpha-Linolenic acid metabolism	1	0.914345356	0.870	0.028	Metabolism	ko00592	alpha-Linolenic acid metabolism	0.3185865	0.914345356	0	0	1	36
Glycerophospholipid metabolism	3	0.914345356	2.609	0.016	Metabolism	ko00564	Glycerophospholipid metabolism	0.3203592	0.914345356	0	0	3	188
Linoleic acid metabolism	1	0.914345356	0.870	0.026	Metabolism	ko00591	Linoleic acid metabolism	0.3329791	0.914345356	0	0	1	38
Glyoxylate and dicarboxylate metabolism	1	0.914345356	0.870	0.026	Metabolism	ko00630	Glyoxylate and dicarboxylate metabolism	0.3329791	0.914345356	0	0	1	38
Propanoate metabolism	1	0.914345356	0.870	0.026	Metabolism	ko00640	Propanoate metabolism	0.3329791	0.914345356	0	0	1	38
Neuroactive ligand-receptor interaction	10	0.914345356	8.696	0.013	Environmental Information Processing	ko04080	Neuroactive ligand-receptor interaction	0.333615	0.914345356	0	0	10	796
Folate biosynthesis	1	0.914345356	0.870	0.026	Metabolism	ko00790	Folate biosynthesis	0.3400619	0.914345356	0	0	1	39
Estrogen signaling pathway	3	0.914345356	2.609	0.015	Organismal Systems	ko04915	Estrogen signaling pathway	0.3435931	0.914345356	0	0	3	196
Diabetic cardiomyopathy	4	0.914345356	3.478	0.014	Human Diseases	ko05415	Diabetic cardiomyopathy	0.3490679	0.914345356	0	0	4	282
IL-17 signaling pathway	2	0.914345356	1.739	0.017	Organismal Systems	ko04657	IL-17 signaling pathway	0.351971	0.914345356	0	0	2	117
Human cytomegalovirus infection	5	0.914345356	4.348	0.014	Human Diseases	ko05163	Human cytomegalovirus infection	0.3520458	0.914345356	0	0	5	369
Antigen processing and presentation	2	0.914345356	1.739	0.017	Organismal Systems	ko04612	Antigen processing and presentation	0.3558086	0.914345356	0	0	2	118
Biosynthesis of amino acids	2	0.922356308	1.739	0.017	Metabolism	ko01230	Biosynthesis of amino acids	0.3672731	0.922356308	0	0	2	121
Chronic myeloid leukemia	2	0.922356308	1.739	0.017	Human Diseases	ko05220	Chronic myeloid leukemia	0.3672731	0.922356308	0	0	2	121
Parathyroid hormone synthesis, secretion and action	3	0.946572798	2.609	0.014	Organismal Systems	ko04928	Parathyroid hormone synthesis, secretion and action	0.381199	0.946572798	0	0	3	209
Glycosphingolipid biosynthesis - lacto and neolacto series	1	0.965901944	0.870	0.021	Metabolism	ko00601	Glycosphingolipid biosynthesis - lacto and neolacto series	0.3941049	0.965901944	0	0	1	47
Renin secretion	2	0.965901944	1.739	0.015	Organismal Systems	ko04924	Renin secretion	0.4011745	0.965901944	0	0	2	130
Chemical carcinogenesis - DNA adducts	1	0.965901944	0.870	0.020	Human Diseases	ko05204	Chemical carcinogenesis - DNA adducts	0.4069153	0.965901944	0	0	1	49
Proteoglycans in cancer	5	0.965901944	4.348	0.013	Human Diseases	ko05205	Proteoglycans in cancer	0.4070067	0.965901944	0	0	5	395
Drug metabolism - cytochrome P450	1	0.965901944	0.870	0.020	Metabolism	ko00982	Drug metabolism - cytochrome P450	0.4132195	0.965901944	0	0	1	50
Metabolism of xenobiotics by cytochrome P450	1	0.965901944	0.870	0.020	Metabolism	ko00980	Metabolism of xenobiotics by cytochrome P450	0.4194572	0.965901944	0	0	1	51
NOD-like receptor signaling pathway	3	0.965901944	2.609	0.013	Organismal Systems	ko04621	NOD-like receptor signaling pathway	0.4240045	0.965901944	0	0	3	224
Nicotinate and nicotinamide metabolism	1	0.965901944	0.870	0.019	Metabolism	ko00760	Nicotinate and nicotinamide metabolism	0.4317362	0.965901944	0	0	1	53
Glycine, serine and threonine metabolism	1	0.965901944	0.870	0.019	Metabolism	ko00260	Glycine, serine and threonine metabolism	0.4377787	0.965901944	0	0	1	54
Pyruvate metabolism	1	0.965901944	0.870	0.019	Metabolism	ko00620	Pyruvate metabolism	0.4377787	0.965901944	0	0	1	54
Necroptosis	3	0.965901944	2.609	0.013	Cellular Processes	ko04217	Necroptosis	0.4408624	0.965901944	0	0	3	230
Non-small cell lung cancer	2	0.965901944	1.739	0.014	Human Diseases	ko05223	Non-small cell lung cancer	0.4414303	0.965901944	0	0	2	141
Leukocyte transendothelial migration	3	0.997302367	2.609	0.013	Organismal Systems	ko04670	Leukocyte transendothelial migration	0.4602934	0.997302367	0	0	3	237
Small cell lung cancer	2	0.999936900	1.739	0.013	Human Diseases	ko05222	Small cell lung cancer	0.4836235	0.999936900	0	0	2	153
Epithelial cell signaling in Helicobacter pylori infection	2	0.999936900	1.739	0.012	Human Diseases	ko05120	Epithelial cell signaling in Helicobacter pylori infection	0.5106536	0.999936900	0	0	2	161
Prostate cancer	2	0.999936900	1.739	0.012	Human Diseases	ko05215	Prostate cancer	0.5172672	0.999936900	0	0	2	163
Amino sugar and nucleotide sugar metabolism	1	0.999936900	0.870	0.014	Metabolism	ko00520	Amino sugar and nucleotide sugar metabolism	0.5211337	0.999936900	0	0	1	69
Thyroid cancer	1	0.999936900	0.870	0.014	Human Diseases	ko05216	Thyroid cancer	0.5211337	0.999936900	0	0	1	69
Phosphatidylinositol signaling system	2	0.999936900	1.739	0.012	Environmental Information Processing	ko04070	Phosphatidylinositol signaling system	0.5270773	0.999936900	0	0	2	166
PI3K-Akt signaling pathway	6	0.999936900	5.217	0.011	Environmental Information Processing	ko04151	PI3K-Akt signaling pathway	0.5309839	0.999936900	0	0	6	551
Osteoclast differentiation	2	0.999936900	1.739	0.012	Organismal Systems	ko04380	Osteoclast differentiation	0.5335433	0.999936900	0	0	2	168
Phospholipase D signaling pathway	4	0.999936900	3.478	0.011	Environmental Information Processing	ko04072	Phospholipase D signaling pathway	0.5386729	0.999936900	0	0	4	363
Arachidonic acid metabolism	1	0.999936900	0.870	0.014	Metabolism	ko00590	Arachidonic acid metabolism	0.541211	0.999936900	0	0	1	73
Ferroptosis	1	0.999936900	0.870	0.013	Cellular Processes	ko04216	Ferroptosis	0.5557192	0.999936900	0	0	1	76
Hedgehog signaling pathway	1	0.999936900	0.870	0.013	Environmental Information Processing	ko04340	Hedgehog signaling pathway	0.5697725	0.999936900	0	0	1	79
Th17 cell differentiation	2	0.999936900	1.739	0.011	Organismal Systems	ko04659	Th17 cell differentiation	0.5860584	0.999936900	0	0	2	185
Cardiac muscle contraction	2	0.999936900	1.739	0.011	Organismal Systems	ko04260	Cardiac muscle contraction	0.5948656	0.999936900	0	0	2	188
AGE-RAGE signaling pathway in diabetic complications	2	0.999936900	1.739	0.011	Human Diseases	ko04933	AGE-RAGE signaling pathway in diabetic complications	0.5948656	0.999936900	0	0	2	188
GnRH signaling pathway	2	0.999936900	1.739	0.011	Organismal Systems	ko04912	GnRH signaling pathway	0.5977704	0.999936900	0	0	2	189
Ether lipid metabolism	1	0.999936900	0.870	0.012	Metabolism	ko00565	Ether lipid metabolism	0.600873	0.999936900	0	0	1	86
Ubiquitin mediated proteolysis	2	0.999936900	1.739	0.010	Genetic Information Processing	ko04120	Ubiquitin mediated proteolysis	0.6092353	0.999936900	0	0	2	193
Measles	2	0.999936900	1.739	0.010	Human Diseases	ko05162	Measles	0.6092353	0.999936900	0	0	2	193
Arginine and proline metabolism	1	0.999936900	0.870	0.011	Metabolism	ko00330	Arginine and proline metabolism	0.6093421	0.999936900	0	0	1	88
Type II diabetes mellitus	1	0.999936900	0.870	0.011	Human Diseases	ko04930	Type II diabetes mellitus	0.6093421	0.999936900	0	0	1	88
Cholesterol metabolism	1	0.999936900	0.870	0.011	Organismal Systems	ko04979	Cholesterol metabolism	0.6135096	0.999936900	0	0	1	89
Choline metabolism in cancer	2	0.999936900	1.739	0.010	Human Diseases	ko05231	Choline metabolism in cancer	0.6176717	0.999936900	0	0	2	196
Platinum drug resistance	1	0.999936900	0.870	0.011	Human Diseases	ko01524	Platinum drug resistance	0.6297435	0.999936900	0	0	1	93
Chemical carcinogenesis - reactive oxygen species	3	0.999936900	2.609	0.010	Human Diseases	ko05208	Chemical carcinogenesis - reactive oxygen species	0.6438825	0.999936900	0	0	3	311
Lysine degradation	1	0.999936900	0.870	0.010	Metabolism	ko00310	Lysine degradation	0.6453011	0.999936900	0	0	1	97
Insulin secretion	2	0.999936900	1.739	0.010	Organismal Systems	ko04911	Insulin secretion	0.6474208	0.999936900	0	0	2	207
ABC transporters	1	0.999936900	0.870	0.010	Environmental Information Processing	ko02010	ABC transporters	0.6490882	0.999936900	0	0	1	98
Basal cell carcinoma	1	0.999936900	0.870	0.010	Human Diseases	ko05217	Basal cell carcinoma	0.6490882	0.999936900	0	0	1	98
Endometrial cancer	1	0.999936900	0.870	0.010	Human Diseases	ko05213	Endometrial cancer	0.6565425	0.999936900	0	0	1	100
cGMP-PKG signaling pathway	3	0.999936900	2.609	0.009	Environmental Information Processing	ko04022	cGMP-PKG signaling pathway	0.6692141	0.999936900	0	0	3	323
Influenza A	2	0.999936900	1.739	0.009	Human Diseases	ko05164	Influenza A	0.6777751	0.999936900	0	0	2	219
Glycolysis / Gluconeogenesis	1	0.999936900	0.870	0.009	Metabolism	ko00010	Glycolysis / Gluconeogenesis	0.6814174	0.999936900	0	0	1	107
p53 signaling pathway	1	0.999936900	0.870	0.009	Cellular Processes	ko04115	p53 signaling pathway	0.6948209	0.999936900	0	0	1	111
Vascular smooth muscle contraction	2	0.999936900	1.739	0.008	Organismal Systems	ko04270	Vascular smooth muscle contraction	0.7257925	0.999936900	0	0	2	240
Melanoma	1	0.999936900	0.870	0.008	Human Diseases	ko05218	Melanoma	0.7259335	0.999936900	0	0	1	121
Cholinergic synapse	2	0.999936900	1.739	0.008	Organismal Systems	ko04725	Cholinergic synapse	0.7321406	0.999936900	0	0	2	243
Non-alcoholic fatty liver disease	2	0.999936900	1.739	0.008	Human Diseases	ko04932	Non-alcoholic fatty liver disease	0.7363038	0.999936900	0	0	2	245
Human T-cell leukemia virus 1 infection	3	0.999936900	2.609	0.008	Human Diseases	ko05166	Human T-cell leukemia virus 1 infection	0.7390354	0.999936900	0	0	3	360
Toll-like receptor signaling pathway	1	0.999936900	0.870	0.008	Organismal Systems	ko04620	Toll-like receptor signaling pathway	0.7458203	0.999936900	0	0	1	128
Pancreatic cancer	1	0.999936900	0.870	0.008	Human Diseases	ko05212	Pancreatic cancer	0.7458203	0.999936900	0	0	1	128
Thyroid hormone signaling pathway	2	0.999936900	1.739	0.008	Organismal Systems	ko04919	Thyroid hormone signaling pathway	0.7464737	0.999936900	0	0	2	250
Hepatocellular carcinoma	2	0.999936900	1.739	0.008	Human Diseases	ko05225	Hepatocellular carcinoma	0.763941	0.999936900	0	0	2	259
Peroxisome	1	0.999936900	0.870	0.007	Cellular Processes	ko04146	Peroxisome	0.7668015	0.999936900	0	0	1	136
Cortisol synthesis and secretion	1	0.999936900	0.870	0.007	Organismal Systems	ko04927	Cortisol synthesis and secretion	0.7668015	0.999936900	0	0	1	136
Inositol phosphate metabolism	1	0.999936900	0.870	0.007	Metabolism	ko00562	Inositol phosphate metabolism	0.7693003	0.999936900	0	0	1	137
Insulin signaling pathway	2	0.999936900	1.739	0.008	Organismal Systems	ko04910	Insulin signaling pathway	0.7695297	0.999936900	0	0	2	262
Glioma	1	0.999936900	0.870	0.007	Human Diseases	ko05214	Glioma	0.7790331	0.999936900	0	0	1	141
Long-term depression	1	0.999936900	0.870	0.007	Organismal Systems	ko04730	Long-term depression	0.7860645	0.999936900	0	0	1	144
Cushing syndrome	2	0.999936900	1.739	0.007	Human Diseases	ko04934	Cushing syndrome	0.7873421	0.999936900	0	0	2	272
Colorectal cancer	1	0.999936900	0.870	0.007	Human Diseases	ko05210	Colorectal cancer	0.7906285	0.999936900	0	0	1	146
Central carbon metabolism in cancer	1	0.999936900	0.870	0.007	Human Diseases	ko05230	Central carbon metabolism in cancer	0.7906285	0.999936900	0	0	1	146
Apelin signaling pathway	2	0.999936900	1.739	0.007	Environmental Information Processing	ko04371	Apelin signaling pathway	0.7907574	0.999936900	0	0	2	274
Circadian entrainment	2	0.999936900	1.739	0.007	Organismal Systems	ko04713	Circadian entrainment	0.7907574	0.999936900	0	0	2	274
Arrhythmogenic right ventricular cardiomyopathy	1	0.999936900	0.870	0.007	Human Diseases	ko05412	Arrhythmogenic right ventricular cardiomyopathy	0.7928741	0.999936900	0	0	1	147
Cell adhesion molecules	3	0.999936900	2.609	0.008	Environmental Information Processing	ko04514	Cell adhesion molecules	0.7953851	0.999936900	0	0	3	396
EGFR tyrosine kinase inhibitor resistance	1	0.999936900	0.870	0.007	Human Diseases	ko01521	EGFR tyrosine kinase inhibitor resistance	0.7994687	0.999936900	0	0	1	150
ECM-receptor interaction	1	0.999936900	0.870	0.007	Environmental Information Processing	ko04512	ECM-receptor interaction	0.7994687	0.999936900	0	0	1	150
Th1 and Th2 cell differentiation	1	0.999936900	0.870	0.007	Organismal Systems	ko04658	Th1 and Th2 cell differentiation	0.8037491	0.999936900	0	0	1	152
B cell receptor signaling pathway	1	0.999936900	0.870	0.006	Organismal Systems	ko04662	B cell receptor signaling pathway	0.81204	0.999936900	0	0	1	156
Long-term potentiation	1	0.999936900	0.870	0.006	Organismal Systems	ko04720	Long-term potentiation	0.81204	0.999936900	0	0	1	156
GnRH secretion	1	0.999936900	0.870	0.006	Organismal Systems	ko04929	GnRH secretion	0.8140578	0.999936900	0	0	1	157
MAPK signaling pathway	4	0.999936900	3.478	0.008	Environmental Information Processing	ko04010	MAPK signaling pathway	0.8152584	0.999936900	0	0	4	527
Endocrine resistance	1	0.999936900	0.870	0.006	Human Diseases	ko01522	Endocrine resistance	0.8219168	0.999936900	0	0	1	161
ErbB signaling pathway	1	0.999936900	0.870	0.006	Environmental Information Processing	ko04012	ErbB signaling pathway	0.8219168	0.999936900	0	0	1	161
Gap junction	1	0.999936900	0.870	0.006	Cellular Processes	ko04540	Gap junction	0.8257219	0.999936900	0	0	1	163
Axon guidance	2	0.999936900	1.739	0.007	Organismal Systems	ko04360	Axon guidance	0.8351379	0.999936900	0	0	2	303
Chemical carcinogenesis - receptor activation	2	0.999936900	1.739	0.006	Human Diseases	ko05207	Chemical carcinogenesis - receptor activation	0.8418792	0.999936900	0	0	2	308
C-type lectin receptor signaling pathway	1	0.999936900	0.870	0.006	Organismal Systems	ko04625	C-type lectin receptor signaling pathway	0.8435715	0.999936900	0	0	1	173
Glutamatergic synapse	2	0.999936900	1.739	0.006	Organismal Systems	ko04724	Glutamatergic synapse	0.8445057	0.999936900	0	0	2	310
Thermogenesis	2	0.999936900	1.739	0.006	Organismal Systems	ko04714	Thermogenesis	0.8483721	0.999936900	0	0	2	313
Oocyte meiosis	1	0.999936900	0.870	0.006	Cellular Processes	ko04114	Oocyte meiosis	0.848564	0.999936900	0	0	1	176
Cell cycle	1	0.999936900	0.870	0.006	Cellular Processes	ko04110	Cell cycle	0.8501928	0.999936900	0	0	1	177
Adrenergic signaling in cardiomyocytes	2	0.999936900	1.739	0.006	Organismal Systems	ko04261	Adrenergic signaling in cardiomyocytes	0.8521518	0.999936900	0	0	2	316
Synaptic vesicle cycle	1	0.999936900	0.870	0.006	Organismal Systems	ko04721	Synaptic vesicle cycle	0.8565361	0.999936900	0	0	1	181
Hypertrophic cardiomyopathy	1	0.999936900	0.870	0.005	Human Diseases	ko05410	Hypertrophic cardiomyopathy	0.8596072	0.999936900	0	0	1	183
Toxoplasmosis	1	0.999936900	0.870	0.005	Human Diseases	ko05145	Toxoplasmosis	0.8684348	0.999936900	0	0	1	189
Glucagon signaling pathway	1	0.999936900	0.870	0.005	Organismal Systems	ko04922	Glucagon signaling pathway	0.8767119	0.999936900	0	0	1	195
Inflammatory mediator regulation of TRP channels	1	0.999936900	0.870	0.005	Organismal Systems	ko04750	Inflammatory mediator regulation of TRP channels	0.8844725	0.999936900	0	0	1	201
Amoebiasis	1	0.999936900	0.870	0.005	Human Diseases	ko05146	Amoebiasis	0.8869502	0.999936900	0	0	1	203
Serotonergic synapse	1	0.999936900	0.870	0.005	Organismal Systems	ko04726	Serotonergic synapse	0.8929163	0.999936900	0	0	1	208
FoxO signaling pathway	1	0.999936900	0.870	0.005	Environmental Information Processing	ko04068	FoxO signaling pathway	0.896345	0.999936900	0	0	1	211
Fc gamma R-mediated phagocytosis	1	0.999936900	0.870	0.005	Organismal Systems	ko04666	Fc gamma R-mediated phagocytosis	0.8985701	0.999936900	0	0	1	213
Neurotrophin signaling pathway	1	0.999936900	0.870	0.005	Organismal Systems	ko04722	Neurotrophin signaling pathway	0.8996649	0.999936900	0	0	1	214
Relaxin signaling pathway	1	0.999936900	0.870	0.005	Organismal Systems	ko04926	Relaxin signaling pathway	0.9028793	0.999936900	0	0	1	217
Dilated cardiomyopathy	1	0.999936900	0.870	0.005	Human Diseases	ko05414	Dilated cardiomyopathy	0.9028793	0.999936900	0	0	1	217
cAMP signaling pathway	3	0.999936900	2.609	0.006	Environmental Information Processing	ko04024	cAMP signaling pathway	0.9036381	0.999936900	0	0	3	499
Alcoholism	1	0.999936900	0.870	0.005	Human Diseases	ko05034	Alcoholism	0.9049653	0.999936900	0	0	1	219
Sphingolipid signaling pathway	1	0.999936900	0.870	0.005	Environmental Information Processing	ko04071	Sphingolipid signaling pathway	0.9059916	0.999936900	0	0	1	220
Breast cancer	1	0.999936900	0.870	0.005	Human Diseases	ko05224	Breast cancer	0.9070069	0.999936900	0	0	1	221
Regulation of actin cytoskeleton	2	0.999936900	1.739	0.005	Cellular Processes	ko04810	Regulation of actin cytoskeleton	0.9086935	0.999936900	0	0	2	372
AMPK signaling pathway	1	0.999936900	0.870	0.004	Environmental Information Processing	ko04152	AMPK signaling pathway	0.9165807	0.999936900	0	0	1	231
Hepatitis C	1	0.999936900	0.870	0.004	Human Diseases	ko05160	Hepatitis C	0.9209944	0.999936900	0	0	1	236
HIF-1 signaling pathway	1	0.999936900	0.870	0.004	Environmental Information Processing	ko04066	HIF-1 signaling pathway	0.921849	0.999936900	0	0	1	237
Platelet activation	1	0.999936900	0.870	0.004	Organismal Systems	ko04611	Platelet activation	0.9235307	0.999936900	0	0	1	239
Gastric cancer	1	0.999936900	0.870	0.004	Human Diseases	ko05226	Gastric cancer	0.9299063	0.999936900	0	0	1	247
Retrograde endocannabinoid signaling	1	0.999936900	0.870	0.004	Organismal Systems	ko04723	Retrograde endocannabinoid signaling	0.9364507	0.999936900	0	0	1	256
Prion disease	2	0.999936900	1.739	0.005	Human Diseases	ko05020	Prion disease	0.9399102	0.999936900	0	0	2	419
Endocytosis	2	0.999936900	1.739	0.005	Cellular Processes	ko04144	Endocytosis	0.9470647	0.999936900	0	0	2	433
Herpes simplex virus 1 infection	3	0.999936900	2.609	0.005	Human Diseases	ko05168	Herpes simplex virus 1 infection	0.9496334	0.999936900	0	0	3	581
Yersinia infection	1	0.999936900	0.870	0.004	Human Diseases	ko05135	Yersinia infection	0.9500078	0.999936900	0	0	1	278
Spinocerebellar ataxia	1	0.999936900	0.870	0.004	Human Diseases	ko05017	Spinocerebellar ataxia	0.9505507	0.999936900	0	0	1	279
Dopaminergic synapse	1	0.999936900	0.870	0.004	Organismal Systems	ko04728	Dopaminergic synapse	0.951619	0.999936900	0	0	1	281
Tight junction	1	0.999936900	0.870	0.003	Cellular Processes	ko04530	Tight junction	0.9615433	0.999936900	0	0	1	302
MicroRNAs in cancer	1	0.999936900	0.870	0.003	Human Diseases	ko05206	MicroRNAs in cancer	0.9684243	0.999936900	0	0	1	320
Epstein-Barr virus infection	1	0.999936900	0.870	0.003	Human Diseases	ko05169	Epstein-Barr virus infection	0.9697792	0.999936900	0	0	1	324
Oxytocin signaling pathway	1	0.999936900	0.870	0.003	Organismal Systems	ko04921	Oxytocin signaling pathway	0.9729194	0.999936900	0	0	1	334
Human immunodeficiency virus 1 infection	1	0.999936900	0.870	0.003	Human Diseases	ko05170	Human immunodeficiency virus 1 infection	0.9746459	0.999936900	0	0	1	340
Focal adhesion	1	0.999936900	0.870	0.003	Cellular Processes	ko04510	Focal adhesion	0.9791974	0.999936900	0	0	1	358
Pathogenic Escherichia coli infection	1	0.999936900	0.870	0.003	Human Diseases	ko05130	Pathogenic Escherichia coli infection	0.9796501	0.999936900	0	0	1	360
Ras signaling pathway	1	0.999936900	0.870	0.003	Environmental Information Processing	ko04014	Ras signaling pathway	0.9833096	0.999936900	0	0	1	378
Calcium signaling pathway	2	0.999936900	1.739	0.003	Environmental Information Processing	ko04020	Calcium signaling pathway	0.9860292	0.999936900	0	0	2	575
Salmonella infection	1	0.999936900	0.870	0.002	Human Diseases	ko05132	Salmonella infection	0.9870509	0.999936900	0	0	1	401
Parkinson disease	1	0.999936900	0.870	0.002	Human Diseases	ko05012	Parkinson disease	0.9873339	0.999936900	0	0	1	403
Amyotrophic lateral sclerosis	2	0.999936900	1.739	0.003	Human Diseases	ko05014	Amyotrophic lateral sclerosis	0.9895539	0.999936900	0	0	2	605
Huntington disease	1	0.999936900	0.870	0.002	Human Diseases	ko05016	Huntington disease	0.9963091	0.999936900	0	0	1	514
Human papillomavirus infection	1	0.999936900	0.870	0.002	Human Diseases	ko05165	Human papillomavirus infection	0.9965484	0.999936900	0	0	1	520
Alzheimer disease	1	0.999936900	0.870	0.002	Human Diseases	ko05010	Alzheimer disease	0.9987711	0.999936900	0	0	1	612
Pathways of neurodegeneration - multiple diseases	1	0.999936900	0.870	0.001	Human Diseases	ko05022	Pathways of neurodegeneration - multiple diseases	0.9999369	0.999936900	0	0	1	872
