# Supplementary material for: Exploitation of Key Regulatory Modules and Genes for High-Salt Adaptation in Schizothoracine by Weighted Gene Co-Expression Network Analysis
Source: Animals (Basel). 2024 Dec 29;15(1):56. doi: 10.3390/ani15010056 (PMC11718949; doi:10.3390/ani15010056)
Supplement: Supplementary file 1 [file animals-15-00056-s001.zip › Suppl. Figures and Tables/Tables/Table S28.GN-Liver-KEGG.xls]

id	num	qvalue	per	ratio	class	ID	Descrption	Pvalue	Qvalue	Up	Down	fg_num	bg_num
Metabolic pathways	155	1.336291e-39	54.965	0.075	Metabolism	ko01100	Metabolic pathways	4.721875e-42	1.336291e-39	0	0	155	2080
Peroxisome	24	1.025859e-11	8.511	0.176	Cellular Processes	ko04146	Peroxisome	7.249884e-14	1.025859e-11	0	0	24	136
Propanoate metabolism	14	2.006726e-11	4.965	0.368	Metabolism	ko00640	Propanoate metabolism	2.517956e-13	2.006726e-11	0	0	14	38
Carbon metabolism	26	2.006726e-11	9.220	0.151	Metabolism	ko01200	Carbon metabolism	2.836362e-13	2.006726e-11	0	0	26	172
Valine, leucine and isoleucine degradation	15	1.439875e-09	5.319	0.246	Metabolism	ko00280	Valine, leucine and isoleucine degradation	2.71346e-11	1.439875e-09	0	0	15	61
Fatty acid metabolism	18	1.439875e-09	6.383	0.189	Metabolism	ko01212	Fatty acid metabolism	3.052739e-11	1.439875e-09	0	0	18	95
beta-Alanine metabolism	12	1.462253e-09	4.255	0.343	Metabolism	ko00410	beta-Alanine metabolism	3.61688e-11	1.462253e-09	0	0	12	35
Fatty acid degradation	14	3.515650e-09	4.965	0.250	Metabolism	ko00071	Fatty acid degradation	9.938232e-11	3.515650e-09	0	0	14	56
Biosynthesis of unsaturated fatty acids	13	8.674777e-09	4.610	0.260	Metabolism	ko01040	Biosynthesis of unsaturated fatty acids	2.758763e-10	8.674777e-09	0	0	13	50
Tryptophan metabolism	13	3.616811e-08	4.610	0.232	Metabolism	ko00380	Tryptophan metabolism	1.278025e-09	3.616811e-08	0	0	13	56
PPAR signaling pathway	18	3.727357e-08	6.383	0.151	Organismal Systems	ko03320	PPAR signaling pathway	1.448796e-09	3.727357e-08	0	0	18	119
Drug metabolism - cytochrome P450	12	8.764701e-08	4.255	0.240	Metabolism	ko00982	Drug metabolism - cytochrome P450	3.716481e-09	8.764701e-08	0	0	12	50
Glycine, serine and threonine metabolism	12	2.083609e-07	4.255	0.222	Metabolism	ko00260	Glycine, serine and threonine metabolism	9.571349e-09	2.083609e-07	0	0	12	54
Steroid biosynthesis	9	1.576494e-06	3.191	0.281	Metabolism	ko00100	Steroid biosynthesis	7.798908e-08	1.576494e-06	0	0	9	32
Pyruvate metabolism	11	1.980489e-06	3.901	0.204	Metabolism	ko00620	Pyruvate metabolism	1.049729e-07	1.980489e-06	0	0	11	54
Chemical carcinogenesis - DNA adducts	10	7.011847e-06	3.546	0.204	Human Diseases	ko05204	Chemical carcinogenesis - DNA adducts	3.964295e-07	7.011847e-06	0	0	10	49
Metabolism of xenobiotics by cytochrome P450	10	9.801437e-06	3.546	0.196	Metabolism	ko00980	Metabolism of xenobiotics by cytochrome P450	5.887789e-07	9.801437e-06	0	0	10	51
One carbon pool by folate	7	1.411362e-05	2.482	0.318	Metabolism	ko00670	One carbon pool by folate	8.976861e-07	1.411362e-05	0	0	7	22
Steroid hormone biosynthesis	10	3.050646e-05	3.546	0.172	Metabolism	ko00140	Steroid hormone biosynthesis	2.048137e-06	3.050646e-05	0	0	10	58
Glyoxylate and dicarboxylate metabolism	8	6.545057e-05	2.837	0.211	Metabolism	ko00630	Glyoxylate and dicarboxylate metabolism	4.625482e-06	6.545057e-05	0	0	8	38
Butanoate metabolism	7	7.347552e-05	2.482	0.250	Metabolism	ko00650	Butanoate metabolism	5.452247e-06	7.347552e-05	0	0	7	28
Pentose and glucuronate interconversions	8	8.944728e-05	2.837	0.200	Metabolism	ko00040	Pentose and glucuronate interconversions	6.953499e-06	8.944728e-05	0	0	8	40
Tyrosine metabolism	8	1.507894e-04	2.837	0.186	Metabolism	ko00350	Tyrosine metabolism	1.225497e-05	1.507894e-04	0	0	8	43
Primary bile acid biosynthesis	6	1.793811e-04	2.128	0.273	Metabolism	ko00120	Primary bile acid biosynthesis	1.521253e-05	1.793811e-04	0	0	6	22
Terpenoid backbone biosynthesis	6	2.279426e-04	2.128	0.261	Metabolism	ko00900	Terpenoid backbone biosynthesis	2.013627e-05	2.279426e-04	0	0	6	23
Ascorbate and aldarate metabolism	7	2.884456e-04	2.482	0.200	Metabolism	ko00053	Ascorbate and aldarate metabolism	2.65003e-05	2.884456e-04	0	0	7	35
Cysteine and methionine metabolism	9	3.877487e-04	3.191	0.141	Metabolism	ko00270	Cysteine and methionine metabolism	3.699369e-05	3.877487e-04	0	0	9	64
Biosynthesis of amino acids	12	7.024753e-04	4.255	0.099	Metabolism	ko01230	Biosynthesis of amino acids	6.950286e-05	7.024753e-04	0	0	12	121
Arginine and proline metabolism	10	8.422828e-04	3.546	0.114	Metabolism	ko00330	Arginine and proline metabolism	8.928793e-05	8.422828e-04	0	0	10	88
Drug metabolism - other enzymes	10	8.422828e-04	3.546	0.114	Metabolism	ko00983	Drug metabolism - other enzymes	8.928793e-05	8.422828e-04	0	0	10	88
Fatty acid elongation	6	2.274966e-03	2.128	0.171	Metabolism	ko00062	Fatty acid elongation	0.0002492012	2.274966e-03	0	0	6	35
Alcoholic liver disease	16	2.602211e-03	5.674	0.070	Human Diseases	ko04936	Alcoholic liver disease	0.0002942429	2.602211e-03	0	0	16	228
Citrate cycle (TCA cycle)	6	3.405248e-03	2.128	0.158	Metabolism	ko00020	Citrate cycle (TCA cycle)	0.0003970784	3.405248e-03	0	0	6	38
Central carbon metabolism in cancer	12	3.425391e-03	4.255	0.082	Human Diseases	ko05230	Central carbon metabolism in cancer	0.0004115311	3.425391e-03	0	0	12	146
Glycolysis / Gluconeogenesis	10	3.648180e-03	3.546	0.093	Metabolism	ko00010	Glycolysis / Gluconeogenesis	0.0004511883	3.648180e-03	0	0	10	107
Taurine and hypotaurine metabolism	4	8.007092e-03	1.418	0.222	Metabolism	ko00430	Taurine and hypotaurine metabolism	0.00101857	8.007092e-03	0	0	4	18
Pantothenate and CoA biosynthesis	4	1.184129e-02	1.418	0.200	Metabolism	ko00770	Pantothenate and CoA biosynthesis	0.001548155	1.184129e-02	0	0	4	20
Retinol metabolism	7	1.624356e-02	2.482	0.100	Metabolism	ko00830	Retinol metabolism	0.002181114	1.624356e-02	0	0	7	70
Glutathione metabolism	7	1.861448e-02	2.482	0.097	Metabolism	ko00480	Glutathione metabolism	0.002565247	1.861448e-02	0	0	7	72
Complement and coagulation cascades	10	2.470174e-02	3.546	0.071	Organismal Systems	ko04610	Complement and coagulation cascades	0.003491412	2.470174e-02	0	0	10	140
Lysine degradation	8	2.523660e-02	2.837	0.082	Metabolism	ko00310	Lysine degradation	0.003656186	2.523660e-02	0	0	8	97
Insulin resistance	13	3.207991e-02	4.610	0.059	Human Diseases	ko04931	Insulin resistance	0.004856695	3.207991e-02	0	0	13	220
Glucagon signaling pathway	12	3.207991e-02	4.255	0.062	Organismal Systems	ko04922	Glucagon signaling pathway	0.004874333	3.207991e-02	0	0	12	195
Chemical carcinogenesis - receptor activation	16	4.213898e-02	5.674	0.052	Human Diseases	ko05207	Chemical carcinogenesis - receptor activation	0.006551644	4.213898e-02	0	0	16	308
Adipocytokine signaling pathway	8	4.391680e-02	2.837	0.074	Organismal Systems	ko04920	Adipocytokine signaling pathway	0.006983237	4.391680e-02	0	0	8	108
AMPK signaling pathway	13	4.459866e-02	4.610	0.056	Environmental Information Processing	ko04152	AMPK signaling pathway	0.007249252	4.459866e-02	0	0	13	231
Bile secretion	10	4.884031e-02	3.546	0.063	Organismal Systems	ko04976	Bile secretion	0.008111288	4.884031e-02	0	0	10	158
Protein processing in endoplasmic reticulum	15	5.268064e-02	5.319	0.052	Genetic Information Processing	ko04141	Protein processing in endoplasmic reticulum	0.008935232	5.268064e-02	0	0	15	291
Fructose and mannose metabolism	6	7.410585e-02	2.128	0.080	Metabolism	ko00051	Fructose and mannose metabolism	0.01305815	7.410585e-02	0	0	6	75
alpha-Linolenic acid metabolism	4	7.410585e-02	1.418	0.111	Metabolism	ko00592	alpha-Linolenic acid metabolism	0.01360911	7.410585e-02	0	0	4	36
Alanine, aspartate and glutamate metabolism	5	7.410585e-02	1.773	0.091	Metabolism	ko00250	Alanine, aspartate and glutamate metabolism	0.01371702	7.410585e-02	0	0	5	55
Various types of N-glycan biosynthesis	5	7.410585e-02	1.773	0.091	Metabolism	ko00513	Various types of N-glycan biosynthesis	0.01371702	7.410585e-02	0	0	5	55
Ferroptosis	6	7.410585e-02	2.128	0.079	Cellular Processes	ko04216	Ferroptosis	0.01387848	7.410585e-02	0	0	6	76
Histidine metabolism	3	9.684616e-02	1.064	0.136	Metabolism	ko00340	Histidine metabolism	0.01847948	9.684616e-02	0	0	3	22
2-Oxocarboxylic acid metabolism	3	1.186343e-01	1.064	0.125	Metabolism	ko01210	2-Oxocarboxylic acid metabolism	0.02338395	1.186343e-01	0	0	3	24
Pentose phosphate pathway	5	1.186343e-01	1.773	0.079	Metabolism	ko00030	Pentose phosphate pathway	0.02347533	1.186343e-01	0	0	5	63
Starch and sucrose metabolism	4	1.230242e-01	1.418	0.093	Metabolism	ko00500	Starch and sucrose metabolism	0.02477872	1.230242e-01	0	0	4	43
Thyroid cancer	5	1.618083e-01	1.773	0.072	Human Diseases	ko05216	Thyroid cancer	0.03316212	1.618083e-01	0	0	5	69
Platinum drug resistance	6	1.618737e-01	2.128	0.065	Human Diseases	ko01524	Platinum drug resistance	0.03374752	1.618737e-01	0	0	6	93
Hepatocellular carcinoma	12	1.777323e-01	4.255	0.046	Human Diseases	ko05225	Hepatocellular carcinoma	0.03768176	1.777323e-01	0	0	12	259
Porphyrin metabolism	4	1.863311e-01	1.418	0.080	Metabolism	ko00860	Porphyrin metabolism	0.04022545	1.863311e-01	0	0	4	50
Carbohydrate digestion and absorption	5	1.863311e-01	1.773	0.068	Organismal Systems	ko04973	Carbohydrate digestion and absorption	0.04082166	1.863311e-01	0	0	5	73
Phenylalanine metabolism	2	2.233317e-01	0.709	0.143	Metabolism	ko00360	Phenylalanine metabolism	0.04971696	2.233317e-01	0	0	2	14
Maturity onset diabetes of the young	3	2.693011e-01	1.064	0.086	Human Diseases	ko04950	Maturity onset diabetes of the young	0.06150608	2.693011e-01	0	0	3	35
Chemical carcinogenesis - reactive oxygen species	13	2.693011e-01	4.610	0.042	Human Diseases	ko05208	Chemical carcinogenesis - reactive oxygen species	0.06185362	2.693011e-01	0	0	13	311
N-Glycan biosynthesis	4	2.998162e-01	1.418	0.067	Metabolism	ko00510	N-Glycan biosynthesis	0.06992179	2.998162e-01	0	0	4	60
Biotin metabolism	1	3.203713e-01	0.355	0.333	Metabolism	ko00780	Biotin metabolism	0.07584762	3.203713e-01	0	0	1	3
Folate biosynthesis	3	3.318392e-01	1.064	0.077	Metabolism	ko00790	Folate biosynthesis	0.07973522	3.318392e-01	0	0	3	39
Selenocompound metabolism	2	3.523068e-01	0.709	0.105	Metabolism	ko00450	Selenocompound metabolism	0.08589812	3.523068e-01	0	0	2	19
Caffeine metabolism	1	4.036142e-01	0.355	0.250	Metabolism	ko00232	Caffeine metabolism	0.0998339	4.036142e-01	0	0	1	4
JAK-STAT signaling pathway	8	4.434335e-01	2.837	0.043	Environmental Information Processing	ko04630	JAK-STAT signaling pathway	0.1112501	4.434335e-01	0	0	8	186
Endometrial cancer	5	4.649171e-01	1.773	0.050	Human Diseases	ko05213	Endometrial cancer	0.1182828	4.649171e-01	0	0	5	100
Arachidonic acid metabolism	4	4.696811e-01	1.418	0.055	Metabolism	ko00590	Arachidonic acid metabolism	0.1211545	4.696811e-01	0	0	4	73
Insulin signaling pathway	10	5.435134e-01	3.546	0.038	Organismal Systems	ko04910	Insulin signaling pathway	0.1442786	5.435134e-01	0	0	10	262
Fatty acid biosynthesis	2	5.435134e-01	0.709	0.077	Metabolism	ko00061	Fatty acid biosynthesis	0.1453853	5.435134e-01	0	0	2	26
Sulfur relay system	1	5.435134e-01	0.355	0.167	Genetic Information Processing	ko04122	Sulfur relay system	0.1459612	5.435134e-01	0	0	1	6
Pyrimidine metabolism	4	5.475881e-01	1.418	0.051	Metabolism	ko00240	Pyrimidine metabolism	0.1489904	5.475881e-01	0	0	4	79
Prolactin signaling pathway	5	5.659130e-01	1.773	0.045	Organismal Systems	ko04917	Prolactin signaling pathway	0.1574932	5.659130e-01	0	0	5	110
Glycerolipid metabolism	4	5.659130e-01	1.418	0.049	Metabolism	ko00561	Glycerolipid metabolism	0.1587736	5.659130e-01	0	0	4	81
Non-small cell lung cancer	6	5.659130e-01	2.128	0.043	Human Diseases	ko05223	Non-small cell lung cancer	0.1602776	5.659130e-01	0	0	6	141
HIF-1 signaling pathway	9	5.659130e-01	3.191	0.038	Environmental Information Processing	ko04066	HIF-1 signaling pathway	0.1636838	5.659130e-01	0	0	9	237
Staphylococcus aureus infection	6	5.659130e-01	2.128	0.042	Human Diseases	ko05150	Staphylococcus aureus infection	0.1639748	5.659130e-01	0	0	6	142
Phenylalanine, tyrosine and tryptophan biosynthesis	1	5.732755e-01	0.355	0.143	Metabolism	ko00400	Phenylalanine, tyrosine and tryptophan biosynthesis	0.1681338	5.732755e-01	0	0	1	7
Antifolate resistance	3	5.756008e-01	1.064	0.055	Human Diseases	ko01523	Antifolate resistance	0.1708497	5.756008e-01	0	0	3	55
Ovarian steroidogenesis	4	5.789051e-01	1.418	0.048	Organismal Systems	ko04913	Ovarian steroidogenesis	0.1738761	5.789051e-01	0	0	4	84
FoxO signaling pathway	8	5.961349e-01	2.837	0.038	Environmental Information Processing	ko04068	FoxO signaling pathway	0.1830766	5.961349e-01	0	0	8	211
Renal cell carcinoma	5	5.961349e-01	1.773	0.043	Human Diseases	ko05211	Renal cell carcinoma	0.1832641	5.961349e-01	0	0	5	116
Fluid shear stress and atherosclerosis	8	5.991303e-01	2.837	0.038	Human Diseases	ko05418	Fluid shear stress and atherosclerosis	0.186302	5.991303e-01	0	0	8	212
Gastric cancer	9	6.140321e-01	3.191	0.036	Human Diseases	ko05226	Gastric cancer	0.1931055	6.140321e-01	0	0	9	247
Cholesterol metabolism	4	6.291156e-01	1.418	0.045	Organismal Systems	ko04979	Cholesterol metabolism	0.2000721	6.291156e-01	0	0	4	89
Melanoma	5	6.401441e-01	1.773	0.041	Human Diseases	ko05218	Melanoma	0.2058414	6.401441e-01	0	0	5	121
Proximal tubule bicarbonate reclamation	3	6.413842e-01	1.064	0.049	Organismal Systems	ko04964	Proximal tubule bicarbonate reclamation	0.2104458	6.413842e-01	0	0	3	61
Sulfur metabolism	1	6.413842e-01	0.355	0.111	Metabolism	ko00920	Sulfur metabolism	0.2107729	6.413842e-01	0	0	1	9
Glycerophospholipid metabolism	7	6.522894e-01	2.482	0.037	Metabolism	ko00564	Glycerophospholipid metabolism	0.2166615	6.522894e-01	0	0	7	188
Choline metabolism in cancer	7	7.368772e-01	2.482	0.036	Human Diseases	ko05231	Choline metabolism in cancer	0.2473616	7.368772e-01	0	0	7	196
Longevity regulating pathway - multiple species	4	7.403169e-01	1.418	0.040	Organismal Systems	ko04213	Longevity regulating pathway - multiple species	0.2555229	7.403169e-01	0	0	4	99
Galactose metabolism	3	7.403169e-01	1.064	0.044	Metabolism	ko00052	Galactose metabolism	0.2588071	7.403169e-01	0	0	3	68
Linoleic acid metabolism	2	7.403169e-01	0.709	0.053	Metabolism	ko00591	Linoleic acid metabolism	0.2589801	7.403169e-01	0	0	2	38
Vitamin digestion and absorption	2	7.403169e-01	0.709	0.053	Organismal Systems	ko04977	Vitamin digestion and absorption	0.2589801	7.403169e-01	0	0	2	38
Hepatitis C	8	7.584462e-01	2.837	0.034	Human Diseases	ko05160	Hepatitis C	0.2701622	7.584462e-01	0	0	8	236
Ubiquinone and other terpenoid-quinone biosynthesis	1	7.584462e-01	0.355	0.083	Metabolism	ko00130	Ubiquinone and other terpenoid-quinone biosynthesis	0.2706822	7.584462e-01	0	0	1	12
Bladder cancer	3	7.881204e-01	1.064	0.042	Human Diseases	ko05219	Bladder cancer	0.2870819	7.881204e-01	0	0	3	72
Arginine biosynthesis	2	7.881204e-01	0.709	0.049	Metabolism	ko00220	Arginine biosynthesis	0.288034	7.881204e-01	0	0	2	41
Vitamin B6 metabolism	1	7.881204e-01	0.355	0.077	Metabolism	ko00750	Vitamin B6 metabolism	0.2896273	7.881204e-01	0	0	1	13
C-type lectin receptor signaling pathway	6	7.904330e-01	2.128	0.035	Organismal Systems	ko04625	C-type lectin receptor signaling pathway	0.2932702	7.904330e-01	0	0	6	173
Non-alcoholic fatty liver disease	8	8.119502e-01	2.837	0.033	Human Diseases	ko04932	Non-alcoholic fatty liver disease	0.3041227	8.119502e-01	0	0	8	245
Thyroid hormone signaling pathway	8	8.553286e-01	2.837	0.032	Organismal Systems	ko04919	Thyroid hormone signaling pathway	0.3233928	8.553286e-01	0	0	8	250
EGFR tyrosine kinase inhibitor resistance	5	9.161543e-01	1.773	0.033	Human Diseases	ko01521	EGFR tyrosine kinase inhibitor resistance	0.3496278	9.161543e-01	0	0	5	150
Growth hormone synthesis, secretion and action	7	9.403372e-01	2.482	0.031	Organismal Systems	ko04935	Growth hormone synthesis, secretion and action	0.3628014	9.403372e-01	0	0	7	224
Malaria	3	9.403372e-01	1.064	0.036	Human Diseases	ko05144	Malaria	0.3655021	9.403372e-01	0	0	3	83
Chronic myeloid leukemia	4	9.804831e-01	1.418	0.033	Human Diseases	ko05220	Chronic myeloid leukemia	0.3845711	9.804831e-01	0	0	4	121
Type II diabetes mellitus	3	9.999770e-01	1.064	0.034	Human Diseases	ko04930	Type II diabetes mellitus	0.4008187	9.999770e-01	0	0	3	88
ErbB signaling pathway	5	9.999770e-01	1.773	0.031	Environmental Information Processing	ko04012	ErbB signaling pathway	0.4064801	9.999770e-01	0	0	5	161
Epithelial cell signaling in Helicobacter pylori infection	5	9.999770e-01	1.773	0.031	Human Diseases	ko05120	Epithelial cell signaling in Helicobacter pylori infection	0.4064801	9.999770e-01	0	0	5	161
Thiamine metabolism	1	9.999770e-01	0.355	0.050	Metabolism	ko00730	Thiamine metabolism	0.409197	9.999770e-01	0	0	1	20
Fat digestion and absorption	2	9.999770e-01	0.709	0.037	Organismal Systems	ko04975	Fat digestion and absorption	0.4107165	9.999770e-01	0	0	2	54
Protein export	1	9.999770e-01	0.355	0.048	Genetic Information Processing	ko03060	Protein export	0.4245553	9.999770e-01	0	0	1	21
Acute myeloid leukemia	3	9.999770e-01	1.064	0.032	Human Diseases	ko05221	Acute myeloid leukemia	0.4355714	9.999770e-01	0	0	3	93
Nitrogen metabolism	1	9.999770e-01	0.355	0.043	Metabolism	ko00910	Nitrogen metabolism	0.4540885	9.999770e-01	0	0	1	23
Glycosaminoglycan biosynthesis - keratan sulfate	1	9.999770e-01	0.355	0.040	Metabolism	ko00533	Glycosaminoglycan biosynthesis - keratan sulfate	0.482111	9.999770e-01	0	0	1	25
Glioma	4	9.999770e-01	1.418	0.028	Human Diseases	ko05214	Glioma	0.4998808	9.999770e-01	0	0	4	141
Renin-angiotensin system	1	9.999770e-01	0.355	0.037	Organismal Systems	ko04614	Renin-angiotensin system	0.5087	9.999770e-01	0	0	1	27
Breast cancer	6	9.999770e-01	2.128	0.027	Human Diseases	ko05224	Breast cancer	0.5136289	9.999770e-01	0	0	6	221
Regulation of lipolysis in adipocytes	3	9.999770e-01	1.064	0.029	Organismal Systems	ko04923	Regulation of lipolysis in adipocytes	0.5155169	9.999770e-01	0	0	3	105
Colorectal cancer	4	9.999770e-01	1.418	0.027	Human Diseases	ko05210	Colorectal cancer	0.527332	9.999770e-01	0	0	4	146
Other types of O-glycan biosynthesis	2	9.999770e-01	0.709	0.029	Metabolism	ko00514	Other types of O-glycan biosynthesis	0.5381421	9.999770e-01	0	0	2	69
Amino sugar and nucleotide sugar metabolism	2	9.999770e-01	0.709	0.029	Metabolism	ko00520	Amino sugar and nucleotide sugar metabolism	0.5381421	9.999770e-01	0	0	2	69
Longevity regulating pathway	4	9.999770e-01	1.418	0.027	Organismal Systems	ko04211	Longevity regulating pathway	0.54345	9.999770e-01	0	0	4	149
Aldosterone-regulated sodium reabsorption	2	9.999770e-01	0.709	0.029	Organismal Systems	ko04960	Aldosterone-regulated sodium reabsorption	0.5459432	9.999770e-01	0	0	2	70
Small cell lung cancer	4	9.999770e-01	1.418	0.026	Human Diseases	ko05222	Small cell lung cancer	0.5644957	9.999770e-01	0	0	4	153
mTOR signaling pathway	6	9.999770e-01	2.128	0.026	Environmental Information Processing	ko04150	mTOR signaling pathway	0.5656335	9.999770e-01	0	0	6	233
PI3K-Akt signaling pathway	14	9.999770e-01	4.965	0.025	Environmental Information Processing	ko04151	PI3K-Akt signaling pathway	0.5719435	9.999770e-01	0	0	14	551
Diabetic cardiomyopathy	7	9.999770e-01	2.482	0.025	Human Diseases	ko05415	Diabetic cardiomyopathy	0.6013081	9.999770e-01	0	0	7	282
Endocrine resistance	4	9.999770e-01	1.418	0.025	Human Diseases	ko01522	Endocrine resistance	0.6049434	9.999770e-01	0	0	4	161
Transcriptional misregulation in cancer	7	9.999770e-01	2.482	0.025	Human Diseases	ko05202	Transcriptional misregulation in cancer	0.6050551	9.999770e-01	0	0	7	283
Mannose type O-glycan biosynthesis	1	9.999770e-01	0.355	0.028	Metabolism	ko00515	Mannose type O-glycan biosynthesis	0.6124844	9.999770e-01	0	0	1	36
Purine metabolism	5	9.999770e-01	1.773	0.024	Metabolism	ko00230	Purine metabolism	0.6185136	9.999770e-01	0	0	5	205
VEGF signaling pathway	3	9.999770e-01	1.064	0.024	Environmental Information Processing	ko04370	VEGF signaling pathway	0.6445871	9.999770e-01	0	0	3	127
Toll-like receptor signaling pathway	3	9.999770e-01	1.064	0.023	Organismal Systems	ko04620	Toll-like receptor signaling pathway	0.6498409	9.999770e-01	0	0	3	128
Pancreatic cancer	3	9.999770e-01	1.064	0.023	Human Diseases	ko05212	Pancreatic cancer	0.6498409	9.999770e-01	0	0	3	128
Ether lipid metabolism	2	9.999770e-01	0.709	0.023	Metabolism	ko00565	Ether lipid metabolism	0.6580801	9.999770e-01	0	0	2	86
Vibrio cholerae infection	2	9.999770e-01	0.709	0.023	Human Diseases	ko05110	Vibrio cholerae infection	0.6580801	9.999770e-01	0	0	2	86
Adherens junction	5	9.999770e-01	1.773	0.023	Cellular Processes	ko04520	Adherens junction	0.6641846	9.999770e-01	0	0	5	216
Influenza A	5	9.999770e-01	1.773	0.023	Human Diseases	ko05164	Influenza A	0.6760079	9.999770e-01	0	0	5	219
Bacterial invasion of epithelial cells	3	9.999770e-01	1.064	0.022	Human Diseases	ko05100	Bacterial invasion of epithelial cells	0.6802017	9.999770e-01	0	0	3	134
Cortisol synthesis and secretion	3	9.999770e-01	1.064	0.022	Organismal Systems	ko04927	Cortisol synthesis and secretion	0.6898794	9.999770e-01	0	0	3	136
Proteoglycans in cancer	9	9.999770e-01	3.191	0.023	Human Diseases	ko05205	Proteoglycans in cancer	0.7021591	9.999770e-01	0	0	9	395
Glycosphingolipid biosynthesis - lacto and neolacto series	1	9.999770e-01	0.355	0.021	Metabolism	ko00601	Glycosphingolipid biosynthesis - lacto and neolacto series	0.7101241	9.999770e-01	0	0	1	47
Focal adhesion	8	9.999770e-01	2.837	0.022	Cellular Processes	ko04510	Focal adhesion	0.7163655	9.999770e-01	0	0	8	358
Mucin type O-glycan biosynthesis	1	9.999770e-01	0.355	0.021	Metabolism	ko00512	Mucin type O-glycan biosynthesis	0.7176784	9.999770e-01	0	0	1	48
Alzheimer disease	14	9.999770e-01	4.965	0.023	Human Diseases	ko05010	Alzheimer disease	0.7257335	9.999770e-01	0	0	14	612
Base excision repair	1	9.999770e-01	0.355	0.020	Genetic Information Processing	ko03410	Base excision repair	0.7322035	9.999770e-01	0	0	1	50
Apoptosis - multiple species	1	9.999770e-01	0.355	0.020	Cellular Processes	ko04215	Apoptosis - multiple species	0.7391843	9.999770e-01	0	0	1	51
Tuberculosis	7	9.999770e-01	2.482	0.021	Human Diseases	ko05152	Tuberculosis	0.7525568	9.999770e-01	0	0	7	328
Nicotinate and nicotinamide metabolism	1	9.999770e-01	0.355	0.019	Metabolism	ko00760	Nicotinate and nicotinamide metabolism	0.7526066	9.999770e-01	0	0	1	53
Estrogen signaling pathway	4	9.999770e-01	1.418	0.020	Organismal Systems	ko04915	Estrogen signaling pathway	0.7530766	9.999770e-01	0	0	4	196
Mineral absorption	2	9.999770e-01	0.709	0.019	Organismal Systems	ko04978	Mineral absorption	0.7565925	9.999770e-01	0	0	2	104
Pathways in cancer	19	9.999770e-01	6.738	0.022	Human Diseases	ko05200	Pathways in cancer	0.7797172	9.999770e-01	0	0	19	847
Lipid and atherosclerosis	7	9.999770e-01	2.482	0.020	Human Diseases	ko05417	Lipid and atherosclerosis	0.7919007	9.999770e-01	0	0	7	343
Proteasome	1	9.999770e-01	0.355	0.017	Genetic Information Processing	ko03050	Proteasome	0.7943899	9.999770e-01	0	0	1	60
Parathyroid hormone synthesis, secretion and action	4	9.999770e-01	1.418	0.019	Organismal Systems	ko04928	Parathyroid hormone synthesis, secretion and action	0.7958958	9.999770e-01	0	0	4	209
Prostate cancer	3	9.999770e-01	1.064	0.018	Human Diseases	ko05215	Prostate cancer	0.7996093	9.999770e-01	0	0	3	163
Axon guidance	6	9.999770e-01	2.128	0.020	Organismal Systems	ko04360	Axon guidance	0.8033003	9.999770e-01	0	0	6	303
Neurotrophin signaling pathway	4	9.999770e-01	1.418	0.019	Organismal Systems	ko04722	Neurotrophin signaling pathway	0.810698	9.999770e-01	0	0	4	214
PD-L1 expression and PD-1 checkpoint pathway in cancer	3	9.999770e-01	1.064	0.018	Human Diseases	ko05235	PD-L1 expression and PD-1 checkpoint pathway in cancer	0.8127515	9.999770e-01	0	0	3	167
Relaxin signaling pathway	4	9.999770e-01	1.418	0.018	Organismal Systems	ko04926	Relaxin signaling pathway	0.819153	9.999770e-01	0	0	4	217
RNA degradation	2	9.999770e-01	0.709	0.017	Genetic Information Processing	ko03018	RNA degradation	0.8226367	9.999770e-01	0	0	2	120
Parkinson disease	8	9.999770e-01	2.837	0.020	Human Diseases	ko05012	Parkinson disease	0.8267378	9.999770e-01	0	0	8	403
Chagas disease	4	9.999770e-01	1.418	0.018	Human Diseases	ko05142	Chagas disease	0.8272962	9.999770e-01	0	0	4	220
Cellular senescence	5	9.999770e-01	1.773	0.019	Cellular Processes	ko04218	Cellular senescence	0.8273426	9.999770e-01	0	0	5	267
Vasopressin-regulated water reabsorption	1	9.999770e-01	0.355	0.015	Organismal Systems	ko04962	Vasopressin-regulated water reabsorption	0.829137	9.999770e-01	0	0	1	67
Phagosome	5	9.999770e-01	1.773	0.019	Cellular Processes	ko04145	Phagosome	0.8297664	9.999770e-01	0	0	5	268
Human T-cell leukemia virus 1 infection	7	9.999770e-01	2.482	0.019	Human Diseases	ko05166	Human T-cell leukemia virus 1 infection	0.8306128	9.999770e-01	0	0	7	360
Progesterone-mediated oocyte maturation	2	9.999770e-01	0.709	0.016	Organismal Systems	ko04914	Progesterone-mediated oocyte maturation	0.8364256	9.999770e-01	0	0	2	124
MicroRNAs in cancer	6	9.999770e-01	2.128	0.019	Human Diseases	ko05206	MicroRNAs in cancer	0.8424942	9.999770e-01	0	0	6	320
Coronavirus disease - COVID-19	6	9.999770e-01	2.128	0.019	Human Diseases	ko05171	Coronavirus disease - COVID-19	0.8487126	9.999770e-01	0	0	6	323
AGE-RAGE signaling pathway in diabetic complications	3	9.999770e-01	1.064	0.016	Human Diseases	ko04933	AGE-RAGE signaling pathway in diabetic complications	0.8703491	9.999770e-01	0	0	3	188
Platelet activation	4	9.999770e-01	1.418	0.017	Organismal Systems	ko04611	Platelet activation	0.872085	9.999770e-01	0	0	4	239
Sphingolipid metabolism	1	9.999770e-01	0.355	0.013	Metabolism	ko00600	Sphingolipid metabolism	0.8722961	9.999770e-01	0	0	1	78
Toxoplasmosis	3	9.999770e-01	1.064	0.016	Human Diseases	ko05145	Toxoplasmosis	0.8726559	9.999770e-01	0	0	3	189
Inositol phosphate metabolism	2	9.999770e-01	0.709	0.015	Metabolism	ko00562	Inositol phosphate metabolism	0.8748038	9.999770e-01	0	0	2	137
Systemic lupus erythematosus	2	9.999770e-01	0.709	0.015	Human Diseases	ko05322	Systemic lupus erythematosus	0.8748038	9.999770e-01	0	0	2	137
Hedgehog signaling pathway	1	9.999770e-01	0.355	0.013	Environmental Information Processing	ko04340	Hedgehog signaling pathway	0.8756337	9.999770e-01	0	0	1	79
African trypanosomiasis	1	9.999770e-01	0.355	0.012	Human Diseases	ko05143	African trypanosomiasis	0.8820503	9.999770e-01	0	0	1	81
Pertussis	2	9.999770e-01	0.709	0.014	Human Diseases	ko05133	Pertussis	0.8848346	9.999770e-01	0	0	2	141
Apoptosis	4	9.999770e-01	1.418	0.016	Cellular Processes	ko04210	Apoptosis	0.8858741	9.999770e-01	0	0	4	246
Hepatitis B	4	9.999770e-01	1.418	0.016	Human Diseases	ko05161	Hepatitis B	0.8877349	9.999770e-01	0	0	4	247
Fc epsilon RI signaling pathway	2	9.999770e-01	0.709	0.014	Organismal Systems	ko04664	Fc epsilon RI signaling pathway	0.8918652	9.999770e-01	0	0	2	144
RIG-I-like receptor signaling pathway	1	9.999770e-01	0.355	0.012	Organismal Systems	ko04622	RIG-I-like receptor signaling pathway	0.8939107	9.999770e-01	0	0	1	85
ECM-receptor interaction	2	9.999770e-01	0.709	0.013	Environmental Information Processing	ko04512	ECM-receptor interaction	0.9047487	9.999770e-01	0	0	2	150
B cell receptor signaling pathway	2	9.999770e-01	0.709	0.013	Organismal Systems	ko04662	B cell receptor signaling pathway	0.9161905	9.999770e-01	0	0	2	156
GnRH secretion	2	9.999770e-01	0.709	0.013	Organismal Systems	ko04929	GnRH secretion	0.9179676	9.999770e-01	0	0	2	157
Human cytomegalovirus infection	6	9.999770e-01	2.128	0.016	Human Diseases	ko05163	Human cytomegalovirus infection	0.9213686	9.999770e-01	0	0	6	369
ABC transporters	1	9.999770e-01	0.355	0.010	Environmental Information Processing	ko02010	ABC transporters	0.9248427	9.999770e-01	0	0	1	98
Basal cell carcinoma	1	9.999770e-01	0.355	0.010	Human Diseases	ko05217	Basal cell carcinoma	0.9248427	9.999770e-01	0	0	1	98
Cushing syndrome	4	9.999770e-01	1.418	0.015	Human Diseases	ko04934	Cushing syndrome	0.9263838	9.999770e-01	0	0	4	272
Epstein-Barr virus infection	5	9.999770e-01	1.773	0.015	Human Diseases	ko05169	Epstein-Barr virus infection	0.9270978	9.999770e-01	0	0	5	324
Gap junction	2	9.999770e-01	0.709	0.012	Cellular Processes	ko04540	Gap junction	0.9279096	9.999770e-01	0	0	2	163
TNF signaling pathway	2	9.999770e-01	0.709	0.012	Environmental Information Processing	ko04668	TNF signaling pathway	0.9279096	9.999770e-01	0	0	2	163
Spinocerebellar ataxia	4	9.999770e-01	1.418	0.014	Human Diseases	ko05017	Spinocerebellar ataxia	0.9348216	9.999770e-01	0	0	4	279
Osteoclast differentiation	2	9.999770e-01	0.709	0.012	Organismal Systems	ko04380	Osteoclast differentiation	0.9353165	9.999770e-01	0	0	2	168
Dopaminergic synapse	4	9.999770e-01	1.418	0.014	Organismal Systems	ko04728	Dopaminergic synapse	0.9370667	9.999770e-01	0	0	4	281
Notch signaling pathway	1	9.999770e-01	0.355	0.009	Environmental Information Processing	ko04330	Notch signaling pathway	0.9392206	9.999770e-01	0	0	1	106
Necroptosis	3	9.999770e-01	1.064	0.013	Cellular Processes	ko04217	Necroptosis	0.9408117	9.999770e-01	0	0	3	230
Mitophagy - animal	1	9.999770e-01	0.355	0.009	Cellular Processes	ko04137	Mitophagy - animal	0.9408132	9.999770e-01	0	0	1	107
Autophagy - animal	3	9.999770e-01	1.064	0.013	Cellular Processes	ko04140	Autophagy - animal	0.9419461	9.999770e-01	0	0	3	231
Signaling pathways regulating pluripotency of stem cells	3	9.999770e-01	1.064	0.013	Cellular Processes	ko04550	Signaling pathways regulating pluripotency of stem cells	0.9452298	9.999770e-01	0	0	3	234
p53 signaling pathway	1	9.999770e-01	0.355	0.009	Cellular Processes	ko04115	p53 signaling pathway	0.9467785	9.999770e-01	0	0	1	111
cAMP signaling pathway	8	9.999770e-01	2.837	0.016	Environmental Information Processing	ko04024	cAMP signaling pathway	0.9505649	9.999770e-01	0	0	8	499
Cocaine addiction	1	9.999770e-01	0.355	0.009	Human Diseases	ko05030	Cocaine addiction	0.9508558	9.999770e-01	0	0	1	114
Vascular smooth muscle contraction	3	9.999770e-01	1.064	0.013	Organismal Systems	ko04270	Vascular smooth muscle contraction	0.9512874	9.999770e-01	0	0	3	240
Kaposi sarcoma-associated herpesvirus infection	5	9.999770e-01	1.773	0.014	Human Diseases	ko05167	Kaposi sarcoma-associated herpesvirus infection	0.9532235	9.999770e-01	0	0	5	351
Thyroid hormone synthesis	1	9.999770e-01	0.355	0.009	Organismal Systems	ko04918	Thyroid hormone synthesis	0.9546217	9.999770e-01	0	0	1	117
Neutrophil extracellular trap formation	3	9.999770e-01	1.064	0.012	Organismal Systems	ko04613	Neutrophil extracellular trap formation	0.9549734	9.999770e-01	0	0	3	244
Th17 cell differentiation	2	9.999770e-01	0.709	0.011	Organismal Systems	ko04659	Th17 cell differentiation	0.95547	9.999770e-01	0	0	2	185
T cell receptor signaling pathway	2	9.999770e-01	0.709	0.011	Organismal Systems	ko04660	T cell receptor signaling pathway	0.95547	9.999770e-01	0	0	2	185
Antigen processing and presentation	1	9.999770e-01	0.355	0.008	Organismal Systems	ko04612	Antigen processing and presentation	0.955812	9.999770e-01	0	0	1	118
Cardiac muscle contraction	2	9.999770e-01	0.709	0.011	Organismal Systems	ko04260	Cardiac muscle contraction	0.9583388	9.999770e-01	0	0	2	188
Legionellosis	1	9.999770e-01	0.355	0.008	Human Diseases	ko05134	Legionellosis	0.9613126	9.999770e-01	0	0	1	123
Phospholipase D signaling pathway	5	9.999770e-01	1.773	0.014	Environmental Information Processing	ko04072	Phospholipase D signaling pathway	0.9618384	9.999770e-01	0	0	5	363
Measles	2	9.999770e-01	0.709	0.010	Human Diseases	ko05162	Measles	0.9627317	9.999770e-01	0	0	2	193
Human papillomavirus infection	8	9.999770e-01	2.837	0.015	Human Diseases	ko05165	Human papillomavirus infection	0.9635904	9.999770e-01	0	0	8	520
Renin secretion	1	9.999770e-01	0.355	0.008	Organismal Systems	ko04924	Renin secretion	0.9678859	9.999770e-01	0	0	1	130
Ras signaling pathway	5	9.999770e-01	1.773	0.013	Environmental Information Processing	ko04014	Ras signaling pathway	0.9705615	9.999770e-01	0	0	5	378
cGMP-PKG signaling pathway	4	9.999770e-01	1.418	0.012	Environmental Information Processing	ko04022	cGMP-PKG signaling pathway	0.9706162	9.999770e-01	0	0	4	323
Shigellosis	6	9.999770e-01	2.128	0.014	Human Diseases	ko05131	Shigellosis	0.9713714	9.999770e-01	0	0	6	433
Viral carcinogenesis	4	9.999770e-01	1.418	0.012	Human Diseases	ko05203	Viral carcinogenesis	0.9732436	9.999770e-01	0	0	4	328
Serotonergic synapse	2	9.999770e-01	0.709	0.010	Organismal Systems	ko04726	Serotonergic synapse	0.9734046	9.999770e-01	0	0	2	208
Aldosterone synthesis and secretion	2	9.999770e-01	0.709	0.009	Organismal Systems	ko04925	Aldosterone synthesis and secretion	0.9751532	9.999770e-01	0	0	2	211
Apelin signaling pathway	3	9.999770e-01	1.064	0.011	Environmental Information Processing	ko04371	Apelin signaling pathway	0.9753622	9.999770e-01	0	0	3	274
Fc gamma R-mediated phagocytosis	2	9.999770e-01	0.709	0.009	Organismal Systems	ko04666	Fc gamma R-mediated phagocytosis	0.9762569	9.999770e-01	0	0	2	213
Nucleocytoplasmic transport	1	9.999770e-01	0.355	0.007	Genetic Information Processing	ko03013	Nucleocytoplasmic transport	0.9772826	9.999770e-01	0	0	1	143
Yersinia infection	3	9.999770e-01	1.064	0.011	Human Diseases	ko05135	Yersinia infection	0.9773017	9.999770e-01	0	0	3	278
Rap1 signaling pathway	5	9.999770e-01	1.773	0.013	Environmental Information Processing	ko04015	Rap1 signaling pathway	0.9782044	9.999770e-01	0	0	5	395
Human immunodeficiency virus 1 infection	4	9.999770e-01	1.418	0.012	Human Diseases	ko05170	Human immunodeficiency virus 1 infection	0.9786812	9.999770e-01	0	0	4	340
Alcoholism	2	9.999770e-01	0.709	0.009	Human Diseases	ko05034	Alcoholism	0.9792914	9.999770e-01	0	0	2	219
Sphingolipid signaling pathway	2	9.999770e-01	0.709	0.009	Environmental Information Processing	ko04071	Sphingolipid signaling pathway	0.9797593	9.999770e-01	0	0	2	220
Oxidative phosphorylation	1	9.999770e-01	0.355	0.007	Metabolism	ko00190	Oxidative phosphorylation	0.9806398	9.999770e-01	0	0	1	149
Viral myocarditis	1	9.999770e-01	0.355	0.007	Human Diseases	ko05416	Viral myocarditis	0.9825984	9.999770e-01	0	0	1	153
TGF-beta signaling pathway	1	9.999770e-01	0.355	0.006	Environmental Information Processing	ko04350	TGF-beta signaling pathway	0.9830564	9.999770e-01	0	0	1	154
Gastric acid secretion	1	9.999770e-01	0.355	0.006	Organismal Systems	ko04971	Gastric acid secretion	0.9847713	9.999770e-01	0	0	1	158
Amphetamine addiction	1	9.999770e-01	0.355	0.006	Human Diseases	ko05031	Amphetamine addiction	0.9847713	9.999770e-01	0	0	1	158
Tight junction	3	9.999770e-01	1.064	0.010	Cellular Processes	ko04530	Tight junction	0.9862193	9.999770e-01	0	0	3	302
Chemokine signaling pathway	3	9.999770e-01	1.064	0.010	Organismal Systems	ko04062	Chemokine signaling pathway	0.9865063	9.999770e-01	0	0	3	303
Phosphatidylinositol signaling system	1	9.999770e-01	0.355	0.006	Environmental Information Processing	ko04070	Phosphatidylinositol signaling system	0.9876994	9.999770e-01	0	0	1	166
Spliceosome	1	9.999770e-01	0.355	0.006	Genetic Information Processing	ko03040	Spliceosome	0.9880236	9.999770e-01	0	0	1	167
Hippo signaling pathway	2	9.999770e-01	0.709	0.008	Environmental Information Processing	ko04390	Hippo signaling pathway	0.9880894	9.999770e-01	0	0	2	243
Cholinergic synapse	2	9.999770e-01	0.709	0.008	Organismal Systems	ko04725	Cholinergic synapse	0.9880894	9.999770e-01	0	0	2	243
Leishmaniasis	1	9.999770e-01	0.355	0.006	Human Diseases	ko05140	Leishmaniasis	0.9886465	9.999770e-01	0	0	1	169
Thermogenesis	3	9.999770e-01	1.064	0.010	Organismal Systems	ko04714	Thermogenesis	0.9890783	9.999770e-01	0	0	3	313
Adrenergic signaling in cardiomyocytes	3	9.999770e-01	1.064	0.009	Organismal Systems	ko04261	Adrenergic signaling in cardiomyocytes	0.9897534	9.999770e-01	0	0	3	316
Oocyte meiosis	1	9.999770e-01	0.355	0.006	Cellular Processes	ko04114	Oocyte meiosis	0.9905832	9.999770e-01	0	0	1	176
Cell cycle	1	9.999770e-01	0.355	0.006	Cellular Processes	ko04110	Cell cycle	0.9908316	9.999770e-01	0	0	1	177
Natural killer cell mediated cytotoxicity	1	9.999770e-01	0.355	0.006	Organismal Systems	ko04650	Natural killer cell mediated cytotoxicity	0.9910734	9.999770e-01	0	0	1	178
Wnt signaling pathway	2	9.999770e-01	0.709	0.008	Environmental Information Processing	ko04310	Wnt signaling pathway	0.9914098	9.999770e-01	0	0	2	257
Synaptic vesicle cycle	1	9.999770e-01	0.355	0.006	Organismal Systems	ko04721	Synaptic vesicle cycle	0.9917614	9.999770e-01	0	0	1	181
Hypertrophic cardiomyopathy	1	9.999770e-01	0.355	0.005	Human Diseases	ko05410	Hypertrophic cardiomyopathy	0.9921905	9.999770e-01	0	0	1	183
Cell adhesion molecules	4	9.999770e-01	1.418	0.010	Environmental Information Processing	ko04514	Cell adhesion molecules	0.9929054	9.999770e-01	0	0	4	396
GABAergic synapse	1	9.999770e-01	0.355	0.005	Organismal Systems	ko04727	GABAergic synapse	0.9933486	9.999770e-01	0	0	1	189
GnRH signaling pathway	1	9.999770e-01	0.355	0.005	Organismal Systems	ko04912	GnRH signaling pathway	0.9933486	9.999770e-01	0	0	1	189
Protein digestion and absorption	1	9.999770e-01	0.355	0.005	Organismal Systems	ko04974	Protein digestion and absorption	0.9935243	9.999770e-01	0	0	1	190
Salmonella infection	4	9.999770e-01	1.418	0.010	Human Diseases	ko05132	Salmonella infection	0.9935878	9.999770e-01	0	0	4	401
Ubiquitin mediated proteolysis	1	9.999770e-01	0.355	0.005	Genetic Information Processing	ko04120	Ubiquitin mediated proteolysis	0.994024	9.999770e-01	0	0	1	193
Inflammatory mediator regulation of TRP channels	1	9.999770e-01	0.355	0.005	Organismal Systems	ko04750	Inflammatory mediator regulation of TRP channels	0.9951764	9.999770e-01	0	0	1	201
Insulin secretion	1	9.999770e-01	0.355	0.005	Organismal Systems	ko04911	Insulin secretion	0.9958929	9.999770e-01	0	0	1	207
Pathogenic Escherichia coli infection	3	9.999770e-01	1.064	0.008	Human Diseases	ko05130	Pathogenic Escherichia coli infection	0.9960506	9.999770e-01	0	0	3	360
Amyotrophic lateral sclerosis	7	9.999770e-01	2.482	0.012	Human Diseases	ko05014	Amyotrophic lateral sclerosis	0.9962793	9.999770e-01	0	0	7	605
Dilated cardiomyopathy	1	9.999770e-01	0.355	0.005	Human Diseases	ko05414	Dilated cardiomyopathy	0.996859	9.999770e-01	0	0	1	217
Regulation of actin cytoskeleton	3	9.999770e-01	1.064	0.008	Cellular Processes	ko04810	Regulation of actin cytoskeleton	0.9969708	9.999770e-01	0	0	3	372
Lysosome	1	9.999770e-01	0.355	0.005	Cellular Processes	ko04142	Lysosome	0.9972535	9.999770e-01	0	0	1	222
NOD-like receptor signaling pathway	1	9.999770e-01	0.355	0.004	Organismal Systems	ko04621	NOD-like receptor signaling pathway	0.9973971	9.999770e-01	0	0	1	224
Cytokine-cytokine receptor interaction	2	9.999770e-01	0.709	0.006	Environmental Information Processing	ko04060	Cytokine-cytokine receptor interaction	0.9974447	9.999770e-01	0	0	2	308
Huntington disease	5	9.999770e-01	1.773	0.010	Human Diseases	ko05016	Huntington disease	0.9977385	9.999770e-01	0	0	5	514
Calcium signaling pathway	6	9.999770e-01	2.128	0.010	Environmental Information Processing	ko04020	Calcium signaling pathway	0.9977789	9.999770e-01	0	0	6	575
Leukocyte transendothelial migration	1	9.999770e-01	0.355	0.004	Organismal Systems	ko04670	Leukocyte transendothelial migration	0.9981644	9.999770e-01	0	0	1	237
MAPK signaling pathway	5	9.999770e-01	1.773	0.009	Environmental Information Processing	ko04010	MAPK signaling pathway	0.9982599	9.999770e-01	0	0	5	527
Oxytocin signaling pathway	2	9.999770e-01	0.709	0.006	Organismal Systems	ko04921	Oxytocin signaling pathway	0.9986384	9.999770e-01	0	0	2	334
Endocytosis	3	9.999770e-01	1.064	0.007	Cellular Processes	ko04144	Endocytosis	0.9992367	9.999770e-01	0	0	3	433
Herpes simplex virus 1 infection	5	9.999770e-01	1.773	0.009	Human Diseases	ko05168	Herpes simplex virus 1 infection	0.999429	9.999770e-01	0	0	5	581
Glutamatergic synapse	1	9.999770e-01	0.355	0.003	Organismal Systems	ko04724	Glutamatergic synapse	0.9997438	9.999770e-01	0	0	1	310
Prion disease	2	9.999770e-01	0.709	0.005	Human Diseases	ko05020	Prion disease	0.9998335	9.999770e-01	0	0	2	419
Pathways of neurodegeneration - multiple diseases	8	9.999770e-01	2.837	0.009	Human Diseases	ko05022	Pathways of neurodegeneration - multiple diseases	0.9999324	9.999770e-01	0	0	8	872
Neuroactive ligand-receptor interaction	6	9.999770e-01	2.128	0.008	Environmental Information Processing	ko04080	Neuroactive ligand-receptor interaction	0.999977	9.999770e-01	0	0	6	796
