# Supplementary material for: Exploitation of Key Regulatory Modules and Genes for High-Salt Adaptation in Schizothoracine by Weighted Gene Co-Expression Network Analysis
Source: Animals (Basel). 2024 Dec 29;15(1):56. doi: 10.3390/ani15010056 (PMC11718949; doi:10.3390/ani15010056)
Supplement: Supplementary file 1 [file animals-15-00056-s001.zip › Suppl. Figures and Tables/Tables/Table S3.Base information summary of GS.xls]

Sample	RawData(bp)	BF_Q20(%)	BF_Q30(%)	BF_N(%)	BF_GC(%)	CleanData(bp)	AF_Q20(%)	AF_Q30(%)	AF_N(%)	AF_GC(%)
Gs-Mus	9191526300	8981310480 (97.71%)	8674826653 (94.38%)	1804808 (0.02%)	4368465558 (47.53%)	8987005666	8832126038 (98.28%)	8561138605 (95.26%)	988785 (0.01%)	4266841173 (47.48%)
Gs-Eye	8591298000	8410763528 (97.90%)	8141837929 (94.77%)	1698282 (0.02%)	3930578057 (45.75%)	8430817764	8291000690 (98.34%)	8048102300 (95.46%)	927989 (0.01%)	3852579253 (45.70%)
Gs-Airb	7779723000	7604423862 (97.75%)	7346951770 (94.44%)	1532423 (0.02%)	3697469104 (47.53%)	7630622272	7497252515 (98.25%)	7266231763 (95.22%)	835801 (0.01%)	3623641782 (47.49%)
Gs-K	8726969100	8546585290 (97.93%)	8270955560 (94.77%)	1724657 (0.02%)	4077815244 (46.73%)	8581914218	8440580087 (98.35%)	8190213315 (95.44%)	942431 (0.01%)	4006750799 (46.69%)
Gs-Hear	8155261500	7970021868 (97.73%)	7701888872 (94.44%)	1609739 (0.02%)	3788134515 (46.45%)	7990684980	7851275913 (98.26%)	7612193681 (95.26%)	877943 (0.01%)	3708031764 (46.40%)
Gs-Gn	8181621300	7970387593 (97.42%)	7690044230 (93.99%)	1597572 (0.02%)	3936643595 (48.12%)	7942081766	7801194136 (98.23%)	7563198789 (95.23%)	874384 (0.01%)	3806639287 (47.93%)
Gs-In	8829048000	8635262069 (97.81%)	8347172690 (94.54%)	1743498 (0.02%)	4071904757 (46.12%)	8649845448	8501448149 (98.28%)	8242973078 (95.30%)	948800 (0.01%)	3984222380 (46.06%)
Gs-Br	7645833000	7475658447 (97.77%)	7226148684 (94.51%)	1505693 (0.02%)	3501705038 (45.80%)	7505445218	7374786093 (98.26%)	7150349892 (95.27%)	822818 (0.01%)	3433773385 (45.75%)
Gs-Liver	7450925100	7298262307 (97.95%)	7064932742 (94.82%)	1455590 (0.02%)	3483660707 (46.75%)	7325121718	7206118673 (98.38%)	6994561527 (95.49%)	801552 (0.01%)	3422701164 (46.73%)
Gs-Sp	8729531700	8536466821 (97.79%)	8250927717 (94.52%)	1722879 (0.02%)	4096823552 (46.93%)	8562367038	8415580022 (98.29%)	8159882287 (95.30%)	942607 (0.01%)	4014814929 (46.89%)
Gs-Gill	8377074000	8199577047 (97.88%)	7931816125 (94.68%)	1639253 (0.02%)	3911898148 (46.70%)	8230587552	8092571372 (98.32%)	7850138200 (95.38%)	903378 (0.01%)	3840120706 (46.66%)
