# Supplementary material for: Exploitation of Key Regulatory Modules and Genes for High-Salt Adaptation in Schizothoracine by Weighted Gene Co-Expression Network Analysis
Source: Animals (Basel). 2024 Dec 29;15(1):56. doi: 10.3390/ani15010056 (PMC11718949; doi:10.3390/ani15010056)
Supplement: Supplementary file 1 [file animals-15-00056-s001.zip › Suppl. Figures and Tables/Tables/Table S4.Data filtering summary of GS.xls]

Sample	RawDatas	CleanData(%)	Adapter(%)	LowQuality(%)	polyA(%)	N(%)
Gs-Mus	61276842	60100930 (98.08%)	395192 (0.64%)	744362 (1.21%)	0 (0.00%)	36358 (0.06%)
Gs-Eye	57275320	56425384 (98.52%)	220248 (0.38%)	594846 (1.04%)	0 (0.00%)	34842 (0.06%)
Gs-Airb	51864820	50986094 (98.31%)	204084 (0.39%)	643758 (1.24%)	0 (0.00%)	30884 (0.06%)
Gs-K	58179794	57355238 (98.58%)	199990 (0.34%)	589476 (1.01%)	0 (0.00%)	35090 (0.06%)
Gs-Hear	54368410	53409434 (98.24%)	212456 (0.39%)	713538 (1.31%)	0 (0.00%)	32982 (0.06%)
Gs-Gn	54544142	53240076 (97.61%)	646334 (1.18%)	625456 (1.15%)	0 (0.00%)	32276 (0.06%)
Gs-In	58860320	57907688 (98.38%)	243866 (0.41%)	673068 (1.14%)	0 (0.00%)	35698 (0.06%)
Gs-Br	50972220	50149824 (98.39%)	189212 (0.37%)	602554 (1.18%)	0 (0.00%)	30630 (0.06%)
Gs-Liver	49672834	48956998 (98.56%)	161434 (0.32%)	524776 (1.06%)	0 (0.00%)	29626 (0.06%)
Gs-Sp	58196878	57226170 (98.33%)	216962 (0.37%)	718580 (1.23%)	0 (0.00%)	35166 (0.06%)
Gs-Gill	55847160	55016694 (98.51%)	204658 (0.37%)	592548 (1.06%)	0 (0.00%)	33260 (0.06%)
