# Supplementary material for: Exploitation of Key Regulatory Modules and Genes for High-Salt Adaptation in Schizothoracine by Weighted Gene Co-Expression Network Analysis
Source: Animals (Basel). 2024 Dec 29;15(1):56. doi: 10.3390/ani15010056 (PMC11718949; doi:10.3390/ani15010056)
Supplement: Supplementary file 1 [file animals-15-00056-s001.zip › Suppl. Figures and Tables/Tables/Table S5.Base information summary of G.N.xls]

Sample	RawData(bp)	BF_Q20(%)	BF_Q30(%)	BF_N(%)	BF_GC(%)	CleanData(bp)	AF_Q20(%)	AF_Q30(%)	AF_N(%)	AF_GC(%)
Gn-In	6474954300	6245984427 (96.46%)	5938910736 (91.72%)	804007 (0.01%)	3032026115 (46.83%)	6298545906	6122256978 (97.20%)	5848508157 (92.85%)	570382 (0.01%)	2945162294 (46.76%)
Gn-K	7481435100	7228102511 (96.61%)	6883046061 (92.00%)	935895 (0.01%)	3505437811 (46.86%)	7291694374	7093795140 (97.29%)	6783896478 (93.04%)	664022 (0.01%)	3411760706 (46.79%)
Gn-SP	8535082200	8294169653 (97.18%)	7956862854 (93.23%)	576721 (0.01%)	4053633076 (47.49%)	8311547938	8136699895 (97.90%)	7841940520 (94.35%)	442674 (0.01%)	3941797350 (47.43%)
Gn-Heart	7967144100	7654080760 (96.07%)	7249841370 (91.00%)	985307 (0.01%)	3816869464 (47.91%)	7692483776	7460589831 (96.99%)	7107961399 (92.40%)	687936 (0.01%)	3678233221 (47.82%)
Gn-SK	7436064600	7145649180 (96.09%)	6769230245 (91.03%)	939927 (0.01%)	3573269968 (48.05%)	7194279806	6975938993 (96.97%)	6644868893 (92.36%)	656607 (0.01%)	3450151941 (47.96%)
Gn-Eye	8819955900	8481625071 (96.16%)	8042486223 (91.19%)	1084683 (0.01%)	4161077853 (47.18%)	8539474294	8284621343 (97.02%)	7898048190 (92.49%)	761331 (0.01%)	4020935350 (47.09%)
Gn-Blood	7361973000	7079363889 (96.16%)	6707625518 (91.11%)	977979 (0.01%)	3564248479 (48.41%)	7124105836	6912760609 (97.03%)	6586712058 (92.46%)	416747 (0.01%)	3445137910 (48.36%)
Gn-Gill	8173530300	7872445285 (96.32%)	7477172792 (91.48%)	1020768 (0.01%)	3787062118 (46.33%)	7936365462	7707259526 (97.11%)	7357422936 (92.71%)	718529 (0.01%)	3670210804 (46.25%)
Gn-Br	7479037200	7188557519 (96.12%)	6813425029 (91.10%)	931180 (0.01%)	3490610856 (46.67%)	7240465648	7021976406 (96.98%)	6692048478 (92.43%)	645312 (0.01%)	3372736547 (46.58%)
Gn-Mus	7377956100	7081587561 (95.98%)	6695162451 (90.75%)	897993 (0.01%)	3632055396 (49.23%)	7124263034	6903581350 (96.90%)	6565519053 (92.16%)	628816 (0.01%)	3502244367 (49.16%)
Gn-Gn	9000479700	8609899344 (95.66%)	8137991225 (90.42%)	1131851 (0.01%)	4414204083 (49.04%)	8600504096	8336530320 (96.93%)	7940782563 (92.33%)	772482 (0.01%)	4197763395 (48.81%)
Gn-Liver	8957676000	8630054486 (96.34%)	8194381218 (91.48%)	1122713 (0.01%)	4281697734 (47.80%)	8681318700	8434083283 (97.15%)	8049974781 (92.73%)	784603 (0.01%)	4144070569 (47.74%)
Gn-Airb	6859598100	6618390777 (96.48%)	6290857417 (91.71%)	858014 (0.01%)	3240992704 (47.25%)	6680186084	6491435121 (97.17%)	6197252195 (92.77%)	606647 (0.01%)	3151581174 (47.18%)
