# Supplementary material for: Exploitation of Key Regulatory Modules and Genes for High-Salt Adaptation in Schizothoracine by Weighted Gene Co-Expression Network Analysis
Source: Animals (Basel). 2024 Dec 29;15(1):56. doi: 10.3390/ani15010056 (PMC11718949; doi:10.3390/ani15010056)
Supplement: Supplementary file 1 [file animals-15-00056-s001.zip › Suppl. Figures and Tables/Tables/Table S6.Data filtering summary table of G.N.xls]

Sample	RawDatas	CleanData(%)	Adapter(%)	LowQuality(%)	polyA(%)	N(%)
Gn-In	43166362	42108954 (97.55%)	186744 (0.43%)	861772 (2.00%)	0 (0.00%)	8892 (0.02%)
Gn-K	49876234	48771852 (97.79%)	195000 (0.39%)	898628 (1.80%)	0 (0.00%)	10754 (0.02%)
Gn-SP	56900548	55583072 (97.68%)	306900 (0.54%)	998470 (1.75%)	0 (0.00%)	12106 (0.02%)
Gn-Heart	53114294	51493884 (96.95%)	370554 (0.70%)	1238994 (2.33%)	0 (0.00%)	10862 (0.02%)
Gn-SK	49573764	48146978 (97.12%)	282536 (0.57%)	1133756 (2.29%)	0 (0.00%)	10494 (0.02%)
Gn-Eye	58799706	57134108 (97.17%)	342158 (0.58%)	1311410 (2.23%)	0 (0.00%)	12030 (0.02%)
Gn-Blood	49079820	47654872 (97.10%)	272642 (0.56%)	1136414 (2.32%)	0 (0.00%)	15892 (0.03%)
Gn-Gill	54490202	53056904 (97.37%)	256808 (0.47%)	1165294 (2.14%)	0 (0.00%)	11196 (0.02%)
Gn-Br	49860248	48424658 (97.12%)	268320 (0.54%)	1156784 (2.32%)	0 (0.00%)	10486 (0.02%)
Gn-Mus	49186374	47665158 (96.91%)	298040 (0.61%)	1213628 (2.47%)	0 (0.00%)	9548 (0.02%)
Gn-Gn	60003198	57669684 (96.11%)	942716 (1.57%)	1378342 (2.30%)	0 (0.00%)	12456 (0.02%)
Gn-Liver	59717840	58100044 (97.29%)	358152 (0.60%)	1247140 (2.09%)	0 (0.00%)	12504 (0.02%)
Gn-Airb	45730654	44683730 (97.71%)	171072 (0.37%)	866282 (1.89%)	0 (0.00%)	9570 (0.02%)
