# Supplementary material for: Exploitation of Key Regulatory Modules and Genes for High-Salt Adaptation in Schizothoracine by Weighted Gene Co-Expression Network Analysis
Source: Animals (Basel). 2024 Dec 29;15(1):56. doi: 10.3390/ani15010056 (PMC11718949; doi:10.3390/ani15010056)
Supplement: Supplementary file 1 [file animals-15-00056-s001.zip › Suppl. Figures and Tables/Tables/Table S7.all_database_stat of the three species.xls]

Species	Total Unigenes	Nr	KEGG	KEGG_with_KO	KEGG_with_Pathway	KOG	SwissProt	annotation genes	without annotation gene
GN	78074	33558	32036	21918	10868	17213	22242	33834	44240
GS	82035	33506	31815	21900	10938	17254	22174	33792	48243
GP	74348	31943	30618	21314	10636	17025	21760	32221	42127
